# Supplementary material for: Nucleation-controlled growth of superior lead-free perovskite Cs3Bi2I9 single-crystals for high-performance X-ray detection
Source: Nat Commun. 2020 May 8;11:2304. doi: 10.1038/s41467-020-16034-w (PMC7210296; doi:10.1038/s41467-020-16034-w)
Supplement: Supplementary file 2 — Source Data [file 41467_2020_16034_MOESM2_ESM.zip]

Archive with 19 entries (18 files):
- Source Data/
- Source Data/Figure 1.xlsx
- Source Data/Figure 2.xlsx
- Source Data/Figure 3.xlsx
- Source Data/Figure 4.xlsx
- Source Data/Figure 5.xlsx
- Source Data/Figure 6.xlsx
- Source Data/Figure S10.xlsx
- Source Data/Figure S11.xlsx
- Source Data/Figure S12.xlsx
- Source Data/Figure S13.xlsx
- Source Data/Figure S14.xlsx
- Source Data/Figure S3.xlsx
- Source Data/Figure S4.xlsx
- Source Data/Figure S5.xlsx
- Source Data/Figure S6.xlsx
- Source Data/Figure S7.xlsx
- Source Data/Figure S8.xlsx
- Source Data/Figure S9.xlsx
