# Supplementary material for: Nucleation-controlled growth of superior lead-free perovskite Cs3Bi2I9 single-crystals for high-performance X-ray detection
Source: Nat Commun. 2020 May 8;11:2304. doi: 10.1038/s41467-020-16034-w (PMC7210296; doi:10.1038/s41467-020-16034-w)
Supplement: Supplementary file 2 — Source Data [file 41467_2020_16034_MOESM2_ESM.zip › Source Data/Figure 2.xlsx]

## Sheet: Figure 2b
Experimental				Reference
2 Theta	Intensity			2 Theta	Intensity
3	137			8.3177	5.6
3.02	136			12.1436	18.4
3.04	138			12.8402	64.3
3.06	138			14.7368	5
3.08	124			16.6797	5.3
3.1	126			17.4544	4
3.12	119			20.6832	7
3.14	131			21.1132	26
3.16	130			22.7277	5.5
3.18	128			24.2335	30.5
3.2	117			24.4263	3.9
3.22	117			24.7882	4.2
3.24	126			25.1323	46
3.26	127			25.8452	96.1
3.28	96			27.0267	16.4
3.3	112			27.5229	99.4
3.32	131			27.9993	5.6
3.34	145			29.7247	100
3.36	106			31.9222	4.6
3.38	110			32.3548	69
3.4	102			32.5029	5.7
3.42	110			32.7822	22.5
3.44	115			33.0494	12.7
3.46	100			33.6078	0.6
3.48	95			33.7266	0.1
3.5	94			34.9455	0.4
3.52	81			35.3311	3
3.54	119			35.9704	0.1
3.56	115			36.7466	3.7
3.58	99			37.0023	5.6
3.6	126			37.252	0.1
3.62	94			37.9924	1.4
3.64	112			38.5893	14.9
3.66	86			38.9567	9.6
3.68	86			39.2001	0.8
3.7	101			40.1272	2.5
3.72	93			40.1315	0.1
3.74	94			40.8403	4.7
3.76	105			41.5226	1.9
3.78	88			42.0816	24
3.8	102			42.5213	2
3.82	94			42.8726	0.1
3.84	94			42.9893	68
3.86	105			43.866	1
3.88	87			44.3855	1.6
3.9	90			44.3971	1.3
3.92	87			44.8379	1.5
3.94	87			45.0511	4.8
3.96	79			45.2559	4.8
3.98	94			45.6863	0.6
4	91			45.7744	33.5
4.02	102			46.4169	1.5
4.04	82			46.73	0.5
4.06	66			47.541	<1
4.08	89			47.9409	3.7
4.1	89			47.9519	0.1
4.12	87			48.1618	1
4.14	90			48.7439	2.8
4.16	93			49.6451	4.4
4.18	84			49.957	6.7
4.2	81			50.0607	0.3
4.22	80			50.257	0.2
4.24	79			50.4455	22.4
4.26	81			50.8424	9.2
4.28	89			50.9236	2.9
4.3	100			50.9271	<1
4.32	94			51.5876	8.7
4.34	62			51.8073	9.4
4.36	83			52.0891	1.3
4.38	80			53.1373	12.8
4.4	85			53.2059	0.3
4.42	71			53.6799	0.3
4.44	65			54.1544	0.2
4.46	84			54.5219	1.4
4.48	77			54.532	1.5
4.5	62			54.814	10.1
4.52	82			54.9112	0.4
4.54	83			55.0951	1.2
4.56	72			55.6444	0.4
4.58	80			55.724	<1
4.6	84			56.3451	0.8
4.62	62			56.5521	0.6
4.64	63			56.8176	0.8
4.66	72			57.2617	0.1
4.68	82			57.6128	1.9
4.7	67			57.7782	<1
4.72	65			57.8071	0.4
4.74	84			57.872	0.1
4.76	86			57.9883	2.1
4.78	81			58.1658	0.1
4.8	60			58.3205	4.4
4.82	67			58.6963	0.5
4.84	70			59.1282	2.8
4.86	63			59.3959	4.9
4.88	66			59.574	0.3
4.9	75			60.2579	1.1
4.92	65			60.7896	2.4
4.94	68			61.0156	0.2
4.96	61			61.2876	<1
4.98	61			61.3031	1.1
5	67			61.727	4.9
5.02	58			62.0624	3.1
5.04	68			62.2206	0.5
5.06	55			62.3103	0.6
5.08	57			62.3318	<1
5.1	65			62.4711	0.1
5.12	62			63.5042	0.9
5.14	67			63.5133	1.4
5.16	60			63.8587	0.4
5.18	62			64.0264	1.6
5.2	69			64.1878	2.7
5.22	66			64.5282	<1
5.24	54			64.598	7.3
5.26	65			65.1698	0.4
5.28	87			65.3267	0.4
5.3	71			65.3598	<1
5.32	58			66.0121	0.1
5.34	61			66.3445	<1
5.36	80			66.4881	<1
5.38	60			66.5149	0.2
5.4	76			66.682	0.5
5.42	58			66.7299	4.8
5.44	59			66.989	1.6
5.46	65			67.2983	0.9
5.48	54			67.3367	0.1
5.5	58			67.7281	1.1
5.52	62			67.9854	0.3
5.54	54			68.071	0.1
5.56	55			68.2333	<1
5.58	51			68.7192	4.7
5.6	55			68.7868	0.4
5.62	58			68.7898	<1
5.64	58			69.2564	<1
5.66	56			69.2826	0.8
5.68	73			69.3413	13.6
5.7	57			69.5255	4.5
5.72	43			69.7622	0.1
5.74	62
5.76	64
5.78	54
5.8	48
5.82	51
5.84	52
5.86	57
5.88	61
5.9	65
5.92	46
5.94	45
5.96	43
5.98	46
6	66
6.02	50
6.04	42
6.06	50
6.08	58
6.1	70
6.12	50
6.14	47
6.16	38
6.18	57
6.2	55
6.22	59
6.24	42
6.26	55
6.28	44
6.3	55
6.32	51
6.34	57
6.36	51
6.38	58
6.4	46
6.42	52
6.44	54
6.46	46
6.48	55
6.5	34
6.52	60
6.54	38
6.56	47
6.58	49
6.6	62
6.62	45
6.64	54
6.66	56
6.68	51
6.7	29
6.72	44
6.74	56
6.76	32
6.78	38
6.8	43
6.82	65
6.84	35
6.86	47
6.88	39
6.9	45
6.92	42
6.94	47
6.96	37
6.98	58
7	36
7.02	38
7.04	48
7.06	31
7.08	41
7.1	44
7.12	39
7.14	55
7.16	39
7.18	45
7.2	50
7.22	58
7.24	36
7.26	28
7.28	47
7.3	50
7.32	43
7.34	37
7.36	39
7.38	35
7.4	40
7.42	39
7.44	36
7.46	46
7.48	44
7.5	45
7.52	45
7.54	28
7.56	37
7.58	42
7.6	37
7.62	43
7.64	48
7.66	33
7.68	50
7.7	36
7.72	43
7.74	40
7.76	53
7.78	33
7.8	36
7.82	33
7.84	41
7.86	34
7.88	42
7.9	31
7.92	46
7.94	46
7.96	36
7.98	34
8	41
8.02	40
8.04	40
8.06	41
8.08	34
8.1	50
8.12	44
8.14	44
8.16	57
8.18	40
8.2	47
8.22	36
8.24	57
8.26	54
8.28	58
8.3	70
8.32	84
8.34	90
8.36	86
8.38	88
8.4	85
8.42	54
8.44	39
8.46	47
8.48	32
8.5	34
8.52	33
8.54	44
8.56	57
8.58	43
8.6	45
8.62	38
8.64	33
8.66	40
8.68	38
8.7	47
8.72	32
8.74	56
8.76	43
8.78	51
8.8	47
8.82	34
8.84	33
8.86	43
8.88	39
8.9	42
8.92	37
8.94	37
8.96	41
8.98	36
9	39
9.02	36
9.04	35
9.06	38
9.08	39
9.1	55
9.12	32
9.14	39
9.16	35
9.18	35
9.2	42
9.22	44
9.24	45
9.26	37
9.28	38
9.3	32
9.32	45
9.34	39
9.36	42
9.38	42
9.4	33
9.42	45
9.44	40
9.46	35
9.48	37
9.5	49
9.52	43
9.54	46
9.56	37
9.58	33
9.6	33
9.62	54
9.64	43
9.66	32
9.68	49
9.7	43
9.72	32
9.74	34
9.76	36
9.78	50
9.8	27
9.82	53
9.84	32
9.86	36
9.88	43
9.9	42
9.92	49
9.94	33
9.96	36
9.98	34
10	40
10.02	52
10.04	34
10.06	33
10.08	36
10.1	30
10.12	38
10.14	36
10.16	44
10.18	48
10.2	47
10.22	44
10.24	41
10.26	39
10.28	46
10.3	33
10.32	34
10.34	40
10.36	42
10.38	32
10.4	34
10.42	33
10.44	34
10.46	42
10.48	29
10.5	41
10.52	32
10.54	37
10.56	33
10.58	36
10.6	35
10.62	51
10.64	23
10.66	32
10.68	38
10.7	31
10.72	34
10.74	33
10.76	30
10.78	44
10.8	33
10.82	35
10.84	34
10.86	36
10.88	41
10.9	49
10.92	39
10.94	44
10.96	48
10.98	33
11	38
11.02	30
11.04	42
11.06	50
11.08	33
11.1	40
11.12	22
11.14	33
11.16	42
11.18	47
11.2	48
11.22	42
11.24	34
11.26	27
11.28	37
11.3	31
11.32	35
11.34	35
11.36	37
11.38	41
11.4	43
11.42	43
11.44	37
11.46	34
11.48	27
11.5	34
11.52	43
11.54	24
11.56	30
11.58	25
11.6	34
11.62	35
11.64	35
11.66	33
11.68	38
11.7	36
11.72	40
11.74	38
11.76	40
11.78	43
11.8	30
11.82	40
11.84	38
11.86	45
11.88	36
11.9	54
11.92	49
11.94	48
11.96	48
11.98	51
12	47
12.02	67
12.04	59
12.06	84
12.08	78
12.1	115
12.12	116
12.14	133
12.16	153
12.18	129
12.2	107
12.22	79
12.24	61
12.26	47
12.28	40
12.3	51
12.32	36
12.34	38
12.36	45
12.38	38
12.4	31
12.42	42
12.44	29
12.46	42
12.48	56
12.5	42
12.52	50
12.54	61
12.56	47
12.58	50
12.6	63
12.62	60
12.64	47
12.66	92
12.68	71
12.7	91
12.72	100
12.74	138
12.76	167
12.78	199
12.8	204
12.82	290
12.84	296
12.86	309
12.88	279
12.9	216
12.92	136
12.94	105
12.96	80
12.98	52
13	56
13.02	45
13.04	57
13.06	37
13.08	36
13.1	41
13.12	39
13.14	38
13.16	41
13.18	32
13.2	39
13.22	31
13.24	35
13.26	35
13.28	39
13.3	31
13.32	27
13.34	45
13.36	40
13.38	39
13.4	35
13.42	34
13.44	37
13.46	27
13.48	45
13.5	44
13.52	37
13.54	33
13.56	43
13.58	38
13.6	40
13.62	33
13.64	41
13.66	36
13.68	30
13.7	40
13.72	35
13.74	27
13.76	35
13.78	34
13.8	34
13.82	32
13.84	35
13.86	34
13.88	36
13.9	34
13.92	39
13.94	44
13.96	37
13.98	29
14	34
14.02	34
14.04	39
14.06	22
14.08	25
14.1	40
14.12	28
14.14	38
14.16	32
14.18	45
14.2	43
14.22	42
14.24	32
14.26	38
14.28	28
14.3	42
14.32	25
14.34	35
14.36	36
14.38	43
14.4	34
14.42	36
14.44	32
14.46	31
14.48	38
14.5	34
14.52	52
14.54	37
14.56	33
14.58	35
14.6	41
14.62	28
14.64	37
14.66	43
14.68	29
14.7	40
14.72	44
14.74	47
14.76	61
14.78	47
14.8	44
14.82	53
14.84	41
14.86	39
14.88	36
14.9	45
14.92	37
14.94	35
14.96	38
14.98	22
15	40
15.02	16
15.04	52
15.06	45
15.08	28
15.1	37
15.12	34
15.14	41
15.16	23
15.18	39
15.2	33
15.22	40
15.24	35
15.26	37
15.28	28
15.3	28
15.32	33
15.34	26
15.36	33
15.38	34
15.4	42
15.42	41
15.44	34
15.46	41
15.48	43
15.5	30
15.52	27
15.54	27
15.56	35
15.58	36
15.6	34
15.62	37
15.64	36
15.66	46
15.68	39
15.7	40
15.72	25
15.74	36
15.76	27
15.78	27
15.8	32
15.82	27
15.84	25
15.86	34
15.88	34
15.9	27
15.92	35
15.94	35
15.96	34
15.98	27
16	38
16.02	29
16.04	26
16.06	25
16.08	19
16.1	39
16.12	32
16.14	25
16.16	31
16.18	34
16.2	26
16.22	40
16.24	34
16.26	41
16.28	28
16.3	27
16.32	42
16.34	34
16.36	41
16.38	39
16.4	28
16.42	47
16.44	46
16.46	45
16.48	44
16.5	50
16.52	31
16.54	40
16.56	40
16.58	42
16.6	46
16.62	41
16.64	53
16.66	62
16.68	85
16.7	125
16.72	146
16.74	142
16.76	157
16.78	117
16.8	79
16.82	45
16.84	40
16.86	42
16.88	45
16.9	32
16.92	35
16.94	46
16.96	39
16.98	37
17	47
17.02	40
17.04	36
17.06	29
17.08	32
17.1	40
17.12	40
17.14	35
17.16	30
17.18	37
17.2	44
17.22	35
17.24	33
17.26	39
17.28	45
17.3	35
17.32	41
17.34	43
17.36	29
17.38	42
17.4	40
17.42	46
17.44	47
17.46	53
17.48	63
17.5	49
17.52	47
17.54	43
17.56	26
17.58	44
17.6	37
17.62	32
17.64	25
17.66	35
17.68	31
17.7	23
17.72	39
17.74	36
17.76	19
17.78	33
17.8	25
17.82	35
17.84	39
17.86	36
17.88	43
17.9	41
17.92	41
17.94	39
17.96	32
17.98	29
18	38
18.02	34
18.04	31
18.06	32
18.08	28
18.1	26
18.12	35
18.14	26
18.16	29
18.18	34
18.2	23
18.22	39
18.24	36
18.26	25
18.28	29
18.3	33
18.32	38
18.34	36
18.36	14
18.38	38
18.4	33
18.42	36
18.44	26
18.46	30
18.48	30
18.5	28
18.52	24
18.54	39
18.56	32
18.58	27
18.6	35
18.62	36
18.64	37
18.66	37
18.68	35
18.7	33
18.72	29
18.74	36
18.76	33
18.78	38
18.8	26
18.82	36
18.84	31
18.86	40
18.88	38
18.9	32
18.92	29
18.94	38
18.96	29
18.98	33
19	21
19.02	35
19.04	29
19.06	29
19.08	31
19.1	25
19.12	34
19.14	23
19.16	34
19.18	29
19.2	39
19.22	36
19.24	25
19.26	32
19.28	33
19.3	25
19.32	36
19.34	36
19.36	27
19.38	27
19.4	22
19.42	34
19.44	32
19.46	23
19.48	40
19.5	28
19.52	36
19.54	29
19.56	26
19.58	29
19.6	39
19.62	26
19.64	31
19.66	35
19.68	23
19.7	34
19.72	24
19.74	26
19.76	34
19.78	26
19.8	43
19.82	38
19.84	25
19.86	28
19.88	28
19.9	35
19.92	36
19.94	25
19.96	35
19.98	36
20	28
20.02	35
20.04	25
20.06	28
20.08	36
20.1	25
20.12	41
20.14	40
20.16	30
20.18	36
20.2	28
20.22	29
20.24	31
20.26	34
20.28	34
20.3	34
20.32	39
20.34	27
20.36	36
20.38	22
20.4	31
20.42	33
20.44	24
20.46	32
20.48	37
20.5	26
20.52	38
20.54	33
20.56	31
20.58	43
20.6	42
20.62	44
20.64	50
20.66	43
20.68	62
20.7	75
20.72	62
20.74	61
20.76	53
20.78	60
20.8	45
20.82	51
20.84	42
20.86	49
20.88	41
20.9	33
20.92	36
20.94	36
20.96	43
20.98	59
21	52
21.02	83
21.04	78
21.06	120
21.08	121
21.1	141
21.12	174
21.14	166
21.16	142
21.18	120
21.2	98
21.22	52
21.24	45
21.26	37
21.28	41
21.3	43
21.32	24
21.34	25
21.36	25
21.38	31
21.4	29
21.42	27
21.44	26
21.46	29
21.48	39
21.5	19
21.52	29
21.54	32
21.56	22
21.58	23
21.6	21
21.62	16
21.64	26
21.66	19
21.68	17
21.7	22
21.72	19
21.74	25
21.76	22
21.78	21
21.8	27
21.82	22
21.84	33
21.86	21
21.88	20
21.9	24
21.92	13
21.94	28
21.96	24
21.98	16
22	23
22.02	24
22.04	20
22.06	16
22.08	12
22.1	20
22.12	24
22.14	20
22.16	18
22.18	15
22.2	22
22.22	16
22.24	15
22.26	22
22.28	14
22.3	18
22.32	19
22.34	18
22.36	13
22.38	13
22.4	21
22.42	25
22.44	22
22.46	23
22.48	19
22.5	21
22.52	21
22.54	18
22.56	19
22.58	25
22.6	25
22.62	36
22.64	28
22.66	29
22.68	38
22.7	34
22.72	49
22.74	51
22.76	53
22.78	40
22.8	38
22.82	32
22.84	13
22.86	28
22.88	23
22.9	16
22.92	23
22.94	10
22.96	21
22.98	21
23	9
23.02	22
23.04	18
23.06	19
23.08	14
23.1	14
23.12	14
23.14	18
23.16	16
23.18	13
23.2	20
23.22	14
23.24	13
23.26	19
23.28	13
23.3	19
23.32	9
23.34	16
23.36	17
23.38	17
23.4	13
23.42	18
23.44	28
23.46	16
23.48	21
23.5	11
23.52	17
23.54	23
23.56	16
23.58	22
23.6	13
23.62	20
23.64	15
23.66	19
23.68	24
23.7	17
23.72	19
23.74	24
23.76	17
23.78	14
23.8	18
23.82	15
23.84	17
23.86	15
23.88	24
23.9	17
23.92	25
23.94	13
23.96	22
23.98	28
24	16
24.02	34
24.04	28
24.06	36
24.08	33
24.1	56
24.12	57
24.14	45
24.16	76
24.18	87
24.2	96
24.22	119
24.24	139
24.26	208
24.28	221
24.3	228
24.32	225
24.34	198
24.36	193
24.38	153
24.4	136
24.42	122
24.44	111
24.46	80
24.48	70
24.5	60
24.52	51
24.54	50
24.56	38
24.58	43
24.6	38
24.62	28
24.64	37
24.66	30
24.68	39
24.7	37
24.72	40
24.74	58
24.76	43
24.78	52
24.8	52
24.82	51
24.84	58
24.86	42
24.88	42
24.9	46
24.92	47
24.94	50
24.96	56
24.98	68
25	68
25.02	76
25.04	103
25.06	135
25.08	195
25.1	293
25.12	379
25.14	753
25.16	974
25.18	1334
25.2	1535
25.22	1459
25.24	1208
25.26	926
25.28	658
25.3	423
25.32	235
25.34	132
25.36	103
25.38	89
25.4	72
25.42	62
25.44	54
25.46	64
25.48	51
25.5	60
25.52	44
25.54	63
25.56	64
25.58	51
25.6	53
25.62	52
25.64	81
25.66	96
25.68	99
25.7	125
25.72	139
25.74	178
25.76	219
25.78	317
25.8	374
25.82	463
25.84	550
25.86	573
25.88	525
25.9	468
25.92	359
25.94	251
25.96	230
25.98	138
26	141
26.02	74
26.04	69
26.06	64
26.08	67
26.1	46
26.12	30
26.14	39
26.16	43
26.18	36
26.2	45
26.22	27
26.24	39
26.26	25
26.28	21
26.3	28
26.32	19
26.34	27
26.36	15
26.38	30
26.4	21
26.42	23
26.44	26
26.46	25
26.48	24
26.5	14
26.52	26
26.54	17
26.56	17
26.58	35
26.6	26
26.62	15
26.64	18
26.66	20
26.68	20
26.7	20
26.72	25
26.74	20
26.76	24
26.78	23
26.8	29
26.82	27
26.84	34
26.86	36
26.88	42
26.9	46
26.92	37
26.94	53
26.96	59
26.98	58
27	84
27.02	80
27.04	84
27.06	87
27.08	117
27.1	100
27.12	77
27.14	69
27.16	49
27.18	60
27.2	49
27.22	56
27.24	43
27.26	45
27.28	49
27.3	57
27.32	71
27.34	78
27.36	86
27.38	120
27.4	116
27.42	169
27.44	190
27.46	262
27.48	307
27.5	449
27.52	493
27.54	513
27.56	549
27.58	450
27.6	413
27.62	314
27.64	282
27.66	193
27.68	149
27.7	113
27.72	88
27.74	78
27.76	65
27.78	49
27.8	57
27.82	37
27.84	35
27.86	40
27.88	43
27.9	41
27.92	31
27.94	34
27.96	31
27.98	42
28	40
28.02	48
28.04	45
28.06	74
28.08	77
28.1	67
28.12	55
28.14	60
28.16	40
28.18	32
28.2	28
28.22	32
28.24	33
28.26	27
28.28	21
28.3	25
28.32	23
28.34	22
28.36	19
28.38	18
28.4	13
28.42	18
28.44	19
28.46	16
28.48	16
28.5	18
28.52	19
28.54	9
28.56	17
28.58	10
28.6	19
28.62	23
28.64	21
28.66	8
28.68	26
28.7	23
28.72	21
28.74	18
28.76	8
28.78	21
28.8	14
28.82	14
28.84	13
28.86	20
28.88	15
28.9	21
28.92	13
28.94	22
28.96	16
28.98	23
29	16
29.02	11
29.04	18
29.06	16
29.08	23
29.1	16
29.12	20
29.14	22
29.16	23
29.18	17
29.2	22
29.22	19
29.24	24
29.26	23
29.28	17
29.3	22
29.32	20
29.34	10
29.36	38
29.38	33
29.4	39
29.42	35
29.44	45
29.46	35
29.48	48
29.5	55
29.52	64
29.54	71
29.56	77
29.58	94
29.6	116
29.62	146
29.64	196
29.66	250
29.68	297
29.7	350
29.72	390
29.74	407
29.76	447
29.78	408
29.8	378
29.82	326
29.84	289
29.86	220
29.88	180
29.9	115
29.92	108
29.94	80
29.96	73
29.98	64
30	43
30.02	39
30.04	39
30.06	35
30.08	39
30.1	32
30.12	33
30.14	28
30.16	29
30.18	16
30.2	28
30.22	17
30.24	20
30.26	21
30.28	16
30.3	21
30.32	24
30.34	10
30.36	15
30.38	25
30.4	20
30.42	21
30.44	16
30.46	12
30.48	16
30.5	11
30.52	24
30.54	13
30.56	11
30.58	19
30.6	10
30.62	11
30.64	14
30.66	18
30.68	15
30.7	13
30.72	14
30.74	14
30.76	8
30.78	12
30.8	15
30.82	29
30.84	13
30.86	14
30.88	14
30.9	11
30.92	22
30.94	19
30.96	17
30.98	20
31	8
31.02	15
31.04	15
31.06	19
31.08	22
31.1	16
31.12	24
31.14	19
31.16	17
31.18	18
31.2	18
31.22	14
31.24	15
31.26	12
31.28	19
31.3	8
31.32	9
31.34	22
31.36	13
31.38	18
31.4	15
31.42	12
31.44	26
31.46	20
31.48	11
31.5	19
31.52	15
31.54	15
31.56	23
31.58	17
31.6	15
31.62	10
31.64	21
31.66	20
31.68	18
31.7	17
31.72	13
31.74	18
31.76	21
31.78	14
31.8	23
31.82	24
31.84	22
31.86	35
31.88	31
31.9	37
31.92	32
31.94	49
31.96	54
31.98	70
32	50
32.02	55
32.04	72
32.06	68
32.08	62
32.1	51
32.12	59
32.14	67
32.16	61
32.18	77
32.2	75
32.22	99
32.24	107
32.26	120
32.28	149
32.3	184
32.32	208
32.34	245
32.36	303
32.38	356
32.4	363
32.42	349
32.44	307
32.46	285
32.48	272
32.5	231
32.52	188
32.54	164
32.56	147
32.58	121
32.6	84
32.62	78
32.64	75
32.66	71
32.68	73
32.7	83
32.72	109
32.74	118
32.76	144
32.78	142
32.8	158
32.82	150
32.84	132
32.86	101
32.88	97
32.9	72
32.92	69
32.94	51
32.96	58
32.98	60
33	68
33.02	56
33.04	73
33.06	68
33.08	97
33.1	60
33.12	67
33.14	83
33.16	62
33.18	63
33.2	53
33.22	52
33.24	39
33.26	29
33.28	31
33.3	27
33.32	27
33.34	29
33.36	24
33.38	30
33.4	16
33.42	10
33.44	15
33.46	19
33.48	15
33.5	15
33.52	19
33.54	15
33.56	17
33.58	24
33.6	22
33.62	12
33.64	20
33.66	13
33.68	21
33.7	21
33.72	18
33.74	19
33.76	22
33.78	16
33.8	6
33.82	22
33.84	17
33.86	15
33.88	19
33.9	10
33.92	10
33.94	10
33.96	22
33.98	12
34	13
34.02	11
34.04	10
34.06	8
34.08	8
34.1	14
34.12	12
34.14	15
34.16	5
34.18	12
34.2	15
34.22	7
34.24	10
34.26	9
34.28	14
34.3	7
34.32	10
34.34	14
34.36	12
34.38	7
34.4	17
34.42	9
34.44	11
34.46	11
34.48	15
34.5	8
34.52	7
34.54	12
34.56	8
34.58	15
34.6	16
34.62	14
34.64	16
34.66	20
34.68	15
34.7	9
34.72	18
34.74	15
34.76	18
34.78	21
34.8	9
34.82	12
34.84	19
34.86	7
34.88	11
34.9	14
34.92	10
34.94	21
34.96	14
34.98	12
35	13
35.02	8
35.04	12
35.06	15
35.08	12
35.1	18
35.12	13
35.14	13
35.16	15
35.18	16
35.2	13
35.22	22
35.24	12
35.26	20
35.28	15
35.3	27
35.32	16
35.34	23
35.36	19
35.38	20
35.4	19
35.42	30
35.44	23
35.46	21
35.48	15
35.5	16
35.52	14
35.54	21
35.56	15
35.58	12
35.6	9
35.62	9
35.64	14
35.66	10
35.68	13
35.7	16
35.72	11
35.74	19
35.76	14
35.78	13
35.8	10
35.82	13
35.84	9
35.86	10
35.88	9
35.9	11
35.92	14
35.94	4
35.96	11
35.98	10
36	11
36.02	18
36.04	15
36.06	12
36.08	12
36.1	13
36.12	13
36.14	11
36.16	14
36.18	12
36.2	8
36.22	9
36.24	13
36.26	15
36.28	16
36.3	15
36.32	16
36.34	12
36.36	12
36.38	12
36.4	5
36.42	19
36.44	17
36.46	11
36.48	11
36.5	12
36.52	14
36.54	4
36.56	16
36.58	13
36.6	20
36.62	11
36.64	17
36.66	26
36.68	27
36.7	20
36.72	30
36.74	31
36.76	43
36.78	24
36.8	30
36.82	29
36.84	27
36.86	16
36.88	25
36.9	32
36.92	49
36.94	53
36.96	69
36.98	71
37	63
37.02	66
37.04	48
37.06	46
37.08	55
37.1	34
37.12	32
37.14	21
37.16	31
37.18	18
37.2	13
37.22	16
37.24	20
37.26	12
37.28	18
37.3	5
37.32	12
37.34	14
37.36	15
37.38	12
37.4	16
37.42	8
37.44	11
37.46	16
37.48	13
37.5	9
37.52	6
37.54	9
37.56	15
37.58	8
37.6	8
37.62	13
37.64	14
37.66	17
37.68	16
37.7	10
37.72	16
37.74	15
37.76	8
37.78	11
37.8	10
37.82	13
37.84	15
37.86	12
37.88	11
37.9	15
37.92	19
37.94	18
37.96	15
37.98	19
38	27
38.02	16
38.04	23
38.06	24
38.08	13
38.1	23
38.12	18
38.14	15
38.16	17
38.18	12
38.2	9
38.22	13
38.24	17
38.26	19
38.28	13
38.3	12
38.32	19
38.34	13
38.36	14
38.38	11
38.4	16
38.42	24
38.44	28
38.46	26
38.48	27
38.5	26
38.52	31
38.54	41
38.56	55
38.58	74
38.6	69
38.62	84
38.64	92
38.66	91
38.68	59
38.7	77
38.72	68
38.74	76
38.76	64
38.78	62
38.8	57
38.82	50
38.84	44
38.86	36
38.88	45
38.9	48
38.92	47
38.94	60
38.96	53
38.98	55
39	57
39.02	68
39.04	47
39.06	54
39.08	37
39.1	26
39.12	29
39.14	43
39.16	26
39.18	19
39.2	29
39.22	25
39.24	26
39.26	27
39.28	17
39.3	22
39.32	27
39.34	16
39.36	19
39.38	18
39.4	17
39.42	14
39.44	12
39.46	13
39.48	20
39.5	9
39.52	12
39.54	19
39.56	10
39.58	11
39.6	12
39.62	9
39.64	16
39.66	12
39.68	11
39.7	19
39.72	7
39.74	24
39.76	9
39.78	8
39.8	16
39.82	13
39.84	10
39.86	11
39.88	15
39.9	11
39.92	17
39.94	11
39.96	15
39.98	15
40	19
40.02	15
40.04	15
40.06	13
40.08	17
40.1	15
40.12	17
40.14	32
40.16	29
40.18	26
40.2	38
40.22	49
40.24	46
40.26	25
40.28	36
40.3	33
40.32	33
40.34	28
40.36	18
40.38	24
40.4	22
40.42	19
40.44	10
40.46	18
40.48	20
40.5	22
40.52	16
40.54	15
40.56	19
40.58	10
40.6	26
40.62	23
40.64	13
40.66	24
40.68	18
40.7	18
40.72	29
40.74	18
40.76	29
40.78	31
40.8	24
40.82	26
40.84	45
40.86	35
40.88	33
40.9	32
40.92	31
40.94	25
40.96	23
40.98	17
41	19
41.02	22
41.04	21
41.06	21
41.08	17
41.1	15
41.12	16
41.14	18
41.16	14
41.18	22
41.2	18
41.22	20
41.24	18
41.26	14
41.28	21
41.3	23
41.32	14
41.34	18
41.36	18
41.38	18
41.4	21
41.42	21
41.44	16
41.46	22
41.48	28
41.5	16
41.52	21
41.54	21
41.56	21
41.58	33
41.6	20
41.62	28
41.64	25
41.66	27
41.68	25
41.7	31
41.72	22
41.74	23
41.76	16
41.78	35
41.8	22
41.82	30
41.84	22
41.86	19
41.88	25
41.9	27
41.92	47
41.94	35
41.96	38
41.98	58
42	50
42.02	53
42.04	66
42.06	69
42.08	98
42.1	119
42.12	131
42.14	103
42.16	132
42.18	116
42.2	99
42.22	108
42.24	118
42.26	99
42.28	85
42.3	59
42.32	76
42.34	51
42.36	51
42.38	50
42.4	32
42.42	32
42.44	34
42.46	28
42.48	30
42.5	30
42.52	35
42.54	51
42.56	42
42.58	50
42.6	90
42.62	103
42.64	102
42.66	81
42.68	75
42.7	70
42.72	76
42.74	73
42.76	62
42.78	69
42.8	57
42.82	77
42.84	81
42.86	101
42.88	116
42.9	164
42.92	208
42.94	362
[truncated: 1,603 more rows]

## Sheet: Figure 2e
2 Theta	Intensity
5.01695	72
5.03664	55
5.05634	66
5.07603	66
5.09573	74
5.11542	67
5.13512	59
5.15482	66
5.17451	49
5.19421	65
5.2139	78
5.2336	60
5.25329	61
5.27299	69
5.29268	79
5.31238	77
5.33207	81
5.35177	72
5.37147	70
5.39116	79
5.41086	80
5.43055	71
5.45025	74
5.46994	46
5.48964	53
5.50933	68
5.52903	90
5.54872	77
5.56842	81
5.58812	72
5.60781	55
5.62751	66
5.6472	66
5.6669	74
5.68659	67
5.70629	59
5.72598	66
5.74568	49
5.76537	65
5.78507	63
5.80476	57
5.82446	63
5.84416	76
5.86385	73
5.88355	71
5.90324	71
5.92294	54
5.94263	66
5.96233	65
5.98202	55
6.00172	64
6.02141	63
6.04111	50
6.06081	71
6.0805	70
6.1002	75
6.11989	64
6.13959	78
6.15928	67
6.17898	54
6.19867	57
6.21837	67
6.23806	44
6.25776	53
6.27745	74
6.29715	64
6.31685	69
6.33654	54
6.35624	58
6.37593	65
6.39563	66
6.41532	54
6.43502	63
6.45471	72
6.47441	60
6.4941	55
6.5138	46
6.5335	59
6.55319	54
6.57289	60
6.59258	61
6.61228	46
6.63197	60
6.65167	60
6.67136	53
6.69106	57
6.71075	46
6.73045	51
6.75015	39
6.76984	65
6.78954	72
6.80923	53
6.82893	71
6.84862	48
6.86832	59
6.88801	58
6.90771	48
6.9274	67
6.9471	69
6.96679	68
6.98649	65
7.00619	53
7.02588	58
7.04558	50
7.06527	61
7.08497	55
7.10466	50
7.12436	51
7.14405	48
7.16375	48
7.18344	59
7.20314	53
7.22284	49
7.24253	50
7.26223	62
7.28192	46
7.30162	64
7.32131	55
7.34101	60
7.3607	43
7.3804	40
7.40009	51
7.41979	43
7.43948	40
7.45918	38
7.47888	50
7.49857	42
7.51827	50
7.53796	40
7.55766	50
7.57735	32
7.59705	38
7.61674	45
7.63644	49
7.65613	41
7.67583	55
7.69553	44
7.71522	39
7.73492	49
7.75461	32
7.77431	34
7.794	44
7.8137	58
7.83339	55
7.85309	47
7.87278	44
7.89248	51
7.91218	47
7.93187	68
7.95157	34
7.97126	41
7.99096	43
8.01065	51
8.03035	42
8.05004	51
8.06974	56
8.08943	54
8.10913	78
8.12882	63
8.14852	61
8.16822	63
8.18791	56
8.20761	66
8.2273	90
8.247	194
8.26669	358
8.28639	18521
8.30608	27344
8.32578	42343
8.34547	26029
8.36517	18573
8.38487	1044
8.40456	458
8.42426	261
8.44395	89
8.46365	64
8.48334	50
8.50304	41
8.52273	33
8.54243	41
8.56212	38
8.58182	46
8.60151	38
8.62121	35
8.64091	47
8.6606	33
8.6803	42
8.69999	43
8.71969	41
8.73938	49
8.75908	40
8.77877	35
8.79847	36
8.81816	47
8.83786	49
8.85756	31
8.87725	44
8.89695	29
8.91664	30
8.93634	32
8.95603	28
8.97573	35
8.99542	41
9.01512	44
9.03481	26
9.05451	42
9.07421	37
9.0939	35
9.1136	35
9.13329	31
9.15299	24
9.17268	22
9.19238	42
9.21207	28
9.23177	36
9.25146	30
9.27116	29
9.29085	40
9.31055	34
9.33025	35
9.34994	38
9.36964	37
9.38933	38
9.40903	28
9.42872	38
9.44842	35
9.46811	39
9.48781	44
9.5075	41
9.5272	30
9.5469	42
9.56659	44
9.58629	27
9.60598	47
9.62568	33
9.64537	32
9.66507	36
9.68476	30
9.70446	35
9.72415	36
9.74385	25
9.76354	41
9.78324	41
9.80294	38
9.82263	35
9.84233	33
9.86202	34
9.88172	34
9.90141	44
9.92111	29
9.9408	39
9.9605	28
9.98019	31
9.99989	26
10.0196	40
10.0393	28
10.059	43
10.0787	28
10.0984	35
10.1181	33
10.1378	32
10.1575	30
10.1771	32
10.1968	34
10.2165	24
10.2362	39
10.2559	29
10.2756	38
10.2953	26
10.315	30
10.3347	31
10.3544	28
10.3741	31
10.3938	43
10.4135	37
10.4332	37
10.4529	35
10.4726	33
10.4923	41
10.512	29
10.5317	23
10.5514	38
10.5711	32
10.5907	37
10.6105	32
10.6301	40
10.6498	35
10.6695	33
10.6892	42
10.7089	30
10.7286	29
10.7483	33
10.768	27
10.7877	27
10.8074	31
10.8271	29
10.8468	41
10.8665	35
10.8862	35
10.9059	32
10.9256	40
10.9453	30
10.965	37
10.9847	26
11.0044	30
11.0241	26
11.0437	26
11.0634	33
11.0831	26
11.1028	28
11.1225	35
11.1422	39
11.1619	31
11.1816	53
11.2013	28
11.221	34
11.2407	31
11.2604	33
11.2801	34
11.2998	35
11.3195	23
11.3392	31
11.3589	33
11.3786	35
11.3983	32
11.418	42
11.4377	30
11.4573	32
11.4771	34
11.4967	29
11.5164	35
11.5361	38
11.5558	31
11.5755	27
11.5952	28
11.6149	31
11.6346	30
11.6543	28
11.674	36
11.6937	35
11.7134	34
11.7331	30
11.7528	37
11.7725	27
11.7922	29
11.8119	23
11.8316	20
11.8513	25
11.871	32
11.8907	39
11.9103	35
11.93	30
11.9497	26
11.9694	24
11.9891	27
12.0088	31
12.0285	28
12.0482	27
12.0679	23
12.0876	28
12.1073	25
12.127	26
12.1467	34
12.1664	32
12.1861	40
12.2058	27
12.2255	31
12.2452	22
12.2649	40
12.2846	31
12.3042	37
12.3239	35
12.3437	29
12.3633	28
12.383	37
12.4027	42
12.4224	34
12.4421	28
12.4618	25
12.4815	38
12.5012	35
12.5209	30
12.5406	30
12.5603	35
12.58	28
12.5997	21
12.6194	28
12.6391	28
12.6588	26
12.6785	34
12.6982	28
12.7179	31
12.7376	30
12.7573	31
12.7769	29
12.7966	35
12.8163	36
12.836	23
12.8557	35
12.8754	33
12.8951	38
12.9148	37
12.9345	33
12.9542	35
12.9739	34
12.9936	39
13.0133	26
13.033	25
13.0527	33
13.0724	29
13.0921	34
13.1118	29
13.1315	26
13.1512	23
13.1708	27
13.1905	35
13.2102	34
13.2299	30
13.2496	33
13.2693	35
13.289	24
13.3087	29
13.3284	23
13.3481	24
13.3678	33
13.3875	29
13.4072	28
13.4269	26
13.4466	27
13.4663	43
13.486	28
13.5057	32
13.5254	21
13.5451	25
13.5648	32
13.5845	30
13.6042	36
13.6238	23
13.6435	33
13.6632	23
13.6829	23
13.7026	28
13.7223	16
13.742	20
13.7617	20
13.7814	35
13.8011	28
13.8208	29
13.8405	34
13.8602	27
13.8799	33
13.8996	28
13.9193	28
13.939	32
13.9587	31
13.9784	36
13.9981	39
14.0178	25
14.0374	25
14.0572	31
14.0768	33
14.0965	24
14.1162	30
14.1359	26
14.1556	41
14.1753	34
14.195	27
14.2147	26
14.2344	22
14.2541	18
14.2738	21
14.2935	33
14.3132	20
14.3329	18
14.3526	25
14.3723	33
14.392	24
14.4117	21
14.4314	32
14.4511	28
14.4708	25
14.4904	33
14.5101	31
14.5298	22
14.5495	19
14.5692	20
14.5889	18
14.6086	24
14.6283	24
14.648	20
14.6677	31
14.6874	27
14.7071	29
14.7268	31
14.7465	25
14.7662	28
14.7859	29
14.8056	21
14.8253	22
14.845	27
14.8647	22
14.8844	26
14.904	35
14.9238	30
14.9434	22
14.9631	25
14.9828	31
15.0025	24
15.0222	33
15.0419	25
15.0616	21
15.0813	32
15.101	28
15.1207	25
15.1404	33
15.1601	31
15.1798	22
15.1995	19
15.2192	20
15.2389	23
15.2586	21
15.2783	26
15.298	29
15.3177	34
15.3374	26
15.357	22
15.3767	20
15.3964	22
15.4161	19
15.4358	24
15.4555	34
15.4752	27
15.4949	30
15.5146	42
15.5343	21
15.554	26
15.5737	23
15.5934	27
15.6131	27
15.6328	28
15.6525	33
15.6722	21
15.6919	25
15.7116	26
15.7313	20
15.7509	30
15.7706	25
15.7903	29
15.81	17
15.8297	30
15.8494	34
15.8691	31
15.8888	23
15.9085	24
15.9282	28
15.9479	26
15.9676	38
15.9873	32
16.007	31
16.0267	25
16.0464	24
16.0661	24
16.0858	29
16.1055	29
16.1252	25
16.1449	20
16.1646	37
16.1842	33
16.2039	30
16.2236	28
16.2433	23
16.263	33
16.2827	32
16.3024	28
16.3221	26
16.3418	30
16.3615	31
16.3812	29
16.4009	47
16.4206	41
16.4403	36
16.46	35
16.4797	48
16.4994	54
16.5191	53
16.5388	68
16.5585	135
16.5782	226
16.5979	587
16.6176	1254
16.6373	8578
16.6569	18629
16.6766	34431
16.6963	23740
16.716	4785
16.7357	635
16.7554	89
16.7751	66
16.7948	63
16.8145	54
16.8342	43
16.8539	37
16.8736	44
16.8933	44
16.913	28
16.9327	30
16.9524	33
16.9721	35
16.9918	40
17.0115	29
17.0312	30
17.0509	36
17.0706	32
17.0902	47
17.1099	39
17.1296	31
17.1493	28
17.169	25
17.1887	29
17.2084	23
17.2281	24
17.2478	30
17.2675	20
17.2872	28
17.3069	27
17.3266	18
17.3463	25
17.366	24
17.3857	32
17.4054	28
17.4251	21
17.4448	27
17.4645	22
17.4841	26
17.5038	26
17.5235	28
17.5432	21
17.5629	27
17.5826	23
17.6023	35
17.622	19
17.6417	22
17.6614	15
17.6811	19
17.7008	28
17.7205	32
17.7402	24
17.7599	24
17.7796	22
17.7993	26
17.819	31
17.8387	20
17.8584	32
17.8781	21
17.8977	25
17.9174	29
17.9371	25
17.9568	13
17.9765	34
17.9962	28
18.0159	25
18.0356	20
18.0553	27
18.075	26
18.0947	25
18.1144	27
18.1341	29
18.1538	23
18.1735	23
18.1932	30
18.2129	20
18.2326	24
18.2523	14
18.272	26
18.2917	25
18.3114	23
18.3311	19
18.3508	22
18.3705	21
18.3901	18
18.4098	22
18.4295	26
18.4492	23
18.4689	26
18.4886	26
18.5083	23
18.528	20
18.5477	28
18.5674	29
18.5871	20
18.6068	15
18.6265	30
18.6462	23
18.6659	27
18.6856	21
18.7053	26
18.725	26
18.7447	31
18.7644	21
18.7841	24
18.8037	26
18.8234	11
18.8431	33
18.8628	24
18.8825	25
18.9022	30
18.9219	20
18.9416	23
18.9613	35
18.981	23
19.0007	23
19.0204	31
19.0401	17
19.0598	17
19.0795	25
19.0992	18
19.1189	28
19.1386	22
19.1583	26
19.178	29
19.1976	23
19.2173	17
19.237	29
19.2567	18
19.2764	22
19.2961	25
19.3158	22
19.3355	22
19.3552	24
19.3749	28
19.3946	32
19.4143	23
19.434	22
19.4537	25
19.4734	21
19.4931	32
19.5128	24
19.5325	23
19.5522	20
19.5719	25
19.5916	28
19.6113	30
19.6309	21
19.6506	22
19.6703	22
19.69	23
19.7097	29
19.7294	22
19.7491	21
19.7688	19
19.7885	22
19.8082	33
19.8279	20
19.8476	27
19.8673	24
19.887	13
19.9067	23
19.9264	22
19.9461	19
19.9658	34
19.9855	21
20.0052	21
20.0249	23
20.0446	35
20.0643	23
20.084	25
20.1036	21
20.1233	29
20.143	28
20.1627	27
20.1824	21
20.2021	25
20.2218	24
20.2415	25
20.2612	29
20.2809	23
20.3006	27
20.3203	23
20.34	22
20.3597	17
20.3794	24
20.3991	33
20.4188	31
20.4385	24
20.4582	15
20.4779	24
20.4976	11
20.5173	18
20.5369	21
20.5566	24
20.5763	20
20.596	17
20.6157	16
20.6354	20
20.6551	24
20.6748	25
20.6945	29
20.7142	25
20.7339	30
20.7536	20
20.7733	25
20.793	28
20.8127	24
20.8324	22
20.8521	32
20.8718	32
20.8915	18
20.9111	28
20.9308	23
20.9505	21
20.9702	24
20.9899	22
21.0096	37
21.0293	31
21.049	28
21.0687	22
21.0884	25
21.1081	33
21.1278	16
21.1475	22
21.1672	18
21.1869	29
21.2066	21
21.2263	26
21.246	30
21.2657	23
21.2854	19
21.3051	23
21.3248	23
21.3444	17
21.3641	30
21.3838	22
21.4035	28
21.4232	26
21.4429	27
21.4626	26
21.4823	28
21.502	39
21.5217	35
21.5414	24
21.5611	29
21.5808	16
21.6005	22
21.6202	20
21.6399	24
21.6596	23
21.6793	23
21.699	26
21.7187	25
21.7384	24
21.7581	28
21.7778	30
21.7975	23
21.8171	24
21.8368	30
21.8565	17
21.8762	27
21.8959	27
21.9156	26
21.9353	27
21.955	27
21.9747	34
21.9944	23
22.0141	27
22.0338	23
22.0535	21
22.0732	22
22.0929	20
22.1126	31
22.1323	24
22.152	23
22.1717	28
22.1914	24
22.2111	29
22.2308	24
22.2504	25
22.2701	20
22.2898	26
22.3095	29
22.3292	27
22.3489	19
22.3686	26
22.3883	31
22.408	24
22.4277	24
22.4474	22
22.4671	26
22.4868	22
22.5065	21
22.5262	20
22.5459	29
22.5656	26
22.5853	21
22.605	37
22.6247	31
22.6443	33
22.664	24
22.6837	22
22.7034	28
22.7231	26
22.7428	20
22.7625	22
22.7822	25
22.8019	21
22.8216	21
22.8413	26
22.861	38
22.8807	27
22.9004	35
22.9201	19
22.9398	28
22.9595	24
22.9792	23
22.9989	34
23.0186	26
23.0383	24
23.058	30
23.0776	28
23.0973	21
23.117	30
23.1367	33
23.1564	21
23.1761	15
23.1958	32
23.2155	29
23.2352	24
23.2549	25
23.2746	18
23.2943	24
23.314	39
23.3337	27
23.3534	29
23.3731	34
23.3928	21
23.4125	24
23.4322	25
23.4519	22
23.4716	32
23.4913	20
23.511	20
23.5307	17
23.5503	15
23.57	23
23.5897	18
23.6094	19
23.6291	22
23.6488	32
23.6685	24
23.6882	25
23.7079	27
23.7276	28
23.7473	28
23.767	18
23.7867	18
23.8064	17
23.8261	29
23.8458	30
23.8655	27
23.8852	30
23.9049	19
23.9245	32
23.9443	20
23.964	24
23.9836	37
24.0033	30
24.023	29
24.0427	23
24.0624	22
24.0821	22
24.1018	32
24.1215	27
24.1412	29
24.1609	29
24.1806	35
24.2003	35
24.22	34
24.2397	28
24.2594	20
24.2791	22
24.2988	30
24.3185	27
24.3382	43
24.3578	33
24.3775	29
24.3972	33
24.4169	36
24.4366	32
24.4563	28
24.476	33
24.4957	41
24.5154	37
24.5351	34
24.5548	35
24.5745	36
24.5942	39
24.6139	44
24.6336	44
24.6533	36
24.673	50
24.6927	48
24.7124	54
24.7321	60
24.7518	58
24.7715	63
24.7911	84
24.8108	73
24.8305	89
24.8502	90
24.8699	78
24.8896	69
24.9093	58
24.929	76
24.9487	95
24.9684	201
24.9881	545
25.0078	1926
25.0275	5615
25.0472	9003
25.0669	16045
25.0866	33087
25.1063	43938
25.126	54746
25.1457	46770
25.1654	37266
25.1851	25142
25.2048	5698
25.2245	2158
25.2442	1201
25.2638	89
25.2835	78
25.3032	68
25.3229	59
25.3426	69
25.3623	76
25.382	67
25.4017	70
25.4214	62
25.4411	79
25.4608	70
25.4805	60
25.5002	38
25.5199	57
25.5396	55
25.5593	54
25.579	37
25.5987	45
25.6184	37
25.6381	36
25.6578	33
25.6775	36
25.6971	34
25.7168	43
25.7365	32
25.7562	47
25.7759	37
25.7956	33
25.8153	36
25.835	34
25.8547	29
25.8744	43
25.8941	28
25.9138	31
25.9335	30
25.9532	23
25.9729	19
25.9926	33
26.0123	29
26.032	33
26.0517	24
26.0714	32
26.091	25
26.1107	19
26.1304	37
26.1501	25
26.1698	14
26.1895	24
26.2092	27
26.2289	37
26.2486	21
26.2683	26
26.288	17
26.3077	23
26.3274	18
26.3471	37
26.3668	35
26.3865	26
26.4062	23
26.4259	19
26.4456	23
26.4653	36
26.485	22
26.5047	20
26.5243	28
26.544	19
26.5637	24
26.5834	17
26.6031	20
26.6228	25
26.6425	23
26.6622	26
26.6819	26
26.7016	21
26.7213	29
26.741	13
26.7607	25
26.7804	17
26.8001	29
26.8198	18
26.8395	41
26.8592	22
26.8789	22
26.8986	13
26.9183	25
26.938	19
26.9577	12
26.9774	18
26.997	16
27.0167	24
27.0364	20
27.0561	21
27.0758	26
27.0955	31
27.1152	27
27.1349	23
27.1546	15
27.1743	21
27.194	23
27.2137	23
27.2334	24
27.2531	24
27.2728	14
27.2925	13
27.3122	18
27.3319	19
27.3516	29
27.3712	21
27.391	21
27.4106	12
27.4303	25
27.45	16
27.4697	29
27.4894	18
27.5091	12
27.5288	18
27.5485	22
27.5682	16
27.5879	19
27.6076	14
27.6273	10
27.647	20
27.6667	24
27.6864	15
27.7061	17
27.7258	24
27.7455	17
27.7652	18
27.7849	22
27.8045	32
27.8242	22
27.8439	27
27.8636	16
27.8833	19
27.903	12
27.9227	19
27.9424	21
27.9621	19
27.9818	17
28.0015	32
28.0212	20
28.0409	27
28.0606	24
28.0803	21
28.1	21
28.1197	21
28.1394	15
28.1591	22
28.1788	24
28.1985	20
28.2182	17
28.2379	20
28.2575	15
28.2772	13
28.2969	20
28.3166	20
28.3363	16
28.356	11
28.3757	16
28.3954	19
28.4151	18
28.4348	16
28.4545	12
28.4742	22
28.4939	9
28.5136	28
28.5333	20
28.553	20
28.5727	14
28.5924	16
28.6121	22
28.6318	18
28.6515	13
28.6712	11
28.6909	14
28.7105	19
28.7302	12
28.7499	9
28.7696	22
28.7893	18
28.809	16
28.8287	19
28.8484	18
28.8681	16
28.8878	16
28.9075	17
28.9272	16
28.9469	15
28.9666	25
28.9863	19
29.006	14
29.0257	15
29.0454	15
29.0651	18
29.0848	16
29.1044	13
29.1242	18
29.1438	20
29.1635	13
29.1832	13
29.2029	16
29.2226	23
29.2423	13
29.262	21
29.2817	19
29.3014	19
29.3211	17
29.3408	21
29.3605	28
29.3802	16
29.3999	21
29.4196	11
29.4393	24
29.459	15
29.4787	24
29.4984	11
29.5181	18
29.5377	21
29.5574	24
29.5771	20
29.5968	17
29.6165	16
29.6362	20
29.6559	15
29.6756	16
29.6953	13
29.715	13
29.7347	18
29.7544	21
29.7741	24
29.7938	15
29.8135	21
29.8332	12
29.8529	14
29.8726	19
29.8923	21
29.912	10
29.9317	21
29.9514	26
29.9711	25
29.9907	20
30.0104	20
30.0301	8
30.0498	17
30.0695	20
30.0892	26
30.1089	26
30.1286	16
30.1483	17
30.168	20
30.1877	17
30.2074	16
30.2271	23
30.2468	15
30.2665	12
30.2862	18
30.3059	20
30.3256	17
30.3453	12
30.365	23
30.3847	14
30.4044	14
30.424	15
30.4437	20
30.4634	17
30.4831	20
30.5028	21
30.5225	20
30.5422	9
30.5619	14
30.5816	24
30.6013	14
30.621	19
30.6407	27
30.6604	20
30.6801	15
30.6998	17
30.7195	18
30.7392	15
30.7589	10
30.7786	12
30.7983	21
30.8179	12
30.8377	15
30.8573	18
30.877	16
30.8967	15
30.9164	19
30.9361	8
30.9558	16
30.9755	24
30.9952	16
31.0149	13
31.0346	21
31.0543	17
31.074	13
31.0937	21
31.1134	17
31.1331	21
31.1528	18
31.1725	14
31.1922	17
31.2119	16
31.2316	12
31.2512	18
31.2709	12
31.2906	16
31.3103	15
31.33	18
31.3497	15
31.3694	16
31.3891	11
31.4088	16
31.4285	12
31.4482	9
31.4679	12
31.4876	12
31.5073	13
31.527	12
31.5467	13
31.5664	10
31.5861	14
31.6058	16
31.6255	12
31.6452	15
31.6649	15
31.6846	17
31.7042	14
31.7239	16
31.7436	13
31.7633	20
31.783	17
31.8027	25
31.8224	12
31.8421	25
31.8618	16
31.8815	17
31.9012	11
31.9209	18
31.9406	11
31.9603	22
31.98	13
31.9997	18
32.0194	11
32.0391	17
32.0588	17
32.0785	14
32.0982	14
32.1178	15
32.1375	18
32.1572	10
32.1769	16
32.1966	12
32.2163	16
32.236	17
32.2557	11
32.2754	12
32.2951	19
32.3148	15
32.3345	17
32.3542	17
32.3739	13
32.3936	17
32.4133	12
32.433	16
32.4527	12
32.4724	10
32.4921	18
32.5118	12
32.5314	18
32.5511	10
32.5709	9
32.5905	18
32.6102	20
32.6299	11
32.6496	11
32.6693	13
32.689	15
32.7087	16
32.7284	12
32.7481	11
32.7678	12
32.7875	15
32.8072	8
32.8269	9
32.8466	16
32.8663	14
32.886	15
32.9057	13
32.9254	18
32.9451	14
32.9648	16
32.9845	11
33.0042	18
33.0238	9
33.0435	13
33.0632	16
33.0829	16
33.1026	23
33.1223	19
33.142	11
33.1617	13
33.1814	18
33.2011	13
33.2208	8
33.2405	12
33.2602	15
33.2799	11
33.2996	16
33.3193	10
33.339	10
33.3587	10
33.3784	16
33.398	17
33.4177	14
33.4374	12
33.4571	31
33.4768	24
33.4965	42
33.5162	39
33.5359	48
33.5556	22
33.5753	15
33.595	18
33.6147	9
33.6344	9
33.6541	12
33.6738	13
33.6935	19
33.7132	14
33.7329	12
33.7526	12
33.7723	16
33.792	20
33.8117	12
33.8314	13
33.8511	10
33.8707	8
33.8904	11
33.9101	12
33.9298	15
33.9495	8
33.9692	12
33.9889	13
34.0086	15
34.0283	14
34.048	13
34.0677	7
34.0874	16
34.1071	25
34.1268	10
34.1465	14
34.1662	8
34.1859	17
34.2056	21
34.2253	16
34.245	10
34.2647	16
34.2844	12
34.304	12
34.3237	7
34.3434	10
34.3631	14
34.3828	12
34.4025	10
34.4222	11
34.4419	12
34.4616	6
34.4813	8
34.501	10
34.5207	12
34.5404	18
34.5601	9
34.5798	9
34.5995	10
34.6192	13
34.6389	10
34.6586	11
34.6783	11
34.6979	6
34.7176	12
34.7373	20
34.757	9
34.7767	11
34.7964	5
34.8161	14
34.8358	15
34.8555	7
34.8752	13
34.8949	12
34.9146	8
34.9343	11
34.954	17
34.9737	18
34.9934	11
35.0131	4
35.0328	8
35.0525	8
35.0722	11
35.0919	5
35.1116	6
35.1313	8
35.151	9
35.1706	15
35.1903	11
35.21	12
35.2297	14
35.2494	7
35.2691	16
35.2888	10
35.3085	11
35.3282	10
35.3479	15
35.3676	13
35.3873	11
35.407	10
35.4267	8
35.4464	10
35.4661	6
35.4858	11
35.5055	4
35.5252	16
35.5448	12
35.5645	12
35.5842	13
35.6039	13
35.6236	10
35.6433	7
35.663	17
35.6827	18
35.7024	10
35.7221	17
35.7418	6
35.7615	12
35.7812	11
35.8009	11
35.8206	12
35.8403	16
35.86	10
35.8797	5
35.8994	8
35.9191	16
35.9388	17
35.9585	14
35.9781	18
35.9978	7
36.0175	8
36.0372	8
36.0569	8
36.0766	3
36.0963	8
36.116	10
36.1357	3
36.1554	15
36.1751	17
36.1948	17
36.2145	14
36.2342	6
36.2539	12
36.2736	5
36.2933	16
36.313	5
36.3327	16
36.3524	4
36.3721	9
36.3918	9
36.4115	6
36.4312	7
36.4508	13
36.4705	9
36.4902	7
36.5099	4
36.5296	5
36.5493	8
36.569	11
36.5887	10
36.6084	8
36.6281	9
36.6478	11
36.6675	6
36.6872	14
36.7069	11
36.7266	6
36.7463	13
36.766	8
36.7857	15
36.8054	9
36.8251	8
36.8447	9
36.8644	11
36.8841	10
36.9038	16
36.9235	9
36.9432	11
36.9629	8
36.9826	7
37.0023	9
37.022	10
37.0417	7
37.0614	9
37.0811	5
37.1008	8
37.1205	9
37.1402	8
37.1599	15
37.1796	10
37.1993	6
37.219	3
37.2387	4
37.2584	5
37.2781	5
37.2978	16
37.3174	5
37.3371	11
37.3568	11
37.3765	10
37.3962	6
37.4159	10
37.4356	4
37.4553	9
37.475	15
37.4947	4
37.5144	8
37.5341	14
37.5538	10
37.5735	8
37.5932	9
37.6129	12
37.6326	9
37.6523	4
37.672	10
37.6917	8
37.7114	5
37.7311	8
37.7507	6
37.7704	9
37.7901	4
37.8098	8
37.8295	9
37.8492	7
37.8689	14
37.8886	10
37.9083	10
37.928	11
37.9477	9
37.9674	10
37.9871	9
38.0068	6
38.0265	8
38.0462	10
38.0659	10
38.0856	2
38.1053	10
38.125	8
38.1446	5
38.1643	9
38.184	7
38.2037	8
38.2234	9
38.2431	8
38.2628	6
38.2825	5
38.3022	5
38.3219	7
38.3416	7
38.3613	8
38.381	9
38.4007	6
38.4204	12
38.4401	11
38.4598	11
38.4795	12
38.4992	16
38.5189	10
38.5386	5
38.5583	8
38.578	16
38.5977	17
38.6173	14
38.637	18
38.6567	7
38.6764	8
38.6961	8
38.7158	8
38.7355	3
38.7552	8
38.7749	10
38.7946	3
38.8143	15
38.834	15
38.8537	10
38.8734	9
38.8931	6
38.9128	12
38.9325	12
38.9522	11
38.9719	10
38.9915	8
39.0112	3
39.0309	8
39.0506	9
39.0703	10
39.09	9
39.1097	11
39.1294	5
39.1491	6
39.1688	3
39.1885	5
39.2082	12
39.2279	11
39.2476	11
39.2673	11
39.287	10
39.3067	4
39.3264	3
39.3461	9
39.3658	8
39.3855	7
39.4052	5
39.4248	11
39.4445	10
39.4642	10
39.4839	6
39.5036	10
39.5233	10
39.543	6
39.5627	12
39.5824	11
39.6021	17
39.6218	13
39.6415	6
39.6612	8
39.6809	9
39.7006	6
39.7203	8
39.74	7
39.7597	10
39.7794	10
39.7991	5
39.8188	7
39.8385	12
39.8582	3
39.8779	10
39.8975	12
39.9172	4
39.9369	4
39.9566	5
39.9763	8
39.996	5
40.0157	7
40.0354	11
40.0551	5
40.0748	6
40.0945	7
40.1142	11
40.1339	8
40.1536	11
40.1733	14
40.193	5
40.2127	3
40.2324	7
40.2521	11
40.2718	7
40.2914	9
40.3111	7
40.3308	13
40.3505	9
40.3702	7
40.3899	8
40.4096	10
40.4293	8
40.449	4
40.4687	9
40.4884	6
40.5081	5
40.5278	10
40.5475	12
40.5672	9
40.5869	8
40.6066	15
40.6263	12
40.646	7
40.6657	8
40.6854	9
40.7051	6
40.7248	2
40.7445	8
40.7641	8
40.7838	4
40.8035	6
40.8232	4
40.8429	5
40.8626	9
40.8823	8
40.902	6
40.9217	7
40.9414	5
40.9611	11
40.9808	10
41.0005	8
41.0202	10
41.0399	9
41.0596	9
41.0793	8
41.099	5
41.1187	8
41.1384	10
41.1581	7
41.1778	9
41.1974	6
41.2171	8
41.2368	7
41.2565	10
41.2762	8
41.2959	7
41.3156	10
41.3353	2
41.355	11
41.3747	17
41.3944	5
41.4141	6
41.4338	4
41.4535	7
41.4732	10
41.4929	8
41.5126	12
41.5323	8
41.552	9
41.5716	8
41.5913	6
41.611	9
41.6307	8
41.6504	3
41.6701	15
41.6898	15
41.7095	8
41.7292	18
41.7489	9
41.7686	6
41.7883	16
41.808	16
41.8277	7
41.8474	9
41.8671	10
41.8868	10
41.9065	12
41.9262	12
41.9459	14
41.9656	11
41.9853	14
42.005	11
42.0247	15
42.0443	15
42.064	11
42.0837	18
42.1034	14
42.1231	11
42.1428	16
42.1625	22
42.1822	20
42.2019	30
42.2216	25
42.2413	33
42.261	38
42.2807	41
42.3004	40
42.3201	38
42.3398	36
42.3595	48
42.3792	56
42.3989	103
42.4186	477
42.4382	1025
42.4579	2327
42.4776	15914
42.4973	20486
42.517	34365
42.5367	26558
42.5564	12905
42.5761	4667
42.5958	1296
42.6155	235
42.6352	89
42.6549	63
42.6746	36
42.6943	28
42.714	33
42.7337	30
42.7534	21
42.7731	22
42.7928	25
42.8125	19
42.8322	18
42.8519	23
42.8715	23
42.8912	15
42.9109	20
42.9306	17
42.9503	16
42.97	9
42.9897	12
43.0094	8
43.0291	15
43.0488	14
43.0685	5
43.0882	11
43.1079	16
43.1276	11
43.1473	9
43.167	11
43.1867	11
43.2064	5
43.2261	10
43.2458	8
43.2655	8
43.2852	11
43.3049	17
43.3246	8
43.3442	8
43.3639	6
43.3836	11
43.4033	11
43.423	14
43.4427	8
43.4624	9
43.4821	13
43.5018	1
43.5215	9
43.5412	14
43.5609	8
43.5806	9
43.6003	10
43.62	9
43.6397	7
43.6594	8
43.6791	7
43.6988	9
43.7185	5
43.7381	5
43.7578	5
43.7775	8
43.7972	8
43.8169	11
43.8366	9
43.8563	10
43.876	10
43.8957	8
43.9154	9
43.9351	13
43.9548	8
43.9745	8
43.9942	6
44.0139	9
44.0336	9
44.0533	8
44.073	11
44.0927	7
44.1124	7
44.1321	14
44.1518	10
44.1715	6
44.1912	5
44.2108	3
44.2305	8
44.2502	6
44.2699	11
44.2896	8
44.3093	12
44.329	7
44.3487	5
44.3684	7
[truncated: 794 more rows]

## Sheet: Figure 2f
2 Theta	Intensity
-2.65	80
-2.6	98
-2.55	91
-2.5	87
-2.45	103
-2.4	82
-2.35	109
-2.3	126
-2.25	113
-2.2	136
-2.15	142
-2.1	142
-2.05	166
-2	142
-1.95	125
-1.9	131
-1.85	133
-1.8	147
-1.75	145
-1.7	150
-1.65	166
-1.6	164
-1.55	152
-1.5	176
-1.45	180
-1.4	169
-1.35	205
-1.3	202
-1.25	223
-1.2	218
-1.15	227
-1.1	254
-1.05	278
-1	261
-0.95	282
-0.9	312
-0.85	323
-0.8	364
-0.75	409
-0.7	467
-0.65	527
-0.6	656
-0.55	706
-0.5	859
-0.45	1122
-0.4	1449
-0.35	1848
-0.3	2705
-0.25	3881
-0.2	6128
-0.15	10095
-0.1	18155
-0.05	38859
0	228319
0.05	76698
0.1	27277
0.15	9578
0.2	5396
0.25	3379
0.3	2334
0.35	1596
0.4	1216
0.45	976
0.5	786
0.55	616
0.6	553
0.65	524
0.7	473
0.75	389
0.8	333
0.85	325
0.9	311
0.95	271
1	283
1.05	247
1.1	258
1.15	248
1.2	203
1.25	200
1.3	193
1.35	154
1.4	148
1.45	177
1.5	163
1.55	131
1.6	131
1.65	119
1.7	126
1.75	120
1.8	110
1.85	114
1.9	100
1.95	102
2	88
2.05	89
2.1	107
2.15	109
2.2	108
2.25	100

## Sheet: Figure 2g
2 Theta	Intensity
-2.65	52
-2.6	57
-2.55	54
-2.5	63
-2.45	61
-2.4	62
-2.35	73
-2.3	76
-2.25	68
-2.2	63
-2.15	62
-2.1	65
-2.05	61
-2	90
-1.95	77
-1.9	61
-1.85	77
-1.8	89
-1.75	74
-1.7	98
-1.65	76
-1.6	82
-1.55	93
-1.5	74
-1.45	87
-1.4	95
-1.35	93
-1.3	91
-1.25	89
-1.2	91
-1.15	96
-1.1	105
-1.05	95
-1	113
-0.95	117
-0.9	111
-0.85	146
-0.8	101
-0.75	137
-0.7	144
-0.65	175
-0.6	197
-0.55	223
-0.5	252
-0.45	306
-0.4	364
-0.35	543
-0.3	724
-0.25	1089
-0.2	1628
-0.15	2694
-0.1	4993
-0.05	14882
0	66663
0.05	15758
0.1	4422
0.15	2713
0.2	1569
0.25	932
0.3	684
0.35	430
0.4	351
0.45	317
0.5	229
0.55	179
0.6	140
0.65	161
0.7	154
0.75	127
0.8	124
0.85	120
0.9	112
0.95	110
1	89
1.05	85
1.1	89
1.15	67
1.2	73
1.25	80
1.3	58
1.35	90
1.4	72
1.45	70
1.5	82
1.55	69
1.6	62
1.65	74
1.7	74
1.75	67
1.8	73
1.85	69
1.9	61
1.95	50
2	72
2.05	66
2.1	78
2.15	63
2.2	66
2.25	60
