# Supplementary material for: Nucleation-controlled growth of superior lead-free perovskite Cs3Bi2I9 single-crystals for high-performance X-ray detection
Source: Nat Commun. 2020 May 8;11:2304. doi: 10.1038/s41467-020-16034-w (PMC7210296; doi:10.1038/s41467-020-16034-w)
Supplement: Supplementary file 2 — Source Data [file 41467_2020_16034_MOESM2_ESM.zip › Source Data/Figure 3.xlsx]

## Sheet: Figure 3a
#DATA
Wavelength	absorbance
800	0.01524
798	0.01531
796	0.01567
794	0.01596
792	0.01582
790	0.01606
788	0.01691
786	0.01447
784	0.01609
782	0.01597
780	0.016
778	0.01547
776	0.01612
774	0.01679
772	0.01424
770	0.01459
768	0.0143
766	0.01497
764	0.01575
762	0.01588
760	0.01637
758	0.01569
756	0.01642
754	0.01695
752	0.01686
750	0.01671
748	0.0159
746	0.01579
744	0.01563
742	0.01572
740	0.01613
738	0.01631
736	0.01612
734	0.01672
732	0.01581
730	0.01692
728	0.01588
726	0.01682
724	0.01778
722	0.01711
720	0.01753
718	0.01794
716	0.01826
714	0.01772
712	0.01758
710	0.01729
708	0.01806
706	0.01839
704	0.01899
702	0.01922
700	0.01966
698	0.021
696	0.02097
694	0.02163
692	0.02255
690	0.02368
688	0.02419
686	0.02574
684	0.02613
682	0.02817
680	0.02988
678	0.03192
676	0.03408
674	0.03742
672	0.04127
670	0.04415
668	0.04861
666	0.05344
664	0.05794
662	0.06398
660	0.0698
658	0.07678
656	0.08404
654	0.09201
652	0.10065
650	0.10953
648	0.11884
646	0.12968
644	0.14014
642	0.15123
640	0.16322
638	0.17643
636	0.18975
634	0.20395
632	0.21872
630	0.23402
628	0.2503
626	0.26644
624	0.28365
622	0.30175
620	0.3196
618	0.33771
616	0.35619
614	0.37546
612	0.39459
610	0.41357
608	0.43216
606	0.4513
604	0.46937
602	0.48742
600	0.50495
598	0.52204
596	0.53773
594	0.55355
592	0.56919
590	0.58282
588	0.59533
586	0.6073
584	0.61867
582	0.62916
580	0.63885
578	0.64688
576	0.65423
574	0.66092
572	0.66636
570	0.67168
568	0.67597
566	0.67984
564	0.68349
562	0.68619
560	0.68854
558	0.69081
556	0.69184
554	0.69187
552	0.6925
550	0.69272
548	0.69253
546	0.6928
544	0.69303
542	0.69281
540	0.69232
538	0.6914
536	0.69026
534	0.68938
532	0.68786
530	0.68602
528	0.68421
526	0.68248
524	0.67985
522	0.67717
520	0.67471
518	0.67149
516	0.66871
514	0.66618
512	0.66412
510	0.6622
508	0.66098
506	0.66089
504	0.6611
502	0.66176
500	0.66317
498	0.66548
496	0.66895
494	0.6735
492	0.67982
490	0.6877
488	0.69528
486	0.70287
484	0.70948
482	0.71479
480	0.71739
478	0.71645
476	0.71287
474	0.70926
472	0.70518
470	0.70069
468	0.69695
466	0.69426
464	0.69171
462	0.6892
460	0.68771
458	0.68549
456	0.68295
454	0.6814
452	0.67995
450	0.67907
448	0.67759
446	0.67656
444	0.67595
442	0.67509
440	0.67459
438	0.67413
436	0.67322
434	0.6725
432	0.67247
430	0.67235
428	0.6722
426	0.67217
424	0.67295
422	0.6737
420	0.67361
418	0.67392
416	0.67445
414	0.67458
412	0.67546
410	0.67553
408	0.67624
406	0.67658
404	0.67679
402	0.67593
400	0.67645
398	0.67663
396	0.67641
394	0.67663
392	0.67614
390	0.67392
388	0.67314
386	0.67403
384	0.67242
382	0.67168
380	0.67122
378	0.67151
376	0.67015
374	0.67047
372	0.64257
370	0.63206
368	0.62627
366	0.62883
364	0.63136
362	0.62633
360	0.6281
358	0.62406
356	0.6262
354	0.62322
352	0.62605
350	0.63271
348	0.62602
346	0.62094
344	0.62253
342	0.62861
340	0.62716
338	0.62346
336	0.62121
334	0.62529
332	0.62828
330	0.62272
328	0.62078
326	0.62096
324	0.61796
322	0.60741
320	0.62205
318	0.62638
316	0.61309
314	0.60666

## Sheet: Figure 3b
	hv	ahv^2
0.01524	1.55	0.000558219
0.01531	1.55388	0.000565963
0.01567	1.55779	0.000595951
0.01596	1.56171	0.000621408
0.01582	1.56566	0.000613876
0.01606	1.56962	0.000635448
0.01691	1.5736	0.000708241
0.01447	1.57761	0.000521405
0.01609	1.58163	0.000647786
0.01597	1.58568	0.000641268
0.016	1.58974	0.000647228
0.01547	1.59383	0.000607631
0.01612	1.59794	0.000663843
0.01679	1.60207	0.000723368
0.01424	1.60622	0.000522859
0.01459	1.61039	0.000551967
0.0143	1.61458	0.000533304
0.01497	1.6188	0.000587023
0.01575	1.62304	0.000653292
0.01588	1.6273	0.00066795
0.01637	1.63158	0.000713629
0.01569	1.63588	0.000659132
0.01642	1.64021	0.000725701
0.01695	1.64456	0.000776851
0.01686	1.64894	0.000773083
0.01671	1.65333	0.000763536
0.0159	1.65775	0.000695022
0.01579	1.6622	0.000688771
0.01563	1.66667	0.000678689
0.01572	1.67116	0.000690409
0.01613	1.67568	0.000730276
0.01631	1.68022	0.00075109
0.01612	1.68478	0.000737503
0.01672	1.68937	0.000798236
0.01581	1.69399	0.000717455
0.01692	1.69863	0.000826523
0.01588	1.7033	0.000731982
0.01682	1.70799	0.000825221
0.01778	1.71271	0.00092732
0.01711	1.71745	0.00086311
0.01753	1.72222	0.00091199
0.01794	1.72702	0.000960251
0.01826	1.73184	0.001
0.01772	1.73669	0.000947481
0.01758	1.74157	0.000937712
0.01729	1.74648	0.000911625
0.01806	1.75141	0.001
0.01839	1.75637	0.00104
0.01899	1.76136	0.00112
0.01922	1.76638	0.00115
0.01966	1.77143	0.00121
0.021	1.7765	0.00139
0.02097	1.78161	0.0014
0.02163	1.78674	0.00149
0.02255	1.79191	0.00163
0.02368	1.7971	0.00181
0.02419	1.80233	0.0019
0.02574	1.80758	0.00216
0.02613	1.81287	0.00224
0.02817	1.81818	0.00262
0.02988	1.82353	0.00297
0.03192	1.82891	0.00341
0.03408	1.83432	0.00391
0.03742	1.83976	0.00474
0.04127	1.84524	0.0058
0.04415	1.85075	0.00668
0.04861	1.85629	0.00814
0.05344	1.86186	0.0099
0.05794	1.86747	0.01171
0.06398	1.87311	0.01436
0.0698	1.87879	0.0172
0.07678	1.8845	0.02094
0.08404	1.89024	0.02524
0.09201	1.89602	0.03044
0.10065	1.90184	0.03665
0.10953	1.90769	0.04366
0.11884	1.91358	0.05172
0.12968	1.9195	0.06196
0.14014	1.92547	0.07281
0.15123	1.93146	0.08532
0.16322	1.9375	0.10001
0.17643	1.94357	0.11759
0.18975	1.94969	0.13686
0.20395	1.95584	0.15911
0.21872	1.96203	0.18415
0.23402	1.96825	0.21216
0.2503	1.97452	0.24425
0.26644	1.98083	0.27855
0.28365	1.98718	0.31773
0.30175	1.99357	0.36188
0.3196	2	0.40858
0.33771	2.00647	0.45914
0.35619	2.01299	0.51409
0.37546	2.01954	0.57495
0.39459	2.02614	0.63921
0.41357	2.03279	0.70679
0.43216	2.03947	0.77684
0.4513	2.0462	0.85278
0.46937	2.05298	0.92853
0.48742	2.0598	1.00799
0.50495	2.06667	1.08904
0.52204	2.07358	1.17179
0.53773	2.08054	1.25166
0.55355	2.08754	1.3353
0.56919	2.09459	1.42141
0.58282	2.10169	1.50041
0.59533	2.10884	1.5762
0.6073	2.11604	1.65144
0.61867	2.12329	1.72559
0.62916	2.13058	1.79685
0.63885	2.13793	1.86545
0.64688	2.14533	1.92588
0.65423	2.15278	1.98362
0.66092	2.16028	2.03851
0.66636	2.16783	2.08677
0.67168	2.17544	2.13511
0.67597	2.1831	2.1777
0.67984	2.19081	2.21831
0.68349	2.19858	2.2581
0.68619	2.20641	2.29221
0.68854	2.21429	2.32451
0.69081	2.22222	2.35664
0.69184	2.23022	2.38073
0.69187	2.23827	2.39811
0.6925	2.24638	2.41997
0.69272	2.25455	2.43914
0.69253	2.26277	2.45559
0.6928	2.27106	2.47558
0.69303	2.27941	2.49544
0.69281	2.28782	2.5123
0.69232	2.2963	2.5274
0.6914	2.30483	2.53942
0.69026	2.31343	2.54999
0.68938	2.3221	2.5626
0.68786	2.33083	2.57055
0.68602	2.33962	2.57611
0.68421	2.34848	2.58197
0.68248	2.35741	2.58849
0.67985	2.36641	2.58825
0.67717	2.37548	2.58763
0.67471	2.38462	2.5886
0.67149	2.39382	2.58383
0.66871	2.4031	2.58242
0.66618	2.41245	2.58287
0.66412	2.42188	2.58698
0.6622	2.43137	2.59228
0.66098	2.44094	2.60308
0.66089	2.45059	2.62299
0.6611	2.46032	2.64554
0.66176	2.47012	2.67197
0.66317	2.48	2.70494
0.66548	2.48996	2.74574
0.66895	2.5	2.79687
0.6735	2.51012	2.858
0.67982	2.52033	2.93564
0.6877	2.53061	3.02862
0.69528	2.54098	3.12118
0.70287	2.55144	3.21607
0.70948	2.56198	3.30393
0.71479	2.57261	3.38151
0.71739	2.58333	3.43454
0.71645	2.59414	3.45432
0.71287	2.60504	3.44863
0.70926	2.61603	3.44265
0.70518	2.62712	3.43207
0.70069	2.6383	3.41747
0.69695	2.64957	3.41004
0.69426	2.66094	3.41283
0.69171	2.67241	3.41707
0.6892	2.68398	3.42175
0.68771	2.69565	3.43666
0.68549	2.70742	3.44444
0.68295	2.7193	3.44897
0.6814	2.73128	3.46365
0.67995	2.74336	3.47948
0.67907	2.75556	3.50144
0.67759	2.76786	3.51743
0.67656	2.78027	3.5382
0.67595	2.79279	3.5637
0.67509	2.80543	3.58693
0.67459	2.81818	3.61426
0.67413	2.83105	3.64238
0.67322	2.84404	3.66596
0.6725	2.85714	3.69189
0.67247	2.87037	3.72579
0.67235	2.88372	3.75923
0.6722	2.8972	3.79273
0.67217	2.9108	3.8281
0.67295	2.92453	3.87328
0.6737	2.93839	3.9188
0.67361	2.95238	3.95509
0.67392	2.96651	3.99674
0.67445	2.98077	4.04164
0.67458	2.99517	4.0824
0.67546	3.00971	4.13278
0.67553	3.02439	4.17406
0.67624	3.03922	4.22397
0.67658	3.05419	4.27005
0.67679	3.06931	4.31506
0.67593	3.08458	4.34705
0.67645	3.1	4.39739
0.67663	3.11558	4.44401
0.67641	3.13131	4.48613
0.67663	3.14721	4.53478
0.67614	3.16327	4.57454
0.67392	3.17949	4.59118
0.67314	3.19588	4.62797
0.67403	3.21244	4.68844
0.67242	3.22917	4.71483
0.67168	3.24607	4.75388
0.67122	3.26316	4.79734
0.67151	3.28042	4.85243
0.67015	3.29787	4.88446
0.67047	3.31551	4.94152
0.64257	3.33333	4.58778
0.63206	3.35135	4.48705
0.62627	3.36957	4.45323
0.62883	3.38798	4.53891
0.63136	3.40659	4.62581
0.62633	3.42541	4.60285
0.6281	3.44444	4.6805
0.62406	3.46369	4.67225
0.6262	3.48315	4.75741
0.62322	3.50282	4.76564
0.62605	3.52273	4.86385
0.63271	3.54286	5.02478
0.62602	3.56322	4.97585
0.62094	3.58382	4.95203
0.62253	3.60465	5.03555
0.62861	3.62573	5.19455
0.62716	3.64706	5.23163
0.62346	3.66864	5.23149
0.62121	3.69048	5.25592
0.62529	3.71257	5.38908
0.62828	3.73494	5.50639
0.62272	3.75758	5.4753
0.62078	3.78049	5.50769
0.62096	3.80368	5.57877
0.61796	3.82716	5.59336
0.60741	3.85093	5.4714
0.62205	3.875	5.81031
0.62638	3.89937	5.96569
0.61309	3.92405	5.78778
0.60666	3.94904	5.73951

## Sheet: Figure 3c
#	Energy
#	eV
0	-11.3313
0.00499	-11.3313
0.00999	-11.3313
0.01498	-11.3313
0.01998	-11.3313
0.02497	-11.3313
0.02997	-11.3313
0.03496	-11.3313
0.03996	-11.3313
0.04495	-11.3313
0.04995	-11.3313
0.05494	-11.3313
0.05993	-11.3313
0.06493	-11.3313
0.06992	-11.3313
0.07492	-11.3313
0.07991	-11.3313
0.08491	-11.3313
0.0899	-11.3313
0.0949	-11.3313
0.09989	-11.3313
0.10488	-11.3313
0.10988	-11.3313
0.11487	-11.3313
0.11987	-11.3313
0.12486	-11.3313
0.12986	-11.3313
0.13485	-11.3313
0.13985	-11.3313
0.14484	-11.3313
0.14484	-11.3313
0.15941	-11.3313
0.17398	-11.3313
0.18856	-11.3313
0.20313	-11.3313
0.2177	-11.3313
0.23227	-11.3313
0.24684	-11.3313
0.26142	-11.3313
0.27599	-11.3313
0.29056	-11.3313
0.30513	-11.3313
0.3197	-11.3313
0.33428	-11.3313
0.34885	-11.3313
0.36342	-11.3313
0.37799	-11.3313
0.39256	-11.3313
0.40713	-11.3313
0.42171	-11.3313
0.43628	-11.3313
0.45085	-11.3313
0.46542	-11.3313
0.47999	-11.3313
0.49457	-11.3313
0.50914	-11.3313
0.52371	-11.3313
0.53828	-11.3313
0.55285	-11.3313
0.56743	-11.3313
0.56743	-11.3313
0.57242	-11.3313
0.57741	-11.3313
0.58241	-11.3313
0.5874	-11.3313
0.5924	-11.3313
0.59739	-11.3313
0.60239	-11.3313
0.60738	-11.3313
0.61238	-11.3313
0.61737	-11.3313
0.62237	-11.3313
0.62736	-11.3313
0.63235	-11.3313
0.63735	-11.3313
0.64234	-11.3313
0.64734	-11.3313
0.65233	-11.3313
0.65733	-11.3313
0.66232	-11.3313
0.66732	-11.3313
0.67231	-11.3313
0.6773	-11.3313
0.6823	-11.3313
0.68729	-11.3313
0.69229	-11.3313
0.69728	-11.3313
0.70228	-11.3313
0.70727	-11.3313
0.71227	-11.3313
0.71227	-11.3313
0.72684	-11.3313
0.74141	-11.3313
0.75598	-11.3313
0.77055	-11.3313
0.78513	-11.3313
0.7997	-11.3313
0.81427	-11.3313
0.82884	-11.3313
0.84341	-11.3313
0.85799	-11.3313
0.87256	-11.3313
0.88713	-11.3313
0.9017	-11.3313
0.91627	-11.3313
0.93085	-11.3313
0.94542	-11.3313
0.95999	-11.3313
0.97456	-11.3313
0.98913	-11.3313
1.0037	-11.3313
1.01828	-11.3313
1.03285	-11.3313
1.04742	-11.3313
1.06199	-11.3313
1.07656	-11.3313
1.09114	-11.3313
1.10571	-11.3313
1.12028	-11.3313
1.13485	-11.3313
#	Band
1.13485	-11.3313
1.12028	-11.3313
1.10571	-11.3313
1.09114	-11.3313
1.07656	-11.3313
1.06199	-11.3313
1.04742	-11.3313
1.03285	-11.3313
1.01828	-11.3313
1.0037	-11.3313
0.98913	-11.3313
0.97456	-11.3313
0.95999	-11.3313
0.94542	-11.3313
0.93085	-11.3313
0.91627	-11.3313
0.9017	-11.3313
0.88713	-11.3313
0.87256	-11.3313
0.85799	-11.3313
0.84341	-11.3313
0.82884	-11.3313
0.81427	-11.3313
0.7997	-11.3313
0.78513	-11.3313
0.77055	-11.3313
0.75598	-11.3313
0.74141	-11.3313
0.72684	-11.3313
0.71227	-11.3313
0.71227	-11.3313
0.70727	-11.3313
0.70228	-11.3313
0.69728	-11.3313
0.69229	-11.3313
0.68729	-11.3313
0.6823	-11.3313
0.6773	-11.3313
0.67231	-11.3313
0.66732	-11.3313
0.66232	-11.3313
0.65733	-11.3313
0.65233	-11.3313
0.64734	-11.3313
0.64234	-11.3313
0.63735	-11.3313
0.63235	-11.3313
0.62736	-11.3313
0.62237	-11.3313
0.61737	-11.3313
0.61238	-11.3313
0.60738	-11.3313
0.60239	-11.3313
0.59739	-11.3313
0.5924	-11.3313
0.5874	-11.3313
0.58241	-11.3313
0.57741	-11.3313
0.57242	-11.3313
0.56743	-11.3313
0.56743	-11.3313
0.55285	-11.3313
0.53828	-11.3313
0.52371	-11.3313
0.50914	-11.3313
0.49457	-11.3313
0.47999	-11.3313
0.46542	-11.3313
0.45085	-11.3313
0.43628	-11.3313
0.42171	-11.3313
0.40713	-11.3313
0.39256	-11.3313
0.37799	-11.3313
0.36342	-11.3313
0.34885	-11.3313
0.33428	-11.3313
0.3197	-11.3313
0.30513	-11.3313
0.29056	-11.3313
0.27599	-11.3313
0.26142	-11.3313
0.24684	-11.3313
0.23227	-11.3313
0.2177	-11.3313
0.20313	-11.3313
0.18856	-11.3313
0.17398	-11.3313
0.15941	-11.3313
0.14484	-11.3313
0.14484	-11.3313
0.13985	-11.3313
0.13485	-11.3313
0.12986	-11.3313
0.12486	-11.3313
0.11987	-11.3313
0.11487	-11.3313
0.10988	-11.3313
0.10488	-11.3313
0.09989	-11.3313
0.0949	-11.3313
0.0899	-11.3313
0.08491	-11.3313
0.07991	-11.3313
0.07492	-11.3313
0.06992	-11.3313
0.06493	-11.3313
0.05993	-11.3313
0.05494	-11.3313
0.04995	-11.3313
0.04495	-11.3313
0.03996	-11.3313
0.03496	-11.3313
0.02997	-11.3313
0.02497	-11.3313
0.01998	-11.3313
0.01498	-11.3313
0.00999	-11.3313
0.00499	-11.3313
0	-11.3313
#	Band
0	-11.3313
0.00499	-11.3313
0.00999	-11.3313
0.01498	-11.3313
0.01998	-11.3313
0.02497	-11.3313
0.02997	-11.3313
0.03496	-11.3313
0.03996	-11.3313
0.04495	-11.3313
0.04995	-11.3313
0.05494	-11.3313
0.05993	-11.3313
0.06493	-11.3313
0.06992	-11.3313
0.07492	-11.3313
0.07991	-11.3313
0.08491	-11.3313
0.0899	-11.3313
0.0949	-11.3313
0.09989	-11.3313
0.10488	-11.3313
0.10988	-11.3313
0.11487	-11.3313
0.11987	-11.3313
0.12486	-11.3313
0.12986	-11.3313
0.13485	-11.3313
0.13985	-11.3313
0.14484	-11.3313
0.14484	-11.3313
0.15941	-11.3313
0.17398	-11.3313
0.18856	-11.3313
0.20313	-11.3313
0.2177	-11.3313
0.23227	-11.3313
0.24684	-11.3313
0.26142	-11.3313
0.27599	-11.3313
0.29056	-11.3313
0.30513	-11.3313
0.3197	-11.3313
0.33428	-11.3313
0.34885	-11.3313
0.36342	-11.3313
0.37799	-11.3313
0.39256	-11.3313
0.40713	-11.3313
0.42171	-11.3313
0.43628	-11.3313
0.45085	-11.3313
0.46542	-11.3313
0.47999	-11.3313
0.49457	-11.3313
0.50914	-11.3313
0.52371	-11.3313
0.53828	-11.3313
0.55285	-11.3313
0.56743	-11.3313
0.56743	-11.3313
0.57242	-11.3313
0.57741	-11.3313
0.58241	-11.3313
0.5874	-11.3313
0.5924	-11.3313
0.59739	-11.3313
0.60239	-11.3313
0.60738	-11.3313
0.61238	-11.3313
0.61737	-11.3313
0.62237	-11.3313
0.62736	-11.3313
0.63235	-11.3313
0.63735	-11.3313
0.64234	-11.3313
0.64734	-11.3313
0.65233	-11.3313
0.65733	-11.3313
0.66232	-11.3313
0.66732	-11.3313
0.67231	-11.3313
0.6773	-11.3313
0.6823	-11.3313
0.68729	-11.3313
0.69229	-11.3313
0.69728	-11.3313
0.70228	-11.3313
0.70727	-11.3313
0.71227	-11.3313
0.71227	-11.3313
0.72684	-11.3313
0.74141	-11.3313
0.75598	-11.3313
0.77055	-11.3313
0.78513	-11.3313
0.7997	-11.3313
0.81427	-11.3313
0.82884	-11.3313
0.84341	-11.3313
0.85799	-11.3313
0.87256	-11.3313
0.88713	-11.3313
0.9017	-11.3313
0.91627	-11.3313
0.93085	-11.3313
0.94542	-11.3313
0.95999	-11.3313
0.97456	-11.3313
0.98913	-11.3313
1.0037	-11.3313
1.01828	-11.3313
1.03285	-11.3313
1.04742	-11.3313
1.06199	-11.3313
1.07656	-11.3313
1.09114	-11.3313
1.10571	-11.3313
1.12028	-11.3313
1.13485	-11.3313
#	Band
1.13485	-11.3313
1.12028	-11.3313
1.10571	-11.3313
1.09114	-11.3313
1.07656	-11.3313
1.06199	-11.3313
1.04742	-11.3313
1.03285	-11.3313
1.01828	-11.3313
1.0037	-11.3313
0.98913	-11.3313
0.97456	-11.3313
0.95999	-11.3313
0.94542	-11.3313
0.93085	-11.3313
0.91627	-11.3313
0.9017	-11.3313
0.88713	-11.3313
0.87256	-11.3313
0.85799	-11.3313
0.84341	-11.3313
0.82884	-11.3313
0.81427	-11.3313
0.7997	-11.3313
0.78513	-11.3313
0.77055	-11.3313
0.75598	-11.3313
0.74141	-11.3313
0.72684	-11.3313
0.71227	-11.3313
0.71227	-11.3313
0.70727	-11.3313
0.70228	-11.3313
0.69728	-11.3313
0.69229	-11.3313
0.68729	-11.3313
0.6823	-11.3313
0.6773	-11.3313
0.67231	-11.3313
0.66732	-11.3313
0.66232	-11.3313
0.65733	-11.3313
0.65233	-11.3313
0.64734	-11.3313
0.64234	-11.3313
0.63735	-11.3313
0.63235	-11.3313
0.62736	-11.3313
0.62237	-11.3313
0.61737	-11.3313
0.61238	-11.3313
0.60738	-11.3313
0.60239	-11.3313
0.59739	-11.3313
0.5924	-11.3313
0.5874	-11.3313
0.58241	-11.3313
0.57741	-11.3313
0.57242	-11.3313
0.56743	-11.3313
0.56743	-11.3313
0.55285	-11.3313
0.53828	-11.3313
0.52371	-11.3313
0.50914	-11.3313
0.49457	-11.3313
0.47999	-11.3313
0.46542	-11.3313
0.45085	-11.3313
0.43628	-11.3313
0.42171	-11.3313
0.40713	-11.3313
0.39256	-11.3313
0.37799	-11.3313
0.36342	-11.3313
0.34885	-11.3313
0.33428	-11.3313
0.3197	-11.3313
0.30513	-11.3313
0.29056	-11.3313
0.27599	-11.3313
0.26142	-11.3313
0.24684	-11.3313
0.23227	-11.3313
0.2177	-11.3313
0.20313	-11.3313
0.18856	-11.3313
0.17398	-11.3313
0.15941	-11.3313
0.14484	-11.3313
0.14484	-11.3313
0.13985	-11.3313
0.13485	-11.3313
0.12986	-11.3313
0.12486	-11.3313
0.11987	-11.3313
0.11487	-11.3313
0.10988	-11.3313
0.10488	-11.3313
0.09989	-11.3313
0.0949	-11.3313
0.0899	-11.3313
0.08491	-11.3313
0.07991	-11.3313
0.07492	-11.3313
0.06992	-11.3313
0.06493	-11.3313
0.05993	-11.3313
0.05494	-11.3313
0.04995	-11.3313
0.04495	-11.3313
0.03996	-11.3313
0.03496	-11.3313
0.02997	-11.3313
0.02497	-11.3313
0.01998	-11.3313
0.01498	-11.3313
0.00999	-11.3313
0.00499	-11.3313
0	-11.3313
#	Band
0	-11.3313
0.00499	-11.3313
0.00999	-11.3313
0.01498	-11.3313
0.01998	-11.3313
0.02497	-11.3313
0.02997	-11.3313
0.03496	-11.3313
0.03996	-11.3313
0.04495	-11.3313
0.04995	-11.3313
0.05494	-11.3313
0.05993	-11.3313
0.06493	-11.3313
0.06992	-11.3313
0.07492	-11.3313
0.07991	-11.3313
0.08491	-11.3313
0.0899	-11.3313
0.0949	-11.3313
0.09989	-11.3313
0.10488	-11.3313
0.10988	-11.3313
0.11487	-11.3313
0.11987	-11.3313
0.12486	-11.3313
0.12986	-11.3313
0.13485	-11.3313
0.13985	-11.3313
0.14484	-11.3313
0.14484	-11.3313
0.15941	-11.3313
0.17398	-11.3313
0.18856	-11.3313
0.20313	-11.3313
0.2177	-11.3313
0.23227	-11.3313
0.24684	-11.3313
0.26142	-11.3313
0.27599	-11.3313
0.29056	-11.3313
0.30513	-11.3313
0.3197	-11.3313
0.33428	-11.3313
0.34885	-11.3313
0.36342	-11.3313
0.37799	-11.3313
0.39256	-11.3313
0.40713	-11.3313
0.42171	-11.3313
0.43628	-11.3313
0.45085	-11.3313
0.46542	-11.3313
0.47999	-11.3313
0.49457	-11.3313
0.50914	-11.3313
0.52371	-11.3313
0.53828	-11.3313
0.55285	-11.3313
0.56743	-11.3313
0.56743	-11.3313
0.57242	-11.3313
0.57741	-11.3313
0.58241	-11.3313
0.5874	-11.3313
0.5924	-11.3313
0.59739	-11.3313
0.60239	-11.3313
0.60738	-11.3313
0.61238	-11.3313
0.61737	-11.3313
0.62237	-11.3313
0.62736	-11.3313
0.63235	-11.3313
0.63735	-11.3313
0.64234	-11.3313
0.64734	-11.3313
0.65233	-11.3313
0.65733	-11.3313
0.66232	-11.3313
0.66732	-11.3313
0.67231	-11.3313
0.6773	-11.3313
0.6823	-11.3313
0.68729	-11.3313
0.69229	-11.3313
0.69728	-11.3313
0.70228	-11.3313
0.70727	-11.3313
0.71227	-11.3313
0.71227	-11.3313
0.72684	-11.3313
0.74141	-11.3313
0.75598	-11.3313
0.77055	-11.3313
0.78513	-11.3313
0.7997	-11.3313
0.81427	-11.3313
0.82884	-11.3313
0.84341	-11.3313
0.85799	-11.3313
0.87256	-11.3313
0.88713	-11.3313
0.9017	-11.3313
0.91627	-11.3313
0.93085	-11.3313
0.94542	-11.3313
0.95999	-11.3313
0.97456	-11.3313
0.98913	-11.3313
1.0037	-11.3313
1.01828	-11.3313
1.03285	-11.3313
1.04742	-11.3313
1.06199	-11.3313
1.07656	-11.3313
1.09114	-11.3313
1.10571	-11.3313
1.12028	-11.3313
1.13485	-11.3313
#	Band
1.13485	-11.3313
1.12028	-11.3313
1.10571	-11.3313
1.09114	-11.3313
1.07656	-11.3313
1.06199	-11.3313
1.04742	-11.3313
1.03285	-11.3313
1.01828	-11.3313
1.0037	-11.3313
0.98913	-11.3313
0.97456	-11.3313
0.95999	-11.3313
0.94542	-11.3313
0.93085	-11.3313
0.91627	-11.3313
0.9017	-11.3313
0.88713	-11.3313
0.87256	-11.3313
0.85799	-11.3313
0.84341	-11.3313
0.82884	-11.3313
0.81427	-11.3313
0.7997	-11.3313
0.78513	-11.3313
0.77055	-11.3313
0.75598	-11.3313
0.74141	-11.3313
0.72684	-11.3313
0.71227	-11.3313
0.71227	-11.3313
0.70727	-11.3313
0.70228	-11.3313
0.69728	-11.3313
0.69229	-11.3313
0.68729	-11.3313
0.6823	-11.3313
0.6773	-11.3313
0.67231	-11.3313
0.66732	-11.3313
0.66232	-11.3313
0.65733	-11.3313
0.65233	-11.3313
0.64734	-11.3313
0.64234	-11.3313
0.63735	-11.3313
0.63235	-11.3313
0.62736	-11.3313
0.62237	-11.3313
0.61737	-11.3313
0.61238	-11.3313
0.60738	-11.3313
0.60239	-11.3313
0.59739	-11.3313
0.5924	-11.3313
0.5874	-11.3313
0.58241	-11.3313
0.57741	-11.3313
0.57242	-11.3313
0.56743	-11.3313
0.56743	-11.3313
0.55285	-11.3313
0.53828	-11.3313
0.52371	-11.3313
0.50914	-11.3313
0.49457	-11.3313
0.47999	-11.3313
0.46542	-11.3313
0.45085	-11.3313
0.43628	-11.3313
0.42171	-11.3313
0.40713	-11.3313
0.39256	-11.3313
0.37799	-11.3313
0.36342	-11.3313
0.34885	-11.3313
0.33428	-11.3313
0.3197	-11.3313
0.30513	-11.3313
0.29056	-11.3313
0.27599	-11.3313
0.26142	-11.3313
0.24684	-11.3313
0.23227	-11.3313
0.2177	-11.3313
0.20313	-11.3313
0.18856	-11.3313
0.17398	-11.3313
0.15941	-11.3313
0.14484	-11.3313
0.14484	-11.3313
0.13985	-11.3313
0.13485	-11.3313
0.12986	-11.3313
0.12486	-11.3313
0.11987	-11.3313
0.11487	-11.3313
0.10988	-11.3313
0.10488	-11.3313
0.09989	-11.3313
0.0949	-11.3313
0.0899	-11.3313
0.08491	-11.3313
0.07991	-11.3313
0.07492	-11.3313
0.06992	-11.3313
0.06493	-11.3313
0.05993	-11.3313
0.05494	-11.3313
0.04995	-11.3313
0.04495	-11.3313
0.03996	-11.3313
0.03496	-11.3313
0.02997	-11.3313
0.02497	-11.3313
0.01998	-11.3313
0.01498	-11.3313
0.00999	-11.3313
0.00499	-11.3313
0	-11.3313
#	Band
0	-11.3313
0.00499	-11.3313
0.00999	-11.3313
0.01498	-11.3313
0.01998	-11.3313
0.02497	-11.3313
0.02997	-11.3313
0.03496	-11.3313
0.03996	-11.3313
0.04495	-11.3313
0.04995	-11.3313
0.05494	-11.3313
0.05993	-11.3313
0.06493	-11.3313
0.06992	-11.3313
0.07492	-11.3313
0.07991	-11.3313
0.08491	-11.3313
0.0899	-11.3313
0.0949	-11.3313
0.09989	-11.3313
0.10488	-11.3313
0.10988	-11.3313
0.11487	-11.3313
0.11987	-11.3313
0.12486	-11.3313
0.12986	-11.3313
0.13485	-11.3313
0.13985	-11.3313
0.14484	-11.3313
0.14484	-11.3313
0.15941	-11.3313
0.17398	-11.3313
0.18856	-11.3313
0.20313	-11.3313
0.2177	-11.3313
0.23227	-11.3313
0.24684	-11.3313
0.26142	-11.3313
0.27599	-11.3313
0.29056	-11.3313
0.30513	-11.3313
0.3197	-11.3313
0.33428	-11.3313
0.34885	-11.3313
0.36342	-11.3313
0.37799	-11.3313
0.39256	-11.3313
0.40713	-11.3313
0.42171	-11.3313
0.43628	-11.3313
0.45085	-11.3313
0.46542	-11.3313
0.47999	-11.3313
0.49457	-11.3313
0.50914	-11.3313
0.52371	-11.3313
0.53828	-11.3313
0.55285	-11.3313
0.56743	-11.3313
0.56743	-11.3313
0.57242	-11.3313
0.57741	-11.3313
0.58241	-11.3313
0.5874	-11.3313
0.5924	-11.3313
0.59739	-11.3313
0.60239	-11.3313
0.60738	-11.3313
0.61238	-11.3313
0.61737	-11.3313
0.62237	-11.3313
0.62736	-11.3313
0.63235	-11.3313
0.63735	-11.3313
0.64234	-11.3313
0.64734	-11.3313
0.65233	-11.3313
0.65733	-11.3313
0.66232	-11.3313
0.66732	-11.3313
0.67231	-11.3313
0.6773	-11.3313
0.6823	-11.3313
0.68729	-11.3313
0.69229	-11.3313
0.69728	-11.3313
0.70228	-11.3313
0.70727	-11.3313
0.71227	-11.3313
0.71227	-11.3313
0.72684	-11.3313
0.74141	-11.3313
0.75598	-11.3313
0.77055	-11.3313
0.78513	-11.3313
0.7997	-11.3313
0.81427	-11.3313
0.82884	-11.3313
0.84341	-11.3313
0.85799	-11.3313
0.87256	-11.3313
0.88713	-11.3313
0.9017	-11.3313
0.91627	-11.3313
0.93085	-11.3313
0.94542	-11.3313
0.95999	-11.3313
0.97456	-11.3313
0.98913	-11.3313
1.0037	-11.3313
1.01828	-11.3313
1.03285	-11.3313
1.04742	-11.3313
1.06199	-11.3313
1.07656	-11.3313
1.09114	-11.3313
1.10571	-11.3313
1.12028	-11.3313
1.13485	-11.3313
#	Band
1.13485	-11.3313
1.12028	-11.3313
1.10571	-11.3313
1.09114	-11.3313
1.07656	-11.3313
1.06199	-11.3313
1.04742	-11.3313
1.03285	-11.3313
1.01828	-11.3313
1.0037	-11.3313
0.98913	-11.3313
0.97456	-11.3313
0.95999	-11.3313
0.94542	-11.3313
0.93085	-11.3313
0.91627	-11.3313
0.9017	-11.3313
0.88713	-11.3313
0.87256	-11.3313
0.85799	-11.3313
0.84341	-11.3313
0.82884	-11.3313
0.81427	-11.3313
0.7997	-11.3313
0.78513	-11.3313
0.77055	-11.3313
0.75598	-11.3313
0.74141	-11.3313
0.72684	-11.3313
0.71227	-11.3313
0.71227	-11.3313
0.70727	-11.3313
0.70228	-11.3313
0.69728	-11.3313
0.69229	-11.3313
0.68729	-11.3313
0.6823	-11.3313
0.6773	-11.3313
0.67231	-11.3313
0.66732	-11.3313
0.66232	-11.3313
0.65733	-11.3313
0.65233	-11.3313
0.64734	-11.3313
0.64234	-11.3313
0.63735	-11.3313
0.63235	-11.3313
0.62736	-11.3313
0.62237	-11.3313
0.61737	-11.3313
0.61238	-11.3313
0.60738	-11.3313
0.60239	-11.3313
0.59739	-11.3313
0.5924	-11.3313
0.5874	-11.3313
0.58241	-11.3313
0.57741	-11.3313
0.57242	-11.3313
0.56743	-11.3313
0.56743	-11.3313
0.55285	-11.3313
0.53828	-11.3313
0.52371	-11.3313
0.50914	-11.3313
0.49457	-11.3313
0.47999	-11.3313
0.46542	-11.3313
0.45085	-11.3313
0.43628	-11.3313
0.42171	-11.3313
0.40713	-11.3313
0.39256	-11.3313
0.37799	-11.3313
0.36342	-11.3313
0.34885	-11.3313
0.33428	-11.3313
0.3197	-11.3313
0.30513	-11.3313
0.29056	-11.3313
0.27599	-11.3313
0.26142	-11.3313
0.24684	-11.3313
0.23227	-11.3313
0.2177	-11.3313
0.20313	-11.3313
0.18856	-11.3313
0.17398	-11.3313
0.15941	-11.3313
0.14484	-11.3313
0.14484	-11.3313
0.13985	-11.3313
0.13485	-11.3313
0.12986	-11.3313
0.12486	-11.3313
0.11987	-11.3313
0.11487	-11.3313
0.10988	-11.3313
0.10488	-11.3313
0.09989	-11.3313
0.0949	-11.3313
0.0899	-11.3313
0.08491	-11.3313
0.07991	-11.3313
0.07492	-11.3313
0.06992	-11.3313
0.06493	-11.3313
0.05993	-11.3313
0.05494	-11.3313
0.04995	-11.3313
0.04495	-11.3313
0.03996	-11.3313
0.03496	-11.3313
0.02997	-11.3313
0.02497	-11.3313
0.01998	-11.3313
0.01498	-11.3313
0.00999	-11.3313
0.00499	-11.3313
0	-11.3313
#	Band
0	-11.3313
0.00499	-11.3313
0.00999	-11.3313
0.01498	-11.3313
0.01998	-11.3313
0.02497	-11.3313
0.02997	-11.3313
0.03496	-11.3313
0.03996	-11.3313
0.04495	-11.3313
0.04995	-11.3313
0.05494	-11.3313
0.05993	-11.3313
0.06493	-11.3313
0.06992	-11.3313
0.07492	-11.3313
0.07991	-11.3313
0.08491	-11.3313
0.0899	-11.3313
0.0949	-11.3313
0.09989	-11.3313
0.10488	-11.3313
0.10988	-11.3313
0.11487	-11.3313
0.11987	-11.3313
0.12486	-11.3313
0.12986	-11.3313
0.13485	-11.3313
0.13985	-11.3313
0.14484	-11.3313
0.14484	-11.3313
0.15941	-11.3313
0.17398	-11.3313
0.18856	-11.3313
0.20313	-11.3313
0.2177	-11.3313
0.23227	-11.3313
0.24684	-11.3313
0.26142	-11.3313
0.27599	-11.3313
0.29056	-11.3313
0.30513	-11.3313
0.3197	-11.3313
0.33428	-11.3313
0.34885	-11.3313
0.36342	-11.3313
0.37799	-11.3313
0.39256	-11.3313
0.40713	-11.3313
0.42171	-11.3313
0.43628	-11.3313
0.45085	-11.3313
0.46542	-11.3313
0.47999	-11.3313
0.49457	-11.3313
0.50914	-11.3313
0.52371	-11.3313
0.53828	-11.3313
0.55285	-11.3313
0.56743	-11.3313
0.56743	-11.3313
0.57242	-11.3313
0.57741	-11.3313
0.58241	-11.3313
0.5874	-11.3313
0.5924	-11.3313
0.59739	-11.3313
0.60239	-11.3313
0.60738	-11.3313
0.61238	-11.3313
0.61737	-11.3313
0.62237	-11.3313
0.62736	-11.3313
0.63235	-11.3313
0.63735	-11.3313
0.64234	-11.3313
0.64734	-11.3313
0.65233	-11.3313
0.65733	-11.3313
0.66232	-11.3313
0.66732	-11.3313
0.67231	-11.3313
0.6773	-11.3313
0.6823	-11.3313
0.68729	-11.3313
0.69229	-11.3313
0.69728	-11.3313
0.70228	-11.3313
0.70727	-11.3313
0.71227	-11.3313
0.71227	-11.3313
0.72684	-11.3313
0.74141	-11.3313
0.75598	-11.3313
0.77055	-11.3313
0.78513	-11.3313
0.7997	-11.3313
0.81427	-11.3313
0.82884	-11.3313
0.84341	-11.3313
0.85799	-11.3313
0.87256	-11.3313
0.88713	-11.3313
0.9017	-11.3313
0.91627	-11.3313
0.93085	-11.3313
0.94542	-11.3313
0.95999	-11.3313
0.97456	-11.3313
0.98913	-11.3313
1.0037	-11.3313
1.01828	-11.3313
1.03285	-11.3313
1.04742	-11.3313
1.06199	-11.3313
1.07656	-11.3313
1.09114	-11.3313
1.10571	-11.3313
1.12028	-11.3313
1.13485	-11.3313
#	Band
1.13485	-11.3313
1.12028	-11.3313
1.10571	-11.3313
1.09114	-11.3313
1.07656	-11.3313
1.06199	-11.3313
1.04742	-11.3313
1.03285	-11.3313
1.01828	-11.3313
1.0037	-11.3313
0.98913	-11.3313
0.97456	-11.3313
0.95999	-11.3313
0.94542	-11.3313
0.93085	-11.3313
0.91627	-11.3313
0.9017	-11.3313
0.88713	-11.3313
0.87256	-11.3313
0.85799	-11.3313
0.84341	-11.3313
0.82884	-11.3313
0.81427	-11.3313
0.7997	-11.3313
0.78513	-11.3313
0.77055	-11.3313
0.75598	-11.3313
0.74141	-11.3313
0.72684	-11.3313
0.71227	-11.3313
0.71227	-11.3313
0.70727	-11.3313
0.70228	-11.3313
0.69728	-11.3313
0.69229	-11.3313
0.68729	-11.3313
0.6823	-11.3313
0.6773	-11.3313
0.67231	-11.3313
0.66732	-11.3313
0.66232	-11.3313
0.65733	-11.3313
0.65233	-11.3313
0.64734	-11.3313
0.64234	-11.3313
0.63735	-11.3313
0.63235	-11.3313
0.62736	-11.3313
0.62237	-11.3313
0.61737	-11.3313
0.61238	-11.3313
0.60738	-11.3313
0.60239	-11.3313
0.59739	-11.3313
0.5924	-11.3313
0.5874	-11.3313
0.58241	-11.3313
0.57741	-11.3313
0.57242	-11.3313
0.56743	-11.3313
0.56743	-11.3313
0.55285	-11.3313
0.53828	-11.3313
0.52371	-11.3313
0.50914	-11.3313
0.49457	-11.3313
0.47999	-11.3313
0.46542	-11.3313
0.45085	-11.3313
0.43628	-11.3313
0.42171	-11.3313
0.40713	-11.3313
0.39256	-11.3313
0.37799	-11.3313
0.36342	-11.3313
0.34885	-11.3313
0.33428	-11.3313
0.3197	-11.3313
0.30513	-11.3313
0.29056	-11.3313
0.27599	-11.3313
0.26142	-11.3313
0.24684	-11.3313
0.23227	-11.3313
0.2177	-11.3313
0.20313	-11.3313
0.18856	-11.3313
0.17398	-11.3313
0.15941	-11.3313
0.14484	-11.3313
0.14484	-11.3313
0.13985	-11.3313
0.13485	-11.3313
0.12986	-11.3313
0.12486	-11.3313
0.11987	-11.3313
0.11487	-11.3313
0.10988	-11.3313
0.10488	-11.3313
0.09989	-11.3313
0.0949	-11.3313
0.0899	-11.3313
0.08491	-11.3313
0.07991	-11.3313
0.07492	-11.3313
0.06992	-11.3313
0.06493	-11.3313
0.05993	-11.3313
0.05494	-11.3313
0.04995	-11.3313
0.04495	-11.3313
0.03996	-11.3313
0.03496	-11.3313
0.02997	-11.3313
0.02497	-11.3313
0.01998	-11.3313
0.01498	-11.3313
0.00999	-11.3313
0.00499	-11.3313
0	-11.3313
#	Band
0	-11.3313
0.00499	-11.3313
0.00999	-11.3313
0.01498	-11.3313
0.01998	-11.3313
0.02497	-11.3313
0.02997	-11.3313
0.03496	-11.3313
0.03996	-11.3313
0.04495	-11.3313
0.04995	-11.3313
0.05494	-11.3313
0.05993	-11.3313
0.06493	-11.3313
0.06992	-11.3313
0.07492	-11.3313
0.07991	-11.3313
0.08491	-11.3313
0.0899	-11.3313
0.0949	-11.3313
0.09989	-11.3313
0.10488	-11.3313
0.10988	-11.3313
0.11487	-11.3313
0.11987	-11.3313
0.12486	-11.3313
0.12986	-11.3313
0.13485	-11.3313
0.13985	-11.3313
0.14484	-11.3313
0.14484	-11.3313
0.15941	-11.3313
0.17398	-11.3313
0.18856	-11.3313
0.20313	-11.3313
0.2177	-11.3313
0.23227	-11.3313
0.24684	-11.3313
0.26142	-11.3313
0.27599	-11.3313
0.29056	-11.3313
0.30513	-11.3313
0.3197	-11.3313
0.33428	-11.3313
0.34885	-11.3313
0.36342	-11.3313
0.37799	-11.3313
0.39256	-11.3313
0.40713	-11.3313
0.42171	-11.3313
0.43628	-11.3313
0.45085	-11.3313
0.46542	-11.3313
0.47999	-11.3313
0.49457	-11.3313
0.50914	-11.3313
0.52371	-11.3313
0.53828	-11.3313
0.55285	-11.3313
0.56743	-11.3313
0.56743	-11.3313
0.57242	-11.3313
0.57741	-11.3313
0.58241	-11.3313
0.5874	-11.3313
0.5924	-11.3313
0.59739	-11.3313
0.60239	-11.3313
0.60738	-11.3313
0.61238	-11.3313
0.61737	-11.3313
0.62237	-11.3313
0.62736	-11.3313
0.63235	-11.3313
0.63735	-11.3313
0.64234	-11.3313
0.64734	-11.3313
0.65233	-11.3313
0.65733	-11.3313
0.66232	-11.3313
0.66732	-11.3313
0.67231	-11.3313
0.6773	-11.3313
0.6823	-11.3313
0.68729	-11.3313
0.69229	-11.3313
0.69728	-11.3313
0.70228	-11.3313
0.70727	-11.3313
0.71227	-11.3313
0.71227	-11.3313
0.72684	-11.3313
0.74141	-11.3313
0.75598	-11.3313
0.77055	-11.3313
0.78513	-11.3313
0.7997	-11.3313
0.81427	-11.3313
0.82884	-11.3313
0.84341	-11.3313
0.85799	-11.3313
0.87256	-11.3313
0.88713	-11.3313
0.9017	-11.3313
0.91627	-11.3313
0.93085	-11.3313
0.94542	-11.3313
0.95999	-11.3313
0.97456	-11.3313
0.98913	-11.3313
1.0037	-11.3313
1.01828	-11.3313
1.03285	-11.3313
1.04742	-11.3313
1.06199	-11.3313
1.07656	-11.3313
1.09114	-11.3313
1.10571	-11.3313
1.12028	-11.3313
1.13485	-11.3313
#	Band
1.13485	-11.3313
1.12028	-11.3313
1.10571	-11.3313
1.09114	-11.3313
1.07656	-11.3313
1.06199	-11.3313
1.04742	-11.3313
1.03285	-11.3313
1.01828	-11.3313
1.0037	-11.3313
0.98913	-11.3313
0.97456	-11.3313
0.95999	-11.3313
0.94542	-11.3313
0.93085	-11.3313
0.91627	-11.3313
0.9017	-11.3313
0.88713	-11.3313
0.87256	-11.3313
0.85799	-11.3313
0.84341	-11.3313
0.82884	-11.3313
0.81427	-11.3313
0.7997	-11.3313
0.78513	-11.3313
0.77055	-11.3313
0.75598	-11.3313
0.74141	-11.3313
0.72684	-11.3313
0.71227	-11.3313
0.71227	-11.3313
0.70727	-11.3313
0.70228	-11.3313
0.69728	-11.3313
0.69229	-11.3313
0.68729	-11.3313
0.6823	-11.3313
0.6773	-11.3313
0.67231	-11.3313
0.66732	-11.3313
0.66232	-11.3313
0.65733	-11.3313
0.65233	-11.3313
0.64734	-11.3313
0.64234	-11.3313
0.63735	-11.3313
0.63235	-11.3313
0.62736	-11.3313
0.62237	-11.3313
0.61737	-11.3313
0.61238	-11.3313
0.60738	-11.3313
0.60239	-11.3313
0.59739	-11.3313
0.5924	-11.3313
0.5874	-11.3313
0.58241	-11.3313
0.57741	-11.3313
0.57242	-11.3313
0.56743	-11.3313
0.56743	-11.3313
0.55285	-11.3313
0.53828	-11.3313
0.52371	-11.3313
0.50914	-11.3313
0.49457	-11.3313
0.47999	-11.3313
0.46542	-11.3313
0.45085	-11.3313
0.43628	-11.3313
0.42171	-11.3313
0.40713	-11.3313
0.39256	-11.3313
0.37799	-11.3313
0.36342	-11.3313
0.34885	-11.3313
0.33428	-11.3313
0.3197	-11.3313
0.30513	-11.3313
0.29056	-11.3313
0.27599	-11.3313
0.26142	-11.3313
0.24684	-11.3313
0.23227	-11.3313
0.2177	-11.3313
0.20313	-11.3313
0.18856	-11.3313
0.17398	-11.3313
0.15941	-11.3313
0.14484	-11.3313
0.14484	-11.3313
0.13985	-11.3313
0.13485	-11.3313
0.12986	-11.3313
0.12486	-11.3313
0.11987	-11.3313
0.11487	-11.3313
0.10988	-11.3313
0.10488	-11.3313
0.09989	-11.3313
0.0949	-11.3313
0.0899	-11.3313
0.08491	-11.3313
0.07991	-11.3313
0.07492	-11.3313
0.06992	-11.3313
0.06493	-11.3313
0.05993	-11.3313
0.05494	-11.3313
0.04995	-11.3313
0.04495	-11.3313
0.03996	-11.3313
0.03496	-11.3313
0.02997	-11.3313
0.02497	-11.3313
0.01998	-11.3313
0.01498	-11.3313
0.00999	-11.3313
0.00499	-11.3313
0	-11.3313
#	Band
0	-11.3313
0.00499	-11.3313
0.00999	-11.3313
0.01498	-11.3313
0.01998	-11.3313
0.02497	-11.3313
0.02997	-11.3313
0.03496	-11.3313
0.03996	-11.3313
0.04495	-11.3313
0.04995	-11.3313
0.05494	-11.3313
0.05993	-11.3313
0.06493	-11.3313
0.06992	-11.3313
0.07492	-11.3313
0.07991	-11.3313
0.08491	-11.3313
0.0899	-11.3313
0.0949	-11.3313
0.09989	-11.3313
0.10488	-11.3313
0.10988	-11.3313
0.11487	-11.3313
0.11987	-11.3313
0.12486	-11.3313
0.12986	-11.3313
0.13485	-11.3313
0.13985	-11.3313
0.14484	-11.3313
0.14484	-11.3313
0.15941	-11.3313
0.17398	-11.3313
0.18856	-11.3313
0.20313	-11.3313
0.2177	-11.3313
0.23227	-11.3313
0.24684	-11.3313
0.26142	-11.3313
0.27599	-11.3313
0.29056	-11.3313
0.30513	-11.3313
0.3197	-11.3313
0.33428	-11.3313
0.34885	-11.3313
0.36342	-11.3313
0.37799	-11.3313
0.39256	-11.3313
0.40713	-11.3313
0.42171	-11.3313
0.43628	-11.3313
0.45085	-11.3313
0.46542	-11.3313
0.47999	-11.3313
0.49457	-11.3313
0.50914	-11.3313
0.52371	-11.3313
0.53828	-11.3313
0.55285	-11.3313
0.56743	-11.3313
0.56743	-11.3313
0.57242	-11.3313
0.57741	-11.3313
0.58241	-11.3313
0.5874	-11.3313
0.5924	-11.3313
0.59739	-11.3313
0.60239	-11.3313
0.60738	-11.3313
0.61238	-11.3313
0.61737	-11.3313
0.62237	-11.3313
0.62736	-11.3313
0.63235	-11.3313
0.63735	-11.3313
0.64234	-11.3313
0.64734	-11.3313
0.65233	-11.3313
0.65733	-11.3313
0.66232	-11.3313
0.66732	-11.3313
0.67231	-11.3313
0.6773	-11.3313
0.6823	-11.3313
0.68729	-11.3313
0.69229	-11.3313
0.69728	-11.3313
0.70228	-11.3313
0.70727	-11.3313
0.71227	-11.3313
0.71227	-11.3313
0.72684	-11.3313
0.74141	-11.3313
0.75598	-11.3313
0.77055	-11.3313
0.78513	-11.3313
0.7997	-11.3313
0.81427	-11.3313
0.82884	-11.3313
0.84341	-11.3313
0.85799	-11.3313
0.87256	-11.3313
0.88713	-11.3313
0.9017	-11.3313
0.91627	-11.3313
0.93085	-11.3313
0.94542	-11.3313
0.95999	-11.3313
0.97456	-11.3313
0.98913	-11.3313
1.0037	-11.3313
1.01828	-11.3313
1.03285	-11.3313
1.04742	-11.3313
1.06199	-11.3313
1.07656	-11.3313
1.09114	-11.3313
1.10571	-11.3313
1.12028	-11.3313
1.13485	-11.3313
#	Band
1.13485	-11.3313
1.12028	-11.3313
1.10571	-11.3313
1.09114	-11.3313
1.07656	-11.3313
1.06199	-11.3313
1.04742	-11.3313
1.03285	-11.3313
1.01828	-11.3313
1.0037	-11.3313
0.98913	-11.3313
0.97456	-11.3313
0.95999	-11.3313
0.94542	-11.3313
0.93085	-11.3313
0.91627	-11.3313
0.9017	-11.3313
0.88713	-11.3313
0.87256	-11.3313
0.85799	-11.3313
0.84341	-11.3313
0.82884	-11.3313
0.81427	-11.3313
0.7997	-11.3313
0.78513	-11.3313
0.77055	-11.3313
0.75598	-11.3313
0.74141	-11.3313
0.72684	-11.3313
0.71227	-11.3313
0.71227	-11.3313
0.70727	-11.3313
0.70228	-11.3313
0.69728	-11.3313
0.69229	-11.3313
0.68729	-11.3313
0.6823	-11.3313
0.6773	-11.3313
0.67231	-11.3313
0.66732	-11.3313
0.66232	-11.3313
0.65733	-11.3313
0.65233	-11.3313
0.64734	-11.3313
0.64234	-11.3313
0.63735	-11.3313
0.63235	-11.3313
0.62736	-11.3313
0.62237	-11.3313
0.61737	-11.3313
0.61238	-11.3313
0.60738	-11.3313
0.60239	-11.3313
0.59739	-11.3313
0.5924	-11.3313
0.5874	-11.3313
0.58241	-11.3313
0.57741	-11.3313
0.57242	-11.3313
0.56743	-11.3313
0.56743	-11.3313
0.55285	-11.3313
0.53828	-11.3313
0.52371	-11.3313
0.50914	-11.3313
0.49457	-11.3313
0.47999	-11.3313
0.46542	-11.3313
0.45085	-11.3313
0.43628	-11.3313
0.42171	-11.3313
0.40713	-11.3313
0.39256	-11.3313
0.37799	-11.3313
0.36342	-11.3313
0.34885	-11.3313
0.33428	-11.3313
0.3197	-11.3313
0.30513	-11.3313
0.29056	-11.3313
0.27599	-11.3313
0.26142	-11.3313
0.24684	-11.3313
0.23227	-11.3313
0.2177	-11.3313
0.20313	-11.3313
0.18856	-11.3313
0.17398	-11.3313
0.15941	-11.3313
0.14484	-11.3313
0.14484	-11.3313
0.13985	-11.3313
0.13485	-11.3313
0.12986	-11.3313
0.12486	-11.3313
0.11987	-11.3313
0.11487	-11.3313
0.10988	-11.3313
0.10488	-11.3313
0.09989	-11.3313
0.0949	-11.3313
0.0899	-11.3313
0.08491	-11.3313
0.07991	-11.3313
0.07492	-11.3313
0.06992	-11.3313
0.06493	-11.3313
0.05993	-11.3313
0.05494	-11.3313
0.04995	-11.3313
0.04495	-11.3313
0.03996	-11.3313
0.03496	-11.3313
0.02997	-11.3313
0.02497	-11.3313
0.01998	-11.3313
0.01498	-11.3313
0.00999	-11.3313
0.00499	-11.3313
0	-11.3313
#	Band
0	-11.3313
0.00499	-11.3313
0.00999	-11.3313
0.01498	-11.3313
0.01998	-11.3313
0.02497	-11.3313
0.02997	-11.3313
0.03496	-11.3313
0.03996	-11.3313
0.04495	-11.3313
0.04995	-11.3313
0.05494	-11.3313
0.05993	-11.3313
0.06493	-11.3313
0.06992	-11.3313
0.07492	-11.3313
0.07991	-11.3313
0.08491	-11.3313
0.0899	-11.3313
0.0949	-11.3313
0.09989	-11.3313
0.10488	-11.3313
0.10988	-11.3313
0.11487	-11.3313
0.11987	-11.3313
0.12486	-11.3313
0.12986	-11.3313
0.13485	-11.3313
0.13985	-11.3313
0.14484	-11.3313
0.14484	-11.3313
0.15941	-11.3313
0.17398	-11.3313
0.18856	-11.3313
0.20313	-11.3313
0.2177	-11.3313
0.23227	-11.3313
0.24684	-11.3313
0.26142	-11.3313
0.27599	-11.3313
0.29056	-11.3313
0.30513	-11.3313
0.3197	-11.3313
0.33428	-11.3313
0.34885	-11.3313
0.36342	-11.3313
0.37799	-11.3313
0.39256	-11.3313
0.40713	-11.3313
0.42171	-11.3313
0.43628	-11.3313
0.45085	-11.3313
0.46542	-11.3313
0.47999	-11.3313
0.49457	-11.3313
0.50914	-11.3313
0.52371	-11.3313
0.53828	-11.3313
0.55285	-11.3313
0.56743	-11.3313
0.56743	-11.3313
0.57242	-11.3313
0.57741	-11.3313
0.58241	-11.3313
0.5874	-11.3313
0.5924	-11.3313
0.59739	-11.3313
0.60239	-11.3313
0.60738	-11.3313
0.61238	-11.3313
0.61737	-11.3313
0.62237	-11.3313
0.62736	-11.3313
0.63235	-11.3313
0.63735	-11.3313
0.64234	-11.3313
0.64734	-11.3313
0.65233	-11.3313
0.65733	-11.3313
0.66232	-11.3313
0.66732	-11.3313
0.67231	-11.3313
0.6773	-11.3313
0.6823	-11.3313
0.68729	-11.3313
0.69229	-11.3313
0.69728	-11.3313
0.70228	-11.3313
0.70727	-11.3313
0.71227	-11.3313
0.71227	-11.3313
0.72684	-11.3313
0.74141	-11.3313
0.75598	-11.3313
0.77055	-11.3313
0.78513	-11.3313
0.7997	-11.3313
0.81427	-11.3313
0.82884	-11.3313
0.84341	-11.3313
0.85799	-11.3313
0.87256	-11.3313
0.88713	-11.3313
0.9017	-11.3313
0.91627	-11.3313
0.93085	-11.3313
0.94542	-11.3313
0.95999	-11.3313
0.97456	-11.3313
0.98913	-11.3313
1.0037	-11.3313
1.01828	-11.3313
1.03285	-11.3313
1.04742	-11.3313
1.06199	-11.3313
1.07656	-11.3313
1.09114	-11.3313
1.10571	-11.3313
1.12028	-11.3313
1.13485	-11.3313
#	Band
1.13485	-11.3313
1.12028	-11.3313
1.10571	-11.3313
1.09114	-11.3313
1.07656	-11.3313
1.06199	-11.3313
1.04742	-11.3313
1.03285	-11.3313
1.01828	-11.3313
1.0037	-11.3313
0.98913	-11.3313
0.97456	-11.3313
0.95999	-11.3313
0.94542	-11.3313
0.93085	-11.3313
0.91627	-11.3313
0.9017	-11.3313
0.88713	-11.3313
0.87256	-11.3313
0.85799	-11.3313
0.84341	-11.3313
0.82884	-11.3313
0.81427	-11.3313
0.7997	-11.3313
0.78513	-11.3313
0.77055	-11.3313
0.75598	-11.3313
0.74141	-11.3313
0.72684	-11.3313
0.71227	-11.3313
0.71227	-11.3313
0.70727	-11.3313
0.70228	-11.3313
0.69728	-11.3313
0.69229	-11.3313
0.68729	-11.3313
0.6823	-11.3313
0.6773	-11.3313
0.67231	-11.3313
0.66732	-11.3313
0.66232	-11.3313
0.65733	-11.3313
0.65233	-11.3313
0.64734	-11.3313
0.64234	-11.3313
0.63735	-11.3313
0.63235	-11.3313
0.62736	-11.3313
0.62237	-11.3313
0.61737	-11.3313
0.61238	-11.3313
0.60738	-11.3313
0.60239	-11.3313
0.59739	-11.3313
0.5924	-11.3313
0.5874	-11.3313
0.58241	-11.3313
0.57741	-11.3313
0.57242	-11.3313
0.56743	-11.3313
0.56743	-11.3313
0.55285	-11.3313
0.53828	-11.3313
0.52371	-11.3313
0.50914	-11.3313
0.49457	-11.3313
0.47999	-11.3313
0.46542	-11.3313
0.45085	-11.3313
0.43628	-11.3313
0.42171	-11.3313
0.40713	-11.3313
0.39256	-11.3313
0.37799	-11.3313
0.36342	-11.3313
0.34885	-11.3313
0.33428	-11.3313
0.3197	-11.3313
0.30513	-11.3313
0.29056	-11.3313
0.27599	-11.3313
0.26142	-11.3313
0.24684	-11.3313
0.23227	-11.3313
0.2177	-11.3313
0.20313	-11.3313
0.18856	-11.3313
0.17398	-11.3313
0.15941	-11.3313
0.14484	-11.3313
0.14484	-11.3313
0.13985	-11.3313
0.13485	-11.3313
0.12986	-11.3313
0.12486	-11.3313
0.11987	-11.3313
0.11487	-11.3313
0.10988	-11.3313
0.10488	-11.3313
0.09989	-11.3313
0.0949	-11.3313
0.0899	-11.3313
0.08491	-11.3313
0.07991	-11.3313
0.07492	-11.3313
0.06992	-11.3313
0.06493	-11.3313
0.05993	-11.3313
0.05494	-11.3313
0.04995	-11.3313
0.04495	-11.3313
0.03996	-11.3313
0.03496	-11.3313
0.02997	-11.3313
0.02497	-11.3313
0.01998	-11.3313
0.01498	-11.3313
0.00999	-11.3313
0.00499	-11.3313
0	-11.3313
#	Band
0	-11.3313
0.00499	-11.3313
0.00999	-11.3313
0.01498	-11.3313
0.01998	-11.3313
0.02497	-11.3313
0.02997	-11.3313
0.03496	-11.3313
0.03996	-11.3313
0.04495	-11.3313
0.04995	-11.3313
0.05494	-11.3313
0.05993	-11.3313
0.06493	-11.3313
0.06992	-11.3313
0.07492	-11.3313
0.07991	-11.3313
0.08491	-11.3313
0.0899	-11.3313
0.0949	-11.3313
0.09989	-11.3313
0.10488	-11.3313
0.10988	-11.3313
0.11487	-11.3313
0.11987	-11.3313
0.12486	-11.3313
0.12986	-11.3313
0.13485	-11.3313
0.13985	-11.3313
0.14484	-11.3313
0.14484	-11.3313
0.15941	-11.3313
0.17398	-11.3313
0.18856	-11.3313
0.20313	-11.3313
0.2177	-11.3313
0.23227	-11.3313
0.24684	-11.3313
0.26142	-11.3313
0.27599	-11.3313
0.29056	-11.3313
0.30513	-11.3313
0.3197	-11.3313
0.33428	-11.3313
0.34885	-11.3313
0.36342	-11.3313
0.37799	-11.3313
0.39256	-11.3313
0.40713	-11.3313
0.42171	-11.3313
0.43628	-11.3313
0.45085	-11.3313
0.46542	-11.3313
0.47999	-11.3313
0.49457	-11.3313
0.50914	-11.3313
0.52371	-11.3313
0.53828	-11.3313
0.55285	-11.3313
0.56743	-11.3313
0.56743	-11.3313
0.57242	-11.3313
[truncated: 19,781 more rows]

## Sheet: Figure 3d
Binding Energy	Intensity
eV	a.u.
20	182.456
19.98	182.898
19.96	230.565
19.94	231.122
19.92	264.259
19.9	242.547
19.88	295.966
19.86	318.254
19.84	270.535
19.82	327.254
19.8	335.543
19.78	383.317
19.76	335.579
19.74	312.04
19.72	381.468
19.7	405.623
19.68	379.092
19.66	427.222
19.64	416.603
19.62	430.599
19.6	426.47
19.58	407.067
19.56	470.811
19.54	460.707
19.52	506.858
19.5	591.427
19.48	519.799
19.46	469.781
19.44	600.407
19.42	573.944
19.4	560.32
19.38	662.368
19.36	632.48
19.34	552.568
19.32	613.444
19.3	662.878
19.28	615.74
19.26	621.566
19.24	592.258
19.22	614.535
19.2	699.31
19.18	647.465
19.16	679.524
19.14	595.409
19.12	665.749
19.1	585.041
19.08	496.59
19.06	513.819
19.04	581.392
19.02	722.335
19	777.305
18.98	636.427
18.96	670.633
18.94	679.938
18.92	655.828
18.9	655.18
18.88	655.544
18.86	634.011
18.84	601.352
18.82	578.146
18.8	628.257
18.78	705.096
18.76	605.898
18.74	607.356
18.72	618.413
18.7	592.109
18.68	578.546
18.66	589.919
18.64	634.343
18.62	654.789
18.6	621.504
18.58	695.576
18.56	659.853
18.54	678.488
18.52	563.27
18.5	592.766
18.48	527.391
18.46	524.112
18.44	506.332
18.42	508.485
18.4	553.929
18.38	552.061
18.36	498.358
18.34	513.57
18.32	541.686
18.3	495.685
18.28	488.493
18.26	566.049
18.24	523.585
18.22	515.888
18.2	625.545
18.18	584.687
18.16	520.842
18.14	502.811
18.12	490.004
18.1	487.548
18.08	481.341
18.06	464.133
18.04	425.825
18.02	428.874
18	469.996
17.98	374.451
17.96	379.112
17.94	444.714
17.92	425.726
17.9	472.244
17.88	490.168
17.86	432.747
17.84	367.225
17.82	351.76
17.8	404.525
17.78	405.425
17.76	349.894
17.74	431.764
17.72	365.445
17.7	439.483
17.68	408.343
17.66	396.013
17.64	344.225
17.62	370.112
17.6	389.448
17.58	418.288
17.56	472.982
17.54	451.494
17.52	461.385
17.5	449.741
17.48	525.475
17.46	553.355
17.44	606.683
17.42	634.192
17.4	501.447
17.38	671.524
17.36	847.898
17.34	731.32
17.32	754.89
17.3	732.33
17.28	709.83
17.26	789.34
17.24	724.32
17.22	702.18
17.2	756.8
17.18	759.7
17.16	791
17.14	731.2
17.12	704.7
17.1	722.1
17.08	774.3
17.06	736.7
17.04	719.4
17.02	716.7
17	739.6
16.98	778.8
16.96	754.9
16.94	793.7
16.92	715.88
16.9	754.59
16.88	772.28
16.86	761.41
16.84	776.52
16.82	759.17
16.8	722.88
16.78	775.37
16.76	754.16
16.74	718.51
16.72	701.543
16.7	492.611
16.68	432.45
16.66	780.962
16.64	763.648
16.62	764.676
16.6	811.259
16.58	773.787
16.56	780.421
16.54	959.534
16.52	912.61
16.5	982.775
16.48	1178.87
16.46	1255.95
16.44	1538.55
16.42	1624.73
16.4	1640.83
16.38	1557.76
16.36	1672.43
16.34	1685.99
16.32	1761.99
16.3	1748.08
16.28	1860.31
16.26	1895.78
16.24	1914.28
16.22	1959.37
16.2	2070.92
16.18	2209.45
16.16	2213.2
16.14	2375.08
16.12	2388.09
16.1	2592.45
16.08	2806.89
16.06	2872.99
16.04	2886.74
16.02	3138.37
16	3787.13
15.98	4352.54
15.96	4549.74
15.94	4601.55
15.92	4538.91
15.9	5388.62
15.88	6160.98
15.86	7563.01
15.84	8667.28
15.82	9219.84
15.8	10671.6
15.78	12455.7
15.76	13795.7
15.74	15647.6
15.72	18002.1
15.7	20892.9
15.68	24452.6
15.66	27548.5
15.64	32030.2
15.62	37032.4
15.6	45388.8
15.58	55233.6
15.56	69508.7
15.54	88645.3
15.52	113641
15.5	146387
15.48	190426
15.46	262759
15.44	350677
15.42	454805
15.4	596611
15.38	780546
15.36	1043820
15.34	1332500
15.32	1600230
15.3	1952770
15.28	2580680
15.26	4245440
15.24	6361480
15.22	6702520
15.2	6597830
15.18	7182260
15.16	7149900
15.14	7024160
15.12	6966360
15.1	7049660
15.08	7287220
15.06	7527140
15.04	7628080
15.02	7640710
15	7702220
14.98	7764380
14.96	7899370
14.94	8019430
14.92	8144110
14.9	8218080
14.88	8264140
14.86	8280190
14.84	8220420
14.82	8094220
14.8	7954170
14.78	7813360
14.76	7676250
14.74	7541220
14.72	7384360
14.7	7203690
14.68	7002030
14.66	6776190
14.64	6514790
14.62	6212120
14.6	5882960
14.58	5541390
14.56	5232580
14.54	4909840
14.52	4555620
14.5	4184260
14.48	3848370
14.46	3546800
14.44	3275060
14.42	3012940
14.4	2750790
14.38	2538240
14.36	2341090
14.34	2160040
14.32	1989120
14.3	1828760
14.28	1686740
14.26	1561700
14.24	1449110
14.22	1351160
14.2	1257750
14.18	1176070
14.16	1099090
14.14	1023540
14.12	960670
14.1	905651
14.08	854557
14.06	808927
14.04	766879
14.02	726170
14	688551
13.98	658722
13.96	630653
13.94	606638
13.92	583848
13.9	562899
13.88	544281
13.86	524603
13.84	508488
13.82	494453
13.8	479326
13.78	465046
13.76	455888
13.74	446933
13.72	438331
13.7	428579
13.68	417137
13.66	411544
13.64	402554
13.62	396068
13.6	392749
13.58	384802
13.56	379973
13.54	374812
13.52	371038
13.5	365284
13.48	360548
13.46	353744
13.44	349422
13.42	343783
13.4	339187
13.38	337362
13.36	334540
13.34	329353
13.32	322127
13.3	319072
13.28	316414
13.26	309320
13.24	307324
13.22	301217
13.2	297585
13.18	294435
13.16	289503
13.14	288443
13.12	284334
13.1	281034
13.08	274941
13.06	273706
13.04	270163
13.02	266495
13	262717
12.98	260353
12.96	255062
12.94	251099
12.92	248468
12.9	245582
12.88	239836
12.86	236862
12.84	234479
12.82	231901
12.8	229538
12.78	226933
12.76	223474
12.74	219477
12.72	217231
12.7	212943
12.68	212280
12.66	209721
12.64	205342
12.62	202950
12.6	201614
12.58	199044
12.56	196291
12.54	193936
12.52	190708
12.5	187985
12.48	186217
12.46	182352
12.44	181526
12.42	179451
12.4	177357
12.38	175724
12.36	175411
12.34	171477
12.32	169424
12.3	168325
12.28	164840
12.26	163492
12.24	161904
12.22	160315
12.2	159317
12.18	157625
12.16	155894
12.14	155138
12.12	153092
12.1	153733
12.08	150624
12.06	149979
12.04	148720
12.02	148124
12	149036
11.98	147001
11.96	147699
11.94	144922
11.92	143463
11.9	144120
11.88	142379
11.86	142348
11.84	142404
11.82	142459
11.8	141221
11.78	140607
11.76	140690
11.74	140066
11.72	139782
11.7	139273
11.68	138733
11.66	140941
11.64	141930
11.62	141527
11.6	140283
11.58	140757
11.56	140622
11.54	142017
11.52	143975
11.5	144950
11.48	144687
11.46	143723
11.44	144817
11.42	145540
11.4	147930
11.38	146745
11.36	146931
11.34	146323
11.32	148471
11.3	149543
11.28	150237
11.26	149739
11.24	148743
11.22	149085
11.2	149488
11.18	149011
11.16	148376
11.14	147435
11.12	148555
11.1	147230
11.08	147489
11.06	145895
11.04	144437
11.02	144368
11	145326
10.98	143342
10.96	141496
10.94	141852
10.92	138645
10.9	136639
10.88	134154
10.86	132829
10.84	130163
10.82	128530
10.8	125683
10.78	124655
10.76	122965
10.74	120906
10.72	118855
10.7	117555
10.68	115421
10.66	113918
10.64	109916
10.62	109540
10.6	107526
10.58	106987
10.56	104712
10.54	103362
10.52	102739
10.5	101011
10.48	99318.5
10.46	98626.5
10.44	96883.3
10.42	95251.6
10.4	95549
10.38	93938.6
10.36	93808.7
10.34	94468.2
10.32	93139.5
10.3	91979.1
10.28	92870.2
10.26	92701.7
10.24	91802.2
10.22	92569
10.2	93666.1
10.18	93586.3
10.16	94274.3
10.14	93839.4
10.12	96211.2
10.1	97095.3
10.08	97319.8
10.06	99383.6
10.04	100995
10.02	101508
10	103279
9.98	105450
9.96	105999
9.94	106811
9.92	109670
9.9	112235
9.88	114237
9.86	115667
9.84	117543
9.82	120194
9.8	120775
9.78	122761
9.76	126025
9.74	127344
9.72	128457
9.7	131742
9.68	134508
9.66	136206
9.64	135644
9.62	139117
9.6	140657
9.58	142134
9.56	142240
9.54	143024
9.52	143425
9.5	143141
9.48	144937
9.46	144986
9.44	145138
9.42	143851
9.4	143060
9.38	142038
9.36	140529
9.34	140910
9.32	140015
9.3	136609
9.28	134334
9.26	132962
9.24	130729
9.22	128874
9.2	125651
9.18	122990
9.16	120338
9.14	117782
9.12	114757
9.1	110326
9.08	108485
9.06	105106
9.04	100844
9.02	99320.6
9	95628.8
8.98	92500.6
8.96	88689.3
8.94	86536.3
8.92	82906.7
8.9	80475.4
8.88	76675.4
8.86	73585
8.84	71767.7
8.82	69831.2
8.8	66247.9
8.78	63584.1
8.76	61210.8
8.74	59877.8
8.72	58037.3
8.7	55419.4
8.68	54186
8.66	51522.7
8.64	49925.4
8.62	48296.6
8.6	47302.3
8.58	45938.9
8.56	44200.8
8.54	43072.9
8.52	42306.8
8.5	41271.5
8.48	39692.8
8.46	38816.6
8.44	38835.4
8.42	37870.7
8.4	37661.3
8.38	37193.5
8.36	36154
8.34	35337.2
8.32	34530
8.3	33835.4
8.28	34078.3
8.26	34028.7
8.24	33736.8
8.22	33142.1
8.2	33675.8
8.18	32554.8
8.16	32359.6
8.14	32122.4
8.12	31872.8
8.1	31947.4
8.08	32283
8.06	32249.5
8.04	31218
8.02	31405.4
8	31039.2
7.98	30974.1
7.96	31271.5
7.94	31157.5
7.92	31288.9
7.9	30877.6
7.88	30328.1
7.86	30097.8
7.84	30224.3
7.82	30539.1
7.8	30157.8
7.78	30259.4
7.76	30244.6
7.74	30462.1
7.72	29711.3
7.7	29454.7
7.68	29346.6
7.66	29412.9
7.64	29801.3
7.62	29244.1
7.6	29238.2
7.58	29189
7.56	29240.4
7.54	29652.8
7.52	29204.6
7.5	28971.2
7.48	28778.5
7.46	28344.8
7.44	28168.5
7.42	28070.8
7.4	28145.3
7.38	28134.4
7.36	28424.8
7.34	27512.7
7.32	28479.3
7.3	27965.1
7.28	27379.3
7.26	27629.4
7.24	27269.8
7.22	27064.7
7.2	27602.1
7.18	27167.5
7.16	27086.2
7.14	26962.7
7.12	26820.3
7.1	26610.5
7.08	26739.3
7.06	26231.2
7.04	26207.6
7.02	26467.1
7	26253.1
6.98	26166
6.96	26185
6.94	25845
6.92	25439.1
6.9	25608.7
6.88	25482.6
6.86	24802.5
6.84	25420.8
6.82	25100
6.8	24821.4
6.78	25013.1
6.76	24463.3
6.74	24581.4
6.72	24565.8
6.7	24375.7
6.68	23948.7
6.66	24190.9
6.64	24194.1
6.62	23916.8
6.6	23772.9
6.58	23625.2
6.56	23831.9
6.54	23281.8
6.52	23438.3
6.5	23138.1
6.48	23214.1
6.46	22693.2
6.44	23219
6.42	22940.3
6.4	22831
6.38	23048.3
6.36	22681.7
6.34	22483.7
6.32	22722.2
6.3	22743.6
6.28	23161.9
6.26	22320.6
6.24	22608.8
6.22	22535.5
6.2	21958.8
6.18	21549.2
6.16	22307.6
6.14	21978.2
6.12	21883
6.1	21105.2
6.08	21324.4
6.06	21286.1
6.04	21816
6.02	21485.4
6	21339.3
5.98	21041.6
5.96	21122.8
5.94	21191
5.92	20695.2
5.9	21177.7
5.88	20825.3
5.86	21093.5
5.84	20824.8
5.82	20497.1
5.8	21246.2
5.78	20844.7
5.76	20441.9
5.74	20112
5.72	20692.8
5.7	20251.8
5.68	19957
5.66	20559.9
5.64	20313.8
5.62	20788.2
5.6	20503.7
5.58	20215.8
5.56	19941.8
5.54	19886.4
5.52	19756.5
5.5	19609.9
5.48	19634
5.46	19286.5
5.44	19433.5
5.42	19532.8
5.4	19701.6
5.38	19748.2
5.36	19535
5.34	19788.3
5.32	19429.8
5.3	19605.8
5.28	19237.1
5.26	19646.2
5.24	19952.9
5.22	19397
5.2	19747
5.18	19478.6
5.16	19458.5
5.14	19885
5.12	19367.7
5.1	19477.9
5.08	19446.5
5.06	20231.3
5.04	19723.9
5.02	20417.4
5	20223
4.98	20134.7
4.96	19923.8
4.94	19958.6
4.92	20505.8
4.9	20352.5
4.88	20351.1
4.86	20086.3
4.84	20918
4.82	21283.5
4.8	21342.2
4.78	21636.8
4.76	22110.2
4.74	22439.4
4.72	21861.3
4.7	22472.1
4.68	22024.8
4.66	22322.3
4.64	22461.8
4.62	22873.2
4.6	23561.7
4.58	24006.6
4.56	23670.3
4.54	23588.6
4.52	23411.7
4.5	23564.9
4.48	24389.4
4.46	24112
4.44	24802.7
4.42	25185.9
4.4	24892.4
4.38	23965.1
4.36	24467.4
4.34	24270.7
4.32	24645.3
4.3	24008.4
4.28	24328.8
4.26	24768.6
4.24	23777.1
4.22	24040.5
4.2	24213.1
4.18	25030.6
4.16	24587
4.14	24602.3
4.12	23875
4.1	24031.9
4.08	23720.1
4.06	23469.6
4.04	22948.1
4.02	23728
4	22998.3
3.98	23699.1
3.96	22891.8
3.94	22683.8
3.92	22831.5
3.9	22644.4
3.88	23380.9
3.86	23645.7
3.84	23634.4
3.82	24311.1
3.8	24737.4
3.78	25297
3.76	25846
3.74	25366
3.72	25324
3.7	25880.8
3.68	26069.2
3.66	27070.3
3.64	27344.9
3.62	27825.3
3.6	28367
3.58	27555.1
3.56	27565.3
3.54	27976.9
3.52	28746.1
3.5	29676.2
3.48	30165.8
3.46	30302.5
3.44	30726.1
3.42	31054
3.4	31069.2
3.38	31170.9
3.36	31023.2
3.34	32130.7
3.32	32394.9
3.3	33090.1
3.28	33587.7
3.26	33557
3.24	33063.3
3.22	33831.7
3.2	34872.7
3.18	34828.6
3.16	35204
3.14	34707.8
3.12	35477.6
3.1	35669
3.08	36163.7
3.06	36268
3.04	36811.2
3.02	37253.7
3	37765.3
2.98	37291.4
2.96	38343.6
2.94	38691.9
2.92	38595.7
2.9	39220.2
2.88	39584.7
2.86	39107.9
2.84	39440.5
2.82	40021.7
2.8	40606.8
2.78	41712.7
2.76	41068
2.74	40713.6
2.72	41793
2.7	42176.8
2.68	42252.8
2.66	42171.5
2.64	42487
2.62	42202.1
2.6	42497.7
2.58	42807.8
2.56	42525.8
2.54	43758.9
2.52	42865.4
2.5	43037.7
2.48	42850.7
2.46	42752.3
2.44	42965.4
2.42	43082.9
2.4	43178.2
2.38	42559.6
2.36	42990.4
2.34	42627.2
2.32	41968.7
2.3	41940.8
2.28	41818.7
2.26	41836.1
2.24	41846.1
2.22	41585.4
2.2	41927.9
2.18	41622.7
2.16	40801.8
2.14	41594.4
2.12	40831
2.1	40392.7
2.08	39686.6
2.06	39583.4
2.04	39416
2.02	38467.4
2	38535.5
1.98	38133.1
1.96	38853.6
1.94	37947.6
1.92	37492.8
1.9	36877
1.88	35305.4
1.86	34952.6
1.84	34686.3
1.82	35151.7
1.8	34653.5
1.78	34267.3
1.76	33104.8
1.74	33020.2
1.72	32412.4
1.7	32121.3
1.68	32263
1.66	31515.3
1.64	29754.6
1.62	29209.7
1.6	29363.8
1.58	28277.2
1.56	27070.3
1.54	26419.8
1.52	26169.9
1.5	25909.9
1.48	24813.4
1.46	24383.1
1.44	24180.3
1.42	23398.1
1.4	22193.6
1.38	20976.8
1.36	20933.6
1.34	20401.6
1.32	19049.5
1.3	19098.3
1.28	18836.9
1.26	17419.4
1.24	16654.4
1.22	16615
1.2	15495.9
1.18	14961.2
1.16	14575.3
1.14	14096.5
1.12	13073.5
1.1	12706.1
1.08	12342.1
1.06	11661.7
1.04	10950.7
1.02	10260.6
1	9994.29
0.98	9571.31
0.96	8943.39
0.94	8353.29
0.92	7996.08
0.9	7409.96
0.88	7020.75
0.86	6889.15
0.84	6467.61
0.82	6121.85
0.8	5607.56
0.78	4986.31
0.76	4934.11
0.74	4834.85
0.72	4597.81
0.7	4271.63
0.68	4178.25
0.66	3802.53
0.64	3621.15
0.62	3499.77
0.6	3403.15
0.58	3103.62
0.56	3054.66
0.54	2908.85
0.52	2696.27
0.5	2501.41
0.48	2443.75
0.46	2179.81
0.44	2184.05
0.42	2318.27
0.4	2166.76
0.38	2091.68
0.36	2125.82
0.34	1958.74
0.32	1963.57
0.3	1789.16
0.28	1672.51
0.26	1644.45
0.24	1768.71
0.22	1631.07
0.2	1635.01
0.18	1655.67
0.16	1591.71
0.14	1571.72
0.12	1841.14
0.1	1500.43
0.08	1599.85
0.06	1388.23
0.04	1324.06
0.02	1491.34
0	1415.17
-0.02	1320.73
-0.04	1338.63
-0.06	1398.7
-0.08	1415.43
-0.1	1320.01
-0.12	1229.18
-0.14	1198.44
-0.16	1158.37
-0.18	1426.01
-0.2	1269.57
-0.22	1192.45
-0.24	1004.26
-0.26	1117.96
-0.28	1085.76
-0.3	1061.11
-0.32	1102.24
-0.34	953.735
-0.36	998.999
-0.38	1096.18
-0.4	1007.66
-0.42	846.479
-0.44	883.068
-0.46	856.632
-0.48	934.355
-0.5	977.214
-0.52	867.231
-0.54	819.543
-0.56	681.023
-0.58	719.358
-0.6	755.835
-0.62	642.077
-0.64	651.474
-0.66	669.079
-0.68	582.87
-0.7	639.325
-0.72	537.745
-0.74	618.714
-0.76	559.447
-0.78	443.223
-0.8	477.009
-0.82	497.789
-0.84	397.286
-0.86	390.644
-0.88	359.842
-0.9	358.886
-0.92	346.535
-0.94	364.031
-0.96	344.787
-0.98	375.987
-1	311.242
-1.02	243.095
-1.04	258.886
-1.06	290.72
-1.08	267.368
-1.1	233.766
-1.12	164.802
-1.14	176.335
-1.16	174.135
-1.18	163.532
-1.2	229.55
-1.22	113.313
-1.24	133.587
-1.26	139.148
-1.28	143.681
-1.3	86.8774
-1.32	90.2321
-1.34	109.782
-1.36	110.949
-1.38	94.6063
-1.4	85.3029
-1.42	71.8365
-1.44	90.3812
-1.46	78.6566
-1.48	69.3044
-1.5	75.3046
-1.52	81.3132
-1.54	86.5705
-1.56	74.6237
-1.58	66.683
-1.6	57.3989
-1.62	36.5177
-1.64	30.6595
-1.66	38.3122
-1.68	65.4755
-1.7	46.436
-1.72	35.2936
-1.74	64.7965
-1.76	34.9872
-1.78	41.9503
-1.8	27.0389
-1.82	38.4866
-1.84	30.2498
-1.86	24.3296
-1.88	9.01704
-1.9	24.438
-1.92	27.5765
-1.94	20.2526
-1.96	13.0553
-1.98	4.17147
-2	15.1224
-2.02	20.751
-2.04	29.9974
-2.06	16.8272
-2.08	19.4971
-2.1	20.2043
-2.12	14.5524
-2.14	22.0864
-2.16	14.2349
-2.18	16.4457
-2.2	13.2404
-2.22	7.28538
-2.24	30.3761
-2.26	21.95
-2.28	7.69795
-2.3	11.3437
-2.32	17.0022
-2.34	10.6726
-2.36	18.1782
-2.38	9.87805
-2.4	14.5917
-2.42	23.6928
-2.44	23.0236
-2.46	16.4815
-2.48	20.5257
-2.5	8.01247
-2.52	2.6631
-2.54	4.00624
-2.56	3.17397
-2.58	6.15846
-2.6	9.33243
-2.62	13.6843
-2.64	17.2586
-2.66	17.467
-2.68	12.4395
-2.7	7.56853
-2.72	11.9286
-2.74	22.3907
-2.76	14.3362
-2.78	10.6756
-2.8	9.15736
-2.82	7.66683
-2.84	3.49536
-2.86	2.6631
-2.88	9.67807
-2.9	3.97512
-2.92	9.36355
-2.94	0.9975
-2.96	0
-2.98	6.35778
-3	15.3188
-3.02	5.38222
-3.04	6.28788
-3.06	11.3437
-3.08	1.995
-3.1	0
-3.12	12.0296
-3.14	1.30906
-3.16	0
-3.18	6.35778
-3.2	0.31156
-3.22	12.7156
-3.24	0.62312
-3.26	0
-3.28	0
-3.3	0
-3.32	0
-3.34	0
-3.36	9.3354
-3.38	7.17724
-3.4	12.5162
-3.42	4.31779
-3.44	2.97762
-3.46	3.69171
-3.48	9.32556
-3.5	20.0178
-3.52	4.00327
-3.54	6.35778
-3.56	6.6595
-3.58	6.99073
-3.6	0
-3.62	0
-3.64	0
-3.66	0.38145
-3.68	6.66933
-3.7	11.9597
-3.72	0.9975
-3.74	6.35778
-3.76	5.98339
-3.78	0.9975
-3.8	0
-3.82	0
-3.84	0
-3.86	8.64946
-3.88	7.35231
-3.9	4.00624
-3.92	5.83707
-3.94	7.88305
-3.96	9.46185
-3.98	3.49536
-4	5.67184
-4.02	3.6606
-4.04	9.67807
-4.06	10.3329
-4.08	4.00327
-4.1	2.97762
-4.12	6.86568
-4.14	3.49536
-4.16	6.35778
-4.18	0.31156
-4.2	0
-4.22	8.64946
-4.24	4.68921
-4.26	0
-4.28	0
-4.3	6.35778
-4.32	0.31156
-4.34	0
-4.36	6.35778
-4.38	0.31156
-4.4	3.55542
-4.42	15.4551
-4.44	1.37895
-4.46	6.28788
-4.48	9.3354
-4.5	4.00327
-4.52	6.35778
-4.54	0.31156
-4.56	0
-4.58	0
-4.6	6.35778
-4.62	6.66933
-4.64	2.97466
-4.66	4.00624
-4.68	2.97762
-4.7	3.69171
-4.72	0
-4.74	0
-4.76	6.35778
-4.78	0.31156
-4.8	0
-4.82	8.33493
-4.84	5.00373
-4.86	0
-4.88	2.97762
-4.9	3.69171
-4.92	0
-4.94	0
-4.96	13.097
-4.98	6.911
-5	0

## Sheet: Figure 3f
Temperature	Value	Weight	dm/dt	Derivative Y1
°C		%	mg/\+(o)C
			1st derivative	1st derivative of "Value"
30	36.828	0.99998	0	0
30.167	36.828	0.99998	0.00151	0.00151
30.333	36.8285	0.99999	0.0027	0.0027
30.5	36.8289	1	0.000898204	0.000898204
30.667	36.8288	1	-0.000299401	-0.000299401
30.833	36.8288	1	-0.000598802	-0.000598802
31	36.8286	0.99999	-0.0018	-0.0018
31.167	36.8282	0.99998	-0.0024	-0.0024
31.333	36.8278	0.99997	-0.0021	-0.0021
31.5	36.8275	0.99996	-0.0015	-0.0015
31.667	36.8273	0.99996	-0.0015	-0.0015
31.833	36.827	0.99995	-0.0012	-0.0012
32	36.8269	0.99995	-0.000598802	-0.000598802
32.167	36.8268	0.99994	-0.000299401	-0.000299401
32.333	36.8268	0.99994	0	0
32.5	36.8268	0.99994	-0.000299401	-0.000299401
32.667	36.8267	0.99994	-0.000299401	-0.000299401
32.833	36.8267	0.99994	0.000299401	0.000299401
33	36.8268	0.99994	0.000299401	0.000299401
33.167	36.8268	0.99994	0.000301205	0.000301205
33.333	36.8269	0.99995	0.000301205	0.000301205
33.5	36.8269	0.99995	0	0
33.667	36.8269	0.99995	0.000301205	0.000301205
33.833	36.827	0.99995	0.000600606	0.000600606
34	36.8271	0.99995	0	0
34.167	36.827	0.99995	-0.000600606	-0.000600606
34.333	36.8269	0.99995	-1.80362e-06	-1.80362e-06
34.5	36.827	0.99995	0	0
34.667	36.8269	0.99995	-0.000299401	-0.000299401
34.833	36.8269	0.99995	0.000299401	0.000299401
35	36.827	0.99995	0	0
35.167	36.8269	0.99995	-0.000600606	-0.000600606
35.333	36.8268	0.99994	-0.0015	-0.0015
35.5	36.8264	0.99993	-0.0012	-0.0012
35.667	36.8264	0.99993	0.00060241	0.00060241
35.833	36.8266	0.99994	0.000901811	0.000901811
36	36.8267	0.99994	0.000299401	0.000299401
36.167	36.8267	0.99994	-0.000301205	-0.000301205
36.333	36.8266	0.99994	-1.80362e-06	-1.80362e-06
36.5	36.8267	0.99994	0.000299401	0.000299401
36.667	36.8267	0.99994	-0.000301205	-0.000301205
36.833	36.8266	0.99994	0.000297598	0.000297598
37	36.8268	0.99994	0.000598802	0.000598802
37.167	36.8268	0.99994	-0.00060241	-0.00060241
37.333	36.8266	0.99994	-0.000901811	-0.000901811
37.5	36.8265	0.99993	0.000898204	0.000898204
37.667	36.8269	0.99995	0.0008964	0.0008964
37.833	36.8268	0.99994	-0.0015	-0.0015
38	36.8264	0.99993	-0.000299401	-0.000299401
38.167	36.8267	0.99994	0.0021	0.0021
38.333	36.8271	0.99995	0.000606017	0.000606017
38.5	36.8269	0.99995	-0.0024	-0.0024
38.667	36.8263	0.99993	-0.000892793	-0.000892793
38.833	36.8266	0.99994	0.0024	0.0024
39	36.8271	0.99995	0.000898204	0.000898204
39.167	36.8269	0.99995	-0.0021	-0.0021
39.333	36.8264	0.99993	-0.000907222	-0.000907222
39.5	36.8266	0.99994	0.0018	0.0018
39.667	36.827	0.99995	0.000595195	0.000595195
39.833	36.8268	0.99994	-0.0021	-0.0021
40	36.8263	0.99993	-0.000598802	-0.000598802
40.167	36.8266	0.99994	0.0024	0.0024
40.333	36.8271	0.99995	0.000907222	0.000907222
40.5	36.8269	0.99995	-0.0021	-0.0021
40.667	36.8264	0.99993	-0.0015	-0.0015
40.833	36.8264	0.99993	0.0018	0.0018
41	36.827	0.99995	0.0018	0.0018
41.167	36.827	0.99995	-0.00151	-0.00151
41.333	36.8265	0.99993	-0.0024	-0.0024
41.5	36.8262	0.99993	0.000598802	0.000598802
41.667	36.8267	0.99994	0.0018	0.0018
41.833	36.8268	0.99994	-0.0008964	-0.0008964
42	36.8264	0.99993	-0.0012	-0.0012
42.167	36.8264	0.99993	0.000903614	0.000903614
42.333	36.8267	0.99994	0.0012	0.0012
42.5	36.8268	0.99994	-0.000598802	-0.000598802
42.667	36.8265	0.99993	-0.000898204	-0.000898204
42.833	36.8265	0.99993	0.000299401	0.000299401
43	36.8266	0.99994	0.000898204	0.000898204
43.167	36.8268	0.99994	0.000598802	0.000598802
43.333	36.8268	0.99994	-0.000299401	-0.000299401
43.5	36.8267	0.99994	-0.000299401	-0.000299401
43.667	36.8267	0.99994	0.000301205	0.000301205
43.833	36.8268	0.99994	0.000301205	0.000301205
44	36.8268	0.99994	-0.0015	-0.0015
44.167	36.8263	0.99993	-0.0012	-0.0012
44.333	36.8264	0.99993	0.0018	0.0018
44.5	36.8269	0.99995	0.0015	0.0015
44.667	36.8269	0.99995	-0.00060241	-0.00060241
44.833	36.8267	0.99994	-0.0021	-0.0021
45	36.8262	0.99993	-0.0021	-0.0021
45.167	36.826	0.99992	0.000907222	0.000907222
45.333	36.8265	0.99993	0.003	0.003
45.5	36.827	0.99995	0.000299401	0.000299401
45.667	36.8266	0.99994	-0.0027	-0.0027
45.833	36.8261	0.99992	-0.00121	-0.00121
46	36.8262	0.99993	0.000299401	0.000299401
46.167	36.8262	0.99993	0.0012	0.0012
46.333	36.8266	0.99994	0.0027	0.0027
46.5	36.8271	0.99995	0.0015	0.0015
46.667	36.8271	0.99995	-0.00151	-0.00151
46.833	36.8266	0.99994	-0.0024	-0.0024
47	36.8263	0.99993	-0.000898204	-0.000898204
47.167	36.8263	0.99993	0.00060241	0.00060241
47.333	36.8265	0.99993	0.0018	0.0018
47.5	36.8269	0.99995	0.000598802	0.000598802
47.667	36.8267	0.99994	-0.0015	-0.0015
47.833	36.8264	0.99993	-0.000903614	-0.000903614
48	36.8264	0.99993	0	0
48.167	36.8264	0.99993	0	0
48.333	36.8264	0.99993	0	0
48.5	36.8264	0.99993	0.000299401	0.000299401
48.667	36.8265	0.99993	0.000600606	0.000600606
48.833	36.8266	0.99994	0.000301205	0.000301205
49	36.8266	0.99994	-0.000299401	-0.000299401
49.167	36.8265	0.99993	-0.000299401	-0.000299401
49.333	36.8265	0.99993	0	0
49.5	36.8265	0.99993	0	0
49.667	36.8265	0.99993	0	0
49.833	36.8265	0.99993	-0.000299401	-0.000299401
50	36.8264	0.99993	-0.000299401	-0.000299401
50.167	36.8264	0.99993	0.000301205	0.000301205
50.333	36.8265	0.99993	0.000301205	0.000301205
50.5	36.8265	0.99993	0	0
50.667	36.8265	0.99993	0	0
50.833	36.8265	0.99993	0	0
51	36.8265	0.99993	0	0
51.167	36.8265	0.99993	-0.00060241	-0.00060241
51.333	36.8263	0.99993	-0.000901811	-0.000901811
51.5	36.8262	0.99993	0.000299401	0.000299401
51.667	36.8264	0.99993	0.000900007	0.000900007
51.833	36.8265	0.99993	0.000301205	0.000301205
52	36.8265	0.99993	0	0
52.167	36.8265	0.99993	0	0
52.333	36.8265	0.99993	0	0
52.5	36.8265	0.99993	-0.000299401	-0.000299401
52.667	36.8264	0.99993	-0.000299401	-0.000299401
52.833	36.8264	0.99993	0.000299401	0.000299401
53	36.8265	0.99993	0	0
53.167	36.8264	0.99993	1.80362e-06	1.80362e-06
53.333	36.8265	0.99993	1.80362e-06	1.80362e-06
53.5	36.8264	0.99993	-0.000299401	-0.000299401
53.667	36.8264	0.99993	0	0
53.833	36.8264	0.99993	0.000598802	0.000598802
54	36.8266	0.99994	0.000598802	0.000598802
54.167	36.8266	0.99994	-0.00060241	-0.00060241
54.333	36.8264	0.99993	-0.00060241	-0.00060241
54.5	36.8264	0.99993	0	0
54.667	36.8264	0.99993	0	0
54.833	36.8264	0.99993	0	0
55	36.8264	0.99993	0	0
55.167	36.8264	0.99993	0	0
55.333	36.8264	0.99993	0	0
55.5	36.8264	0.99993	0	0
55.667	36.8264	0.99993	0	0
55.833	36.8264	0.99993	0	0
56	36.8264	0.99993	0	0
56.167	36.8264	0.99993	0	0
56.333	36.8264	0.99993	-0.0012	-0.0012
56.5	36.826	0.99992	-0.0012	-0.0012
56.667	36.826	0.99992	0.0012	0.0012
56.833	36.8264	0.99993	0.0012	0.0012
57	36.8264	0.99993	0	0
57.167	36.8264	0.99993	0	0
57.333	36.8264	0.99993	0	0
57.5	36.8264	0.99993	-0.000598802	-0.000598802
57.667	36.8262	0.99993	-0.000900007	-0.000900007
57.833	36.8261	0.99992	0.000297598	0.000297598
58	36.8263	0.99993	0.000598802	0.000598802
58.167	36.8263	0.99993	0	0
58.333	36.8263	0.99993	0	0
58.5	36.8263	0.99993	0.000299401	0.000299401
58.667	36.8264	0.99993	0.00181	0.00181
58.833	36.8269	0.99995	0.00151	0.00151
59	36.8269	0.99995	-0.0015	-0.0015
59.167	36.8264	0.99993	-0.0018	-0.0018
59.333	36.8263	0.99993	-0.000301205	-0.000301205
59.5	36.8263	0.99993	0	0
59.667	36.8263	0.99993	0	0
59.833	36.8263	0.99993	0	0
60	36.8263	0.99993	-0.0012	-0.0012
60.167	36.8259	0.99992	-0.0012	-0.0012
60.333	36.8259	0.99992	0.0012	0.0012
60.5	36.8263	0.99993	0.0012	0.0012
60.667	36.8263	0.99993	0	0
60.833	36.8263	0.99993	0	0
61	36.8263	0.99993	0	0
61.167	36.8263	0.99993	0.000301205	0.000301205
61.333	36.8264	0.99993	0.000600606	0.000600606
61.5	36.8265	0.99993	0	0
61.667	36.8264	0.99993	-0.000600606	-0.000600606
61.833	36.8263	0.99993	-0.000301205	-0.000301205
62	36.8263	0.99993	0	0
62.167	36.8263	0.99993	0	0
62.333	36.8263	0.99993	-0.000598802	-0.000598802
62.5	36.8261	0.99992	-0.000898204	-0.000898204
62.667	36.826	0.99992	0.000303008	0.000303008
62.833	36.8262	0.99993	0.000901811	0.000901811
63	36.8263	0.99993	0.000299401	0.000299401
63.167	36.8263	0.99993	0	0
63.333	36.8263	0.99993	0	0
63.5	36.8263	0.99993	0	0
63.667	36.8263	0.99993	0	0
63.833	36.8263	0.99993	-0.000299401	-0.000299401
64	36.8262	0.99993	-0.000299401	-0.000299401
64.167	36.8262	0.99993	0	0
64.333	36.8262	0.99993	0	0
64.5	36.8262	0.99993	0	0
64.667	36.8262	0.99993	0	0
64.833	36.8262	0.99993	0.000299401	0.000299401
65	36.8263	0.99993	0.0015	0.0015
65.167	36.8267	0.99994	0.0008964	0.0008964
65.333	36.8266	0.99994	-0.0015	-0.0015
65.5	36.8262	0.99993	-0.0012	-0.0012
65.667	36.8262	0.99993	0	0
65.833	36.8262	0.99993	0	0
66	36.8262	0.99993	0	0
66.167	36.8262	0.99993	0.00060241	0.00060241
66.333	36.8264	0.99993	0.00060241	0.00060241
66.5	36.8264	0.99993	-0.000598802	-0.000598802
66.667	36.8262	0.99993	-0.000598802	-0.000598802
66.833	36.8262	0.99993	0	0
67	36.8262	0.99993	0	0
67.167	36.8262	0.99993	0	0
67.333	36.8262	0.99993	0.000598802	0.000598802
67.5	36.8264	0.99993	0.000598802	0.000598802
67.667	36.8264	0.99993	-0.00060241	-0.00060241
67.833	36.8262	0.99993	-0.00060241	-0.00060241
68	36.8262	0.99993	0	0
68.167	36.8262	0.99993	0	0
68.333	36.8262	0.99993	0	0
68.5	36.8262	0.99993	0	0
68.667	36.8262	0.99993	0.000903614	0.000903614
68.833	36.8265	0.99993	0.000903614	0.000903614
69	36.8265	0.99993	-0.000898204	-0.000898204
69.167	36.8262	0.99993	-0.000898204	-0.000898204
69.333	36.8262	0.99993	0	0
69.5	36.8262	0.99993	0	0
69.667	36.8262	0.99993	0.0012	0.0012
69.833	36.8266	0.99994	0.0027	0.0027
70	36.8271	0.99995	0.0012	0.0012
70.167	36.827	0.99995	-0.00181	-0.00181
70.333	36.8265	0.99993	-0.0024	-0.0024
70.5	36.8262	0.99993	-0.000898204	-0.000898204
70.667	36.8262	0.99993	0	0
70.833	36.8262	0.99993	0	0
71	36.8262	0.99993	0	0
71.167	36.8262	0.99993	0.000903614	0.000903614
71.333	36.8265	0.99993	0.0027	0.0027
71.5	36.8271	0.99995	0.000898204	0.000898204
71.667	36.8268	0.99994	-0.0024	-0.0024
71.833	36.8263	0.99993	-0.00181	-0.00181
72	36.8262	0.99993	-0.000299401	-0.000299401
72.167	36.8262	0.99993	0	0
72.333	36.8262	0.99993	0.000598802	0.000598802
72.5	36.8264	0.99993	0.0018	0.0018
72.667	36.8268	0.99994	0.000595195	0.000595195
72.833	36.8266	0.99994	-0.0018	-0.0018
73	36.8262	0.99993	-0.0012	-0.0012
73.167	36.8262	0.99993	0	0
73.333	36.8262	0.99993	0	0
73.5	36.8262	0.99993	0	0
73.667	36.8262	0.99993	0.000903614	0.000903614
73.833	36.8265	0.99993	0.0024	0.0024
74	36.827	0.99995	0.0015	0.0015
74.167	36.827	0.99995	-0.00151	-0.00151
74.333	36.8265	0.99993	-0.0024	-0.0024
74.5	36.8262	0.99993	-0.000898204	-0.000898204
74.667	36.8262	0.99993	0	0
74.833	36.8262	0.99993	0.000598802	0.000598802
75	36.8264	0.99993	0.0021	0.0021
75.167	36.8269	0.99995	0.0012	0.0012
75.333	36.8268	0.99994	-0.0018	-0.0018
75.5	36.8263	0.99993	-0.0018	-0.0018
75.667	36.8262	0.99993	-0.000299401	-0.000299401
75.833	36.8262	0.99993	0	0
76	36.8262	0.99993	0	0
76.167	36.8262	0.99993	0.00151	0.00151
76.333	36.8267	0.99994	0.003	0.003
76.5	36.8272	0.99995	0.000898204	0.000898204
76.667	36.827	0.99995	-0.0021	-0.0021
76.833	36.8265	0.99993	-0.0024	-0.0024
77	36.8262	0.99993	-0.000898204	-0.000898204
77.167	36.8262	0.99993	0	0
77.333	36.8262	0.99993	0.000598802	0.000598802
77.5	36.8264	0.99993	0.0021	0.0021
77.667	36.8269	0.99995	0.0024	0.0024
77.833	36.8272	0.99995	0.000903614	0.000903614
78	36.8272	0.99995	-0.0015	-0.0015
78.167	36.8267	0.99994	-0.003	-0.003
78.333	36.8262	0.99993	-0.00151	-0.00151
78.5	36.8262	0.99993	0	0
78.667	36.8262	0.99993	0.00060241	0.00060241
78.833	36.8264	0.99993	0.0021	0.0021
79	36.8269	0.99995	0.0024	0.0024
79.167	36.8272	0.99995	-0.000306616	-0.000306616
79.333	36.8268	0.99994	-0.0027	-0.0027
79.5	36.8263	0.99993	-0.0018	-0.0018
79.667	36.8262	0.99993	-0.000299401	-0.000299401
79.833	36.8262	0.99993	0.0012	0.0012
80	36.8266	0.99994	0.00269	0.00269
80.167	36.8271	0.99995	0.0018	0.0018
80.333	36.8272	0.99995	0.000301205	0.000301205
80.5	36.8272	0.99995	0	0
80.667	36.8272	0.99995	-0.000903614	-0.000903614
80.833	36.8269	0.99995	-0.0024	-0.0024
81	36.8264	0.99993	-0.0018	-0.0018
81.167	36.8263	0.99993	0.00121	0.00121
81.333	36.8268	0.99994	0.0024	0.0024
81.5	36.8271	0.99995	0.000898204	0.000898204
81.667	36.8271	0.99995	0	0
81.833	36.8271	0.99995	-0.000898204	-0.000898204
82	36.8268	0.99994	-0.0024	-0.0024
82.167	36.8263	0.99993	-0.0018	-0.0018
82.333	36.8262	0.99993	0.0012	0.0012
82.5	36.8267	0.99994	0.00269	0.00269
82.667	36.8271	0.99995	0.0012	0.0012
82.833	36.8271	0.99995	0	0
83	36.8271	0.99995	0	0
83.167	36.8271	0.99995	0	0
83.333	36.8271	0.99995	0	0
83.5	36.8271	0.99995	-0.0015	-0.0015
83.667	36.8266	0.99994	-0.0018	-0.0018
83.833	36.8265	0.99993	0.0008964	0.0008964
84	36.8269	0.99995	0.0018	0.0018
84.167	36.8271	0.99995	0.000598802	0.000598802
84.333	36.8271	0.99995	0	0
84.5	36.8271	0.99995	0	0
84.667	36.8271	0.99995	0	0
84.833	36.8271	0.99995	0	0
85	36.8271	0.99995	-0.000898204	-0.000898204
85.167	36.8268	0.99994	-0.000898204	-0.000898204
85.333	36.8268	0.99994	0.000898204	0.000898204
85.5	36.8271	0.99995	0.000898204	0.000898204
85.667	36.8271	0.99995	0	0
85.833	36.8271	0.99995	0	0
86	36.8271	0.99995	0	0
86.167	36.8271	0.99995	0	0
86.333	36.8271	0.99995	-0.000299401	-0.000299401
86.5	36.827	0.99995	-0.000598802	-0.000598802
86.667	36.8269	0.99995	1.80362e-06	1.80362e-06
86.833	36.827	0.99995	0.000600606	0.000600606
87	36.8271	0.99995	0.000299401	0.000299401
87.167	36.8271	0.99995	0	0
87.333	36.8271	0.99995	0	0
87.5	36.8271	0.99995	0	0
87.667	36.8271	0.99995	-0.00151	-0.00151
87.833	36.8266	0.99994	-0.0024	-0.0024
88	36.8263	0.99993	0.000598802	0.000598802
88.167	36.8268	0.99994	0.0024	0.0024
88.333	36.8271	0.99995	0.000903614	0.000903614
88.5	36.8271	0.99995	0	0
88.667	36.8271	0.99995	0	0
88.833	36.8271	0.99995	0	0
89	36.8271	0.99995	-0.000299401	-0.000299401
89.167	36.827	0.99995	-0.0015	-0.0015
89.333	36.8266	0.99994	-0.000905418	-0.000905418
89.5	36.8267	0.99994	0.0015	0.0015
89.667	36.8271	0.99995	0.0012	0.0012
89.833	36.8271	0.99995	0	0
90	36.8271	0.99995	0	0
90.167	36.8271	0.99995	0	0
90.333	36.8271	0.99995	0	0
90.5	36.8271	0.99995	0	0
90.667	36.8271	0.99995	0	0
90.833	36.8271	0.99995	0	0
91	36.8271	0.99995	0	0
91.167	36.8271	0.99995	0	0
91.333	36.8271	0.99995	0	0
91.5	36.8271	0.99995	0	0
91.667	36.8271	0.99995	0	0
91.833	36.8271	0.99995	-0.000598802	-0.000598802
92	36.8269	0.99995	-0.0018	-0.0018
92.167	36.8265	0.99993	-0.000595195	-0.000595195
92.333	36.8267	0.99994	0.0018	0.0018
92.5	36.8271	0.99995	0.0012	0.0012
92.667	36.8271	0.99995	0	0
92.833	36.8271	0.99995	0	0
93	36.8271	0.99995	0	0
93.167	36.8271	0.99995	0	0
93.333	36.8271	0.99995	-0.000299401	-0.000299401
93.5	36.827	0.99995	-0.000299401	-0.000299401
93.667	36.827	0.99995	0.000301205	0.000301205
93.833	36.8271	0.99995	0.000301205	0.000301205
94	36.8271	0.99995	0	0
94.167	36.8271	0.99995	0	0
94.333	36.8271	0.99995	0	0
94.5	36.8271	0.99995	0	0
94.667	36.8271	0.99995	0	0
94.833	36.8271	0.99995	0.000299401	0.000299401
95	36.8272	0.99995	0.000299401	0.000299401
95.167	36.8272	0.99995	-0.000301205	-0.000301205
95.333	36.8271	0.99995	-0.000301205	-0.000301205
95.5	36.8271	0.99995	0	0
95.667	36.8271	0.99995	0	0
95.833	36.8271	0.99995	0	0
96	36.8271	0.99995	0	0
96.167	36.8271	0.99995	0.0012	0.0012
96.333	36.8275	0.99996	0.0027	0.0027
96.5	36.828	0.99998	0.0012	0.0012
96.667	36.8279	0.99997	-0.00181	-0.00181
96.833	36.8274	0.99996	-0.0024	-0.0024
97	36.8271	0.99995	-0.000898204	-0.000898204
97.167	36.8271	0.99995	0	0
97.333	36.8271	0.99995	0	0
97.5	36.8271	0.99995	0	0
97.667	36.8271	0.99995	0.000301205	0.000301205
97.833	36.8272	0.99995	0.000301205	0.000301205
98	36.8272	0.99995	-0.000299401	-0.000299401
98.167	36.8271	0.99995	-0.000299401	-0.000299401
98.333	36.8271	0.99995	0	0
98.5	36.8271	0.99995	0	0
98.667	36.8271	0.99995	0	0
98.833	36.8271	0.99995	0	0
99	36.8271	0.99995	0.000898204	0.000898204
99.167	36.8274	0.99996	0.0024	0.0024
99.333	36.8279	0.99997	0.0021	0.0021
99.5	36.8281	0.99998	0	0
99.667	36.8279	0.99997	-0.0021	-0.0021
99.833	36.8274	0.99996	-0.0024	-0.0024
100	36.8271	0.99995	-0.000898204	-0.000898204
100.167	36.8271	0.99995	0	0
100.333	36.8271	0.99995	0.000299401	0.000299401
100.5	36.8272	0.99995	0.0018	0.0018
100.667	36.8277	0.99997	0.0027	0.0027
100.833	36.8281	0.99998	0.0012	0.0012
101	36.8281	0.99998	-0.0015	-0.0015
101.167	36.8276	0.99996	-0.003	-0.003
101.333	36.8271	0.99995	-0.00151	-0.00151
101.5	36.8271	0.99995	0	0
101.667	36.8271	0.99995	0	0
101.833	36.8271	0.99995	0.000598802	0.000598802
102	36.8273	0.99996	0.0021	0.0021
102.167	36.8278	0.99997	0.0024	0.0024
102.333	36.8281	0.99998	0.000903614	0.000903614
102.5	36.8281	0.99998	-0.000598802	-0.000598802
102.667	36.8279	0.99997	-0.0021	-0.0021
102.833	36.8274	0.99996	-0.0024	-0.0024
103	36.8271	0.99995	-0.000898204	-0.000898204
103.167	36.8271	0.99995	0	0
103.333	36.8271	0.99995	0	0
103.5	36.8271	0.99995	0.0015	0.0015
103.667	36.8276	0.99996	0.003	0.003
103.833	36.8281	0.99998	0.00151	0.00151
104	36.8281	0.99998	-0.000898204	-0.000898204
104.167	36.8278	0.99997	-0.0024	-0.0024
104.333	36.8273	0.99996	-0.0021	-0.0021
104.5	36.8271	0.99995	-0.000598802	-0.000598802
104.667	36.8271	0.99995	0	0
104.833	36.8271	0.99995	0.000299401	0.000299401
105	36.8272	0.99995	0.0018	0.0018
105.167	36.8277	0.99997	0.0027	0.0027
105.333	36.8281	0.99998	0.0012	0.0012
105.5	36.8281	0.99998	-0.0012	-0.0012
105.667	36.8277	0.99997	-0.0027	-0.0027
105.833	36.8272	0.99995	-0.00181	-0.00181
106	36.8271	0.99995	-0.000299401	-0.000299401
106.167	36.8271	0.99995	0	0
106.333	36.8271	0.99995	0.0012	0.0012
106.5	36.8275	0.99996	0.00269	0.00269
106.667	36.828	0.99998	0.0018	0.0018
106.833	36.8281	0.99998	0.000301205	0.000301205
107	36.8281	0.99998	0	0
107.167	36.8281	0.99998	-0.0012	-0.0012
107.333	36.8277	0.99997	-0.0027	-0.0027
107.5	36.8272	0.99995	-0.0018	-0.0018
107.667	36.8271	0.99995	-0.000299401	-0.000299401
107.833	36.8271	0.99995	0.000898204	0.000898204
108	36.8274	0.99996	0.0024	0.0024
108.167	36.8279	0.99997	0.0021	0.0021
108.333	36.8281	0.99998	0.00060241	0.00060241
108.5	36.8281	0.99998	0	0
108.667	36.8281	0.99998	-0.0012	-0.0012
108.833	36.8277	0.99997	-0.0027	-0.0027
109	36.8272	0.99995	-0.0018	-0.0018
109.167	36.8271	0.99995	1.80362e-06	1.80362e-06
109.333	36.8272	0.99995	0.0018	0.0018
109.5	36.8277	0.99997	0.00269	0.00269
109.667	36.8281	0.99998	0.0012	0.0012
109.833	36.8281	0.99998	0	0
110	36.8281	0.99998	0	0
110.167	36.8281	0.99998	0	0
110.333	36.8281	0.99998	0	0
110.5	36.8281	0.99998	-0.0012	-0.0012
110.667	36.8277	0.99997	-0.0027	-0.0027
110.833	36.8272	0.99995	-0.000907222	-0.000907222
111	36.8274	0.99996	0.0021	0.0021
111.167	36.8279	0.99997	0.0021	0.0021
111.333	36.8281	0.99998	0.00060241	0.00060241
111.5	36.8281	0.99998	0	0
111.667	36.8281	0.99998	-0.00060241	-0.00060241
111.833	36.8279	0.99997	-0.0021	-0.0021
112	36.8274	0.99996	-0.0024	-0.0024
112.167	36.8271	0.99995	-0.000898204	-0.000898204
112.333	36.8271	0.99995	0	0
112.5	36.8271	0.99995	0.0015	0.0015
112.667	36.8276	0.99996	0.003	0.003
112.833	36.8281	0.99998	0.00151	0.00151
113	36.8281	0.99998	0	0
113.167	36.8281	0.99998	0	0
113.333	36.8281	0.99998	0	0
113.5	36.8281	0.99998	0	0
113.667	36.8281	0.99998	-0.000903614	-0.000903614
113.833	36.8278	0.99997	-0.000903614	-0.000903614
114	36.8278	0.99997	0.000898204	0.000898204
114.167	36.8281	0.99998	0.000898204	0.000898204
114.333	36.8281	0.99998	0	0
114.5	36.8281	0.99998	0	0
114.667	36.8281	0.99998	0	0
114.833	36.8281	0.99998	0	0
115	36.8281	0.99998	-0.0012	-0.0012
115.167	36.8277	0.99997	-0.0027	-0.0027
115.333	36.8272	0.99995	-0.00121	-0.00121
115.5	36.8273	0.99996	0.0018	0.0018
115.667	36.8278	0.99997	0.0024	0.0024
115.833	36.8281	0.99998	0.000903614	0.000903614
116	36.8281	0.99998	0	0
116.167	36.8281	0.99998	0	0
116.333	36.8281	0.99998	0	0
116.5	36.8281	0.99998	0	0
116.667	36.8281	0.99998	0	0
116.833	36.8281	0.99998	0	0
117	36.8281	0.99998	0	0
117.167	36.8281	0.99998	0	0
117.333	36.8281	0.99998	0	0
117.5	36.8281	0.99998	0	0
117.667	36.8281	0.99998	0	0
117.833	36.8281	0.99998	0	0
118	36.8281	0.99998	0	0
118.167	36.8281	0.99998	0	0
118.333	36.8281	0.99998	0	0
118.5	36.8281	0.99998	-0.000598802	-0.000598802
118.667	36.8279	0.99997	-0.000598802	-0.000598802
118.833	36.8279	0.99997	0.000598802	0.000598802
119	36.8281	0.99998	0.000598802	0.000598802
119.167	36.8281	0.99998	0	0
119.333	36.8281	0.99998	0	0
119.5	36.8281	0.99998	0	0
119.667	36.8281	0.99998	0	0
119.833	36.8281	0.99998	0	0
120	36.8281	0.99998	0	0
120.167	36.8281	0.99998	-0.00151	-0.00151
120.333	36.8276	0.99996	-0.003	-0.003
120.5	36.8271	0.99995	-0.000898204	-0.000898204
120.667	36.8273	0.99996	0.0021	0.0021
120.833	36.8278	0.99997	0.0024	0.0024
121	36.8281	0.99998	0.000898204	0.000898204
121.167	36.8281	0.99998	0	0
121.333	36.8281	0.99998	0	0
121.5	36.8281	0.99998	0	0
121.667	36.8281	0.99998	0	0
121.833	36.8281	0.99998	-0.000898204	-0.000898204
122	36.8278	0.99997	-0.0024	-0.0024
122.167	36.8273	0.99996	-0.0021	-0.0021
122.333	36.8271	0.99995	-0.00060241	-0.00060241
122.5	36.8271	0.99995	0	0
122.667	36.8271	0.99995	0.0012	0.0012
122.833	36.8275	0.99996	0.0027	0.0027
123	36.828	0.99998	0.0018	0.0018
123.167	36.8281	0.99998	0.000299401	0.000299401
123.333	36.8281	0.99998	0	0
123.5	36.8281	0.99998	-0.0015	-0.0015
123.667	36.8276	0.99996	-0.003	-0.003
123.833	36.8271	0.99995	-0.00151	-0.00151
124	36.8271	0.99995	0	0
124.167	36.8271	0.99995	0	0
124.333	36.8271	0.99995	0	0
124.5	36.8271	0.99995	0.000299401	0.000299401
124.667	36.8272	0.99995	0.00181	0.00181
124.833	36.8277	0.99997	0.0027	0.0027
125	36.8281	0.99998	0.0012	0.0012
125.167	36.8281	0.99998	-0.000903614	-0.000903614
125.333	36.8278	0.99997	-0.0024	-0.0024
125.5	36.8273	0.99996	-0.0021	-0.0021
125.667	36.8271	0.99995	-0.000598802	-0.000598802
125.833	36.8271	0.99995	0	0
126	36.8271	0.99995	0	0
126.167	36.8271	0.99995	0	0
126.333	36.8271	0.99995	0.000299401	0.000299401
126.5	36.8272	0.99995	0.0018	0.0018
126.667	36.8277	0.99997	0.0024	0.0024
126.833	36.828	0.99998	-0.000593392	-0.000593392
127	36.8275	0.99996	-0.00269	-0.00269
127.167	36.8271	0.99995	-0.0012	-0.0012
127.333	36.8271	0.99995	0	0
127.5	36.8271	0.99995	0	0
127.667	36.8271	0.99995	0	0
127.833	36.8271	0.99995	0	0
128	36.8271	0.99995	0	0
128.167	36.8271	0.99995	0	0
128.333	36.8271	0.99995	0.0012	0.0012
128.5	36.8275	0.99996	0.00269	0.00269
128.667	36.828	0.99998	0.000593392	0.000593392
128.833	36.8277	0.99997	-0.0024	-0.0024
129	36.8272	0.99995	-0.0018	-0.0018
129.167	36.8271	0.99995	-0.000299401	-0.000299401
129.333	36.8271	0.99995	0	0
129.5	36.8271	0.99995	0	0
129.667	36.8271	0.99995	0	0
129.833	36.8271	0.99995	0	0
130	36.8271	0.99995	0	0
130.167	36.8271	0.99995	0	0
130.333	36.8271	0.99995	0	0
130.5	36.8271	0.99995	0	0
130.667	36.8271	0.99995	-0.00060241	-0.00060241
130.833	36.8269	0.99995	-0.0021	-0.0021
131	36.8264	0.99993	-0.0024	-0.0024
131.167	36.8261	0.99992	-0.000898204	-0.000898204
131.333	36.8261	0.99992	0	0
131.5	36.8261	0.99992	0	0
131.667	36.8261	0.99992	0	0
131.833	36.8261	0.99992	0	0
132	36.8261	0.99992	0.000598802	0.000598802
132.167	36.8263	0.99993	0.000598802	0.000598802
132.333	36.8263	0.99993	-0.000598802	-0.000598802
132.5	36.8261	0.99992	-0.000598802	-0.000598802
132.667	36.8261	0.99992	0	0
132.833	36.8261	0.99992	0	0
133	36.8261	0.99992	0	0
133.167	36.8261	0.99992	0	0
133.333	36.8261	0.99992	0	0
133.5	36.8261	0.99992	0	0
133.667	36.8261	0.99992	0	0
133.833	36.8261	0.99992	0	0
134	36.8261	0.99992	0	0
134.167	36.8261	0.99992	0	0
134.333	36.8261	0.99992	0	0
134.5	36.8261	0.99992	0	0
134.667	36.8261	0.99992	-0.00151	-0.00151
134.833	36.8256	0.99991	-0.003	-0.003
135	36.8251	0.9999	-0.0015	-0.0015
135.167	36.8251	0.9999	0	0
135.333	36.8251	0.9999	0	0
135.5	36.8251	0.9999	-0.000299401	-0.000299401
135.667	36.825	0.99989	-0.00181	-0.00181
135.833	36.8245	0.99988	-0.0027	-0.0027
136	36.8241	0.99987	-0.0012	-0.0012
136.167	36.8241	0.99987	0	0
136.333	36.8241	0.99987	0	0
136.5	36.8241	0.99987	0	0
136.667	36.8241	0.99987	0	0
136.833	36.8241	0.99987	0	0
137	36.8241	0.99987	0	0
137.167	36.8241	0.99987	0	0
137.333	36.8241	0.99987	0.000299401	0.000299401
137.5	36.8242	0.99987	0.0015	0.0015
137.667	36.8246	0.99988	0.0027	0.0027
137.833	36.8251	0.9999	0.00121	0.00121
138	36.825	0.99989	-0.000898204	-0.000898204
138.167	36.8248	0.99989	-0.0021	-0.0021
138.333	36.8243	0.99988	-0.0021	-0.0021
138.5	36.8241	0.99987	-0.000598802	-0.000598802
138.667	36.8241	0.99987	-0.000301205	-0.000301205
138.833	36.824	0.99987	-0.000301205	-0.000301205
139	36.824	0.99987	0	0
139.167	36.824	0.99987	-0.00151	-0.00151
139.333	36.8235	0.99985	-0.0027	-0.0027
139.5	36.8231	0.99984	-0.0012	-0.0012
139.667	36.8231	0.99984	0	0
139.833	36.8231	0.99984	0	0
140	36.8231	0.99984	0	0
140.167	36.8231	0.99984	0	0
140.333	36.8231	0.99984	0	0
140.5	36.8231	0.99984	0	0
140.667	36.8231	0.99984	0	0
140.833	36.8231	0.99984	0	0
141	36.8231	0.99984	0	0
141.167	36.8231	0.99984	0	0
141.333	36.8231	0.99984	-0.000299401	-0.000299401
141.5	36.823	0.99984	-0.0018	-0.0018
141.667	36.8225	0.99983	-0.0027	-0.0027
141.833	36.8221	0.99982	-0.0012	-0.0012
142	36.8221	0.99982	0	0
142.167	36.8221	0.99982	0	0
142.333	36.8221	0.99982	0	0
142.5	36.8221	0.99982	0	0
142.667	36.8221	0.99982	0	0
142.833	36.8221	0.99982	-0.000299401	-0.000299401
143	36.822	0.99981	-0.000299401	-0.000299401
143.167	36.822	0.99981	0.000301205	0.000301205
143.333	36.8221	0.99982	-0.000596999	-0.000596999
143.5	36.8218	0.99981	-0.0024	-0.0024
143.667	36.8213	0.99979	-0.0024	-0.0024
143.833	36.821	0.99979	-0.000604213	-0.000604213
144	36.8211	0.99979	0.000299401	0.000299401
144.167	36.8211	0.99979	-0.000301205	-0.000301205
144.333	36.821	0.99979	-1.80362e-06	-1.80362e-06
144.5	36.8211	0.99979	0.000299401	0.000299401
144.667	36.8211	0.99979	0	0
144.833	36.8211	0.99979	-0.000898204	-0.000898204
145	36.8208	0.99978	-0.0024	-0.0024
145.167	36.8203	0.99977	-0.0021	-0.0021
145.333	36.8201	0.99976	-0.000901811	-0.000901811
145.5	36.82	0.99976	-0.000299401	-0.000299401
145.667	36.82	0.99976	0	0
145.833	36.82	0.99976	0	0
146	36.82	0.99976	0	0
146.167	36.82	0.99976	0.000301205	0.000301205
146.333	36.8201	0.99976	1.80362e-06	1.80362e-06
146.5	36.82	0.99976	-0.000299401	-0.000299401
146.667	36.82	0.99976	0.000301205	0.000301205
146.833	36.8201	0.99976	0.000301205	0.000301205
147	36.8201	0.99976	0	0
147.167	36.8201	0.99976	-0.0012	-0.0012
147.333	36.8197	0.99975	-0.0027	-0.0027
147.5	36.8192	0.99974	-0.0018	-0.0018
147.667	36.8191	0.99973	-0.000299401	-0.000299401
147.833	36.8191	0.99973	-0.000299401	-0.000299401
148	36.819	0.99973	0.0012	0.0012
148.167	36.8195	0.99974	0.003	0.003
148.333	36.82	0.99976	0.00181	0.00181
148.5	36.8201	0.99976	0	0
148.667	36.82	0.99976	-0.000901811	-0.000901811
148.833	36.8198	0.99975	-0.0021	-0.0021
149	36.8193	0.99974	-0.0024	-0.0024
149.167	36.819	0.99973	-0.000898204	-0.000898204
149.333	36.819	0.99973	0	0
149.5	36.819	0.99973	0	0
149.667	36.819	0.99973	0	0
149.833	36.819	0.99973	0	0
150	36.819	0.99973	0	0
150.167	36.819	0.99973	0	0
150.333	36.819	0.99973	0.000299401	0.000299401
150.5	36.8191	0.99973	0.000299401	0.000299401
150.667	36.8191	0.99973	0	0
150.833	36.8191	0.99973	-0.000898204	-0.000898204
151	36.8188	0.99973	-0.00269	-0.00269
151.167	36.8182	0.99971	-0.0024	-0.0024
151.333	36.818	0.9997	-0.000303008	-0.000303008
151.5	36.8181	0.99971	0.000299401	0.000299401
151.667	36.8181	0.99971	0	0
151.833	36.8181	0.99971	0	0
152	36.8181	0.99971	0	0
152.167	36.8181	0.99971	-0.000301205	-0.000301205
152.333	36.818	0.9997	-0.000301205	-0.000301205
152.5	36.818	0.9997	0	0
152.667	36.818	0.9997	0.000301205	0.000301205
152.833	36.8181	0.99971	-0.0012	-0.0012
153	36.8176	0.99969	-0.00299	-0.00299
153.167	36.8171	0.99968	-0.0018	-0.0018
153.333	36.817	0.99968	-0.000301205	-0.000301205
153.5	36.817	0.99968	0	0
153.667	36.817	0.99968	0	0
153.833	36.817	0.99968	0	0
154	36.817	0.99968	0.0012	0.0012
154.167	36.8174	0.99969	0.0027	0.0027
154.333	36.8179	0.9997	0.0021	0.0021
154.5	36.8181	0.99971	0.000598802	0.000598802
154.667	36.8181	0.99971	0	0
154.833	36.8181	0.99971	0	0
155	36.8181	0.99971	-0.000898204	-0.000898204
155.167	36.8178	0.9997	-0.0024	-0.0024
155.333	36.8173	0.99969	-0.0021	-0.0021
155.5	36.8171	0.99968	-0.000598802	-0.000598802
155.667	36.8171	0.99968	0	0
155.833	36.8171	0.99968	0	0
156	36.8171	0.99968	0	0
156.167	36.8171	0.99968	0.00060241	0.00060241
156.333	36.8173	0.99969	0.0021	0.0021
156.5	36.8178	0.9997	0.0012	0.0012
156.667	36.8177	0.9997	-0.00181	-0.00181
156.833	36.8172	0.99968	-0.00181	-0.00181
157	36.8171	0.99968	-0.000598802	-0.000598802
157.167	36.817	0.99968	-0.000299401	-0.000299401
157.333	36.817	0.99968	0	0
157.5	36.817	0.99968	0	0
157.667	36.817	0.99968	0.000301205	0.000301205
157.833	36.8171	0.99968	0.000301205	0.000301205
158	36.8171	0.99968	0	0
158.167	36.8171	0.99968	0.000301205	0.000301205
158.333	36.8172	0.99968	0.0018	0.0018
158.5	36.8177	0.9997	0.00269	0.00269
158.667	36.8181	0.99971	0.000595195	0.000595195
158.833	36.8179	0.9997	-0.0024	-0.0024
159	36.8173	0.99969	-0.00269	-0.00269
159.167	36.817	0.99968	-0.000898204	-0.000898204
159.333	36.817	0.99968	0	0
159.5	36.817	0.99968	0.000299401	0.000299401
159.667	36.8171	0.99968	0.000299401	0.000299401
159.833	36.8171	0.99968	0	0
160	36.8171	0.99968	0	0
160.167	36.8171	0.99968	0	0
160.333	36.8171	0.99968	0	0
160.5	36.8171	0.99968	0.0015	0.0015
160.667	36.8176	0.99969	0.003	0.003
160.833	36.8181	0.99971	0.00151	0.00151
161	36.8181	0.99971	0	0
161.167	36.8181	0.99971	-0.00151	-0.00151
161.333	36.8176	0.99969	-0.003	-0.003
161.5	36.8171	0.99968	-0.0015	-0.0015
161.667	36.8171	0.99968	0	0
161.833	36.8171	0.99968	0	0
162	36.8171	0.99968	0	0
162.167	36.8171	0.99968	0	0
162.333	36.8171	0.99968	-0.000898204	-0.000898204
162.5	36.8168	0.99967	-0.0024	-0.0024
162.667	36.8163	0.99966	-0.000894596	-0.000894596
162.833	36.8165	0.99966	0.0021	0.0021
163	36.817	0.99968	0.0015	0.0015
163.167	36.817	0.99968	0	0
163.333	36.817	0.99968	0	0
163.5	36.817	0.99968	0	0
163.667	36.817	0.99968	0	0
163.833	36.817	0.99968	0	0
164	36.817	0.99968	0	0
164.167	36.817	0.99968	0	0
164.333	36.817	0.99968	0	0
164.5	36.817	0.99968	0.000299401	0.000299401
164.667	36.8171	0.99968	0.000299401	0.000299401
164.833	36.8171	0.99968	0.000299401	0.000299401
165	36.8172	0.99968	0.000299401	0.000299401
165.167	36.8172	0.99968	-0.00060241	-0.00060241
165.333	36.817	0.99968	-0.00060241	-0.00060241
165.5	36.817	0.99968	0	0
165.667	36.817	0.99968	0	0
165.833	36.817	0.99968	0	0
166	36.817	0.99968	0	0
166.167	36.817	0.99968	0	0
166.333	36.817	0.99968	0	0
166.5	36.817	0.99968	0	0
166.667	36.817	0.99968	0	0
166.833	36.817	0.99968	0.0012	0.0012
167	36.8174	0.99969	0.00299	0.00299
167.167	36.818	0.9997	0.0021	0.0021
167.333	36.8181	0.99971	-0.000297598	-0.000297598
167.5	36.8179	0.9997	-0.0021	-0.0021
167.667	36.8174	0.99969	-0.0024	-0.0024
167.833	36.8171	0.99968	-0.0012	-0.0012
168	36.817	0.99968	-0.000299401	-0.000299401
168.167	36.817	0.99968	0.000301205	0.000301205
168.333	36.8171	0.99968	0.000301205	0.000301205
168.5	36.8171	0.99968	0	0
168.667	36.8171	0.99968	0	0
168.833	36.8171	0.99968	-0.0015	-0.0015
169	36.8166	0.99967	-0.0015	-0.0015
169.167	36.8166	0.99967	0.00151	0.00151
169.333	36.8171	0.99968	0.00151	0.00151
169.5	36.8171	0.99968	0	0
169.667	36.8171	0.99968	-0.000301205	-0.000301205
169.833	36.817	0.99968	-0.000301205	-0.000301205
170	36.817	0.99968	0.000299401	0.000299401
170.167	36.8171	0.99968	0.000299401	0.000299401
170.333	36.8171	0.99968	0	0
170.5	36.8171	0.99968	0	0
170.667	36.8171	0.99968	0	0
170.833	36.8171	0.99968	0	0
171	36.8171	0.99968	0	0
171.167	36.8171	0.99968	-0.0012	-0.0012
171.333	36.8167	0.99967	-0.0027	-0.0027
171.5	36.8162	0.99966	-0.0018	-0.0018
171.667	36.8161	0.99965	0.00151	0.00151
171.833	36.8167	0.99967	0.003	0.003
172	36.8171	0.99968	0.0012	0.0012
172.167	36.8171	0.99968	0	0
172.333	36.8171	0.99968	0	0
172.5	36.8171	0.99968	0	0
172.667	36.8171	0.99968	0	0
172.833	36.8171	0.99968	0	0
173	36.8171	0.99968	0	0
173.167	36.8171	0.99968	0	0
173.333	36.8171	0.99968	0	0
173.5	36.8171	0.99968	-0.000598802	-0.000598802
173.667	36.8169	0.99967	-0.000598802	-0.000598802
173.833	36.8169	0.99967	0.000598802	0.000598802
174	36.8171	0.99968	0.000598802	0.000598802
174.167	36.8171	0.99968	-0.000301205	-0.000301205
174.333	36.817	0.99968	-0.000301205	-0.000301205
174.5	36.817	0.99968	0	0
174.667	36.817	0.99968	0	0
174.833	36.817	0.99968	0.000299401	0.000299401
175	36.8171	0.99968	-0.0012	-0.0012
175.167	36.8166	0.99967	-0.003	-0.003
175.333	36.8161	0.99965	-0.0027	-0.0027
175.5	36.8157	0.99964	-0.00269	-0.00269
175.667	36.8152	0.99963	-0.0021	-0.0021
175.833	36.815	0.99962	-0.000303008	-0.000303008
176	36.8151	0.99963	0.000299401	0.000299401
176.167	36.8151	0.99963	0	0
176.333	36.8151	0.99963	0	0
176.5	36.8151	0.99963	-0.000598802	-0.000598802
176.667	36.8149	0.99962	-0.0021	-0.0021
176.833	36.8144	0.99961	-0.0024	-0.0024
177	36.8141	0.9996	-0.000898204	-0.000898204
177.167	36.8141	0.9996	0	0
177.333	36.8141	0.9996	0	0
177.5	36.8141	0.9996	-0.0012	-0.0012
177.667	36.8137	0.99959	-0.003	-0.003
177.833	36.8131	0.99957	-0.00211	-0.00211
178	36.813	0.99957	0	0
178.167	36.8131	0.99957	0.000299401	0.000299401
178.333	36.8131	0.99957	-0.000299401	-0.000299401
178.5	36.813	0.99957	-0.000299401	-0.000299401
178.667	36.813	0.99957	0	0
178.833	36.813	0.99957	0.000299401	0.000299401
179	36.8131	0.99957	0.000299401	0.000299401
179.167	36.8131	0.99957	0	0
179.333	36.8131	0.99957	-0.000299401	-0.000299401
179.5	36.813	0.99957	-0.000299401	-0.000299401
179.667	36.813	0.99957	0.000301205	0.000301205
179.833	36.8131	0.99957	1.80362e-06	1.80362e-06
180	36.813	0.99957	-0.0018	-0.0018
180.167	36.8125	0.99955	-0.0027	-0.0027
180.333	36.8121	0.99954	-0.0012	-0.0012
180.5	36.8121	0.99954	0	0
180.667	36.8121	0.99954	0	0
180.833	36.8121	0.99954	0	0
181	36.8121	0.99954	0	0
181.167	36.8121	0.99954	0	0
181.333	36.8121	0.99954	0	0
181.5	36.8121	0.99954	-0.000598802	-0.000598802
181.667	36.8119	0.99954	-0.0021	-0.0021
181.833	36.8114	0.99952	-0.0024	-0.0024
182	36.8111	0.99952	-0.000598802	-0.000598802
182.167	36.8112	0.99952	0.00181	0.00181
182.333	36.8117	0.99953	0.0027	0.0027
182.5	36.8121	0.99954	0.0012	0.0012
182.667	36.8121	0.99954	0	0
182.833	36.8121	0.99954	0	0
183	36.8121	0.99954	0	0
183.167	36.8121	0.99954	0	0
183.333	36.8121	0.99954	0	0
183.5	36.8121	0.99954	0	0
183.667	36.8121	0.99954	0	0
183.833	36.8121	0.99954	-0.0012	-0.0012
184	36.8117	0.99953	-0.00269	-0.00269
184.167	36.8112	0.99952	-0.0018	-0.0018
184.333	36.8111	0.99952	-0.000301205	-0.000301205
184.5	36.8111	0.99952	0	0
184.667	36.8111	0.99952	0	0
184.833	36.8111	0.99952	0	0
185	36.8111	0.99952	-0.000299401	-0.000299401
185.167	36.811	0.99951	1.80362e-06	1.80362e-06
185.333	36.8111	0.99952	0.000301205	0.000301205
185.5	36.8111	0.99952	0	0
185.667	36.8111	0.99952	0	0
185.833	36.8111	0.99952	0.0015	0.0015
186	36.8116	0.99953	0.00269	0.00269
186.167	36.812	0.99954	0.0012	0.0012
186.333	36.812	0.99954	-0.0015	-0.0015
186.5	36.8115	0.99953	-0.00299	-0.00299
186.667	36.811	0.99951	-0.0015	-0.0015
186.833	36.811	0.99951	0	0
187	36.811	0.99951	0	0
187.167	36.811	0.99951	0	0
187.333	36.811	0.99951	0	0
187.5	36.811	0.99951	0	0
187.667	36.811	0.99951	0	0
187.833	36.811	0.99951	0	0
188	36.811	0.99951	0.000299401	0.000299401
188.167	36.8111	0.99952	0.000299401	0.000299401
188.333	36.8111	0.99952	0	0
188.5	36.8111	0.99952	0.000898204	0.000898204
188.667	36.8114	0.99952	0.000898204	0.000898204
188.833	36.8114	0.99952	-0.0012	-0.0012
189	36.811	0.99951	-0.0012	-0.0012
189.167	36.811	0.99951	0	0
189.333	36.811	0.99951	0	0
189.5	36.811	0.99951	0	0
189.667	36.811	0.99951	0	0
189.833	36.811	0.99951	0.000299401	0.000299401
190	36.8111	0.99952	0.000299401	0.000299401
190.167	36.8111	0.99952	0	0
190.333	36.8111	0.99952	0	0
190.5	36.8111	0.99952	-0.000299401	-0.000299401
190.667	36.811	0.99951	-0.000299401	-0.000299401
190.833	36.811	0.99951	0.000299401	0.000299401
191	36.8111	0.99952	-0.000299401	-0.000299401
191.167	36.8109	0.99951	-0.0021	-0.0021
191.333	36.8104	0.9995	-0.0027	-0.0027
191.5	36.81	0.99949	-0.0012	-0.0012
191.667	36.81	0.99949	0	0
191.833	36.81	0.99949	0	0
192	36.81	0.99949	0	0
192.167	36.81	0.99949	0	0
192.333	36.81	0.99949	0.000299401	0.000299401
192.5	36.8101	0.99949	0.0018	0.0018
192.667	36.8106	0.9995	0.003	0.003
192.833	36.8111	0.99952	0.00151	0.00151
193	36.8111	0.99952	0	0
193.167	36.8111	0.99952	0	0
193.333	36.8111	0.99952	0	0
193.5	36.8111	0.99952	-0.000898204	-0.000898204
193.667	36.8108	0.99951	-0.0024	-0.0024
193.833	36.8103	0.99949	-0.0021	-0.0021
194	36.8101	0.99949	-0.000598802	-0.000598802
194.167	36.8101	0.99949	0	0
194.333	36.8101	0.99949	0	0
194.5	36.8101	0.99949	0	0
194.667	36.8101	0.99949	0.00151	0.00151
194.833	36.8106	0.9995	0.00151	0.00151
195	36.8106	0.9995	-0.0015	-0.0015
195.167	36.8101	0.99949	-0.0015	-0.0015
195.333	36.8101	0.99949	0	0
195.5	36.8101	0.99949	0	0
195.667	36.8101	0.99949	0	0
195.833	36.8101	0.99949	0	0
196	36.8101	0.99949	-0.000299401	-0.000299401
196.167	36.81	0.99949	1.80362e-06	1.80362e-06
196.333	36.8101	0.99949	1.80362e-06	1.80362e-06
196.5	36.81	0.99949	-0.000299401	-0.000299401
196.667	36.81	0.99949	0	0
196.833	36.81	0.99949	0.000299401	0.000299401
197	36.8101	0.99949	0.000299401	0.000299401
197.167	36.8101	0.99949	0	0
197.333	36.8101	0.99949	-0.0012	-0.0012
197.5	36.8097	0.99948	-0.00269	-0.00269
197.667	36.8092	0.99947	-0.0018	-0.0018
197.833	36.8091	0.99946	-0.000301205	-0.000301205
198	36.8091	0.99946	0	0
198.167	36.8091	0.99946	0	0
198.333	36.8091	0.99946	0	0
198.5	36.8091	0.99946	0	0
198.667	36.8091	0.99946	0.0012	0.0012
198.833	36.8095	0.99947	0.0027	0.0027
199	36.81	0.99949	0.0018	0.0018
199.167	36.8101	0.99949	0.000299401	0.000299401
199.333	36.8101	0.99949	0	0
199.5	36.8101	0.99949	0	0
199.667	36.8101	0.99949	0	0
199.833	36.8101	0.99949	0	0
200	36.8101	0.99949	-0.0012	-0.0012
200.167	36.8097	0.99948	-0.0027	-0.0027
200.333	36.8092	0.99947	-0.00181	-0.00181
200.5	36.8091	0.99946	-0.000598802	-0.000598802
200.667	36.809	0.99946	-0.000299401	-0.000299401
200.833	36.809	0.99946	0	0
201	36.809	0.99946	0.000299401	0.000299401
201.167	36.8091	0.99946	0.000299401	0.000299401
201.333	36.8091	0.99946	-0.000299401	-0.000299401
201.5	36.809	0.99946	0.0012	0.0012
201.667	36.8095	0.99947	0.003	0.003
201.833	36.81	0.99949	0.00181	0.00181
202	36.8101	0.99949	0.000299401	0.000299401
202.167	36.8101	0.99949	0	0
202.333	36.8101	0.99949	0	0
202.5	36.8101	0.99949	-0.000299401	-0.000299401
202.667	36.81	0.99949	-0.00181	-0.00181
202.833	36.8095	0.99947	-0.0027	-0.0027
203	36.8091	0.99946	-0.0012	-0.0012
203.167	36.8091	0.99946	0	0
203.333	36.8091	0.99946	0	0
203.5	36.8091	0.99946	0	0
203.667	36.8091	0.99946	0	0
203.833	36.8091	0.99946	0	0
204	36.8091	0.99946	0	0
204.167	36.8091	0.99946	0	0
204.333	36.8091	0.99946	0.000299401	0.000299401
204.5	36.8092	0.99947	0.0018	0.0018
204.667	36.8097	0.99948	0.0027	0.0027
204.833	36.8101	0.99949	0.000606017	0.000606017
205	36.8099	0.99948	-0.0021	-0.0021
205.167	36.8094	0.99947	-0.0024	-0.0024
205.333	36.8091	0.99946	-0.000903614	-0.000903614
205.5	36.8091	0.99946	0	0
205.667	36.8091	0.99946	0	0
205.833	36.8091	0.99946	0	0
206	36.8091	0.99946	0	0
206.167	36.8091	0.99946	0	0
206.333	36.8091	0.99946	0	0
206.5	36.8091	0.99946	-0.0015	-0.0015
206.667	36.8086	0.99945	-0.003	-0.003
206.833	36.8081	0.99944	-0.00151	-0.00151
207	36.8081	0.99944	0	0
207.167	36.8081	0.99944	0.00151	0.00151
207.333	36.8086	0.99945	0.003	0.003
207.5	36.8091	0.99946	0.0015	0.0015
207.667	36.8091	0.99946	0	0
207.833	36.8091	0.99946	0	0
208	36.8091	0.99946	0	0
208.167	36.8091	0.99946	0	0
208.333	36.8091	0.99946	0	0
208.5	36.8091	0.99946	0	0
208.667	36.8091	0.99946	0	0
208.833	36.8091	0.99946	0	0
209	36.8091	0.99946	-0.0012	-0.0012
209.167	36.8087	0.99945	-0.0027	-0.0027
209.333	36.8082	0.99944	-0.00181	-0.00181
209.5	36.8081	0.99944	-0.000299401	-0.000299401
209.667	36.8081	0.99944	0	0
209.833	36.8081	0.99944	0.0012	0.0012
210	36.8085	0.99945	0.00269	0.00269
210.167	36.809	0.99946	0.0018	0.0018
210.333	36.8091	0.99946	0.000301205	0.000301205
210.5	36.8091	0.99946	0	0
210.667	36.8091	0.99946	0	0
210.833	36.8091	0.99946	0	0
211	36.8091	0.99946	0	0
211.167	36.8091	0.99946	0	0
211.333	36.8091	0.99946	-0.000299401	-0.000299401
211.5	36.809	0.99946	-0.0018	-0.0018
211.667	36.8085	0.99945	-0.0027	-0.0027
211.833	36.8081	0.99944	-0.0012	-0.0012
212	36.8081	0.99944	0	0
212.167	36.8081	0.99944	0	0
212.333	36.8081	0.99944	0	0
212.5	36.8081	0.99944	0	0
212.667	36.8081	0.99944	0	0
212.833	36.8081	0.99944	0.0012	0.0012
213	36.8085	0.99945	0.00269	0.00269
213.167	36.809	0.99946	0.0018	0.0018
213.333	36.8091	0.99946	0.000301205	0.000301205
213.5	36.8091	0.99946	0	0
213.667	36.8091	0.99946	0	0
213.833	36.8091	0.99946	0	0
214	36.8091	0.99946	-0.0012	-0.0012
214.167	36.8087	0.99945	-0.0027	-0.0027
214.333	36.8082	0.99944	-0.00181	-0.00181
214.5	36.8081	0.99944	-0.000299401	-0.000299401
214.667	36.8081	0.99944	0	0
214.833	36.8081	0.99944	0	0
215	36.8081	0.99944	0	0
215.167	36.8081	0.99944	0	0
215.333	36.8081	0.99944	0	0
215.5	36.8081	0.99944	0.000299401	0.000299401
215.667	36.8082	0.99944	0.00181	0.00181
215.833	36.8087	0.99945	0.0027	0.0027
216	36.8091	0.99946	0.0012	0.0012
216.167	36.8091	0.99946	0	0
216.333	36.8091	0.99946	0	0
216.5	36.8091	0.99946	0	0
216.667	36.8091	0.99946	-0.0012	-0.0012
216.833	36.8087	0.99945	-0.0027	-0.0027
217	36.8082	0.99944	-0.0018	-0.0018
217.167	36.8081	0.99944	-0.000299401	-0.000299401
217.333	36.8081	0.99944	0	0
217.5	36.8081	0.99944	0	0
217.667	36.8081	0.99944	0	0
217.833	36.8081	0.99944	0.000898204	0.000898204
218	36.8084	0.99944	0.0024	0.0024
218.167	36.8089	0.99946	0.0021	0.0021
218.333	36.8091	0.99946	0.00060241	0.00060241
218.5	36.8091	0.99946	0	0
218.667	36.8091	0.99946	0	0
218.833	36.8091	0.99946	0	0
219	36.8091	0.99946	0	0
219.167	36.8091	0.99946	0	0
219.333	36.8091	0.99946	-0.000898204	-0.000898204
219.5	36.8088	0.99945	-0.0024	-0.0024
219.667	36.8083	0.99944	-0.0021	-0.0021
219.833	36.8081	0.99944	-0.00060241	-0.00060241
220	36.8081	0.99944	0	0
220.167	36.8081	0.99944	0	0
220.333	36.8081	0.99944	0	0
220.5	36.8081	0.99944	0	0
220.667	36.8081	0.99944	0	0
220.833	36.8081	0.99944	0	0
221	36.8081	0.99944	0	0
221.167	36.8081	0.99944	0	0
221.333	36.8081	0.99944	0.000299401	0.000299401
221.5	36.8082	0.99944	0.0018	0.0018
221.667	36.8087	0.99945	0.0027	0.0027
221.833	36.8091	0.99946	0.0012	0.0012
222	36.8091	0.99946	-0.000598802	-0.000598802
222.167	36.8089	0.99946	-0.0021	-0.0021
222.333	36.8084	0.99944	-0.0024	-0.0024
222.5	36.8081	0.99944	-0.000898204	-0.000898204
222.667	36.8081	0.99944	0	0
222.833	36.8081	0.99944	-0.000598802	-0.000598802
223	36.8079	0.99943	-0.0021	-0.0021
223.167	36.8074	0.99942	-0.0024	-0.0024
223.333	36.8071	0.99941	-0.000903614	-0.000903614
223.5	36.8071	0.99941	0	0
223.667	36.8071	0.99941	0	0
223.833	36.8071	0.99941	0	0
224	36.8071	0.99941	0	0
224.167	36.8071	0.99941	0	0
224.333	36.8071	0.99941	0	0
224.5	36.8071	0.99941	0	0
224.667	36.8071	0.99941	-0.00060241	-0.00060241
224.833	36.8069	0.9994	-0.0021	-0.0021
225	36.8064	0.99939	-0.0024	-0.0024
225.167	36.8061	0.99938	-0.000898204	-0.000898204
225.333	36.8061	0.99938	0	0
225.5	36.8061	0.99938	0	0
225.667	36.8061	0.99938	0	0
225.833	36.8061	0.99938	0	0
226	36.8061	0.99938	0	0
226.167	36.8061	0.99938	0	0
226.333	36.8061	0.99938	0	0
226.5	36.8061	0.99938	0	0
226.667	36.8061	0.99938	0	0
226.833	36.8061	0.99938	0	0
227	36.8061	0.99938	0	0
227.167	36.8061	0.99938	0	0
227.333	36.8061	0.99938	0	0
227.5	36.8061	0.99938	-0.0012	-0.0012
227.667	36.8057	0.99937	-0.0027	-0.0027
227.833	36.8052	0.99936	-0.00181	-0.00181
228	36.8051	0.99935	-0.000299401	-0.000299401
228.167	36.8051	0.99935	0	0
228.333	36.8051	0.99935	0	0
228.5	36.8051	0.99935	0	0
228.667	36.8051	0.99935	0	0
228.833	36.8051	0.99935	0	0
229	36.8051	0.99935	0	0
229.167	36.8051	0.99935	0	0
229.333	36.8051	0.99935	0	0
229.5	36.8051	0.99935	0	0
229.667	36.8051	0.99935	0	0
229.833	36.8051	0.99935	0	0
230	36.8051	0.99935	-0.000299401	-0.000299401
230.167	36.805	0.99935	-0.00181	-0.00181
230.333	36.8045	0.99934	-0.0027	-0.0027
230.5	36.8041	0.99933	-0.0012	-0.0012
230.667	36.8041	0.99933	0	0
230.833	36.8041	0.99933	0	0
231	36.8041	0.99933	0	0
231.167	36.8041	0.99933	0	0
231.333	36.8041	0.99933	0	0
231.5	36.8041	0.99933	0	0
231.667	36.8041	0.99933	0	0
231.833	36.8041	0.99933	0	0
232	36.8041	0.99933	0	0
232.167	36.8041	0.99933	0	0
232.333	36.8041	0.99933	0	0
232.5	36.8041	0.99933	0	0
232.667	36.8041	0.99933	-0.00151	-0.00151
232.833	36.8036	0.99931	-0.003	-0.003
233	36.8031	0.9993	-0.0015	-0.0015
233.167	36.8031	0.9993	0	0
233.333	36.8031	0.9993	0	0
233.5	36.8031	0.9993	0	0
233.667	36.8031	0.9993	0.000903614	0.000903614
233.833	36.8034	0.99931	0.0024	0.0024
234	36.8039	0.99932	0.0021	0.0021
234.167	36.8041	0.99933	0.000598802	0.000598802
234.333	36.8041	0.99933	0	0
234.5	36.8041	0.99933	0	0
234.667	36.8041	0.99933	0	0
234.833	36.8041	0.99933	0	0
235	36.8041	0.99933	0	0
235.167	36.8041	0.99933	0	0
235.333	36.8041	0.99933	-0.000598802	-0.000598802
235.5	36.8039	0.99932	-0.0021	-0.0021
235.667	36.8034	0.99931	-0.0024	-0.0024
235.833	36.8031	0.9993	-0.000903614	-0.000903614
236	36.8031	0.9993	0	0
236.167	36.8031	0.9993	0	0
236.333	36.8031	0.9993	0	0
236.5	36.8031	0.9993	0	0
236.667	36.8031	0.9993	0	0
236.833	36.8031	0.9993	0.000299401	0.000299401
237	36.8032	0.9993	0.0018	0.0018
237.167	36.8037	0.99932	0.0027	0.0027
237.333	36.8041	0.99933	0.0012	0.0012
237.5	36.8041	0.99933	0	0
237.667	36.8041	0.99933	-0.000903614	-0.000903614
237.833	36.8038	0.99932	-0.0024	-0.0024
238	36.8033	0.9993	-0.0021	-0.0021
238.167	36.8031	0.9993	-0.000598802	-0.000598802
238.333	36.8031	0.9993	0	0
238.5	36.8031	0.9993	0	0
238.667	36.8031	0.9993	0	0
238.833	36.8031	0.9993	0	0
239	36.8031	0.9993	0	0
239.167	36.8031	0.9993	0	0
239.333	36.8031	0.9993	0	0
239.5	36.8031	0.9993	0	0
239.667	36.8031	0.9993	0	0
239.833	36.8031	0.9993	0	0
240	36.8031	0.9993	0.000598802	0.000598802
240.167	36.8033	0.9993	0.0021	0.0021
240.333	36.8038	0.99932	0.0024	0.0024
240.5	36.8041	0.99933	0.000898204	0.000898204
240.667	36.8041	0.99933	-0.00151	-0.00151
240.833	36.8036	0.99931	-0.003	-0.003
241	36.8031	0.9993	-0.0015	-0.0015
241.167	36.8031	0.9993	0	0
241.333	36.8031	0.9993	0	0
241.5	36.8031	0.9993	0	0
241.667	36.8031	0.9993	0	0
241.833	36.8031	0.9993	0	0
242	36.8031	0.9993	0	0
242.167	36.8031	0.9993	0	0
242.333	36.8031	0.9993	0	0
242.5	36.8031	0.9993	0.000299401	0.000299401
242.667	36.8032	0.9993	0.00181	0.00181
242.833	36.8037	0.99932	0.0027	0.0027
243	36.8041	0.99933	0.0012	0.0012
243.167	36.8041	0.99933	0	0
243.333	36.8041	0.99933	-0.000299401	-0.000299401
243.5	36.804	0.99932	-0.0018	-0.0018
243.667	36.8035	0.99931	-0.0027	-0.0027
243.833	36.8031	0.9993	-0.0012	-0.0012
244	36.8031	0.9993	0	0
244.167	36.8031	0.9993	0	0
244.333	36.8031	0.9993	0	0
244.5	36.8031	0.9993	0	0
244.667	36.8031	0.9993	0	0
244.833	36.8031	0.9993	0	0
245	36.8031	0.9993	0	0
245.167	36.8031	0.9993	0	0
245.333	36.8031	0.9993	0	0
245.5	36.8031	0.9993	0	0
245.667	36.8031	0.9993	0	0
245.833	36.8031	0.9993	0	0
246	36.8031	0.9993	0	0
246.167	36.8031	0.9993	0	0
246.333	36.8031	0.9993	-0.000898204	-0.000898204
246.5	36.8028	0.99929	-0.0024	-0.0024
246.667	36.8023	0.99928	-0.0021	-0.0021
246.833	36.8021	0.99927	-0.00060241	-0.00060241
247	36.8021	0.99927	0	0
247.167	36.8021	0.99927	0	0
247.333	36.8021	0.99927	0	0
247.5	36.8021	0.99927	0	0
247.667	36.8021	0.99927	0	0
247.833	36.8021	0.99927	0	0
248	36.8021	0.99927	0	0
248.167	36.8021	0.99927	0	0
248.333	36.8021	0.99927	0	0
248.5	36.8021	0.99927	0	0
248.667	36.8021	0.99927	0	0
248.833	36.8021	0.99927	0	0
249	36.8021	0.99927	0	0
249.167	36.8021	0.99927	-0.000301205	-0.000301205
249.333	36.802	0.99927	-0.0018	-0.0018
249.5	36.8015	0.99926	-0.00269	-0.00269
249.667	36.8011	0.99925	-0.0012	-0.0012
249.833	36.8011	0.99925	0	0
250	36.8011	0.99925	0	0
250.167	36.8011	0.99925	0	0
250.333	36.8011	0.99925	0	0
250.5	36.8011	0.99925	0	0
250.667	36.8011	0.99925	0	0
250.833	36.8011	0.99925	0	0
251	36.8011	0.99925	0	0
251.167	36.8011	0.99925	0	0
251.333	36.8011	0.99925	0	0
251.5	36.8011	0.99925	0	0
251.667	36.8011	0.99925	0	0
251.833	36.8011	0.99925	0	0
252	36.8011	0.99925	0	0
252.167	36.8011	0.99925	0	0
252.333	36.8011	0.99925	-0.0012	-0.0012
252.5	36.8007	0.99923	-0.00269	-0.00269
252.667	36.8002	0.99922	-0.0018	-0.0018
252.833	36.8001	0.99922	-0.000301205	-0.000301205
253	36.8001	0.99922	0.000898204	0.000898204
253.167	36.8004	0.99923	0.0024	0.0024
253.333	36.8009	0.99924	0.0021	0.0021
253.5	36.8011	0.99925	0.000598802	0.000598802
253.667	36.8011	0.99925	0	0
253.833	36.8011	0.99925	0	0
254	36.8011	0.99925	0	0
254.167	36.8011	0.99925	0	0
254.333	36.8011	0.99925	0	0
254.5	36.8011	0.99925	0	0
254.667	36.8011	0.99925	0	0
254.833	36.8011	0.99925	0	0
255	36.8011	0.99925	0	0
255.167	36.8011	0.99925	0	0
255.333	36.8011	0.99925	0	0
255.5	36.8011	0.99925	-0.000898204	-0.000898204
255.667	36.8008	0.99924	-0.0024	-0.0024
255.833	36.8003	0.99922	-0.0021	-0.0021
256	36.8001	0.99922	-0.000598802	-0.000598802
256.167	36.8001	0.99922	0	0
256.333	36.8001	0.99922	0	0
256.5	36.8001	0.99922	0	0
256.667	36.8001	0.99922	0	0
256.833	36.8001	0.99922	0	0
257	36.8001	0.99922	0	0
257.167	36.8001	0.99922	0	0
257.333	36.8001	0.99922	0	0
257.5	36.8001	0.99922	0	0
257.667	36.8001	0.99922	0	0
257.833	36.8001	0.99922	0	0
258	36.8001	0.99922	0	0
258.167	36.8001	0.99922	0	0
258.333	36.8001	0.99922	0.0015	0.0015
258.5	36.8006	0.99923	0.0015	0.0015
258.667	36.8006	0.99923	-0.00151	-0.00151
258.833	36.8001	0.99922	-0.00151	-0.00151
259	36.8001	0.99922	0	0
259.167	36.8001	0.99922	0	0
259.333	36.8001	0.99922	0	0
259.5	36.8001	0.99922	0	0
259.667	36.8001	0.99922	0	0
259.833	36.8001	0.99922	0	0
260	36.8001	0.99922	0	0
260.167	36.8001	0.99922	0	0
260.333	36.8001	0.99922	0	0
260.5	36.8001	0.99922	0	0
260.667	36.8001	0.99922	0	0
260.833	36.8001	0.99922	0	0
261	36.8001	0.99922	0	0
261.167	36.8001	0.99922	0	0
261.333	36.8001	0.99922	-0.000898204	-0.000898204
261.5	36.7998	0.99921	-0.0024	-0.0024
261.667	36.7993	0.9992	-0.0021	-0.0021
261.833	36.7991	0.99919	-0.00060241	-0.00060241
262	36.7991	0.99919	0	0
262.167	36.7991	0.99919	0	0
262.333	36.7991	0.99919	0	0
262.5	36.7991	0.99919	0	0
262.667	36.7991	0.99919	0	0
262.833	36.7991	0.99919	0.0015	0.0015
263	36.7996	0.9992	0.00299	0.00299
263.167	36.8001	0.99922	0.0015	0.0015
263.333	36.8001	0.99922	0	0
263.5	36.8001	0.99922	0	0
263.667	36.8001	0.99922	0	0
263.833	36.8001	0.99922	0	0
264	36.8001	0.99922	0	0
264.167	36.8001	0.99922	0	0
264.333	36.8001	0.99922	0	0
264.5	36.8001	0.99922	-0.000299401	-0.000299401
264.667	36.8	0.99922	-0.00181	-0.00181
264.833	36.7995	0.9992	-0.0027	-0.0027
265	36.7991	0.99919	-0.0012	-0.0012
265.167	36.7991	0.99919	0	0
265.333	36.7991	0.99919	0	0
265.5	36.7991	0.99919	0	0
265.667	36.7991	0.99919	0	0
265.833	36.7991	0.99919	0	0
266	36.7991	0.99919	0	0
266.167	36.7991	0.99919	0	0
266.333	36.7991	0.99919	0	0
266.5	36.7991	0.99919	0	0
266.667	36.7991	0.99919	0	0
266.833	36.7991	0.99919	0	0
267	36.7991	0.99919	0	0
267.167	36.7991	0.99919	0	0
267.333	36.7991	0.99919	0	0
267.5	36.7991	0.99919	-0.000898204	-0.000898204
267.667	36.7988	0.99918	-0.0024	-0.0024
267.833	36.7983	0.99917	-0.0021	-0.0021
268	36.7981	0.99916	-0.000598802	-0.000598802
268.167	36.7981	0.99916	0	0
268.333	36.7981	0.99916	0	0
268.5	36.7981	0.99916	0	0
268.667	36.7981	0.99916	0	0
268.833	36.7981	0.99916	0	0
269	36.7981	0.99916	0	0
269.167	36.7981	0.99916	0	0
269.333	36.7981	0.99916	0	0
269.5	36.7981	0.99916	0.000898204	0.000898204
269.667	36.7984	0.99917	0.0024	0.0024
269.833	36.7989	0.99919	0.0021	0.0021
270	36.7991	0.99919	0.000598802	0.000598802
270.167	36.7991	0.99919	0	0
270.333	36.7991	0.99919	0	0
270.5	36.7991	0.99919	-0.0012	-0.0012
270.667	36.7987	0.99918	-0.0027	-0.0027
270.833	36.7982	0.99917	-0.00181	-0.00181
271	36.7981	0.99916	-0.000299401	-0.000299401
271.167	36.7981	0.99916	0	0
271.333	36.7981	0.99916	0	0
271.5	36.7981	0.99916	0	0
271.667	36.7981	0.99916	0	0
271.833	36.7981	0.99916	0	0
272	36.7981	0.99916	0	0
272.167	36.7981	0.99916	0	0
272.333	36.7981	0.99916	0	0
272.5	36.7981	0.99916	0	0
272.667	36.7981	0.99916	0	0
272.833	36.7981	0.99916	0	0
273	36.7981	0.99916	0	0
273.167	36.7981	0.99916	0	0
273.333	36.7981	0.99916	0	0
273.5	36.7981	0.99916	0	0
273.667	36.7981	0.99916	0	0
273.833	36.7981	0.99916	0	0
274	36.7981	0.99916	-0.0012	-0.0012
274.167	36.7977	0.99915	-0.0027	-0.0027
274.333	36.7972	0.99914	-0.00181	-0.00181
274.5	36.7971	0.99914	-0.000299401	-0.000299401
274.667	36.7971	0.99914	0	0
274.833	36.7971	0.99914	0	0
275	36.7971	0.99914	0	0
275.167	36.7971	0.99914	0	0
275.333	36.7971	0.99914	0	0
275.5	36.7971	0.99914	0.0015	0.0015
275.667	36.7976	0.99915	0.003	0.003
275.833	36.7981	0.99916	0.00151	0.00151
276	36.7981	0.99916	0	0
276.167	36.7981	0.99916	0	0
276.333	36.7981	0.99916	0	0
276.5	36.7981	0.99916	0	0
276.667	36.7981	0.99916	0	0
276.833	36.7981	0.99916	0	0
277	36.7981	0.99916	0	0
277.167	36.7981	0.99916	-0.000903614	-0.000903614
277.333	36.7978	0.99916	-0.0024	-0.0024
277.5	36.7973	0.99914	-0.0021	-0.0021
277.667	36.7971	0.99914	-0.000598802	-0.000598802
277.833	36.7971	0.99914	0	0
278	36.7971	0.99914	0	0
278.167	36.7971	0.99914	0	0
278.333	36.7971	0.99914	0	0
278.5	36.7971	0.99914	0	0
278.667	36.7971	0.99914	0	0
278.833	36.7971	0.99914	0	0
279	36.7971	0.99914	0	0
279.167	36.7971	0.99914	0	0
279.333	36.7971	0.99914	0	0
279.5	36.7971	0.99914	0	0
279.667	36.7971	0.99914	0	0
279.833	36.7971	0.99914	0	0
280	36.7971	0.99914	0	0
280.167	36.7971	0.99914	0	0
280.333	36.7971	0.99914	0.000598802	0.000598802
280.5	36.7973	0.99914	0.0021	0.0021
280.667	36.7978	0.99916	0.0024	0.0024
280.833	36.7981	0.99916	5.41087e-06	5.41087e-06
281	36.7978	0.99916	-0.0024	-0.0024
281.167	36.7973	0.99914	-0.0021	-0.0021
281.333	36.7971	0.99914	-0.00060241	-0.00060241
281.5	36.7971	0.99914	0	0
281.667	36.7971	0.99914	0	0
281.833	36.7971	0.99914	0	0
282	36.7971	0.99914	0	0
282.167	36.7971	0.99914	0	0
282.333	36.7971	0.99914	0	0
282.5	36.7971	0.99914	0	0
282.667	36.7971	0.99914	0	0
282.833	36.7971	0.99914	0	0
283	36.7971	0.99914	0	0
283.167	36.7971	0.99914	0	0
283.333	36.7971	0.99914	0	0
283.5	36.7971	0.99914	0	0
283.667	36.7971	0.99914	0	0
283.833	36.7971	0.99914	0	0
284	36.7971	0.99914	0	0
284.167	36.7971	0.99914	0	0
284.333	36.7971	0.99914	0	0
284.5	36.7971	0.99914	-0.000598802	-0.000598802
284.667	36.7969	0.99913	-0.0021	-0.0021
284.833	36.7964	0.99912	-0.0024	-0.0024
285	36.7961	0.99911	-0.000898204	-0.000898204
285.167	36.7961	0.99911	0	0
285.333	36.7961	0.99911	0	0
285.5	36.7961	0.99911	0	0
285.667	36.7961	0.99911	0	0
285.833	36.7961	0.99911	0	0
286	36.7961	0.99911	0.0015	0.0015
286.167	36.7966	0.99912	0.003	0.003
286.333	36.7971	0.99914	0.00151	0.00151
286.5	36.7971	0.99914	0	0
286.667	36.7971	0.99914	0	0
286.833	36.7971	0.99914	0	0
287	36.7971	0.99914	0	0
287.167	36.7971	0.99914	0	0
287.333	36.7971	0.99914	0	0
287.5	36.7971	0.99914	0	0
287.667	36.7971	0.99914	0	0
287.833	36.7971	0.99914	0	0
288	36.7971	0.99914	-0.000299401	-0.000299401
288.167	36.797	0.99913	-0.00181	-0.00181
288.333	36.7965	0.99912	-0.0027	-0.0027
288.5	36.7961	0.99911	-0.0012	-0.0012
288.667	36.7961	0.99911	0	0
288.833	36.7961	0.99911	0	0
289	36.7961	0.99911	0	0
289.167	36.7961	0.99911	0	0
289.333	36.7961	0.99911	0	0
289.5	36.7961	0.99911	0	0
289.667	36.7961	0.99911	0	0
289.833	36.7961	0.99911	0	0
290	36.7961	0.99911	0	0
290.167	36.7961	0.99911	0	0
290.333	36.7961	0.99911	0.000598802	0.000598802
290.5	36.7963	0.99911	0.0021	0.0021
290.667	36.7968	0.99913	0.0024	0.0024
290.833	36.7971	0.99914	0.000903614	0.000903614
291	36.7971	0.99914	-0.000598802	-0.000598802
291.167	36.7969	0.99913	-0.0021	-0.0021
291.333	36.7964	0.99912	-0.0024	-0.0024
291.5	36.7961	0.99911	-0.000898204	-0.000898204
291.667	36.7961	0.99911	0	0
291.833	36.7961	0.99911	0	0
292	36.7961	0.99911	0	0
292.167	36.7961	0.99911	0	0
292.333	36.7961	0.99911	0	0
292.5	36.7961	0.99911	0	0
292.667	36.7961	0.99911	0	0
292.833	36.7961	0.99911	0	0
293	36.7961	0.99911	0	0
293.167	36.7961	0.99911	0	0
293.333	36.7961	0.99911	0	0
293.5	36.7961	0.99911	0	0
293.667	36.7961	0.99911	0	0
293.833	36.7961	0.99911	0.0012	0.0012
294	36.7965	0.99912	0.00269	0.00269
294.167	36.797	0.99913	0.0018	0.0018
294.333	36.7971	0.99914	0.000301205	0.000301205
294.5	36.7971	0.99914	0	0
294.667	36.7971	0.99914	0	0
294.833	36.7971	0.99914	-0.000598802	-0.000598802
295	36.7969	0.99913	-0.0021	-0.0021
295.167	36.7964	0.99912	-0.0024	-0.0024
295.333	36.7961	0.99911	-0.000903614	-0.000903614
295.5	36.7961	0.99911	0	0
295.667	36.7961	0.99911	0	0
295.833	36.7961	0.99911	0	0
296	36.7961	0.99911	0	0
296.167	36.7961	0.99911	0	0
296.333	36.7961	0.99911	0	0
296.5	36.7961	0.99911	0	0
296.667	36.7961	0.99911	0	0
296.833	36.7961	0.99911	0	0
297	36.7961	0.99911	0	0
297.167	36.7961	0.99911	0	0
297.333	36.7961	0.99911	0	0
297.5	36.7961	0.99911	0	0
297.667	36.7961	0.99911	0	0
297.833	36.7961	0.99911	0.000299401	0.000299401
298	36.7962	0.99911	0.000299401	0.000299401
298.167	36.7962	0.99911	-0.000301205	-0.000301205
298.333	36.7961	0.99911	-0.000301205	-0.000301205
298.5	36.7961	0.99911	0	0
298.667	36.7961	0.99911	0	0
298.833	36.7961	0.99911	0	0
299	36.7961	0.99911	0	0
299.167	36.7961	0.99911	0	0
299.333	36.7961	0.99911	0	0
299.5	36.7961	0.99911	0	0
299.667	36.7961	0.99911	0	0
299.833	36.7961	0.99911	0	0
300	36.7961	0.99911	0	0
300.167	36.7961	0.99911	0	0
300.333	36.7961	0.99911	0	0
300.5	36.7961	0.99911	0	0
300.667	36.7961	0.99911	0	0
300.833	36.7961	0.99911	0	0
301	36.7961	0.99911	-0.0012	-0.0012
301.167	36.7957	0.9991	-0.0027	-0.0027
301.333	36.7952	0.99908	-0.00181	-0.00181
301.5	36.7951	0.99908	-0.000299401	-0.000299401
301.667	36.7951	0.99908	0.000903614	0.000903614
301.833	36.7954	0.99909	0.0024	0.0024
302	36.7959	0.9991	0.0021	0.0021
302.167	36.7961	0.99911	0.000598802	0.000598802
302.333	36.7961	0.99911	0	0
302.5	36.7961	0.99911	0	0
302.667	36.7961	0.99911	0	0
302.833	36.7961	0.99911	0	0
303	36.7961	0.99911	0	0
303.167	36.7961	0.99911	0	0
303.333	36.7961	0.99911	0	0
303.5	36.7961	0.99911	0	0
303.667	36.7961	0.99911	0	0
303.833	36.7961	0.99911	0	0
304	36.7961	0.99911	0	0
304.167	36.7961	0.99911	0	0
304.333	36.7961	0.99911	-0.000898204	-0.000898204
304.5	36.7958	0.9991	-0.0024	-0.0024
304.667	36.7953	0.99909	-0.0021	-0.0021
304.833	36.7951	0.99908	-0.00060241	-0.00060241
305	36.7951	0.99908	0	0
305.167	36.7951	0.99908	0	0
305.333	36.7951	0.99908	0	0
305.5	36.7951	0.99908	0	0
305.667	36.7951	0.99908	0.000301205	0.000301205
305.833	36.7952	0.99908	0.0018	0.0018
306	36.7957	0.9991	0.00269	0.00269
306.167	36.7961	0.99911	0.0012	0.0012
306.333	36.7961	0.99911	0	0
306.5	36.7961	0.99911	0	0
306.667	36.7961	0.99911	0	0
306.833	36.7961	0.99911	0	0
307	36.7961	0.99911	0	0
307.167	36.7961	0.99911	0	0
307.333	36.7961	0.99911	0	0
307.5	36.7961	0.99911	0	0
307.667	36.7961	0.99911	0	0
307.833	36.7961	0.99911	0	0
308	36.7961	0.99911	0	0
308.167	36.7961	0.99911	0	0
308.333	36.7961	0.99911	-0.000598802	-0.000598802
308.5	36.7959	0.9991	-0.0021	-0.0021
308.667	36.7954	0.99909	-0.0024	-0.0024
308.833	36.7951	0.99908	-0.000903614	-0.000903614
309	36.7951	0.99908	0.000299401	0.000299401
309.167	36.7952	0.99908	0.00181	0.00181
309.333	36.7957	0.9991	0.0027	0.0027
309.5	36.7961	0.99911	0.0012	0.0012
309.667	36.7961	0.99911	0	0
309.833	36.7961	0.99911	0	0
310	36.7961	0.99911	0	0
310.167	36.7961	0.99911	0	0
310.333	36.7961	0.99911	0	0
310.5	36.7961	0.99911	0	0
310.667	36.7961	0.99911	0	0
310.833	36.7961	0.99911	0	0
311	36.7961	0.99911	0	0
311.167	36.7961	0.99911	0	0
311.333	36.7961	0.99911	0	0
311.5	36.7961	0.99911	0	0
311.667	36.7961	0.99911	0	0
311.833	36.7961	0.99911	0	0
312	36.7961	0.99911	0	0
312.167	36.7961	0.99911	0	0
312.333	36.7961	0.99911	-0.000299401	-0.000299401
312.5	36.796	0.99911	-0.0018	-0.0018
312.667	36.7955	0.99909	-0.0027	-0.0027
312.833	36.7951	0.99908	-0.0012	-0.0012
313	36.7951	0.99908	0	0
313.167	36.7951	0.99908	0	0
313.333	36.7951	0.99908	0	0
313.5	36.7951	0.99908	0.000598802	0.000598802
313.667	36.7953	0.99909	0.0021	0.0021
313.833	36.7958	0.9991	0.0024	0.0024
314	36.7961	0.99911	0.000898204	0.000898204
314.167	36.7961	0.99911	0	0
314.333	36.7961	0.99911	0	0
314.5	36.7961	0.99911	0	0
314.667	36.7961	0.99911	0	0
314.833	36.7961	0.99911	0	0
315	36.7961	0.99911	0	0
315.167	36.7961	0.99911	0	0
315.333	36.7961	0.99911	0	0
315.5	36.7961	0.99911	0	0
315.667	36.7961	0.99911	0	0
315.833	36.7961	0.99911	-0.000898204	-0.000898204
316	36.7958	0.9991	-0.0024	-0.0024
316.167	36.7953	0.99909	-0.0021	-0.0021
316.333	36.7951	0.99908	-0.00060241	-0.00060241
316.5	36.7951	0.99908	0	0
316.667	36.7951	0.99908	0	0
316.833	36.7951	0.99908	0	0
317	36.7951	0.99908	0	0
317.167	36.7951	0.99908	0	0
317.333	36.7951	0.99908	0	0
317.5	36.7951	0.99908	0	0
317.667	36.7951	0.99908	0.000903614	0.000903614
317.833	36.7954	0.99909	0.0024	0.0024
318	36.7959	0.9991	0.0021	0.0021
318.167	36.7961	0.99911	0.000598802	0.000598802
318.333	36.7961	0.99911	0	0
318.5	36.7961	0.99911	0	0
318.667	36.7961	0.99911	0	0
318.833	36.7961	0.99911	0	0
319	36.7961	0.99911	0	0
319.167	36.7961	0.99911	0	0
319.333	36.7961	0.99911	0	0
319.5	36.7961	0.99911	0	0
319.667	36.7961	0.99911	-0.0012	-0.0012
319.833	36.7957	0.9991	-0.0027	-0.0027
320	36.7952	0.99908	-0.0018	-0.0018
320.167	36.7951	0.99908	-0.000299401	-0.000299401
320.333	36.7951	0.99908	0	0
320.5	36.7951	0.99908	0	0
320.667	36.7951	0.99908	0	0
320.833	36.7951	0.99908	0	0
321	36.7951	0.99908	0	0
321.167	36.7951	0.99908	0	0
321.333	36.7951	0.99908	0	0
321.5	36.7951	0.99908	0	0
321.667	36.7951	0.99908	0	0
321.833	36.7951	0.99908	0	0
322	36.7951	0.99908	0.0015	0.0015
322.167	36.7956	0.9991	0.003	0.003
322.333	36.7961	0.99911	0.00151	0.00151
322.5	36.7961	0.99911	0	0
322.667	36.7961	0.99911	0	0
322.833	36.7961	0.99911	0	0
323	36.7961	0.99911	0	0
323.167	36.7961	0.99911	0	0
323.333	36.7961	0.99911	0	0
323.5	36.7961	0.99911	-0.000299401	-0.000299401
323.667	36.796	0.99911	-0.00181	-0.00181
323.833	36.7955	0.99909	-0.0027	-0.0027
324	36.7951	0.99908	-0.0012	-0.0012
324.167	36.7951	0.99908	0	0
324.333	36.7951	0.99908	0	0
324.5	36.7951	0.99908	0	0
324.667	36.7951	0.99908	0	0
324.833	36.7951	0.99908	0	0
325	36.7951	0.99908	0	0
325.167	36.7951	0.99908	0	0
325.333	36.7951	0.99908	0	0
325.5	36.7951	0.99908	0	0
325.667	36.7951	0.99908	0.0012	0.0012
325.833	36.7955	0.99909	0.0027	0.0027
326	36.796	0.99911	0.0018	0.0018
326.167	36.7961	0.99911	0.000299401	0.000299401
326.333	36.7961	0.99911	0	0
326.5	36.7961	0.99911	-0.0015	-0.0015
326.667	36.7956	0.9991	-0.003	-0.003
326.833	36.7951	0.99908	-0.00151	-0.00151
327	36.7951	0.99908	0	0
327.167	36.7951	0.99908	0	0
327.333	36.7951	0.99908	0	0
327.5	36.7951	0.99908	0	0
327.667	36.7951	0.99908	0	0
327.833	36.7951	0.99908	0	0
328	36.7951	0.99908	0	0
328.167	36.7951	0.99908	0	0
328.333	36.7951	0.99908	0	0
328.5	36.7951	0.99908	0	0
328.667	36.7951	0.99908	0	0
328.833	36.7951	0.99908	0	0
329	36.7951	0.99908	0	0
329.167	36.7951	0.99908	0	0
329.333	36.7951	0.99908	0	0
329.5	36.7951	0.99908	0	0
329.667	36.7951	0.99908	0	0
329.833	36.7951	0.99908	0	0
330	36.7951	0.99908	0	0
330.167	36.7951	0.99908	0	0
330.333	36.7951	0.99908	0	0
330.5	36.7951	0.99908	0	0
330.667	36.7951	0.99908	0	0
330.833	36.7951	0.99908	-0.0015	-0.0015
331	36.7946	0.99907	-0.00299	-0.00299
331.167	36.7941	0.99906	-0.000292187	-0.000292187
331.333	36.7945	0.99907	0.0027	0.0027
331.5	36.795	0.99908	0.0018	0.0018
331.667	36.7951	0.99908	0.000299401	0.000299401
331.833	36.7951	0.99908	0	0
332	36.7951	0.99908	0	0
332.167	36.7951	0.99908	0	0
332.333	36.7951	0.99908	0	0
332.5	36.7951	0.99908	0	0
332.667	36.7951	0.99908	0	0
332.833	36.7951	0.99908	0	0
333	36.7951	0.99908	0	0
333.167	36.7951	0.99908	0	0
333.333	36.7951	0.99908	0	0
333.5	36.7951	0.99908	0	0
333.667	36.7951	0.99908	0	0
333.833	36.7951	0.99908	0	0
334	36.7951	0.99908	0	0
334.167	36.7951	0.99908	0	0
334.333	36.7951	0.99908	0	0
334.5	36.7951	0.99908	0	0
334.667	36.7951	0.99908	-0.00060241	-0.00060241
334.833	36.7949	0.99908	-0.0021	-0.0021
335	36.7944	0.99906	-0.0021	-0.0021
335.167	36.7942	0.99906	0.000907222	0.000907222
335.333	36.7947	0.99907	0.0027	0.0027
335.5	36.7951	0.99908	0.0012	0.0012
335.667	36.7951	0.99908	0	0
335.833	36.7951	0.99908	0	0
336	36.7951	0.99908	0	0
336.167	36.7951	0.99908	0	0
336.333	36.7951	0.99908	0	0
336.5	36.7951	0.99908	0	0
336.667	36.7951	0.99908	0	0
336.833	36.7951	0.99908	0	0
337	36.7951	0.99908	0	0
337.167	36.7951	0.99908	0	0
337.333	36.7951	0.99908	0	0
337.5	36.7951	0.99908	0	0
337.667	36.7951	0.99908	0	0
337.833	36.7951	0.99908	0	0
338	36.7951	0.99908	0	0
338.167	36.7951	0.99908	0	0
338.333	36.7951	0.99908	0	0
338.5	36.7951	0.99908	0	0
338.667	36.7951	0.99908	0	0
338.833	36.7951	0.99908	0	0
339	36.7951	0.99908	0.000299401	0.000299401
339.167	36.7952	0.99908	0.000600606	0.000600606
339.333	36.7953	0.99909	1.80362e-06	1.80362e-06
339.5	36.7952	0.99908	-0.000598802	-0.000598802
339.667	36.7951	0.99908	-0.000299401	-0.000299401
339.833	36.7951	0.99908	0	0
340	36.7951	0.99908	0	0
340.167	36.7951	0.99908	0	0
340.333	36.7951	0.99908	0	0
340.5	36.7951	0.99908	0	0
340.667	36.7951	0.99908	0	0
340.833	36.7951	0.99908	0	0
341	36.7951	0.99908	0	0
341.167	36.7951	0.99908	0	0
341.333	36.7951	0.99908	0	0
341.5	36.7951	0.99908	0	0
341.667	36.7951	0.99908	0	0
341.833	36.7951	0.99908	0	0
342	36.7951	0.99908	0	0
342.167	36.7951	0.99908	0	0
342.333	36.7951	0.99908	0	0
342.5	36.7951	0.99908	0	0
342.667	36.7951	0.99908	0	0
342.833	36.7951	0.99908	0	0
343	36.7951	0.99908	0	0
343.167	36.7951	0.99908	-0.00060241	-0.00060241
343.333	36.7949	0.99908	-0.0015	-0.0015
343.5	36.7946	0.99907	-0.000299401	-0.000299401
343.667	36.7948	0.99907	0.0015	0.0015
343.833	36.7951	0.99908	0.000903614	0.000903614
344	36.7951	0.99908	0	0
344.167	36.7951	0.99908	0	0
344.333	36.7951	0.99908	0	0
344.5	36.7951	0.99908	0	0
344.667	36.7951	0.99908	0	0
344.833	36.7951	0.99908	0	0
345	36.7951	0.99908	0	0
345.167	36.7951	0.99908	0	0
345.333	36.7951	0.99908	0	0
345.5	36.7951	0.99908	0	0
345.667	36.7951	0.99908	0	0
345.833	36.7951	0.99908	0	0
346	36.7951	0.99908	0	0
346.167	36.7951	0.99908	0	0
346.333	36.7951	0.99908	0	0
346.5	36.7951	0.99908	0	0
346.667	36.7951	0.99908	0	0
346.833	36.7951	0.99908	0	0
347	36.7951	0.99908	0	0
347.167	36.7951	0.99908	0	0
347.333	36.7951	0.99908	-0.000598802	-0.000598802
347.5	36.7949	0.99908	-0.0021	-0.0021
347.667	36.7944	0.99906	-0.0024	-0.0024
347.833	36.7941	0.99906	-0.000903614	-0.000903614
348	36.7941	0.99906	0	0
348.167	36.7941	0.99906	0	0
348.333	36.7941	0.99906	0	0
348.5	36.7941	0.99906	0	0
348.667	36.7941	0.99906	0	0
348.833	36.7941	0.99906	0.000299401	0.000299401
349	36.7942	0.99906	0.0018	0.0018
349.167	36.7947	0.99907	0.0027	0.0027
349.333	36.7951	0.99908	0.0012	0.0012
349.5	36.7951	0.99908	0	0
349.667	36.7951	0.99908	0	0
349.833	36.7951	0.99908	0	0
350	36.7951	0.99908	0	0
350.167	36.7951	0.99908	0	0
350.333	36.7951	0.99908	0	0
350.5	36.7951	0.99908	0	0
350.667	36.7951	0.99908	0	0
350.833	36.7951	0.99908	0	0
351	36.7951	0.99908	0	0
351.167	36.7951	0.99908	0	0
351.333	36.7951	0.99908	-0.0012	-0.0012
351.5	36.7947	0.99907	-0.00269	-0.00269
351.667	36.7942	0.99906	-0.0018	-0.0018
351.833	36.7941	0.99906	-0.000301205	-0.000301205
352	36.7941	0.99906	0	0
352.167	36.7941	0.99906	0	0
352.333	36.7941	0.99906	0	0
352.5	36.7941	0.99906	0	0
352.667	36.7941	0.99906	0	0
352.833	36.7941	0.99906	0.0015	0.0015
353	36.7946	0.99907	0.00299	0.00299
353.167	36.7951	0.99908	0.0015	0.0015
353.333	36.7951	0.99908	0	0
353.5	36.7951	0.99908	0	0
353.667	36.7951	0.99908	0	0
353.833	36.7951	0.99908	0	0
354	36.7951	0.99908	0	0
354.167	36.7951	0.99908	0	0
354.333	36.7951	0.99908	0	0
354.5	36.7951	0.99908	0	0
354.667	36.7951	0.99908	0	0
354.833	36.7951	0.99908	0	0
355	36.7951	0.99908	0	0
355.167	36.7951	0.99908	0	0
355.333	36.7951	0.99908	0	0
355.5	36.7951	0.99908	0	0
355.667	36.7951	0.99908	0	0
355.833	36.7951	0.99908	0	0
356	36.7951	0.99908	0	0
356.167	36.7951	0.99908	-0.000903614	-0.000903614
356.333	36.7948	0.99907	-0.0024	-0.0024
356.5	36.7943	0.99906	-0.0021	-0.0021
356.667	36.7941	0.99906	-0.000598802	-0.000598802
356.833	36.7941	0.99906	0	0
357	36.7941	0.99906	0	0
357.167	36.7941	0.99906	0	0
357.333	36.7941	0.99906	0	0
357.5	36.7941	0.99906	0	0
357.667	36.7941	0.99906	0.0012	0.0012
357.833	36.7945	0.99907	0.0027	0.0027
358	36.795	0.99908	0.0018	0.0018
358.167	36.7951	0.99908	0.000299401	0.000299401
358.333	36.7951	0.99908	0	0
358.5	36.7951	0.99908	0	0
358.667	36.7951	0.99908	0	0
358.833	36.7951	0.99908	0	0
359	36.7951	0.99908	0	0
359.167	36.7951	0.99908	0	0
359.333	36.7951	0.99908	0	0
359.5	36.7951	0.99908	0	0
359.667	36.7951	0.99908	0	0
359.833	36.7951	0.99908	0	0
360	36.7951	0.99908	0	0
360.167	36.7951	0.99908	0	0
360.333	36.7951	0.99908	-0.000299401	-0.000299401
360.5	36.795	0.99908	-0.0018	-0.0018
360.667	36.7945	0.99907	-0.0027	-0.0027
360.833	36.7941	0.99906	-0.0012	-0.0012
361	36.7941	0.99906	0	0
361.167	36.7941	0.99906	0	0
361.333	36.7941	0.99906	0	0
361.5	36.7941	0.99906	0	0
361.667	36.7941	0.99906	0	0
361.833	36.7941	0.99906	0	0
362	36.7941	0.99906	0	0
362.167	36.7941	0.99906	0	0
362.333	36.7941	0.99906	0	0
362.5	36.7941	0.99906	0	0
362.667	36.7941	0.99906	0.00151	0.00151
[truncated: 2,624 more rows]

## Sheet: Figure 3g
Frequency	Capacitance
Hz	pF
	1.06 mm	1.09 mm	1.31 mm	0.87 mm	1.54 mm	1.26 mm
40	1.84534e-12	-5.66331e-13	-1.91719e-14	-1.95091e-13	-1.71947e-12	-5.81553e-15
43.078	1.67821e-12	-3.0143e-14	6.82275e-13	8.69188e-13	-6.96269e-13	7.48079e-13
46.393	5.16546e-13	-1.12412e-12	1.8927e-13	1.07159e-12	1.8381e-12	-3.93433e-13
49.963	1.16939e-12	7.92623e-13	-1.37721e-12	3.63382e-13	-9.57525e-14	1.7384e-13
53.808	6.04319e-13	-1.26666e-12	2.46276e-14	-4.43285e-13	6.10404e-14	-1.39425e-13
57.949	6.06605e-13	1.88124e-13	4.77967e-13	8.73052e-13	-2.32237e-14	-1.0921e-12
62.408	2.21178e-13	2.47705e-13	-2.79101e-13	9.2435e-14	3.95073e-13	6.71374e-13
67.21	8.01369e-13	-3.81748e-14	3.08373e-13	2.87441e-13	8.11209e-13	4.86604e-13
72.382	9.65356e-13	-3.59506e-14	-3.59923e-13	6.92546e-13	7.43909e-13	5.09471e-13
77.952	3.66026e-13	5.19118e-13	2.86359e-13	1.84463e-13	1.08983e-13	4.00335e-13
83.951	1.9931e-13	-1.24413e-13	9.37642e-14	-2.08854e-13	8.86328e-14	-3.68297e-14
90.411	4.50072e-13	-5.18746e-13	3.32405e-13	-4.05874e-13	6.73645e-14	2.05188e-15
97.369	3.1476e-13	-3.62318e-14	-3.50731e-13	2.0053e-13	3.35033e-13	9.61304e-14
104.862	7.16929e-13	1.46109e-13	3.10732e-13	3.56696e-13	1.7451e-13	1.57257e-13
112.931	7.28256e-13	1.97071e-13	-4.14039e-14	4.72181e-13	3.74864e-13	3.96993e-13
121.621	6.85872e-13	-2.65929e-13	-1.65349e-14	6.10017e-14	2.13042e-13	-3.29073e-14
130.98	2.67797e-13	1.41075e-13	-2.7148e-13	5.87008e-13	3.33514e-15	-1.68931e-13
141.06	7.28911e-13	1.01522e-13	1.34173e-13	3.31168e-13	4.1969e-13	-1.41524e-13
151.915	9.65654e-13	3.141e-13	1.03158e-13	4.97199e-13	4.56411e-13	1.50761e-13
163.605	3.96427e-13	1.72839e-13	-4.20096e-13	4.80126e-13	-7.75617e-14	3.82048e-13
176.195	3.87688e-13	3.18651e-14	2.01917e-13	6.80795e-13	5.81674e-13	1.66351e-13
189.754	6.80583e-13	5.36593e-13	1.7317e-13	5.98274e-13	2.63543e-13	7.04372e-14
204.356	9.61686e-13	4.46953e-13	6.19019e-13	5.81067e-13	5.77341e-13	6.45549e-13
220.081	9.09226e-13	2.90119e-13	6.74749e-13	7.34931e-13	4.81029e-13	4.71949e-13
237.017	8.15161e-13	4.84624e-13	4.36448e-13	6.97237e-13	4.61243e-13	4.6813e-13
255.256	6.74393e-13	4.05587e-13	3.54136e-13	7.1142e-13	5.55153e-13	5.72491e-13
274.899	6.05676e-13	4.8668e-13	5.55433e-13	7.31776e-13	5.97717e-13	3.89494e-13
296.053	9.71566e-13	4.76099e-13	5.77953e-13	5.08746e-13	5.18471e-13	4.79253e-13
318.835	5.09663e-13	5.8952e-13	6.16927e-13	4.87561e-13	4.87584e-13	3.23955e-13
343.371	6.53907e-13	3.22664e-13	5.37198e-13	5.98857e-13	3.64338e-13	3.9801e-13
369.794	6.61038e-13	3.44642e-13	1.95816e-13	4.93682e-13	4.60432e-13	5.45216e-13
398.251	6.20583e-13	3.59346e-13	3.21564e-13	5.57367e-13	5.02593e-13	3.19167e-13
428.897	7.28335e-13	3.27801e-13	3.08512e-13	5.87589e-13	4.27588e-13	4.4485e-13
461.902	6.72088e-13	3.75419e-13	2.49005e-13	4.88676e-13	3.6354e-13	4.79982e-13
497.447	6.42837e-13	3.76623e-13	3.04821e-13	4.89073e-13	3.87314e-13	3.44186e-13
535.727	5.55046e-13	2.98795e-13	1.89417e-13	4.34282e-13	3.21724e-13	3.47121e-13
576.952	5.22195e-13	3.16576e-13	2.9152e-13	3.5183e-13	3.96224e-13	3.93601e-13
621.35	5.51337e-13	2.50835e-13	2.95353e-13	4.68102e-13	2.8101e-13	3.71321e-13
669.165	4.75046e-13	1.48031e-13	2.05021e-13	4.28496e-13	3.22121e-13	4.26815e-13
720.659	5.71356e-13	2.83472e-13	2.20665e-13	4.8864e-13	2.8339e-13	4.20919e-13
776.116	4.54024e-13	3.41548e-13	3.30247e-13	4.1849e-13	2.77583e-13	3.746e-13
835.84	4.99386e-13	3.28406e-13	3.06418e-13	3.94316e-13	3.04835e-13	3.43559e-13
900.16	5.10892e-13	2.69093e-13	2.71992e-13	4.42561e-13	3.47382e-13	3.1899e-13
969.43	4.75513e-13	2.58289e-13	2.84244e-13	4.35192e-13	2.96574e-13	3.23199e-13
1044.03	4.88607e-13	2.52558e-13	2.97441e-13	4.16139e-13	2.44605e-13	2.69991e-13
1124.37	4.47242e-13	2.55543e-13	2.62325e-13	4.27787e-13	2.6824e-13	3.16833e-13
1210.89	4.44672e-13	2.50608e-13	2.9337e-13	4.88167e-13	2.81314e-13	3.23858e-13
1304.08	4.88239e-13	2.64006e-13	2.76543e-13	4.65384e-13	2.80161e-13	3.14862e-13
1404.43	4.2927e-13	2.82848e-13	2.42887e-13	4.32502e-13	3.05337e-13	3.17678e-13
1512.5	4.29479e-13	2.86767e-13	3.08606e-13	4.52612e-13	3.22222e-13	2.9201e-13
1628.89	4.44706e-13	3.07382e-13	2.64372e-13	4.44037e-13	3.24326e-13	3.2144e-13
1754.24	4.08587e-13	2.83067e-13	2.8569e-13	4.24902e-13	3.04603e-13	3.33907e-13
1889.24	4.3444e-13	2.45945e-13	2.73629e-13	4.71443e-13	3.22052e-13	3.01136e-13
2034.62	4.15893e-13	3.22772e-13	2.76302e-13	4.18121e-13	2.47128e-13	3.13767e-13
2191.19	3.94782e-13	2.8916e-13	2.61223e-13	4.40051e-13	2.89675e-13	2.99741e-13
2359.81	4.11801e-13	2.6829e-13	2.7946e-13	4.27939e-13	2.758e-13	2.96863e-13
2541.4	4.16914e-13	2.69168e-13	2.94605e-13	4.41969e-13	2.65364e-13	2.86862e-13
2736.97	3.88412e-13	2.74575e-13	2.55894e-13	4.11204e-13	2.67775e-13	2.93458e-13
2947.59	3.68092e-13	2.63007e-13	2.64801e-13	4.17824e-13	2.48677e-13	3.06511e-13
3174.41	3.77321e-13	2.53094e-13	2.46491e-13	4.03985e-13	2.33415e-13	2.91702e-13
3418.69	3.75695e-13	2.55487e-13	2.7141e-13	4.12822e-13	2.51476e-13	2.92838e-13
3681.77	3.69496e-13	2.37486e-13	2.61472e-13	3.99465e-13	2.47832e-13	3.03864e-13
3965.09	3.61209e-13	2.84238e-13	2.52111e-13	4.03073e-13	2.50924e-13	2.70506e-13
4270.22	3.74992e-13	2.64055e-13	2.73339e-13	3.98306e-13	2.69003e-13	2.92183e-13
4598.82	3.60028e-13	2.69558e-13	2.6938e-13	4.01548e-13	2.49127e-13	2.90825e-13
4952.71	3.60662e-13	2.62336e-13	2.68044e-13	4.12872e-13	2.6873e-13	2.90779e-13
5333.84	3.49756e-13	2.77826e-13	2.61098e-13	4.13121e-13	2.59468e-13	2.93533e-13
5744.29	3.57155e-13	2.58963e-13	2.53068e-13	4.08881e-13	2.65217e-13	2.77839e-13
6186.33	3.3195e-13	2.67401e-13	2.56137e-13	4.09697e-13	2.60017e-13	2.96182e-13
6662.39	3.39379e-13	2.72237e-13	2.6206e-13	4.04836e-13	2.67438e-13	2.97526e-13
7175.07	3.52512e-13	2.67859e-13	2.60567e-13	4.13081e-13	2.6652e-13	2.99299e-13
7727.22	3.41838e-13	2.60805e-13	2.78611e-13	4.13256e-13	2.61028e-13	2.99202e-13
8321.85	3.28e-13	2.75098e-13	2.73136e-13	4.00734e-13	2.66821e-13	2.91914e-13
8962.24	3.39032e-13	2.65493e-13	2.79817e-13	4.03696e-13	2.54619e-13	2.94527e-13
9651.91	3.23919e-13	2.6901e-13	2.77255e-13	3.97533e-13	2.53472e-13	3.09139e-13
10394.6	3.1856e-13	2.63653e-13	2.63116e-13	4.13681e-13	2.46719e-13	2.96167e-13
11194.5	3.20906e-13	2.64095e-13	2.68804e-13	4.00647e-13	2.4699e-13	2.90777e-13
12056	3.2092e-13	2.73189e-13	2.50075e-13	4.04513e-13	2.48021e-13	2.91238e-13
12983.7	3.14958e-13	2.68444e-13	2.62345e-13	4.05413e-13	2.5075e-13	2.86159e-13
13982.9	3.15314e-13	2.56618e-13	2.5621e-13	3.9787e-13	2.5053e-13	2.91008e-13
15058.9	3.19115e-13	2.61619e-13	2.59229e-13	3.88128e-13	2.48594e-13	2.87288e-13
16217.7	3.12441e-13	2.64059e-13	2.57206e-13	3.98143e-13	2.44365e-13	2.89095e-13
17465.7	3.06524e-13	2.57811e-13	2.52531e-13	3.92396e-13	2.44184e-13	2.87499e-13
18809.8	3.04626e-13	2.56746e-13	2.57218e-13	3.93097e-13	2.43962e-13	2.81915e-13
20257.2	3.08378e-13	2.5507e-13	2.50718e-13	3.92265e-13	2.41777e-13	2.92465e-13
21816.1	3.03837e-13	2.59e-13	2.54736e-13	3.88723e-13	2.40829e-13	2.84348e-13
23494.9	2.98812e-13	2.58297e-13	2.5514e-13	3.86714e-13	2.42914e-13	2.85351e-13
25302.9	2.98199e-13	2.5749e-13	2.59378e-13	3.89687e-13	2.37242e-13	2.81922e-13
27250	3.0116e-13	2.54986e-13	2.5185e-13	3.84162e-13	2.38474e-13	2.86223e-13
29347	2.95013e-13	2.53094e-13	2.52262e-13	3.86482e-13	2.37438e-13	2.83503e-13
31605.3	2.96923e-13	2.58918e-13	2.53975e-13	3.83725e-13	2.38592e-13	2.82701e-13
34037.4	2.924e-13	2.54666e-13	2.53655e-13	3.81719e-13	2.37262e-13	2.81419e-13
36656.7	2.95185e-13	2.55152e-13	2.53047e-13	3.81659e-13	2.3669e-13	2.81869e-13
39477.5	2.92999e-13	2.55867e-13	2.55002e-13	3.78659e-13	2.36536e-13	2.79986e-13
42515.4	2.9184e-13	2.55542e-13	2.52888e-13	3.83305e-13	2.35016e-13	2.83239e-13
45787.1	2.89814e-13	2.58289e-13	2.54955e-13	3.80985e-13	2.33958e-13	2.8081e-13
49310.5	2.91313e-13	2.56386e-13	2.52208e-13	3.79321e-13	2.31654e-13	2.80181e-13
53105.1	2.92748e-13	2.53587e-13	2.51482e-13	3.81299e-13	2.34167e-13	2.81181e-13
57191.7	2.8976e-13	2.55379e-13	2.50992e-13	3.77988e-13	2.33367e-13	2.78225e-13
61592.8	2.89463e-13	2.53389e-13	2.53158e-13	3.78673e-13	2.34933e-13	2.8014e-13
66332.5	2.87812e-13	2.54515e-13	2.52432e-13	3.78738e-13	2.31629e-13	2.79245e-13
71437	2.88828e-13	2.56046e-13	2.51408e-13	3.76505e-13	2.3181e-13	2.79614e-13
76934.2	2.88529e-13	2.55528e-13	2.49714e-13	3.78732e-13	2.31723e-13	2.81276e-13
82854.5	2.85727e-13	2.55031e-13	2.50762e-13	3.76781e-13	2.30519e-13	2.81025e-13
89230.4	2.86581e-13	2.55055e-13	2.50899e-13	3.77386e-13	2.302e-13	2.80439e-13
96097	2.88342e-13	2.56481e-13	2.50812e-13	3.76071e-13	2.28638e-13	2.79749e-13
103492	2.87422e-13	2.55524e-13	2.50039e-13	3.76817e-13	2.31034e-13	2.79622e-13
111456	2.84561e-13	2.5549e-13	2.49749e-13	3.75154e-13	2.29845e-13	2.80035e-13
120033	2.86615e-13	2.54423e-13	2.50548e-13	3.76042e-13	2.30129e-13	2.80103e-13
129270	2.8592e-13	2.55709e-13	2.50053e-13	3.75467e-13	2.28374e-13	2.80076e-13
139217	2.84699e-13	2.54501e-13	2.50753e-13	3.76361e-13	2.28249e-13	2.81041e-13
149930	2.84444e-13	2.54565e-13	2.50418e-13	3.74474e-13	2.286e-13	2.79998e-13
161468	2.83846e-13	2.54333e-13	2.50826e-13	3.75542e-13	2.27562e-13	2.78511e-13
173893	2.83037e-13	2.55596e-13	2.4868e-13	3.73349e-13	2.27606e-13	2.78739e-13
187275	2.83216e-13	2.55313e-13	2.48954e-13	3.74542e-13	2.25684e-13	2.79197e-13
201686	2.83328e-13	2.55812e-13	2.49899e-13	3.75961e-13	2.26916e-13	2.78413e-13
217207	2.82354e-13	2.54425e-13	2.51498e-13	3.7092e-13	2.23648e-13	2.7838e-13
233921	2.81562e-13	2.52984e-13	2.4745e-13	3.7088e-13	2.23924e-13	2.77491e-13
251922	2.81667e-13	2.53645e-13	2.47255e-13	3.71632e-13	2.23734e-13	2.7762e-13
271308	2.80923e-13	2.52696e-13	2.4665e-13	3.70549e-13	2.23159e-13	2.77538e-13
292186	2.80494e-13	2.53081e-13	2.47886e-13	3.69866e-13	2.2386e-13	2.77006e-13
314671	2.81154e-13	2.52238e-13	2.45773e-13	3.6752e-13	2.21938e-13	2.77401e-13
338885	2.79284e-13	2.53017e-13	2.46586e-13	3.71125e-13	2.24507e-13	2.76795e-13
364964	2.79768e-13	2.537e-13	2.46352e-13	3.70177e-13	2.23231e-13	2.77893e-13
393049	2.81271e-13	2.55512e-13	2.47783e-13	3.69279e-13	2.23801e-13	2.77216e-13
423295	2.80625e-13	2.54808e-13	2.47048e-13	3.70198e-13	2.23189e-13	2.77335e-13
455869	2.81417e-13	2.55252e-13	2.48111e-13	3.70694e-13	2.23796e-13	2.77494e-13
490949	2.81018e-13	2.54865e-13	2.4739e-13	3.70645e-13	2.2427e-13	2.78683e-13
528729	2.81086e-13	2.54003e-13	2.46363e-13	3.69814e-13	2.22591e-13	2.79036e-13
569416	2.80899e-13	2.54911e-13	2.45447e-13	3.69114e-13	2.23175e-13	2.77505e-13
613234	2.78535e-13	2.54584e-13	2.46109e-13	3.68431e-13	2.22356e-13	2.77503e-13
660424	2.80027e-13	2.5376e-13	2.46475e-13	3.67962e-13	2.2127e-13	2.7606e-13
711246	2.78275e-13	2.53405e-13	2.44763e-13	3.67621e-13	2.21632e-13	2.75898e-13
765978	2.78814e-13	2.52127e-13	2.45147e-13	3.67431e-13	2.22162e-13	2.76828e-13
824922	2.79164e-13	2.5359e-13	2.45204e-13	3.68455e-13	2.21821e-13	2.76415e-13
888402	2.79051e-13	2.531e-13	2.45393e-13	3.67642e-13	2.21626e-13	2.78006e-13
956767	2.78647e-13	2.52961e-13	2.46175e-13	3.6694e-13	2.21402e-13	2.77791e-13
1030390	2.78564e-13	2.53972e-13	2.4537e-13	3.67534e-13	2.21224e-13	2.77395e-13
1109680	2.76047e-13	2.45808e-13	2.4443e-13	3.70059e-13	2.21405e-13	2.72697e-13
1195080	2.75483e-13	2.52931e-13	2.41236e-13	3.66003e-13	2.24928e-13	2.75246e-13
1287040	2.80941e-13	2.57562e-13	2.40592e-13	3.6708e-13	2.22461e-13	2.78423e-13
1386080	2.8139e-13	2.58212e-13	2.47644e-13	3.65374e-13	2.22839e-13	2.77802e-13
1492750	2.77529e-13	2.55643e-13	2.46818e-13	3.71692e-13	2.20136e-13	2.78555e-13
1607620	2.78178e-13	2.56855e-13	2.44804e-13	3.66429e-13	2.24566e-13	2.75276e-13
1731330	2.78143e-13	2.56041e-13	2.43968e-13	3.67488e-13	2.19916e-13	2.75936e-13
1864560	2.79655e-13	2.56961e-13	2.45244e-13	3.66505e-13	2.18234e-13	2.76788e-13
2008040	2.7575e-13	2.51431e-13	2.41722e-13	3.66844e-13	2.19063e-13	2.77665e-13
2162570	2.76619e-13	2.52439e-13	2.44082e-13	3.64828e-13	2.17539e-13	2.75753e-13
2328980	2.79471e-13	2.53576e-13	2.42197e-13	3.6556e-13	2.22889e-13	2.76129e-13
2508200	2.77852e-13	2.53224e-13	2.44587e-13	3.67025e-13	2.19519e-13	2.78683e-13
2701220	2.80101e-13	2.5481e-13	2.45471e-13	3.66473e-13	2.222e-13	2.79643e-13
2909080	2.79714e-13	2.54044e-13	2.45471e-13	3.66826e-13	2.22811e-13	2.76826e-13
3132950	2.75807e-13	2.52092e-13	2.41317e-13	3.64271e-13	2.18213e-13	2.74425e-13
3374030	2.7522e-13	2.51896e-13	2.40329e-13	3.63316e-13	2.18303e-13	2.74457e-13
3633680	2.76771e-13	2.53132e-13	2.42391e-13	3.64599e-13	2.19943e-13	2.75542e-13
3913300	2.77424e-13	2.54903e-13	2.42128e-13	3.64668e-13	2.20912e-13	2.75936e-13
4214440	2.77505e-13	2.53381e-13	2.42741e-13	3.64511e-13	2.19744e-13	2.76778e-13
4538750	2.7728e-13	2.53177e-13	2.41276e-13	3.63251e-13	2.20125e-13	2.76601e-13
4888020	2.76627e-13	2.53918e-13	2.41179e-13	3.64082e-13	2.19368e-13	2.75981e-13
5264160	2.77342e-13	2.53298e-13	2.40881e-13	3.64372e-13	2.20621e-13	2.75477e-13
5669260	2.77048e-13	2.52966e-13	2.41259e-13	3.63202e-13	2.19805e-13	2.76364e-13
6105520	2.77508e-13	2.53678e-13	2.41285e-13	3.63556e-13	2.19258e-13	2.75497e-13
6575360	2.76998e-13	2.53891e-13	2.41614e-13	3.63946e-13	2.19796e-13	2.758e-13
7081350	2.7743e-13	2.53107e-13	2.41907e-13	3.64143e-13	2.19139e-13	2.76177e-13
7626280	2.77217e-13	2.52688e-13	2.41255e-13	3.62869e-13	2.19089e-13	2.76569e-13
8213140	2.76721e-13	2.53003e-13	2.41102e-13	3.62834e-13	2.19502e-13	2.75641e-13
8845170	2.76623e-13	2.52957e-13	2.41293e-13	3.63363e-13	2.19637e-13	2.75468e-13
9525830	2.76619e-13	2.52959e-13	2.40997e-13	3.62187e-13	2.18759e-13	2.75341e-13
10258900	2.76978e-13	2.53527e-13	2.40866e-13	3.63309e-13	2.19268e-13	2.75434e-13
11048300	2.76587e-13	2.53589e-13	2.41312e-13	3.62591e-13	2.19296e-13	2.75633e-13
11898500	2.7641e-13	2.52864e-13	2.41035e-13	3.62814e-13	2.19152e-13	2.75725e-13
12814100	2.76344e-13	2.53134e-13	2.41249e-13	3.62674e-13	2.1931e-13	2.75717e-13
13800200	2.76673e-13	2.53356e-13	2.41238e-13	3.62758e-13	2.1941e-13	2.75615e-13
14862200	2.7691e-13	2.53758e-13	2.41219e-13	3.62757e-13	2.1938e-13	2.75879e-13
16005900	2.77598e-13	2.54452e-13	2.41891e-13	3.63649e-13	2.20015e-13	2.76681e-13
17237600	2.77468e-13	2.5453e-13	2.4207e-13	3.64018e-13	2.19805e-13	2.76928e-13
18564100	2.77697e-13	2.54506e-13	2.41823e-13	3.63852e-13	2.19816e-13	2.76789e-13
19992600	2.78052e-13	2.55051e-13	2.42558e-13	3.64604e-13	2.20649e-13	2.77466e-13
21531100	2.81446e-13	2.56525e-13	2.43502e-13	3.65655e-13	2.21572e-13	2.78283e-13
23188000	2.81546e-13	2.56339e-13	2.42063e-13	3.65567e-13	2.21892e-13	2.77735e-13
24972400	2.81996e-13	2.56891e-13	2.4533e-13	3.68125e-13	2.22835e-13	2.81209e-13
26894000	2.81759e-13	2.59096e-13	2.4649e-13	3.67777e-13	2.25255e-13	2.8039e-13
28963600	2.79207e-13	2.56166e-13	2.4407e-13	3.67556e-13	2.22256e-13	2.78926e-13
31192400	2.8212e-13	2.58766e-13	2.44825e-13	3.68498e-13	2.23261e-13	2.81007e-13
33592800	2.82887e-13	2.58822e-13	2.45906e-13	3.71415e-13	2.2436e-13	2.81869e-13
36177800	2.84691e-13	2.6076e-13	2.49499e-13	3.72442e-13	2.27542e-13	2.83989e-13
38961800	2.86212e-13	2.60262e-13	2.48668e-13	3.73447e-13	2.26519e-13	2.85704e-13
41960100	2.89026e-13	2.64145e-13	2.53753e-13	3.782e-13	2.28812e-13	2.88306e-13
45189000	2.91749e-13	2.66519e-13	2.5294e-13	3.79355e-13	2.29124e-13	2.88971e-13
48666400	2.92777e-13	2.68739e-13	2.56228e-13	3.83788e-13	2.32483e-13	2.91898e-13
52411400	2.95564e-13	2.71506e-13	2.58931e-13	3.87598e-13	2.34339e-13	2.95564e-13
56444600	2.99561e-13	2.74536e-13	2.60507e-13	3.923e-13	2.37373e-13	2.99646e-13
60788200	3.03089e-13	2.78479e-13	2.64305e-13	3.98526e-13	2.40042e-13	3.03572e-13
65466000	3.09323e-13	2.8331e-13	2.68719e-13	4.05456e-13	2.44658e-13	3.08109e-13
70503800	3.15736e-13	2.88341e-13	2.74352e-13	4.12491e-13	2.49609e-13	3.14546e-13
75929300	3.21411e-13	2.94727e-13	2.80422e-13	4.2089e-13	2.54007e-13	3.21134e-13
81772300	3.29825e-13	3.02164e-13	2.87046e-13	4.31534e-13	2.61065e-13	3.29137e-13
88064900	3.4027e-13	3.12125e-13	2.96343e-13	4.44708e-13	2.69239e-13	3.39564e-13
94841700	3.51264e-13	3.21596e-13	3.05745e-13	4.5914e-13	2.78109e-13	3.50367e-13
102140000	3.65132e-13	3.34587e-13	3.17844e-13	4.77577e-13	2.8879e-13	3.6473e-13
110000000	3.82405e-13	3.50993e-13	3.328e-13	4.99926e-13	3.02763e-13	3.81869e-13

## Sheet: Figure 3h
Frequency	Dielectric Constants
Hz	\g(\p136(\c1(e))\b(\p136(\c1(\(a162)))))
	1.06 mm	1.09 mm	1.31 mm	0.87 mm	1.54 mm	1.26 mm
40	81.2222	-25.6324	-1.04287	-7.04772	-109.953	-0.30426
43.078	73.866	-1.36428	37.1127	31.3996	-44.5235	39.139
46.393	22.7356	-50.8779	10.2954	38.7114	117.539	-20.5842
49.963	51.4704	35.8744	-74.9139	13.1273	-6.12298	9.09517
53.808	26.5989	-57.3296	1.33963	-16.0138	3.90328	-7.29461
57.949	26.6995	8.51456	25.9993	31.5392	-1.48506	-57.138
62.408	9.73509	11.2112	-15.1819	3.33924	25.2633	35.1258
67.21	35.272	-1.72781	16.7741	10.3839	51.8735	25.4588
72.382	42.4898	-1.62714	-19.5782	25.0184	47.5699	26.6552
77.952	16.1105	23.4955	15.5767	6.66378	6.96898	20.9452
83.951	8.77256	-5.63096	5.10035	-7.54491	5.6677	-1.9269
90.411	19.8098	-23.4786	18.0813	-14.6623	4.30768	0.10735
97.369	13.8541	-1.63986	-19.0782	7.24419	21.424	5.02948
104.862	31.5554	6.61294	16.9024	12.8857	11.1592	8.22756
112.931	32.054	8.91951	-2.25218	17.0576	23.971	20.7704
121.621	30.1884	-12.036	-0.89943	2.2037	13.6232	-1.72169
130.98	11.787	6.38513	-14.7673	21.2058	0.21327	-8.83837
141.06	32.0828	4.59494	7.29843	11.9635	26.8374	-7.40445
151.915	42.5029	14.2163	5.61131	17.9614	29.1856	7.88773
163.605	17.4486	7.82277	-22.8513	17.3447	-4.95975	19.9885
176.195	17.064	1.44223	10.9834	24.5939	37.1956	8.70336
189.754	29.9556	24.2864	9.41966	21.6128	16.8525	3.68523
204.356	42.3283	20.2293	33.6718	20.9912	36.9186	33.7747
220.081	40.0193	13.1309	36.7033	26.5496	30.7598	24.6921
237.017	35.879	21.9343	23.7408	25.1879	29.4946	24.4922
255.256	29.6832	18.357	19.2634	25.7002	35.4997	29.9524
274.899	26.6586	22.0273	30.213	26.4356	38.2215	20.3781
296.053	42.7632	21.5484	31.438	18.3786	33.154	25.0742
318.835	22.4326	26.6819	33.558	17.6133	31.1789	16.9491
343.371	28.7815	14.6039	29.2211	21.6339	23.2979	20.8236
369.794	29.0953	15.5986	10.6515	17.8344	29.4427	28.5253
398.251	27.3148	16.2642	17.4916	20.135	32.1387	16.6986
428.897	32.0574	14.8364	16.7817	21.2268	27.3425	23.2742
461.902	29.5817	16.9916	13.5448	17.6536	23.2469	25.1123
497.447	28.2943	17.0461	16.5809	17.6679	24.7671	18.0076
535.727	24.4302	13.5236	10.3034	15.6885	20.5729	18.1611
576.952	22.9842	14.3283	15.8574	12.71	25.3369	20.593
621.35	24.2669	11.3529	16.0659	16.9103	17.9694	19.4273
669.165	20.909	6.69994	11.1522	15.4795	20.5983	22.3307
720.659	25.148	12.83	12.0032	17.6522	18.1216	22.0222
776.116	19.9837	15.4586	17.9639	15.1181	17.7503	19.5988
835.84	21.9803	14.8638	16.6678	14.2448	19.4929	17.9748
900.16	22.4868	12.1793	14.7951	15.9876	22.2136	16.6893
969.43	20.9295	11.6903	15.4616	15.7214	18.9646	16.9096
1044.03	21.5059	11.4309	16.1794	15.0331	15.6415	14.1257
1124.37	19.6852	11.566	14.2693	15.4539	17.1528	16.5765
1210.89	19.5721	11.3426	15.958	17.6351	17.9888	16.9441
1304.08	21.4897	11.949	15.0427	16.8121	17.9151	16.4734
1404.43	18.8942	12.8018	13.2119	15.6242	19.5251	16.6207
1512.5	18.9034	12.9792	16.7868	16.3507	20.6048	15.2778
1628.89	19.5736	13.9122	14.3806	16.0409	20.7393	16.8175
1754.24	17.9838	12.8117	15.5403	15.3497	19.4781	17.4698
1889.24	19.1217	11.1316	14.8842	17.031	20.5939	15.7552
2034.62	18.3054	14.6088	15.0296	15.1047	15.8028	16.4161
2191.19	17.3762	13.0875	14.2093	15.897	18.5235	15.6822
2359.81	18.1253	12.1429	15.2013	15.4594	17.6363	15.5317
2541.4	18.3503	12.1827	16.0252	15.9662	16.9689	15.0084
2736.97	17.0958	12.4274	13.9195	14.8548	17.1231	15.3535
2947.59	16.2015	11.9038	14.404	15.094	15.9018	16.0365
3174.41	16.6077	11.4551	13.408	14.594	14.9259	15.2616
3418.69	16.5361	11.5634	14.7635	14.9133	16.0809	15.3211
3681.77	16.2632	10.7487	14.2229	14.4308	15.8478	15.898
3965.09	15.8985	12.8647	13.7137	14.5611	16.0455	14.1527
4270.22	16.5052	11.9512	14.8684	14.3889	17.2016	15.2868
4598.82	15.8465	12.2003	14.6531	14.506	15.9306	15.2157
4952.71	15.8744	11.8734	14.5804	14.9151	17.1842	15.2133
5333.84	15.3944	12.5745	14.2026	14.9241	16.5919	15.3574
5744.29	15.7201	11.7208	13.7657	14.7709	16.9595	14.5363
6186.33	14.6107	12.1027	13.9327	14.8004	16.627	15.496
6662.39	14.9377	12.3216	14.2549	14.6248	17.1015	15.5664
7175.07	15.5157	12.1234	14.1737	14.9227	17.0429	15.6591
7727.22	15.0459	11.8041	15.1552	14.929	16.6917	15.654
8321.85	14.4368	12.4511	14.8574	14.4766	17.0621	15.2727
8962.24	14.9224	12.0163	15.2208	14.5836	16.2818	15.4095
9651.91	14.2572	12.1755	15.0814	14.361	16.2085	16.174
10394.6	14.0213	11.933	14.3123	14.9443	15.7767	15.4952
11194.5	14.1245	11.953	14.6217	14.4735	15.794	15.2133
12056	14.1252	12.3646	13.603	14.6131	15.8599	15.2373
12983.7	13.8628	12.1499	14.2704	14.6457	16.0344	14.9717
13982.9	13.8784	11.6146	13.9367	14.3731	16.0203	15.2253
15058.9	14.0457	11.8409	14.1009	14.0212	15.8966	15.0307
16217.7	13.752	11.9514	13.9909	14.383	15.6261	15.1253
17465.7	13.4916	11.6686	13.7365	14.1754	15.6145	15.0418
18809.8	13.408	11.6204	13.9915	14.2007	15.6003	14.7496
20257.2	13.5731	11.5446	13.6379	14.1707	15.4606	15.3016
21816.1	13.3733	11.7224	13.8565	14.0427	15.4	14.8769
23494.9	13.1521	11.6906	13.8785	13.9701	15.5333	14.9294
25302.9	13.1251	11.6541	14.109	14.0775	15.1706	14.75
27250	13.2554	11.5407	13.6995	13.878	15.2494	14.975
29347	12.9849	11.4551	13.7219	13.9618	15.1832	14.8327
31605.3	13.069	11.7187	13.8151	13.8621	15.257	14.7907
34037.4	12.8699	11.5263	13.7977	13.7897	15.1719	14.7236
36656.7	12.9925	11.5483	13.7646	13.7875	15.1354	14.7472
39477.5	12.8963	11.5806	13.871	13.6791	15.1255	14.6487
42515.4	12.8453	11.5659	13.756	13.847	15.0283	14.8188
45787.1	12.7561	11.6903	13.8684	13.7632	14.9607	14.6918
49310.5	12.8221	11.6041	13.7189	13.7031	14.8133	14.6589
53105.1	12.8852	11.4774	13.6795	13.7745	14.974	14.7112
57191.7	12.7537	11.5586	13.6529	13.6549	14.9229	14.5566
61592.8	12.7406	11.4685	13.7707	13.6797	15.023	14.6567
66332.5	12.6679	11.5195	13.7311	13.682	14.8117	14.6099
71437	12.7127	11.5887	13.6755	13.6014	14.8233	14.6292
76934.2	12.6995	11.5653	13.5833	13.6818	14.8177	14.7162
82854.5	12.5762	11.5428	13.6403	13.6113	14.7407	14.7031
89230.4	12.6137	11.5439	13.6478	13.6331	14.7204	14.6724
96097	12.6913	11.6084	13.6431	13.5857	14.6205	14.6363
103492	12.6508	11.5651	13.601	13.6126	14.7736	14.6296
111456	12.5249	11.5636	13.5852	13.5525	14.6976	14.6513
120033	12.6153	11.5153	13.6287	13.5846	14.7158	14.6548
129270	12.5847	11.5735	13.6017	13.5638	14.6036	14.6534
139217	12.5309	11.5188	13.6398	13.5961	14.5956	14.7039
149930	12.5197	11.5217	13.6216	13.528	14.618	14.6493
161468	12.4934	11.5112	13.6438	13.5666	14.5516	14.5715
173893	12.4578	11.5684	13.5271	13.4873	14.5544	14.5834
187275	12.4657	11.5556	13.542	13.5304	14.4316	14.6074
201686	12.4706	11.5781	13.5934	13.5817	14.5104	14.5664
217207	12.4277	11.5154	13.6804	13.3996	14.3014	14.5647
233921	12.3928	11.4502	13.4602	13.3981	14.319	14.5181
251922	12.3975	11.4801	13.4496	13.4253	14.3069	14.5249
271308	12.3647	11.4371	13.4167	13.3862	14.2701	14.5206
292186	12.3459	11.4545	13.4839	13.3615	14.3149	14.4927
314671	12.3749	11.4164	13.369	13.2767	14.192	14.5135
338885	12.2926	11.4516	13.4131	13.407	14.3563	14.4817
364964	12.3139	11.4825	13.4004	13.3727	14.2747	14.5391
393049	12.3801	11.5646	13.4783	13.3403	14.3112	14.5037
423295	12.3516	11.5327	13.4383	13.3735	14.272	14.51
455869	12.3865	11.5528	13.4961	13.3914	14.3109	14.5183
490949	12.3689	11.5353	13.4569	13.3896	14.3411	14.5805
528729	12.3719	11.4963	13.401	13.3596	14.2338	14.599
569416	12.3637	11.5374	13.3512	13.3343	14.2711	14.5189
613234	12.2596	11.5225	13.3872	13.3096	14.2187	14.5188
660424	12.3253	11.4853	13.4071	13.2927	14.1493	14.4433
711246	12.2482	11.4692	13.314	13.2804	14.1724	14.4348
765978	12.2719	11.4113	13.3349	13.2736	14.2064	14.4834
824922	12.2873	11.4776	13.338	13.3105	14.1846	14.4619
888402	12.2823	11.4554	13.3483	13.2812	14.172	14.5451
956767	12.2645	11.4491	13.3908	13.2558	14.1577	14.5339
1030390	12.2609	11.4948	13.347	13.2773	14.1464	14.5131
1109680	12.1501	11.1254	13.2959	13.3685	14.158	14.2673
1195080	12.1253	11.4478	13.1222	13.2219	14.3832	14.4007
1287040	12.3655	11.6573	13.0871	13.2608	14.2254	14.5669
1386080	12.3853	11.6868	13.4707	13.1992	14.2496	14.5344
1492750	12.2153	11.5705	13.4258	13.4275	14.0768	14.5738
1607620	12.2439	11.6253	13.3162	13.2373	14.3601	14.4023
1731330	12.2424	11.5885	13.2707	13.2756	14.0627	14.4368
1864560	12.3089	11.6301	13.3401	13.2401	13.9552	14.4814
2008040	12.1371	11.3799	13.1486	13.2523	14.0082	14.5273
2162570	12.1753	11.4255	13.277	13.1795	13.9107	14.4272
2328980	12.3008	11.4769	13.1744	13.2059	14.2528	14.4469
2508200	12.2296	11.461	13.3044	13.2589	14.0373	14.5805
2701220	12.3285	11.5328	13.3525	13.2389	14.2088	14.6308
2909080	12.3115	11.4981	13.3525	13.2517	14.2478	14.4833
3132950	12.1396	11.4098	13.1266	13.1594	13.9538	14.3577
3374030	12.1137	11.4009	13.0728	13.1249	13.9596	14.3594
3633680	12.182	11.4568	13.185	13.1712	14.0644	14.4162
3913300	12.2107	11.537	13.1707	13.1737	14.1264	14.4368
4214440	12.2143	11.4681	13.204	13.1681	14.0517	14.4808
4538750	12.2044	11.4589	13.1243	13.1225	14.0761	14.4716
4888020	12.1757	11.4924	13.119	13.1525	14.0277	14.4391
5264160	12.2071	11.4644	13.1029	13.163	14.1078	14.4128
5669260	12.1942	11.4493	13.1234	13.1208	14.0556	14.4592
6105520	12.2144	11.4816	13.1248	13.1335	14.0206	14.4138
6575360	12.192	11.4912	13.1427	13.1476	14.055	14.4297
7081350	12.211	11.4557	13.1586	13.1547	14.013	14.4494
7626280	12.2016	11.4367	13.1232	13.1087	14.0098	14.4699
8213140	12.1798	11.451	13.1148	13.1075	14.0363	14.4214
8845170	12.1754	11.4489	13.1252	13.1266	14.0449	14.4123
9525830	12.1753	11.449	13.1091	13.0841	13.9887	14.4056
10258900	12.1911	11.4747	13.102	13.1246	14.0213	14.4106
11048300	12.1739	11.4775	13.1263	13.0987	14.023	14.4209
11898500	12.1661	11.4447	13.1112	13.1068	14.0138	14.4257
12814100	12.1632	11.4569	13.1229	13.1017	14.0239	14.4253
13800200	12.1777	11.467	13.1223	13.1047	14.0304	14.42
14862200	12.1881	11.4852	13.1212	13.1047	14.0285	14.4338
16005900	12.2184	11.5166	13.1578	13.1369	14.0691	14.4757
17237600	12.2127	11.5201	13.1675	13.1502	14.0556	14.4887
18564100	12.2227	11.519	13.1541	13.1442	14.0563	14.4814
19992600	12.2384	11.5437	13.1941	13.1714	14.1096	14.5168
21531100	12.3877	11.6104	13.2454	13.2094	14.1686	14.5596
23188000	12.3922	11.602	13.1671	13.2062	14.189	14.5309
24972400	12.4119	11.627	13.3448	13.2986	14.2494	14.7127
26894000	12.4015	11.7268	13.4079	13.286	14.4041	14.6698
28963600	12.2892	11.5942	13.2763	13.2781	14.2124	14.5932
31192400	12.4174	11.7119	13.3174	13.3121	14.2766	14.7021
33592800	12.4512	11.7144	13.3762	13.4175	14.3469	14.7472
36177800	12.5306	11.8021	13.5716	13.4546	14.5503	14.8581
38961800	12.5975	11.7796	13.5264	13.4909	14.4849	14.9478
41960100	12.7214	11.9553	13.803	13.6626	14.6316	15.084
45189000	12.8412	12.0627	13.7588	13.7043	14.6516	15.1188
48666400	12.8865	12.1632	13.9376	13.8644	14.8663	15.2719
52411400	13.0092	12.2885	14.0846	14.0021	14.985	15.4637
56444600	13.1851	12.4256	14.1704	14.1719	15.179	15.6773
60788200	13.3403	12.6041	14.377	14.3969	15.3497	15.8827
65466000	13.6148	12.8227	14.6171	14.6472	15.6448	16.12
70503800	13.897	13.0504	14.9235	14.9013	15.9615	16.4568
75929300	14.1468	13.3395	15.2537	15.2047	16.2427	16.8015
81772300	14.5171	13.6761	15.614	15.5893	16.694	17.2203
88064900	14.9769	14.1269	16.1197	16.0652	17.2167	17.7658
94841700	15.4608	14.5556	16.6312	16.5865	17.7839	18.331
102140000	16.0712	15.1435	17.2893	17.2526	18.4669	19.0824
110000000	16.8314	15.8861	18.1028	18.0599	19.3604	19.9791

## Sheet: Figure 3i
AV	AI
1.19911	7.78222e-11
1.39906	8.65439e-11
1.59945	9.50581e-11
1.79962	1.03909e-10
1.99993	1.12555e-10
2.20008	1.21065e-10
2.40039	1.29554e-10
2.60057	1.38131e-10
2.80112	1.46678e-10
3.00135	1.55138e-10
3.2017	1.63904e-10
3.40175	1.72006e-10
3.60213	1.80496e-10
3.80237	1.88902e-10
4.00265	1.97403e-10
4.20296	2.05796e-10
4.40306	2.14656e-10
4.60348	2.23005e-10
4.80364	2.31296e-10
5.00397	2.39109e-10
5.20415	2.47696e-10
5.40108	2.55618e-10
5.60122	2.63591e-10
5.80153	2.71472e-10
6.00166	2.79251e-10
6.20115	2.87729e-10
6.40136	2.95927e-10
6.60171	3.03688e-10
6.8019	3.11717e-10
7.00213	3.19213e-10
7.20244	3.2689e-10
7.40259	3.35538e-10
7.60293	3.43231e-10
7.80304	3.50422e-10
8.00339	3.58039e-10
8.20353	3.65919e-10
8.40388	3.74187e-10
8.604	3.83244e-10
8.80425	3.94721e-10
9.00439	4.05878e-10
9.20473	4.13367e-10
9.40486	4.2396e-10
9.60527	4.38586e-10
9.80544	4.46677e-10
10.0059	4.5336e-10
10.2061	4.60916e-10
10.4063	4.7031e-10
10.6066	4.79303e-10
10.8068	4.87362e-10
11.0071	4.94512e-10
11.2072	5.01211e-10
11.4076	5.07862e-10
11.6077	5.14781e-10
11.808	5.20852e-10
12.0081	5.27571e-10
12.2085	5.35481e-10
12.4086	5.44524e-10
12.6056	5.54408e-10
12.8057	5.64012e-10
13.006	5.73298e-10
13.2061	5.90535e-10
13.4062	5.98077e-10
13.6063	6.10165e-10
13.8062	6.17331e-10
14.0063	6.27302e-10
14.2063	6.42735e-10
14.4064	6.58176e-10
14.6063	6.83822e-10
14.8064	7.03137e-10
15.0064	7.18921e-10
15.2065	7.28698e-10
15.4065	7.41432e-10
15.6065	7.53022e-10
15.8065	7.6483e-10
16.0065	7.74194e-10
16.2065	7.88274e-10
16.4066	8.07815e-10
16.6067	8.3431e-10
16.8067	8.78795e-10
17.0069	9.00774e-10
17.2067	9.15095e-10
17.4069	9.28305e-10
17.6068	9.38489e-10
17.8069	9.5106e-10
18.0068	9.60367e-10
18.2068	9.73184e-10
18.4042	9.92916e-10
18.5984
18.7913
18.9817
19.1667
19.3299
19.4889
19.6316
19.7453
19.7745
19.759
19.7398
19.7426
19.7258
