# Supplementary material for: Nucleation-controlled growth of superior lead-free perovskite Cs3Bi2I9 single-crystals for high-performance X-ray detection
Source: Nat Commun. 2020 May 8;11:2304. doi: 10.1038/s41467-020-16034-w (PMC7210296; doi:10.1038/s41467-020-16034-w)
Supplement: Supplementary file 2 — Source Data [file 41467_2020_16034_MOESM2_ESM.zip › Source Data/Figure 4.xlsx]

## Sheet: Figure 4a
AV	AI				ID	Current
	A
-10	-3.39695e-12				1	5.9972e-12
-9.9	-3.3916e-12				2	6.0007e-12
-9.8	-3.38707e-12				3	6.60009e-12
-9.7	-3.39975e-12				4	6.04595e-12
-9.6	-3.40749e-12				5	6.4009e-12
-9.5	-3.44162e-12				6	5.17693e-12
-9.4	-3.45128e-12				7	6.62788e-12
-9.3	-3.42605e-12				8	5.29214e-12
-9.2	-3.43471e-12				9	6.02464e-12
-9.1	-3.46154e-12
-9	-3.45106e-12
-8.9	-3.47446e-12
-8.8	-3.55667e-12
-8.7	-3.49767e-12
-8.6	-3.5242e-12
-8.5	-3.51393e-12
-8.4	-3.49538e-12
-8.3	-3.42972e-12
-8.2	-3.42784e-12
-8.1	-3.41487e-12
-8	-3.39141e-12
-7.9	-3.37116e-12
-7.8	-3.26412e-12
-7.7	-3.30247e-12
-7.6	-3.27126e-12
-7.5	-3.24905e-12
-7.4	-3.21458e-12
-7.3	-3.18871e-12
-7.2	-3.19281e-12
-7.1	-3.17149e-12
-7	-3.14456e-12
-6.9	-3.04679e-12
-6.8	-3.02665e-12
-6.7	-3.05895e-12
-6.6	-2.96742e-12
-6.5	-2.91919e-12
-6.4	-2.91864e-12
-6.3	-2.8974e-12
-6.2	-2.86679e-12
-6.1	-2.82682e-12
-6	-2.79024e-12
-5.9	-2.76872e-12
-5.8	-2.72639e-12
-5.7	-2.70345e-12
-5.6	-2.65869e-12
-5.5	-2.59768e-12
-5.4	-2.56652e-12
-5.3	-2.48969e-12
-5.2	-2.50915e-12
-5.1	-2.4406e-12
-5	-2.3831e-12
-4.9	-2.30615e-12
-4.8	-2.31965e-12
-4.7	-2.22516e-12
-4.6	-2.17965e-12
-4.5	-2.18511e-12
-4.4	-2.12415e-12
-4.3	-2.01871e-12
-4.2	-2.01742e-12
-4.1	-1.94629e-12
-4	-1.94412e-12
-3.9	-1.93908e-12
-3.8	-1.83375e-12
-3.7	-1.77034e-12
-3.6	-1.72875e-12
-3.5	-1.66073e-12
-3.4	-1.56337e-12
-3.3	-1.56316e-12
-3.2	-1.51676e-12
-3.1	-1.4721e-12
-3	-1.42023e-12
-2.9	-1.35138e-12
-2.8	-1.33464e-12
-2.7	-1.27552e-12
-2.6	-1.23751e-12
-2.5	-1.17734e-12
-2.4	-1.13634e-12
-2.3	-1.08373e-12
-2.2	-1.04275e-12
-2.1	-9.94621e-13
-2	-9.35457e-13
-1.9	-8.76204e-13
-1.8	-8.38624e-13
-1.7	-7.88133e-13
-1.6	-7.3323e-13
-1.5	-6.8442e-13
-1.4	-6.29856e-13
-1.3	-5.69342e-13
-1.2	-5.30137e-13
-1.1	-4.54915e-13
-1	-4.30253e-13
-0.9	-3.82069e-13
-0.8	-3.571e-13
-0.7	-2.73244e-13
-0.6	-2.02682e-13
-0.5	-1.6294e-13
-0.4	-1.09812e-13
-0.3	-6.70479e-14
-0.2	-2.87367e-14
-0.1	3.87856e-15
0	5.08172e-14
0.1	7.343e-14
0.2	1.60935e-13
0.3	1.98842e-13
0.4	2.29114e-13
0.5	2.80864e-13
0.6	3.34066e-13
0.7	4.18922e-13
0.8	4.39979e-13
0.9	5.09437e-13
1	5.35439e-13
1.1	5.82431e-13
1.2	6.388e-13
1.3	6.83927e-13
1.4	7.26621e-13
1.5	7.66847e-13
1.6	8.35587e-13
1.7	8.65704e-13
1.8	9.37903e-13
1.9	9.65615e-13
2	1.01761e-12
2.1	1.07013e-12
2.2	1.117e-12
2.3	1.19987e-12
2.4	1.2359e-12
2.5	1.29953e-12
2.6	1.34913e-12
2.7	1.39924e-12
2.8	1.45359e-12
2.9	1.51782e-12
3	1.59458e-12
3.1	1.62212e-12
3.2	1.67819e-12
3.3	1.70153e-12
3.4	1.74761e-12
3.5	1.75764e-12
3.6	1.86266e-12
3.7	1.89715e-12
3.8	1.97081e-12
3.9	2.01131e-12
4	2.09364e-12
4.1	2.15255e-12
4.2	2.20096e-12
4.3	2.23166e-12
4.4	2.23075e-12
4.5	2.34138e-12
4.6	2.39147e-12
4.7	2.45448e-12
4.8	2.42268e-12
4.9	2.54413e-12
5	2.63275e-12
5.1	2.69772e-12
5.2	2.72056e-12
5.3	2.77631e-12
5.4	2.81767e-12
5.5	2.88291e-12
5.6	2.94573e-12
5.7	2.99502e-12
5.8	3.04579e-12
5.9	3.11984e-12
6	3.19152e-12
6.1	3.18656e-12
6.2	3.27495e-12
6.3	3.32719e-12
6.4	3.35943e-12
6.5	3.41475e-12
6.6	3.51995e-12
6.7	3.55208e-12
6.8	3.61781e-12
6.9	3.64465e-12
7	3.70152e-12
7.1	3.7011e-12
7.2	3.80014e-12
7.3	3.88808e-12
7.4	3.88728e-12
7.5	3.96325e-12
7.6	4.03808e-12
7.7	4.04722e-12
7.8	4.06955e-12
7.9	4.18606e-12
8	4.20005e-12
8.1	4.29928e-12
8.2	4.32685e-12
8.3	4.36251e-12
8.4	4.42026e-12
8.5	4.47397e-12
8.6	4.53747e-12
8.7	4.60921e-12
8.8	4.66552e-12
8.9	4.69891e-12
9	4.74988e-12
9.1	4.79704e-12
9.2	4.86801e-12
9.3	4.94387e-12
9.4	4.95949e-12
9.5	5.02796e-12
9.6	5.08438e-12
9.7	5.13202e-12
9.8	5.15696e-12
9.9	5.2373e-12
10	5.29214e-12

## Sheet: Figure 4b
AV	AI
	A
	300.1 mw	199.9 mw	102.2 mw	41.65 mw	11.26 mw	5.45 mw	2.64 mw	1.13 mw	0.429 mw	0.216 mW	60.5 uw	11.5 uw	1.216 uw	182 nw	9.2 nw	dark
-10	4.1912e-08	3.09928e-08	2.08889e-08	1.09983e-08	5.69722e-09	3.44167e-09	2.4003e-09	1.37633e-09	7.20467e-10	5.04064e-10	1.76392e-10	9.43523e-11	4.59978e-11	1.85774e-11	1.03686e-11	3.39695e-12
-9.9	4.14577e-08	3.07238e-08	2.06851e-08	1.0998e-08	5.62477e-09	3.42362e-09	2.34988e-09	1.40895e-09	7.13582e-10	5.0119e-10	1.74752e-10	9.612e-11	4.66028e-11	1.8457e-11	9.94547e-12	3.3916e-12
-9.8	4.10685e-08	3.04509e-08	2.04217e-08	1.09973e-08	5.55411e-09	3.37619e-09	2.32384e-09	1.37896e-09	7.08935e-10	4.96912e-10	1.71886e-10	9.64543e-11	4.67356e-11	1.8326e-11	9.71489e-12	3.38707e-12
-9.7	4.07062e-08	3.00924e-08	2.01761e-08	1.0925e-08	5.45387e-09	3.3456e-09	2.30981e-09	1.34746e-09	7.05106e-10	4.9133e-10	1.68986e-10	9.62302e-11	4.67471e-11	1.8159e-11	9.52796e-12	3.39975e-12
-9.6	4.03792e-08	2.97371e-08	1.99924e-08	1.07831e-08	5.33152e-09	3.31011e-09	2.26256e-09	1.3442e-09	7.00046e-10	4.84722e-10	1.67325e-10	9.58234e-11	4.64918e-11	1.79931e-11	9.38075e-12	3.40749e-12
-9.5	3.99842e-08	2.94166e-08	1.98212e-08	1.06909e-08	5.20053e-09	3.29528e-09	2.20651e-09	1.32419e-09	6.9383e-10	4.78003e-10	1.67371e-10	9.52711e-11	4.62247e-11	1.78174e-11	9.24243e-12	3.44162e-12
-9.4	3.95616e-08	2.91551e-08	1.96589e-08	1.06574e-08	5.14867e-09	3.27314e-09	2.18988e-09	1.29713e-09	6.87444e-10	4.72243e-10	1.68198e-10	9.46365e-11	4.58661e-11	1.7608e-11	9.10943e-12	3.45128e-12
-9.3	3.93284e-08	2.88734e-08	1.94427e-08	1.0609e-08	5.12321e-09	3.23064e-09	2.17948e-09	1.26431e-09	6.78914e-10	4.684e-10	1.68131e-10	9.39738e-11	4.54976e-11	1.74355e-11	9.00234e-12	3.42605e-12
-9.2	3.88501e-08	2.85661e-08	1.9201e-08	1.05154e-08	5.06714e-09	3.18e-09	2.15653e-09	1.25172e-09	6.70215e-10	4.65674e-10	1.66576e-10	9.3255e-11	4.50565e-11	1.72344e-11	8.8974e-12	3.43471e-12
-9.1	3.85981e-08	2.82252e-08	1.89544e-08	1.04374e-08	4.99063e-09	3.16384e-09	2.10893e-09	1.25191e-09	6.63614e-10	4.62727e-10	1.63919e-10	9.24353e-11	4.46444e-11	1.70337e-11	8.78424e-12	3.46154e-12
-9	3.80968e-08	2.78859e-08	1.87562e-08	1.04015e-08	4.96505e-09	3.14057e-09	2.08781e-09	1.25038e-09	6.58483e-10	4.58654e-10	1.60298e-10	9.16198e-11	4.41864e-11	1.68344e-11	8.68614e-12	3.45106e-12
-8.9	3.75909e-08	2.76011e-08	1.85938e-08	1.03731e-08	4.92127e-09	3.10867e-09	2.07826e-09	1.21713e-09	6.54236e-10	4.53459e-10	1.56703e-10	9.07889e-11	4.37058e-11	1.66498e-11	8.571e-12	3.47446e-12
-8.8	3.71252e-08	2.73334e-08	1.84099e-08	1.03158e-08	4.85849e-09	3.07877e-09	2.06251e-09	1.19355e-09	6.49018e-10	4.47484e-10	1.54579e-10	8.99019e-11	4.32347e-11	1.64457e-11	8.47797e-12	3.55667e-12
-8.7	3.67426e-08	2.70442e-08	1.81873e-08	1.02345e-08	4.78616e-09	3.05615e-09	2.0137e-09	1.19328e-09	6.42629e-10	4.3921e-10	1.54418e-10	8.90461e-11	4.27558e-11	1.62638e-11	8.37207e-12	3.49767e-12
-8.6	3.63635e-08	2.67147e-08	1.79141e-08	1.01257e-08	4.72559e-09	3.02982e-09	1.99742e-09	1.19411e-09	6.34832e-10	4.33935e-10	1.55018e-10	8.80851e-11	4.22705e-11	1.60602e-11	8.27573e-12	3.5242e-12
-8.5	3.60281e-08	2.63374e-08	1.76918e-08	9.98641e-09	4.6684e-09	2.91495e-09	1.99041e-09	1.17458e-09	6.2592e-10	4.30235e-10	1.54713e-10	8.72269e-11	4.17902e-11	1.58795e-11	8.17109e-12	3.51393e-12
-8.4	3.56176e-08	2.60154e-08	1.75202e-08	9.87927e-09	4.64629e-09	2.84662e-09	1.97671e-09	1.13796e-09	6.17689e-10	4.27388e-10	1.52877e-10	8.6267e-11	4.12983e-11	1.56751e-11	8.06757e-12	3.49538e-12
-8.3	3.52039e-08	2.57396e-08	1.73573e-08	9.81237e-09	4.59728e-09	2.80353e-09	1.93656e-09	1.13405e-09	6.10126e-10	4.23939e-10	1.4986e-10	8.53305e-11	4.08332e-11	1.54961e-11	7.9683e-12	3.42972e-12
-8.2	3.47467e-08	2.54646e-08	1.71735e-08	9.72872e-09	4.48698e-09	2.78195e-09	1.90645e-09	1.13605e-09	6.04772e-10	4.20131e-10	1.46051e-10	8.43752e-11	4.03074e-11	1.52929e-11	7.88132e-12	3.42784e-12
-8.1	3.43196e-08	2.51723e-08	1.70082e-08	9.61756e-09	4.36579e-09	2.75732e-09	1.8976e-09	1.12909e-09	6.00168e-10	4.1506e-10	1.42616e-10	8.33874e-11	3.98106e-11	1.51144e-11	7.78108e-12	3.41487e-12
-8	3.39253e-08	2.48288e-08	1.67978e-08	9.46893e-09	4.32419e-09	2.70531e-09	1.89298e-09	1.09136e-09	5.94489e-10	4.09211e-10	1.41267e-10	8.23789e-11	3.93049e-11	1.49207e-11	7.68639e-12	3.39141e-12
-7.9	3.35378e-08	2.4464e-08	1.61208e-08	9.30381e-09	4.27783e-09	2.67028e-09	1.86458e-09	1.08101e-09	5.88356e-10	4.02751e-10	1.41621e-10	8.14464e-11	3.88297e-11	1.47326e-11	7.58791e-12	3.37116e-12
-7.8	3.3126e-08	2.41483e-08	1.58106e-08	9.17204e-09	4.20691e-09	2.65274e-09	1.83188e-09	1.08423e-09	5.79985e-10	3.96091e-10	1.41915e-10	8.04229e-11	3.83014e-11	1.45455e-11	7.49347e-12	3.26412e-12
-7.7	3.26448e-08	2.38894e-08	1.56481e-08	9.10461e-09	4.17371e-09	2.64309e-09	1.82726e-09	1.08973e-09	5.71263e-10	3.89698e-10	1.40828e-10	7.94741e-11	3.7813e-11	1.43567e-11	7.39396e-12	3.30247e-12
-7.6	3.21354e-08	2.36148e-08	1.54734e-08	9.02775e-09	4.14443e-09	2.6036e-09	1.81467e-09	1.08065e-09	5.62316e-10	3.83852e-10	1.38217e-10	7.84286e-11	3.72951e-11	1.41521e-11	7.303e-12	3.27126e-12
-7.5	3.16642e-08	2.32855e-08	1.52624e-08	8.92094e-09	4.04981e-09	2.56745e-09	1.7859e-09	1.0469e-09	5.54487e-10	3.79644e-10	1.34451e-10	7.74659e-11	3.67834e-11	1.39961e-11	7.20305e-12	3.24905e-12
-7.4	3.13013e-08	2.29341e-08	1.50123e-08	8.76872e-09	3.97712e-09	2.55739e-09	1.73961e-09	1.047e-09	5.48459e-10	3.7631e-10	1.30669e-10	7.63985e-11	3.62764e-11	1.37907e-11	7.11252e-12	3.21458e-12
-7.3	3.08634e-08	2.26015e-08	1.47805e-08	8.60916e-09	3.93988e-09	2.53735e-09	1.73561e-09	1.04504e-09	5.43942e-10	3.73216e-10	1.28587e-10	7.53744e-11	3.57646e-11	1.3606e-11	7.01032e-12	3.18871e-12
-7.2	3.03716e-08	2.23167e-08	1.45965e-08	8.49307e-09	3.91317e-09	2.51457e-09	1.73028e-09	1.03147e-09	5.38001e-10	3.6963e-10	1.28512e-10	7.43156e-11	3.52304e-11	1.34319e-11	6.91949e-12	3.19281e-12
-7.1	2.98346e-08	2.20496e-08	1.44348e-08	8.41075e-09	3.83384e-09	2.45887e-09	1.70263e-09	9.99395e-10	5.30956e-10	3.64721e-10	1.29095e-10	7.33015e-11	3.47509e-11	1.32359e-11	6.82392e-12	3.17149e-12
-7	2.93912e-08	2.17675e-08	1.42602e-08	8.3279e-09	3.77762e-09	2.41282e-09	1.65829e-09	9.84776e-10	5.22416e-10	3.59026e-10	1.28421e-10	7.22272e-11	3.42164e-11	1.3054e-11	6.72582e-12	3.14456e-12
-6.9	2.89939e-08	2.14246e-08	1.40495e-08	8.21803e-09	3.73201e-09	2.39197e-09	1.65124e-09	9.80613e-10	5.1413e-10	3.52866e-10	1.26058e-10	7.12016e-11	3.36942e-11	1.28578e-11	6.63252e-12	3.04679e-12
-6.8	2.86333e-08	2.10646e-08	1.38014e-08	8.06307e-09	3.69623e-09	2.37514e-09	1.63954e-09	9.81063e-10	5.05041e-10	3.46019e-10	1.22603e-10	7.01195e-11	3.31796e-11	1.26986e-11	6.53714e-12	3.02665e-12
-6.7	2.82162e-08	2.07519e-08	1.3568e-08	7.98145e-09	3.63984e-09	2.34843e-09	1.6272e-09	9.41101e-10	4.98249e-10	3.39349e-10	1.18792e-10	6.90827e-11	3.26615e-11	1.24707e-11	6.44614e-12	3.05895e-12
-6.6	2.77573e-08	2.04807e-08	1.33796e-08	7.80192e-09	3.56271e-09	2.28222e-09	1.57433e-09	9.12796e-10	4.9312e-10	3.333e-10	1.15875e-10	6.79879e-11	3.21423e-11	1.23315e-11	6.34556e-12	2.96742e-12
-6.5	2.72807e-08	2.02058e-08	1.32194e-08	7.68341e-09	3.50927e-09	2.25328e-09	1.54799e-09	9.11258e-10	4.8763e-10	3.28546e-10	1.15244e-10	6.69512e-11	3.16377e-11	1.2124e-11	6.25328e-12	2.91919e-12
-6.4	2.68437e-08	1.98952e-08	1.30465e-08	7.63879e-09	3.46554e-09	2.23366e-09	1.53858e-09	9.08592e-10	4.81079e-10	3.24876e-10	1.15887e-10	6.58894e-11	3.10984e-11	1.19364e-11	6.15988e-12	2.91864e-12
-6.3	2.64461e-08	1.95412e-08	1.28371e-08	7.49836e-09	3.41453e-09	2.20818e-09	1.52454e-09	8.80677e-10	4.72793e-10	3.21749e-10	1.15746e-10	6.48166e-11	3.05759e-11	1.1769e-11	6.06104e-12	2.8974e-12
-6.2	2.60567e-08	1.91963e-08	1.25888e-08	7.32409e-09	3.33465e-09	2.14434e-09	1.48181e-09	8.45074e-10	4.61518e-10	3.18124e-10	1.13922e-10	6.37482e-11	3.00535e-11	1.15403e-11	5.96338e-12	2.86679e-12
-6.1	2.5658e-08	1.89016e-08	1.23535e-08	7.26075e-09	3.28868e-09	2.08251e-09	1.44545e-09	8.47991e-10	4.54172e-10	3.13688e-10	1.10868e-10	6.2703e-11	2.95271e-11	1.14048e-11	5.8698e-12	2.82682e-12
-6	2.52099e-08	1.86324e-08	1.21619e-08	7.17227e-09	3.25175e-09	2.05443e-09	1.43616e-09	8.40318e-10	4.49031e-10	3.08234e-10	1.06924e-10	6.16608e-11	2.90079e-11	1.11734e-11	5.76666e-12	2.79024e-12
-5.9	2.47445e-08	1.83456e-08	1.20009e-08	6.99971e-09	3.21097e-09	2.02773e-09	1.42604e-09	8.39467e-10	4.43746e-10	3.02083e-10	1.03448e-10	6.0614e-11	2.84803e-11	1.10202e-11	5.69182e-12	2.76872e-12
-5.8	2.43206e-08	1.80208e-08	1.1828e-08	6.86683e-09	3.14958e-09	1.99078e-09	1.38609e-09	7.90512e-10	4.37313e-10	2.9522e-10	1.02146e-10	5.9544e-11	2.79591e-11	1.08267e-11	5.59305e-12	2.72639e-12
-5.7	2.39375e-08	1.76568e-08	1.16165e-08	6.82023e-09	3.09054e-09	1.92689e-09	1.34654e-09	8.13299e-10	4.2902e-10	2.88493e-10	1.02547e-10	5.84741e-11	2.74308e-11	1.06454e-11	5.46846e-12	2.70345e-12
-5.6	2.35556e-08	1.73287e-08	1.1373e-08	6.67629e-09	3.06332e-09	1.88891e-09	1.33796e-09	7.77402e-10	4.19768e-10	2.82192e-10	1.0275e-10	5.74457e-11	2.69029e-11	1.04457e-11	5.40362e-12	2.65869e-12
-5.5	2.31494e-08	1.70561e-08	1.11348e-08	6.49981e-09	3.02925e-09	1.86888e-09	1.32813e-09	7.84973e-10	4.1021e-10	2.77173e-10	1.01543e-10	5.63502e-11	2.63876e-11	1.02843e-11	5.30749e-12	2.59768e-12
-5.4	2.26937e-08	1.67851e-08	1.09388e-08	6.4179e-09	2.96641e-09	1.84477e-09	1.29929e-09	7.6859e-10	4.02171e-10	2.73518e-10	9.8831e-11	5.53413e-11	2.58518e-11	1.00853e-11	5.18419e-12	2.56652e-12
-5.3	2.22235e-08	1.64883e-08	1.07777e-08	6.34223e-09	2.90217e-09	1.79962e-09	1.25189e-09	7.46851e-10	3.96287e-10	2.70382e-10	9.50955e-11	5.4257e-11	2.5308e-11	9.89849e-12	5.11419e-12	2.48969e-12
-5.2	2.17909e-08	1.61426e-08	1.06078e-08	6.16572e-09	2.86594e-09	1.74742e-09	1.23671e-09	7.08695e-10	3.91474e-10	2.66753e-10	9.12819e-11	5.32457e-11	2.48015e-11	9.72807e-12	5.0192e-12	2.50915e-12
-5.1	2.14055e-08	1.57853e-08	1.04005e-08	6.02266e-09	2.82289e-09	1.72177e-09	1.22832e-09	7.25018e-10	3.85132e-10	2.6235e-10	9.38783e-11	5.21561e-11	2.4265e-11	9.52957e-12	4.9022e-12	2.4406e-12
-5	2.10186e-08	1.54761e-08	1.01555e-08	5.96792e-09	2.75058e-09	1.70484e-09	1.20729e-09	7.16216e-10	3.77344e-10	2.56897e-10	9.13258e-11	5.11522e-11	2.37321e-11	9.34421e-12	4.8248e-12	2.3831e-12
-4.9	2.06047e-08	1.52029e-08	9.91958e-09	5.84091e-09	2.67301e-09	1.67937e-09	1.16014e-09	6.79289e-10	3.68666e-10	2.50765e-10	8.75961e-11	5.00855e-11	2.32074e-11	9.16506e-12	4.73184e-12	2.30615e-12
-4.8	2.01531e-08	1.49255e-08	9.72548e-09	5.6575e-09	2.62173e-09	1.62047e-09	1.13916e-09	6.7634e-10	3.58874e-10	2.43842e-10	8.3907e-11	4.90242e-11	2.26903e-11	8.9858e-12	4.61334e-12	2.31965e-12
-4.7	1.96937e-08	1.46157e-08	9.56131e-09	5.57623e-09	2.58227e-09	1.57913e-09	1.1271e-09	6.77374e-10	3.49967e-10	2.36948e-10	8.67084e-11	4.7998e-11	2.21302e-11	8.80145e-12	4.53827e-12	2.22516e-12
-4.6	1.92782e-08	1.42619e-08	9.38701e-09	5.50571e-09	2.52425e-09	1.55757e-09	1.11196e-09	6.29954e-10	3.43529e-10	2.30641e-10	8.42198e-11	4.69231e-11	2.16475e-11	8.61903e-12	4.44637e-12	2.17965e-12
-4.5	1.88975e-08	1.39164e-08	9.18314e-09	5.33018e-09	2.44669e-09	1.53995e-09	1.05903e-09	6.34387e-10	3.38186e-10	2.25988e-10	8.05383e-11	4.59506e-11	2.10618e-11	8.43057e-12	4.32446e-12	2.18511e-12
-4.4	1.85081e-08	1.36276e-08	8.93964e-09	5.17017e-09	2.39233e-09	1.49903e-09	1.02871e-09	6.34185e-10	3.32228e-10	2.22585e-10	8.0546e-11	4.48891e-11	2.05931e-11	8.24323e-12	4.25552e-12	2.12415e-12
-4.3	1.80871e-08	1.33578e-08	8.69892e-09	5.11652e-09	2.34822e-09	1.44346e-09	1.02031e-09	5.90435e-10	3.25424e-10	2.19529e-10	8.00196e-11	4.38334e-11	2.00268e-11	8.05854e-12	4.14658e-12	2.01871e-12
-4.2	1.76272e-08	1.30769e-08	8.50757e-09	4.98762e-09	2.29443e-09	1.41464e-09	1.01131e-09	5.89572e-10	3.17032e-10	2.15779e-10	7.73691e-11	4.28266e-11	1.95233e-11	7.87466e-12	4.04521e-12	2.01742e-12
-4.1	1.71714e-08	1.27476e-08	8.34621e-09	4.80407e-09	2.20872e-09	1.39835e-09	9.63906e-10	5.93024e-10	3.07746e-10	2.10949e-10	7.39187e-11	4.17418e-11	1.89953e-11	7.68785e-12	3.95723e-12	1.94629e-12
-4	1.67649e-08	1.23851e-08	8.17434e-09	4.70726e-09	2.15035e-09	1.37426e-09	9.29738e-10	5.47457e-10	2.98245e-10	2.04903e-10	7.28764e-11	4.07518e-11	1.84522e-11	7.50195e-12	3.86363e-12	1.94412e-12
-3.9	1.63867e-08	1.20582e-08	7.90225e-09	4.64647e-09	2.104e-09	1.32215e-09	9.19875e-10	5.46461e-10	2.90004e-10	1.9821e-10	6.80155e-11	3.96601e-11	1.79536e-11	7.32569e-12	3.77e-12	1.93908e-12
-3.8	1.60234e-08	1.17857e-08	7.70123e-09	4.48036e-09	2.0756e-09	1.27472e-09	9.11995e-10	5.53917e-10	2.83643e-10	1.91253e-10	7.05807e-11	3.86749e-11	1.73861e-11	7.12568e-12	3.64599e-12	1.83375e-12
-3.7	1.55678e-08	1.15169e-08	7.56995e-09	4.32571e-09	1.99416e-09	1.25601e-09	8.72946e-10	5.08306e-10	2.78598e-10	1.84665e-10	6.43926e-11	3.75721e-11	1.69202e-11	6.93514e-12	3.57914e-12	1.77034e-12
-3.6	1.51066e-08	1.1219e-08	7.32458e-09	4.28519e-09	1.92518e-09	1.24012e-09	8.34127e-10	5.01179e-10	2.72567e-10	1.79979e-10	6.56178e-11	3.65712e-11	1.63431e-11	6.77492e-12	3.4767e-12	1.72875e-12
-3.5	1.46905e-08	1.08735e-08	7.06993e-09	4.18378e-09	1.88792e-09	1.20392e-09	8.36371e-10	5.09248e-10	2.65188e-10	1.7676e-10	6.34931e-11	3.54964e-11	1.58797e-11	6.58201e-12	3.37788e-12	1.66073e-12
-3.4	1.42511e-08	1.05172e-08	6.93404e-09	4.00528e-09	1.84798e-09	1.15257e-09	7.90485e-10	4.59931e-10	2.56843e-10	1.73793e-10	5.93495e-11	3.44946e-11	1.5314e-11	6.39102e-12	3.25554e-12	1.56337e-12
-3.3	1.38794e-08	1.02101e-08	6.74391e-09	3.93598e-09	1.78018e-09	1.11747e-09	8.022e-10	4.56327e-10	2.47516e-10	1.69768e-10	6.14896e-11	3.34206e-11	1.48451e-11	6.20016e-12	3.19328e-12	1.56316e-12
-3.2	1.34904e-08	9.93952e-09	6.47591e-09	3.85138e-09	1.72453e-09	1.09991e-09	7.63268e-10	4.67354e-10	2.38061e-10	1.64508e-10	5.45899e-11	3.24133e-11	1.43096e-11	5.99927e-12	3.08124e-12	1.51676e-12
-3.1	1.30533e-08	9.66248e-09	6.28266e-09	3.67205e-09	1.6964e-09	1.07999e-09	7.13054e-10	4.16898e-10	2.29741e-10	1.58221e-10	5.72578e-11	3.13534e-11	1.38078e-11	5.80408e-12	2.97781e-12	1.4721e-12
-3	1.25888e-08	9.34886e-09	6.14553e-09	3.52822e-09	1.65848e-09	1.03568e-09	7.15963e-10	4.06624e-10	2.23383e-10	1.5101e-10	5.3021e-11	3.03066e-11	1.33142e-11	5.61305e-12	2.87474e-12	1.42023e-12
-2.9	1.21494e-08	8.99663e-09	5.89864e-09	3.47846e-09	1.59416e-09	9.8759e-10	6.93646e-10	4.02224e-10	2.1807e-10	1.44148e-10	5.13901e-11	2.92808e-11	1.281e-11	5.4188e-12	2.79456e-12	1.35138e-12
-2.8	1.17536e-08	8.65372e-09	5.64923e-09	3.34638e-09	1.52405e-09	9.66045e-10	6.46421e-10	4.00534e-10	2.12313e-10	1.38824e-10	5.17562e-11	2.82166e-11	1.22939e-11	5.22572e-12	2.68873e-12	1.33464e-12
-2.7	1.13709e-08	8.36173e-09	5.51339e-09	3.1634e-09	1.47887e-09	9.49467e-10	6.38402e-10	3.91478e-10	2.05425e-10	1.35337e-10	4.66845e-11	2.72263e-11	1.18191e-11	5.04432e-12	2.57987e-12	1.27552e-12
-2.6	1.09802e-08	8.09573e-09	5.32077e-09	3.07969e-09	1.4185e-09	9.29461e-10	6.3612e-10	3.81784e-10	1.9731e-10	1.32608e-10	4.81917e-11	2.61432e-11	1.13205e-11	4.85441e-12	2.48846e-12	1.23751e-12
-2.5	1.05473e-08	7.72642e-09	5.05437e-09	3.01076e-09	1.35607e-09	8.69667e-10	5.81466e-10	3.69413e-10	1.8816e-10	1.2885e-10	4.19508e-11	2.51532e-11	1.08217e-11	4.65805e-12	2.39824e-12	1.17734e-12
-2.4	1.0073e-08	7.46437e-09	4.86093e-09	2.83504e-09	1.28158e-09	8.30227e-10	5.54933e-10	3.45019e-10	1.78711e-10	1.23515e-10	4.48215e-11	2.407e-11	1.03501e-11	4.48207e-12	2.29757e-12	1.13634e-12
-2.3	9.64405e-09	7.19428e-09	4.72553e-09	2.66892e-09	1.23778e-09	8.10239e-10	5.62386e-10	3.2442e-10	1.6966e-10	1.17108e-10	3.913e-11	2.30613e-11	9.86037e-12	4.30259e-12	2.18914e-12	1.08373e-12
-2.2	9.25111e-09	6.83291e-09	4.47892e-09	2.62136e-09	1.1985e-09	7.85732e-10	5.15657e-10	3.01511e-10	1.62495e-10	1.09897e-10	3.91083e-11	2.20239e-11	9.38607e-12	4.08469e-12	2.08898e-12	1.04275e-12
-2.1	8.8895e-09	6.49076e-09	4.23028e-09	2.50458e-09	1.14571e-09	7.18484e-10	4.78224e-10	2.78897e-10	1.56422e-10	1.03189e-10	3.87699e-11	2.09896e-11	8.91233e-12	3.88123e-12	2.00276e-12	9.94621e-13
-2	8.48194e-09	6.24552e-09	4.09191e-09	2.32251e-09	1.06957e-09	7.05773e-10	4.92199e-10	2.61418e-10	1.5099e-10	9.8672e-11	3.29339e-11	1.99535e-11	8.45649e-12	3.70997e-12	1.89941e-12	9.35457e-13
-1.9	8.03349e-09	5.94439e-09	3.88571e-09	2.22632e-09	1.02193e-09	6.75965e-10	4.46287e-10	2.46245e-10	1.4497e-10	9.58126e-11	3.47366e-11	1.89216e-11	7.97577e-12	3.52471e-12	1.79313e-12	8.76204e-13
-1.8	7.62854e-09	5.57416e-09	3.62363e-09	2.17275e-09	9.82541e-10	6.11957e-10	4.14671e-10	2.39223e-10	1.37803e-10	9.27352e-11	3.28129e-11	1.79044e-11	7.51961e-12	3.30964e-12	1.70513e-12	8.38624e-13
-1.7	7.15026e-09	5.26277e-09	3.47432e-09	2.01024e-09	9.33178e-10	6.01148e-10	3.87843e-10	2.37817e-10	1.29627e-10	8.82849e-11	2.75777e-11	1.68527e-11	7.08457e-12	3.11703e-12	1.60038e-12	7.88133e-13
-1.6	6.73022e-09	5.02346e-09	3.30318e-09	1.84693e-09	8.60517e-10	5.73273e-10	3.60709e-10	2.37539e-10	1.20575e-10	8.22998e-11	2.94302e-11	1.58459e-11	6.61965e-12	2.93014e-12	1.49729e-12	7.3323e-13
-1.5	6.37984e-09	4.69335e-09	3.0388e-09	1.79506e-09	8.29145e-10	5.07205e-10	3.35826e-10	2.29877e-10	1.11236e-10	7.52786e-11	2.74047e-11	1.47845e-11	6.16666e-12	2.74338e-12	1.39921e-12	6.8442e-13
-1.4	5.92629e-09	4.32247e-09	2.82341e-09	1.69404e-09	7.52595e-10	4.9643e-10	3.13934e-10	2.2051e-10	1.02272e-10	7.20024e-11	2.21623e-11	1.37946e-11	5.68779e-12	2.5436e-12	1.3124e-12	6.29856e-13
-1.3	5.45774e-09	4.04973e-09	2.69411e-09	1.51371e-09	7.22628e-10	4.6455e-10	2.94456e-10	1.99596e-10	9.44879e-11	6.3223e-11	2.37675e-11	1.27297e-11	5.25241e-12	2.34248e-12	1.21666e-12	5.69342e-13
-1.2	5.09045e-09	3.78256e-09	2.46879e-09	1.39669e-09	6.41214e-10	3.96206e-10	2.75254e-10	1.78147e-10	9.22412e-11	6.21702e-11	2.23579e-11	1.17516e-11	4.8404e-12	2.14147e-12	1.0913e-12	5.30137e-13
-1.1	4.6998e-09	3.41196e-09	2.20556e-09	1.35082e-09	5.80291e-10	3.69426e-10	2.59251e-10	1.56641e-10	8.31131e-11	5.53666e-11	1.7019e-11	1.06777e-11	4.39172e-12	1.94547e-12	1.00563e-12	4.54915e-13
-1	4.2186e-09	3.09157e-09	2.05433e-09	1.19992e-09	5.60995e-10	3.47995e-10	2.4313e-10	1.33288e-10	7.56703e-11	4.90103e-11	1.76592e-11	9.708e-12	3.9433e-12	1.76305e-12	8.93244e-13	4.30253e-13
-0.9	3.80469e-09	2.85489e-09	1.8877e-09	1.02794e-09	4.88536e-10	3.24387e-10	2.2707e-10	1.12653e-10	6.6223e-11	4.74549e-11	1.64078e-11	8.66069e-12	3.51749e-12	1.58045e-12	8.0293e-13	3.82069e-13
-0.8	3.44403e-09	2.5307e-09	1.62787e-09	9.68229e-10	4.14785e-10	2.95725e-10	2.07721e-10	9.52128e-11	6.25203e-11	3.97557e-11	1.22732e-11	7.68632e-12	3.0963e-12	1.38913e-12	6.93426e-13	3.571e-13
-0.7	2.97556e-09	2.15677e-09	1.40356e-09	8.67529e-10	3.93638e-10	2.63736e-10	1.85626e-10	8.0688e-11	5.02125e-11	3.42575e-11	1.13181e-11	6.69102e-12	2.66503e-12	1.19206e-12	6.17597e-13	2.73244e-13
-0.6	2.51613e-09	1.88002e-09	1.27617e-09	6.76117e-10	3.24625e-10	2.24457e-10	1.61685e-10	6.8018e-11	4.73371e-11	3.25038e-11	1.19405e-11	5.68668e-12	2.24334e-12	9.97973e-13	5.10284e-13	2.02682e-13
-0.5	2.1616e-09	1.62577e-09	1.05687e-09	6.23557e-10	2.65458e-10	1.83524e-10	1.35813e-10	5.44636e-11	3.56366e-11	2.30331e-11	7.7246e-12	4.70568e-12	1.83528e-12	7.92039e-13	4.06862e-13	1.6294e-13
-0.4	1.75504e-09	1.26868e-09	7.9136e-10	5.04907e-10	2.08353e-10	1.42175e-10	1.06951e-10	4.13104e-11	3.25286e-11	2.19366e-11	5.5878e-12	3.74316e-12	1.43532e-12	6.05898e-13	3.19662e-13	1.09812e-13
-0.3	1.26949e-09	9.18046e-10	6.51026e-10	3.34178e-10	1.51143e-10	1.00626e-10	7.89012e-11	2.83465e-11	2.14201e-11	1.47005e-11	3.4744e-12	2.78712e-12	1.04744e-12	4.16016e-13	1.97601e-13	6.70479e-14
-0.2	8.5155e-10	6.87607e-10	4.54809e-10	2.45063e-10	9.53468e-11	5.9795e-11	5.00969e-11	1.57226e-11	1.76901e-11	1.20559e-11	1.4156e-12	1.82548e-12	6.28814e-13	2.41808e-13	1.12448e-13	2.87367e-14
-0.1	5.07973e-10	3.54519e-10	2.00696e-10	1.5889e-10	4.16181e-11	2.52464e-11	3.13973e-11	1.09173e-11	8.91353e-12	4.44305e-12	4.90806e-13	8.80126e-13	2.74857e-13	5.49726e-14	9.08796e-15	3.87856e-15
0	4.78997e-11	3.00059e-12	2.95226e-11	5.62183e-11	4.55424e-12	1.09803e-11	1.14139e-11	7.99599e-12	1.17419e-12	8.60361e-13	1.8509e-12	6.07876e-14	1.50534e-13	1.50043e-13	1.2098e-13	5.08172e-14
0.1	3.41181e-10	2.28256e-10	1.43321e-10	1.00067e-10	2.80399e-11	3.7407e-11	2.07451e-11	1.5024e-11	4.92741e-12	3.33031e-12	4.36982e-13	9.75759e-13	5.06214e-13	3.54158e-13	2.08091e-13	7.343e-14
0.2	8.42317e-10	6.22443e-10	3.29998e-10	1.87729e-10	1.10804e-10	4.81116e-11	5.94931e-11	6.85578e-12	1.25725e-11	7.16676e-12	4.3043e-12	1.87782e-12	8.66372e-13	5.3476e-13	3.18408e-13	1.60935e-13
0.3	1.19265e-09	8.61678e-10	6.24575e-10	2.89238e-10	1.59609e-10	8.28613e-11	6.97161e-11	6.02096e-11	2.06619e-11	1.2879e-11	6.6355e-12	2.78706e-12	1.22201e-12	7.34779e-13	4.22942e-13	1.98842e-13
0.4	1.60347e-09	1.15791e-09	7.51311e-10	4.18198e-10	2.05536e-10	1.24135e-10	9.56193e-11	6.54249e-11	3.12946e-11	2.10096e-11	8.9066e-12	3.697e-12	1.58842e-12	9.23774e-13	5.36069e-13	2.29114e-13
0.5	2.08899e-09	1.52844e-09	9.54251e-10	5.9762e-10	2.52336e-10	1.65722e-10	1.21677e-10	8.06328e-11	3.60379e-11	2.24272e-11	1.08187e-11	4.61364e-12	1.95601e-12	1.13392e-12	6.60566e-13	2.80864e-13
0.6	2.50449e-09	1.83522e-09	1.22158e-09	6.94943e-10	3.00429e-10	2.07988e-10	1.52968e-10	9.60083e-11	4.20144e-11	3.13159e-11	1.0005e-11	5.51241e-12	2.31375e-12	1.32986e-12	7.46929e-13	3.34066e-13
0.7	2.8508e-09	2.06923e-09	1.40619e-09	7.58114e-10	3.53112e-10	2.5431e-10	1.81552e-10	1.10242e-10	5.03659e-11	3.19762e-11	1.01516e-11	6.42276e-12	2.67657e-12	1.51761e-12	8.69502e-13	4.18922e-13
0.8	3.30381e-09	2.40801e-09	1.54465e-09	9.2711e-10	4.0616e-10	2.92196e-10	2.03121e-10	1.26138e-10	6.09624e-11	4.17361e-11	1.47029e-11	7.338e-12	3.0474e-12	1.70099e-12	9.64952e-13	4.39979e-13
0.9	3.78174e-09	2.7731e-09	1.79194e-09	1.07918e-09	4.5984e-10	3.27274e-10	2.15549e-10	1.43824e-10	6.44201e-11	4.17498e-11	1.3357e-11	8.25187e-12	3.42955e-12	1.89186e-12	1.08988e-12	5.09437e-13
1	4.14261e-09	3.02587e-09	2.04023e-09	1.12658e-09	5.12684e-10	3.57824e-10	2.25534e-10	1.56998e-10	7.43885e-11	5.09796e-11	1.69888e-11	9.17098e-12	3.80962e-12	2.07451e-12	1.20384e-12	5.35439e-13
1.1	4.53279e-09	3.29707e-09	2.17782e-09	1.23937e-09	5.93641e-10	3.84467e-10	2.3691e-10	1.6327e-10	8.2099e-11	5.34029e-11	1.97691e-11	1.00731e-11	4.18654e-12	2.26971e-12	1.30993e-12	5.82431e-13
1.2	5.01002e-09	3.66028e-09	2.36444e-09	1.42087e-09	6.54454e-10	4.07731e-10	2.55708e-10	1.6659e-10	9.15247e-11	5.80472e-11	1.80652e-11	1.10117e-11	4.56891e-12	2.45989e-12	1.41801e-12	6.388e-13
1.3	5.44013e-09	3.99378e-09	2.6268e-09	1.52685e-09	6.75323e-10	4.32348e-10	2.80987e-10	1.68324e-10	9.80319e-11	6.5895e-11	2.38104e-11	1.19402e-11	4.95179e-12	2.66849e-12	1.51361e-12	6.83927e-13
1.4	5.78665e-09	4.2294e-09	2.83258e-09	1.57468e-09	7.41635e-10	4.62537e-10	3.12463e-10	1.74161e-10	1.03048e-10	7.21494e-11	2.32623e-11	1.28595e-11	5.3573e-12	2.8563e-12	1.64297e-12	7.26621e-13
1.5	6.23851e-09	4.54169e-09	2.96134e-09	1.73525e-09	8.14668e-10	4.95819e-10	3.45364e-10	1.85763e-10	1.08724e-10	7.61057e-11	2.38184e-11	1.38134e-11	5.76454e-12	3.04191e-12	1.7268e-12	7.66847e-13
1.6	6.70767e-09	4.9128e-09	3.18858e-09	1.89986e-09	8.55158e-10	5.51699e-10	3.78013e-10	2.01372e-10	1.15983e-10	7.90033e-11	2.94839e-11	1.4754e-11	6.17964e-12	3.25166e-12	1.86849e-12	8.35587e-13
1.7	7.07741e-09	5.17922e-09	3.44935e-09	1.95212e-09	8.95201e-10	6.02846e-10	4.08605e-10	2.22096e-10	1.24571e-10	8.20783e-11	2.74695e-11	1.57185e-11	6.60545e-12	3.46485e-12	1.9581e-12	8.65704e-13
1.8	7.46788e-09	5.44617e-09	3.60156e-09	2.05287e-09	9.5067e-10	5.98191e-10	4.37237e-10	2.43258e-10	1.34022e-10	8.60771e-11	2.94835e-11	1.66734e-11	7.03512e-12	3.62901e-12	2.07244e-12	9.37903e-13
1.9	7.93969e-09	5.80325e-09	3.76583e-09	2.23102e-09	1.02445e-09	6.54132e-10	4.60532e-10	2.64868e-10	1.43208e-10	9.1168e-11	3.4536e-11	1.76596e-11	7.46314e-12	3.82039e-12	2.19374e-12	9.65615e-13
2	8.3076e-09	6.13939e-09	4.02209e-09	2.35643e-09	1.0753e-09	7.0718e-10	4.75136e-10	2.86095e-10	1.51039e-10	9.71195e-11	3.33818e-11	1.86087e-11	7.90351e-12	4.0544e-12	2.27686e-12	1.01761e-12
2.1	8.70724e-09	6.38093e-09	4.25182e-09	2.39349e-09	1.11437e-09	7.05392e-10	4.86829e-10	3.05838e-10	1.56963e-10	1.03761e-10	3.41073e-11	1.96315e-11	8.34449e-12	4.25315e-12	2.4113e-12	1.07013e-12
2.2	9.16088e-09	6.68648e-09	4.3811e-09	2.53666e-09	1.16173e-09	7.52385e-10	5.01616e-10	3.24429e-10	1.61946e-10	1.10413e-10	3.9707e-11	2.05874e-11	8.79784e-12	4.43851e-12	2.4992e-12	1.117e-12
2.3	9.63652e-09	7.05608e-09	4.58877e-09	2.71077e-09	1.23825e-09	7.95455e-10	5.24025e-10	3.33149e-10	1.68092e-10	1.16642e-10	3.89748e-11	2.16043e-11	9.25363e-12	4.65168e-12	2.63859e-12	1.19987e-12
2.4	1.0052e-08	7.35376e-09	4.85536e-09	2.77461e-09	1.29317e-09	8.22257e-10	5.78164e-10	3.38903e-10	1.75971e-10	1.21565e-10	3.93307e-11	2.26221e-11	9.71741e-12	4.86398e-12	2.74294e-12	1.2359e-12
2.5	1.04265e-08	7.59132e-09	5.01222e-09	2.86097e-09	1.34649e-09	8.40637e-10	5.69303e-10	3.45187e-10	1.8482e-10	1.24986e-10	4.4951e-11	2.36273e-11	1.01688e-11	5.06364e-12	2.83712e-12	1.29953e-12
2.6	1.08037e-08	7.93288e-09	5.17804e-09	3.03758e-09	1.38848e-09	8.65374e-10	5.95523e-10	3.47095e-10	1.94132e-10	1.27634e-10	4.45893e-11	2.46817e-11	1.06507e-11	5.26712e-12	2.96475e-12	1.34913e-12
2.7	1.12142e-08	8.20434e-09	5.43575e-09	3.1741e-09	1.4548e-09	9.18582e-10	6.46289e-10	3.58148e-10	2.0325e-10	1.31116e-10	4.4609e-11	2.56498e-11	1.11233e-11	5.46803e-12	3.07346e-12	1.39924e-12
2.8	1.16572e-08	8.53124e-09	5.65721e-09	3.21236e-09	1.52082e-09	9.63225e-10	6.37384e-10	3.679e-10	2.10615e-10	1.35805e-10	5.03334e-11	2.67499e-11	1.15975e-11	5.67345e-12	3.18078e-12	1.45359e-12
2.9	1.2111e-08	8.89609e-09	5.78701e-09	3.35022e-09	1.5612e-09	9.89288e-10	6.67229e-10	3.84182e-10	2.16466e-10	1.41605e-10	5.00087e-11	2.77442e-11	1.20938e-11	5.87911e-12	3.28888e-12	1.51782e-12
3	1.25431e-08	9.22828e-09	5.98949e-09	3.52845e-09	1.59987e-09	1.01084e-09	7.18066e-10	4.04129e-10	2.21567e-10	1.48016e-10	5.01404e-11	2.88532e-11	1.25793e-11	6.08081e-12	3.42122e-12	1.59458e-12
3.1	1.29181e-08	9.50969e-09	6.25776e-09	3.5977e-09	1.66177e-09	1.05239e-09	7.06958e-10	4.29278e-10	2.2805e-10	1.54788e-10	5.41479e-11	2.98411e-11	1.30713e-11	6.29815e-12	3.51257e-12	1.62212e-12
3.2	1.32964e-08	9.7654e-09	6.43503e-09	3.68654e-09	1.73995e-09	1.11075e-09	7.37954e-10	4.51205e-10	2.35904e-10	1.6134e-10	5.64861e-11	3.09395e-11	1.35691e-11	6.51272e-12	3.64009e-12	1.67819e-12
3.3	1.3718e-08	1.00457e-08	6.5772e-09	3.85452e-09	1.78249e-09	1.14377e-09	7.87027e-10	4.71521e-10	2.44873e-10	1.66675e-10	5.52231e-11	3.19468e-11	1.40674e-11	6.72371e-12	3.74863e-12	1.70153e-12
3.4	1.41745e-08	1.03807e-08	6.82615e-09	3.99026e-09	1.82559e-09	1.16231e-09	7.96786e-10	4.89202e-10	2.54434e-10	1.70348e-10	6.12303e-11	3.30427e-11	1.45806e-11	6.93914e-12	3.85631e-12	1.74761e-12
3.5	1.4635e-08	1.07464e-08	7.07227e-09	4.04031e-09	1.87482e-09	1.18599e-09	8.04864e-10	5.04301e-10	2.63312e-10	1.72915e-10	5.98899e-11	3.40801e-11	1.50796e-11	7.14875e-12	3.97908e-12	1.75764e-12
3.6	1.50464e-08	1.10677e-08	7.20694e-09	4.17703e-09	1.95496e-09	1.24432e-09	8.51727e-10	5.11042e-10	2.7046e-10	1.76301e-10	6.17682e-11	3.51896e-11	1.55971e-11	7.38009e-12	4.06866e-12	1.86266e-12
3.7	1.54195e-08	1.13363e-08	7.39205e-09	4.35114e-09	2.01041e-09	1.28869e-09	8.58447e-10	5.16526e-10	2.76184e-10	1.8094e-10	6.65249e-11	3.6245e-11	1.61304e-11	7.57108e-12	4.20037e-12	1.89715e-12
3.8	1.57862e-08	1.16083e-08	7.65503e-09	4.42232e-09	2.03878e-09	1.31699e-09	8.71547e-10	5.24112e-10	2.81337e-10	1.86845e-10	6.42383e-11	3.73174e-11	1.66326e-11	7.77108e-12	4.32187e-12	1.97081e-12
3.9	1.62087e-08	1.19117e-08	7.85833e-09	4.49502e-09	2.078e-09	1.34425e-09	9.12146e-10	5.21255e-10	2.87907e-10	1.93199e-10	6.93278e-11	3.83815e-11	1.71617e-11	7.94339e-12	4.42334e-12	2.01131e-12
4	1.66663e-08	1.22546e-08	8.06247e-09	4.66268e-09	2.15221e-09	1.38651e-09	9.5069e-10	5.7252e-10	2.96308e-10	2.00019e-10	7.00703e-11	3.94893e-11	1.76919e-11	8.19099e-12	4.53784e-12	2.09364e-12
4.1	1.71309e-08	1.26011e-08	8.22635e-09	4.80185e-09	2.22754e-09	1.43744e-09	9.62995e-10	5.65341e-10	3.05236e-10	2.06605e-10	6.98543e-11	4.05386e-11	1.82106e-11	8.40008e-12	4.6446e-12	2.15255e-12
4.2	1.75471e-08	1.28994e-08	8.38736e-09	4.84005e-09	2.27813e-09	1.46092e-09	9.6773e-10	5.60727e-10	3.14687e-10	2.11925e-10	7.58939e-11	4.16994e-11	1.87408e-11	8.54877e-12	4.75888e-12	2.20096e-12
4.3	1.78981e-08	1.31662e-08	8.58371e-09	4.96588e-09	2.32025e-09	1.48111e-09	9.90269e-10	6.05886e-10	3.23415e-10	2.1565e-10	7.64911e-11	4.27001e-11	1.92768e-11	8.78885e-12	4.87659e-12	2.23166e-12
4.4	1.82794e-08	1.34372e-08	8.82771e-09	5.14989e-09	2.37752e-09	1.5045e-09	1.03948e-09	6.07337e-10	3.30649e-10	2.18304e-10	7.59099e-11	4.38891e-11	1.98119e-11	8.96092e-12	4.98395e-12	2.23075e-12
4.5	1.87056e-08	1.37494e-08	9.07231e-09	5.2e-09	2.44862e-09	1.56302e-09	1.05971e-09	6.05771e-10	3.35932e-10	2.21694e-10	8.05266e-11	4.49382e-11	2.03525e-11	9.18374e-12	5.11589e-12	2.34138e-12
4.6	1.91673e-08	1.41071e-08	9.26799e-09	5.3031e-09	2.49581e-09	1.60814e-09	1.07035e-09	6.49322e-10	3.41416e-10	2.26147e-10	8.35792e-11	4.60432e-11	2.08788e-11	9.36204e-12	5.21832e-12	2.39147e-12
4.7	1.96145e-08	1.44588e-08	9.42981e-09	5.48642e-09	2.51398e-09	1.62904e-09	1.0754e-09	6.53293e-10	3.48237e-10	2.31977e-10	8.40586e-11	4.71348e-11	2.14361e-11	9.57704e-12	5.33601e-12	2.45448e-12
4.8	2.0021e-08	1.47481e-08	9.59819e-09	5.59553e-09	2.56108e-09	1.64826e-09	1.11815e-09	6.48229e-10	3.56876e-10	2.38481e-10	8.34612e-11	4.82501e-11	2.19368e-11	9.75961e-12	5.42527e-12	2.42268e-12
4.9	2.04064e-08	1.50085e-08	9.80504e-09	5.64517e-09	2.62968e-09	1.69146e-09	1.15456e-09	6.94023e-10	3.66298e-10	2.45253e-10	8.37267e-11	4.93623e-11	2.25331e-11	9.97517e-12	5.55476e-12	2.54413e-12
5	2.07943e-08	1.52861e-08	1.00493e-08	5.81836e-09	2.69685e-09	1.74486e-09	1.16467e-09	6.97388e-10	3.75566e-10	2.5196e-10	9.04052e-11	5.04954e-11	2.30134e-11	1.01613e-11	5.66406e-12	2.63275e-12
5.1	2.12183e-08	1.56096e-08	1.02867e-08	5.98108e-09	2.73701e-09	1.76828e-09	1.17353e-09	6.90004e-10	3.83904e-10	2.57583e-10	9.16848e-11	5.15909e-11	2.36114e-11	1.03621e-11	5.78389e-12	2.69772e-12
5.2	2.16858e-08	1.59733e-08	1.04737e-08	6.02969e-09	2.77952e-09	1.79057e-09	1.21081e-09	7.35944e-10	3.90279e-10	2.61662e-10	9.11336e-11	5.2735e-11	2.40986e-11	1.05584e-11	5.86933e-12	2.72056e-12
5.3	2.21139e-08	1.62966e-08	1.06316e-08	6.14727e-09	2.83978e-09	1.81784e-09	1.25563e-09	7.35354e-10	3.95391e-10	2.64511e-10	9.12464e-11	5.38465e-11	2.46869e-11	1.07517e-11	6.0124e-12	2.77631e-12
5.4	2.24983e-08	1.65784e-08	1.08018e-08	6.31656e-09	2.93317e-09	1.87158e-09	1.26683e-09	7.24066e-10	4.01483e-10	2.6767e-10	9.27789e-11	5.4986e-11	2.51921e-11	1.09418e-11	6.11287e-12	2.81767e-12
5.5	2.28765e-08	1.68501e-08	1.10199e-08	6.38972e-09	2.98259e-09	1.90697e-09	1.27605e-09	7.69663e-10	4.09099e-10	2.72097e-10	9.55469e-11	5.61204e-11	2.57709e-11	1.11385e-11	6.21565e-12	2.88291e-12
5.6	2.32783e-08	1.71405e-08	1.12733e-08	6.42692e-09	3.01611e-09	1.92034e-09	1.29199e-09	7.69963e-10	4.1805e-10	2.7752e-10	9.91134e-11	5.72382e-11	2.62875e-11	1.13303e-11	6.33849e-12	2.94573e-12
5.7	2.37239e-08	1.74727e-08	1.15023e-08	6.59483e-09	3.05587e-09	1.93722e-09	1.34225e-09	8.03919e-10	4.27233e-10	2.83698e-10	1.02742e-10	5.83769e-11	2.6853e-11	1.15262e-11	6.44568e-12	2.99502e-12
5.8	2.41914e-08	1.78362e-08	1.16803e-08	6.7562e-09	3.14455e-09	1.97916e-09	1.36692e-09	7.9881e-10	4.36813e-10	2.90585e-10	1.05648e-10	5.95326e-11	2.73752e-11	1.17158e-11	6.56085e-12	3.04579e-12
5.9	2.46146e-08	1.81577e-08	1.18413e-08	6.80431e-09	3.19628e-09	2.03175e-09	1.37952e-09	7.97375e-10	4.44681e-10	2.97341e-10	1.06629e-10	6.06888e-11	2.79274e-11	1.19131e-11	6.66074e-12	3.11984e-12
6	2.49965e-08	1.84215e-08	1.20196e-08	6.93985e-09	3.22709e-09	2.04693e-09	1.38951e-09	8.38432e-10	4.50484e-10	3.03621e-10	1.06156e-10	6.18317e-11	2.84586e-11	1.21054e-11	6.78792e-12	3.19152e-12
6.1	2.53712e-08	1.86916e-08	1.22428e-08	7.12531e-09	3.2513e-09	2.06953e-09	1.43241e-09	8.38856e-10	4.55423e-10	3.08292e-10	1.06079e-10	6.29718e-11	2.90195e-11	1.22904e-11	6.89264e-12	3.18656e-12
6.2	2.57782e-08	1.8991e-08	1.24929e-08	7.23239e-09	3.30546e-09	2.09957e-09	1.46786e-09	8.42612e-10	4.62411e-10	3.11488e-10	1.07542e-10	6.41315e-11	2.95471e-11	1.24841e-11	6.98731e-12	3.27495e-12
6.3	2.62296e-08	1.9331e-08	1.27074e-08	7.28526e-09	3.38583e-09	2.15928e-09	1.47534e-09	8.7397e-10	4.7032e-10	3.14364e-10	1.1037e-10	6.52625e-11	3.00855e-11	1.26882e-11	7.11632e-12	3.32719e-12
6.4	2.66939e-08	1.96889e-08	1.28798e-08	7.45184e-09	3.44012e-09	2.19214e-09	1.47701e-09	9.05667e-10	4.79267e-10	3.18259e-10	1.14031e-10	6.64205e-11	3.06303e-11	1.28647e-11	7.21789e-12	3.35943e-12
6.5	2.71113e-08	2.00125e-08	1.3044e-08	7.61346e-09	3.48203e-09	2.2106e-09	1.51292e-09	9.08192e-10	4.89055e-10	3.23388e-10	1.17811e-10	6.75823e-11	3.1159e-11	1.30621e-11	7.32896e-12	3.41475e-12
6.6	2.74887e-08	2.02892e-08	1.32317e-08	7.65463e-09	3.52874e-09	2.23088e-09	1.55842e-09	9.04298e-10	4.97949e-10	3.29467e-10	1.20473e-10	6.87602e-11	3.17163e-11	1.32512e-11	7.43547e-12	3.51995e-12
6.7	2.78725e-08	2.05455e-08	1.34765e-08	7.79978e-09	3.60767e-09	2.27986e-09	1.57114e-09	9.15969e-10	5.05265e-10	3.3613e-10	1.21146e-10	6.99263e-11	3.22628e-11	1.34286e-11	7.54305e-12	3.55208e-12
6.8	2.82886e-08	2.08618e-08	1.37296e-08	7.93371e-09	3.67358e-09	2.33411e-09	1.57505e-09	9.5218e-10	5.10604e-10	3.42913e-10	1.20501e-10	7.10615e-11	3.27864e-11	1.36182e-11	7.65824e-12	3.61781e-12
6.9	2.87455e-08	2.12168e-08	1.39344e-08	7.98084e-09	3.7218e-09	2.39246e-09	1.59694e-09	9.73448e-10	5.17092e-10	3.49597e-10	1.20823e-10	7.22592e-11	3.3331e-11	1.38146e-11	7.75102e-12	3.64465e-12
7	2.92081e-08	2.15808e-08	1.41033e-08	8.14826e-09	3.76575e-09	2.43555e-09	1.64536e-09	9.75726e-10	5.23189e-10	3.54859e-10	1.22761e-10	7.33526e-11	3.38709e-11	1.39951e-11	7.87329e-12	3.70152e-12
7.1	2.96358e-08	2.18638e-08	1.42695e-08	8.25079e-09	3.80963e-09	2.46756e-09	1.66145e-09	9.71338e-10	5.31225e-10	3.58735e-10	1.2577e-10	7.45541e-11	3.43721e-11	1.4189e-11	7.98163e-12	3.7011e-12
7.2	3.00098e-08	2.213e-08	1.44604e-08	8.31956e-09	3.88527e-09	2.51881e-09	1.67396e-09	1.00297e-09	5.40473e-10	3.61579e-10	1.29594e-10	7.56579e-11	3.49046e-11	1.43633e-11	8.09376e-12	3.80014e-12
7.3	3.03804e-08	2.24395e-08	1.46993e-08	8.40921e-09	3.95228e-09	2.54688e-09	1.68672e-09	1.03619e-09	5.49871e-10	3.64996e-10	1.33238e-10	7.68174e-11	3.54227e-11	1.45714e-11	8.19348e-12	3.88808e-12
7.4	3.08063e-08	2.27613e-08	1.49494e-08	8.53588e-09	3.99666e-09	2.56842e-09	1.73371e-09	1.03239e-09	5.59117e-10	3.6975e-10	1.35398e-10	7.79387e-11	3.59222e-11	1.47165e-11	8.30624e-12	3.88728e-12
7.5	3.12693e-08	2.30871e-08	1.51513e-08	8.69499e-09	4.01904e-09	2.59255e-09	1.75494e-09	1.03646e-09	5.65998e-10	3.75605e-10	1.35612e-10	7.90508e-11	3.64589e-11	1.49565e-11	8.41234e-12	3.96325e-12
7.6	3.17234e-08	2.34359e-08	1.53129e-08	8.84927e-09	4.1052e-09	2.64593e-09	1.76172e-09	1.05875e-09	5.7166e-10	3.82002e-10	1.35025e-10	8.02512e-11	3.69739e-11	1.5081e-11	8.50965e-12	4.03808e-12
7.7	3.21234e-08	2.37261e-08	1.54816e-08	8.94744e-09	4.16348e-09	2.69147e-09	1.77137e-09	1.08438e-09	5.77303e-10	3.88749e-10	1.35718e-10	8.1334e-11	3.74806e-11	1.5322e-11	8.6218e-12	4.04722e-12
7.8	3.25007e-08	2.40169e-08	1.5683e-08	9.0425e-09	4.20998e-09	2.70964e-09	1.81369e-09	1.09175e-09	5.84495e-10	3.95345e-10	1.38162e-10	8.24851e-11	3.80027e-11	1.54533e-11	8.72572e-12	4.06955e-12
7.9	3.28878e-08	2.43159e-08	1.59244e-08	9.14331e-09	4.24459e-09	2.72686e-09	1.84825e-09	1.09e-09	5.93189e-10	4.0124e-10	1.4154e-10	8.35601e-11	3.85152e-11	1.56598e-11	8.83155e-12	4.18606e-12
8	3.33204e-08	2.46705e-08	1.61605e-08	9.26575e-09	4.29589e-09	2.77765e-09	1.85846e-09	1.08915e-09	6.03198e-10	4.05797e-10	1.4533e-10	8.46558e-11	3.90189e-11	1.58372e-11	8.9353e-12	4.20005e-12
8.1	3.3788e-08	2.50222e-08	1.63572e-08	9.42399e-09	4.36508e-09	2.83085e-09	1.86361e-09	1.11327e-09	6.12464e-10	4.09047e-10	1.48743e-10	8.57869e-11	3.95601e-11	1.60267e-11	9.03987e-12	4.29928e-12
8.2	3.42299e-08	2.53261e-08	1.65206e-08	9.57974e-09	4.41703e-09	2.8646e-09	1.90114e-09	1.14939e-09	6.20639e-10	4.12205e-10	1.50155e-10	8.68169e-11	4.00444e-11	1.62013e-11	9.13797e-12	4.32685e-12
8.3	3.46216e-08	2.56385e-08	1.66881e-08	9.67185e-09	4.45119e-09	2.87579e-09	1.93055e-09	1.15447e-09	6.26378e-10	4.16253e-10	1.49778e-10	8.79633e-11	4.05476e-11	1.63904e-11	9.25145e-12	4.36251e-12
8.4	3.49966e-08	2.59055e-08	1.68958e-08	9.73651e-09	4.49843e-09	2.91031e-09	1.95263e-09	1.15524e-09	6.32093e-10	4.21598e-10	1.4963e-10	8.90104e-11	4.10785e-11	1.65707e-11	9.34952e-12	4.42026e-12
8.5	3.53927e-08	2.62238e-08	1.71457e-08	9.81244e-09	4.56469e-09	2.97002e-09	1.9659e-09	1.16344e-09	6.38889e-10	4.27568e-10	1.5117e-10	9.01623e-11	4.15708e-11	1.67414e-11	9.44938e-12	4.47397e-12
8.6	3.58346e-08	2.64996e-08	1.73819e-08	9.93814e-09	4.63551e-09	2.99877e-09	2.00943e-09	1.20194e-09	6.46701e-10	4.34432e-10	1.54163e-10	9.11825e-11	4.2089e-11	1.69223e-11	9.55446e-12	4.53747e-12
8.7	3.63082e-08	2.68279e-08	1.75662e-08	1.01104e-08	4.67648e-09	3.01604e-09	2.03802e-09	1.22398e-09	6.56338e-10	4.41268e-10	1.57955e-10	9.22635e-11	4.25927e-11	1.71153e-11	9.66376e-12	4.60921e-12
8.8	3.67422e-08	2.71622e-08	1.772e-08	1.02127e-08	4.71278e-09	3.04483e-09	2.04679e-09	1.22371e-09	6.65876e-10	4.4784e-10	1.61732e-10	9.33193e-11	4.30945e-11	1.72791e-11	9.7654e-12	4.66552e-12
8.9	3.71288e-08	2.74205e-08	1.78958e-08	1.02814e-08	4.75387e-09	3.10397e-09	2.05536e-09	1.22374e-09	6.74806e-10	4.53395e-10	1.63946e-10	9.43401e-11	4.35948e-11	1.74593e-11	9.86423e-12	4.69891e-12
9	3.75082e-08	2.77214e-08	1.81058e-08	1.03276e-08	4.82052e-09	3.1418e-09	2.07665e-09	1.24513e-09	6.8124e-10	4.57677e-10	1.64199e-10	9.54217e-11	4.41102e-11	1.76519e-11	9.97461e-12	4.74988e-12
9.1	3.79073e-08	2.80517e-08	1.83609e-08	1.03526e-08	4.87521e-09	3.15942e-09	2.11899e-09	1.28024e-09	6.87449e-10	4.61082e-10	1.63692e-10	9.63896e-11	4.46033e-11	1.7818e-11	1.00691e-11	4.79704e-12
9.2	3.83564e-08	2.84208e-08	1.85904e-08	1.04959e-08	4.93576e-09	3.18564e-09	2.12836e-09	1.29033e-09	6.93956e-10	4.64304e-10	1.64565e-10	9.74232e-11	4.51267e-11	1.79993e-11	1.01731e-11	4.86801e-12
9.3	3.8831e-08	2.87874e-08	1.87696e-08	1.05491e-08	4.9733e-09	3.24569e-09	2.13741e-09	1.28807e-09	7.01262e-10	4.68452e-10	1.6729e-10	9.84467e-11	4.55838e-11	1.817e-11	1.02738e-11	4.94387e-12
9.4	3.92542e-08	2.91016e-08	1.89271e-08	1.06317e-08	5.07453e-09	3.28333e-09	2.176e-09	1.28965e-09	7.09797e-10	4.74306e-10	1.70802e-10	9.94441e-11	4.6128e-11	1.83554e-11	1.03759e-11	4.95949e-12
9.5	3.96348e-08	2.93754e-08	1.91018e-08	1.06722e-08	5.16557e-09	3.30166e-09	2.23626e-09	1.32352e-09	7.19559e-10	4.79648e-10	1.74649e-10	1.0044e-10	4.65712e-11	1.85141e-11	1.04744e-11	5.02796e-12
9.6	4.00169e-08	2.95408e-08	1.93281e-08	1.0671e-08	5.21322e-09	3.3229e-09	2.24091e-09	1.34627e-09	7.28564e-10	4.85412e-10	1.77692e-10	1.01366e-10	4.71299e-11	1.87115e-11	1.05776e-11	5.08438e-12
9.7	4.04266e-08	2.99042e-08	1.9581e-08	1.0762e-08	5.24085e-09	3.37432e-09	2.24163e-09	1.34895e-09	7.36126e-10	4.92135e-10	1.78517e-10	1.02368e-10	4.75731e-11	1.88552e-11	1.06801e-11	5.13202e-12
9.8	4.08883e-08	3.03181e-08	1.98025e-08	1.0859e-08	5.29802e-09	3.41866e-09	2.26823e-09	1.34895e-09	7.42077e-10	4.9902e-10	1.77903e-10	1.03314e-10	4.80741e-11	1.90594e-11	1.07881e-11	5.15696e-12
9.9	4.13595e-08	3.0624e-08	1.99769e-08	1.10008e-08	5.34016e-09	3.44229e-09	2.31303e-09	1.36275e-09	7.46693e-10	5.05538e-10	1.78251e-10	1.04182e-10	4.85661e-11	1.91912e-11	1.08985e-11	5.2373e-12
10	4.17729e-08	3.0806e-08	2.01405e-08	1.10007e-08	5.40074e-09	3.46147e-09	2.3353e-09	1.39904e-09	7.52991e-10	5.10672e-10	1.80472e-10	1.04963e-10	4.90735e-11	1.9411e-11	1.09908e-11	5.29214e-12
--	--														0	0
--	--														0	--

## Sheet: Figure 4c
Light intensity		Responsivity/A W-1
uW cm\+(-2)
		2 V	4 V	6 V	8 V	10 V
0.009		0.21104	0.44505	0.67408	0.88197	1.06778
0.0215		0.15805	0.30661	0.4458	0.57521	0.69183
0.0492		0.08879	0.17592	0.25763	0.33312	0.40258
0.182		0.03195	0.06622	0.09769	0.12714	0.15471
0.506		0.01927	0.04374	0.06823	0.09024	0.11045
1.216		0.01175	0.02712	0.04424	0.06102	0.07689
5.1		0.00572	0.01287	0.02138	0.02969	0.0375
11.5		0.00329	0.00704	0.01107	0.01519	0.01883
31.3		0.00225	0.00474	0.00719	0.00985	0.01223
60.5		0.00185	0.00366	0.00543	0.00753	0.00949
216		0.000975944	0.00201	0.00306	0.00408	0.00514
429		0.000768229	0.00151	0.00229	0.00307	0.00383
1130		0.000554911	0.00111	0.00163	0.00211	0.00271
2640		0.000395243	0.000790925	0.00116	0.00155	0.00194
5450		0.000285238	0.000559267	0.000825646	0.00112	0.0014
11260		0.00021007	0.000420475	0.000630484	0.000839304	0.00106
22500		0.000159641	0.000310359	0.000471253	0.000616597	0.000782482
41650		0.000124544	0.00024644	0.000366798	0.000489734	0.000581416
69700		9.6658e-05	0.000192906	0.000293832	0.000391024	0.000491777
102200		8.66548e-05	0.000173706	0.000258962	0.000348181	0.000433932
151200		7.47318e-05	0.000148435	0.000224057	0.000297552	0.000372621
199900		6.76327e-05	0.000135	0.000202937	0.000271779	0.00033937
249000		6.36057e-05	0.000128307	0.000192055	0.000257162	0.000321643
300100		6.09649e-05	0.000122306	0.000183437	0.000244523	0.000306551

## Sheet: Figure 4d
Light intensity		EQE
uW cm\+(-2)		%
		2 V	4 V	6 V	8 V	10 V
0.009		57.0322	120.272	182.166	238.349	288.562
0.0215		42.7119	82.8587	120.476	155.448	186.962
0.0492		23.9939	47.5408	69.6226	90.024	108.796
0.182		8.63394	17.8956	26.3998	34.3598	41.8088
0.506		5.20874	11.8194	18.4401	24.387	29.8476
1.216		3.17645	7.32928	11.9564	16.4905	20.7778
5.1		1.54596	3.47673	5.77873	8.02431	10.1349
11.5		0.88999	1.90325	2.99169	4.10591	5.08992
31.3		0.60794	1.28086	1.94212	2.66243	3.30611
60.5		0.49948	0.98876	1.46639	2.03407	2.56362
216		0.26374	0.54372	0.8256	1.1036	1.38904
429		0.20761	0.40736	0.61947	0.82956	1.0356
1130		0.14996	0.30015	0.43954	0.57092	0.73348
2640		0.10681	0.21374	0.31239	0.41783	0.52506
5450		0.07708	0.15114	0.22313	0.30279	0.37734
11260		0.05677	0.11363	0.17038	0.22682	0.28516
22500		0.04314	0.08387	0.12735	0.16663	0.21146
41650		0.03366	0.0666	0.09913	0.13235	0.15712
69700		0.02612	0.05213	0.07941	0.10567	0.1329
102200		0.02342	0.04694	0.06998	0.09409	0.11727
151200		0.0202	0.04011	0.06055	0.08041	0.1007
199900		0.01828	0.03648	0.05484	0.07345	0.09171
249000		0.01719	0.03467	0.0519	0.0695	0.08692
300100		0.01648	0.03305	0.04957	0.06608	0.08284

## Sheet: Figure 4e
Frequency	Noise power density
Hz	A Hz\+(-1/2)				A Hz\+(-1/2)
	Noise current of device				Instrument noise floor
20	3.54587e-15				3.07675e-18
24	1.97259e-15				2.93936e-18
28	2.31347e-15				2.95074e-18
32	2.73528e-15				2.83447e-18
36	2.74816e-15				2.59606e-18
40	2.91847e-15				2.45381e-18
44	3.0226e-15				2.77402e-18
48	3.15969e-15				3.20793e-18
52	3.79627e-15				3.43454e-18
56	4.04828e-15				3.39717e-18
60	3.56351e-15				3.07916e-18
64	2.51262e-15				2.5857e-18
68	1.88928e-15				2.40547e-18
72	2.63048e-15				2.5841e-18
76	3.18106e-15				2.81724e-18
80	3.38494e-15				3.1145e-18
84	3.145e-15				3.19443e-18
88	2.15391e-15				2.98057e-18
92	1.3974e-15				2.83101e-18
96	1.76189e-15				2.64962e-18
100	2.22438e-15				2.20845e-18
104	2.44158e-15				1.74564e-18
108	2.72741e-15				1.74163e-18
112	2.57593e-15				2.15266e-18
116	2.17792e-15				2.43908e-18
120	2.30588e-15				2.63253e-18
124	2.72111e-15				2.94792e-18
128	2.89488e-15				2.79427e-18
132	2.69777e-15				2.41596e-18
136	2.31828e-15				2.50179e-18
140	2.14852e-15				2.77555e-18
144	2.03986e-15				2.95912e-18
148	1.82309e-15				2.97012e-18
152	1.81495e-15				2.80442e-18
156	1.76937e-15				2.42236e-18
160	2.2124e-15				2.31979e-18
164	2.53126e-15				2.35712e-18
168	2.42949e-15				2.61424e-18
172	1.99363e-15				2.94938e-18
176	1.69121e-15				3.00071e-18
180	1.40773e-15				2.78237e-18
184	1.79754e-15				2.76003e-18
188	2.23737e-15				2.93031e-18
192	2.43629e-15				2.85285e-18
196	2.47431e-15				2.45797e-18
200	2.50676e-15				2.25122e-18
204	2.25664e-15				2.39984e-18
208	1.81029e-15				2.20961e-18
212	1.70074e-15				1.79647e-18
216	1.63118e-15				1.69001e-18
220	1.38333e-15				1.98577e-18
224	1.7511e-15				2.27318e-18
228	2.70827e-15				2.33259e-18
232	2.9558e-15				2.49431e-18
236	2.60371e-15				2.70217e-18
240	2.07552e-15				2.59021e-18
244	1.71938e-15				2.59244e-18
248	1.74851e-15				3.05057e-18
252	1.63734e-15				3.40094e-18
256	1.81971e-15				3.58068e-18
260	2.31145e-15				3.21421e-18
264	2.67837e-15				2.61471e-18
268	3.05487e-15				2.36687e-18
272	3.10428e-15				2.01094e-18
276	2.5499e-15				1.96136e-18
280	2.36699e-15				2.44752e-18
284	2.59249e-15				2.72839e-18
288	3.05396e-15				2.4357e-18
292	3.29874e-15				2.03544e-18
296	3.47933e-15				2.14467e-18
300	3.46327e-15				2.20514e-18
304	2.67507e-15				2.26981e-18
308	2.01881e-15				2.31394e-18
312	1.75577e-15				2.35302e-18
316	1.43719e-15				2.6395e-18
320	1.44056e-15				2.61648e-18
324	1.7378e-15				2.44033e-18
328	1.80156e-15				2.21252e-18
332	1.91572e-15				2.07309e-18
336	2.06829e-15				2.0906e-18
340	2.0693e-15				2.53201e-18
344	1.89325e-15				2.65275e-18
348	1.70633e-15				2.55849e-18
352	2.33602e-15				2.7332e-18
356	3.06333e-15				2.77022e-18
360	3.12752e-15				2.78358e-18
364	2.66931e-15				2.88988e-18
368	2.55757e-15				3.02187e-18
372	2.8228e-15				2.99514e-18
376	2.69725e-15				2.62789e-18
380	2.66204e-15				2.48272e-18
384	2.30477e-15				2.51646e-18
388	2.15706e-15				2.6574e-18
392	2.41818e-15				2.88851e-18
396	2.42416e-15				3.06639e-18
400	2.4642e-15				2.98494e-18
404	2.88613e-15				2.77513e-18
408	3.32114e-15				2.6672e-18
412	3.00822e-15				2.63731e-18
416	2.45006e-15				2.75096e-18
420	2.47232e-15				2.87342e-18
424	2.85712e-15				2.72188e-18
428	3.19709e-15				2.55451e-18
432	3.36278e-15				2.45923e-18
436	3.15964e-15				2.30598e-18
440	3.04057e-15				2.3271e-18
444	3.08195e-15				2.27081e-18
448	2.9944e-15				2.37474e-18
452	2.65782e-15				2.52939e-18
456	2.53524e-15				2.74709e-18
460	2.86069e-15				2.87991e-18
464	3.11131e-15				2.95921e-18
468	3.25938e-15				2.83517e-18
472	2.96008e-15				2.67122e-18
476	2.26225e-15				2.64171e-18
480	1.89174e-15				2.74456e-18
484	1.99923e-15				3.00276e-18
488	2.10604e-15				2.95105e-18
492	2.19992e-15				2.55192e-18
496	2.40457e-15				2.1811e-18
500	2.48055e-15				1.98621e-18
504	2.34803e-15				2.05339e-18
508	2.07964e-15				2.18234e-18
512	1.71518e-15				2.16652e-18
516	1.44132e-15				2.39478e-18
520	1.87757e-15				2.60538e-18
524	2.56743e-15				2.2882e-18
528	3.24519e-15				2.1702e-18
532	3.25061e-15				2.18455e-18
536	2.76751e-15				1.85396e-18
540	2.0313e-15				1.63797e-18
544	1.70131e-15				1.82973e-18
548	2.13884e-15				2.41006e-18
552	2.72277e-15				2.55608e-18
556	3.08486e-15				2.37407e-18
560	3.02331e-15				2.33075e-18
564	2.78106e-15				2.42661e-18
568	2.65162e-15				2.66968e-18
572	2.61041e-15				2.90887e-18
576	2.50013e-15				3.29056e-18
580	2.00307e-15				3.30761e-18
584	1.90441e-15				2.9344e-18
588	1.80753e-15				2.53853e-18
592	1.99603e-15				2.58721e-18
596	2.24124e-15				2.97722e-18
600	2.17102e-15				3.23765e-18
604	1.86501e-15				3.2757e-18
608	1.84013e-15				3.03414e-18
612	2.17107e-15				2.83206e-18
616	2.33118e-15				2.73155e-18
620	2.00853e-15				2.56277e-18
624	1.88089e-15				2.58495e-18
628	2.07839e-15				2.453e-18
632	2.22615e-15				2.2083e-18
636	2.07049e-15				2.07934e-18
640	2.17094e-15				2.15481e-18
644	2.4843e-15				2.35095e-18
648	2.32532e-15				2.71763e-18
652	2.23847e-15				3.33412e-18
656	2.24695e-15				3.6667e-18
660	2.53007e-15				3.38347e-18
664	2.79642e-15				2.77641e-18
668	2.52245e-15				2.21902e-18
672	1.95752e-15				2.07326e-18
676	1.92887e-15				2.30435e-18
680	2.3078e-15				2.58226e-18
684	2.52147e-15				2.98102e-18
688	2.57365e-15				3.12309e-18
692	2.74032e-15				3.06413e-18
696	2.70597e-15				2.97227e-18
700	2.75005e-15				2.68477e-18
704	2.6179e-15				2.2907e-18
708	2.36863e-15				2.21784e-18
712	2.34024e-15				2.44499e-18
716	2.06029e-15				2.553e-18
720	1.75476e-15				2.19436e-18
724	1.53709e-15				1.82786e-18
728	1.71326e-15				1.85504e-18
732	2.21082e-15				1.97755e-18
736	2.57354e-15				2.19164e-18
740	2.74621e-15				2.12602e-18
744	2.78335e-15				2.03278e-18
748	2.31174e-15				2.27282e-18
752	2.02056e-15				2.51933e-18
756	2.26678e-15				2.40788e-18
760	2.39128e-15				2.31011e-18
764	2.1612e-15				2.46249e-18
768	2.1582e-15				2.96034e-18
772	2.53066e-15				3.2831e-18
776	2.84924e-15				3.22546e-18
780	2.82543e-15				2.95378e-18
784	2.65924e-15				2.59036e-18
788	2.65447e-15				2.34902e-18
792	2.46408e-15				2.24796e-18
796	2.62843e-15				2.40279e-18
800	2.75834e-15				2.60128e-18
804	2.84966e-15				2.42453e-18
808	3.22986e-15				2.06283e-18
812	3.33261e-15				1.86923e-18
816	3.0597e-15				2.07187e-18
820	2.56209e-15				2.33026e-18
824	2.10729e-15				2.69117e-18
828	2.01106e-15				2.72103e-18
832	1.95283e-15				2.59394e-18
836	1.83068e-15				2.3905e-18
840	1.92006e-15				2.46256e-18
844	2.60579e-15				2.53752e-18
848	3.22072e-15				2.1883e-18
852	2.9395e-15				2.00959e-18
856	2.24034e-15				2.22848e-18
860	1.97611e-15				2.51143e-18
864	2.40749e-15				2.6679e-18
868	2.61835e-15				2.53751e-18
872	2.51819e-15				2.11677e-18
876	2.77018e-15				2.17087e-18
880	2.76344e-15				2.66346e-18
884	2.09017e-15				3.198e-18
888	1.59801e-15				3.34778e-18
892	1.69531e-15				2.96274e-18
896	1.87146e-15				2.30932e-18
900	1.8768e-15				2.00777e-18
904	1.85001e-15				1.82138e-18
908	2.18403e-15				1.82406e-18
912	2.59104e-15				2.03781e-18
916	2.68011e-15				2.0381e-18
920	2.699e-15				1.93816e-18
924	2.64659e-15				1.94636e-18
928	2.70934e-15				1.85435e-18
932	2.76804e-15				1.83164e-18
936	2.96207e-15				2.15549e-18
940	2.9393e-15				2.50506e-18
944	2.79586e-15				2.66135e-18
948	2.7861e-15				2.62339e-18
952	2.92683e-15				2.38993e-18
956	3.14559e-15				1.98259e-18
960	3.03763e-15				1.50121e-18
964	2.88744e-15				1.55622e-18
968	2.80154e-15				1.94498e-18
972	2.21767e-15				2.26149e-18
976	1.74372e-15				2.20361e-18
980	2.13776e-15				2.02093e-18
984	2.70225e-15				2.14085e-18
988	3.16888e-15				2.28357e-18
992	3.32826e-15				2.11993e-18
996	3.11246e-15				2.0259e-18
1000	2.95886e-15				2.04629e-18
1004	2.75456e-15				2.03203e-18
1008	2.32739e-15				1.90632e-18
1012	2.10293e-15				1.95776e-18
1016	2.03809e-15				1.93227e-18
1020	2.35254e-15				1.92035e-18
1024	2.41244e-15				2.25082e-18
1028	2.12058e-15				2.27369e-18
1032	1.82049e-15				2.11584e-18
1036	2.01148e-15				2.3136e-18
1040	2.54601e-15				2.64443e-18
1044	2.99838e-15				2.71308e-18
1048	3.15574e-15				2.65018e-18
1052	3.11968e-15				2.37359e-18
1056	2.92788e-15				1.98197e-18
1060	2.61175e-15				1.85523e-18
1064	2.27028e-15				1.93095e-18
1068	1.96366e-15				1.96051e-18
1072	2.38048e-15				2.11945e-18
1076	2.60781e-15				2.26361e-18
1080	2.95342e-15				2.29146e-18
1084	2.93537e-15				2.22335e-18
1088	2.16359e-15				2.33207e-18
1092	1.9563e-15				2.47518e-18
1096	2.15229e-15				2.58567e-18
1100	2.51956e-15				2.45537e-18
1104	2.96691e-15				2.23067e-18
1108	3.03086e-15				2.28045e-18
1112	2.61809e-15				2.4057e-18
1116	1.94253e-15				2.52747e-18
1120	1.4035e-15				2.41351e-18
1124	1.36708e-15				2.21287e-18
1128	1.88609e-15				2.20232e-18
1132	2.00455e-15				2.25719e-18
1136	1.86402e-15				2.24923e-18
1140	2.26244e-15				2.54992e-18
1144	2.43877e-15				2.97396e-18
1148	2.47545e-15				2.84773e-18
1152	2.52531e-15				2.81877e-18
1156	2.38606e-15				2.78348e-18
1160	2.13795e-15				2.62581e-18
1164	1.92681e-15				2.56226e-18
1168	2.03385e-15				2.40614e-18
1172	2.08367e-15				2.2299e-18
1176	1.96958e-15				2.21345e-18
1180	2.12184e-15				2.33688e-18
1184	2.20152e-15				2.65997e-18
1188	2.14128e-15				2.65342e-18
1192	2.34396e-15				2.42105e-18
1196	2.57548e-15				2.19192e-18
1200	2.64817e-15				2.39857e-18
1204	2.47571e-15				2.65106e-18
1208	2.6182e-15				2.642e-18
1212	2.75301e-15				2.52117e-18
1216	2.89591e-15				2.32942e-18
1220	3.04352e-15				1.98332e-18
1224	2.83944e-15				1.83111e-18
1228	2.64762e-15				1.98156e-18
1232	2.65891e-15				2.03282e-18
1236	2.49139e-15				2.10082e-18
1240	2.25127e-15				2.07858e-18
1244	1.92426e-15				1.84928e-18
1248	1.59385e-15				1.64115e-18
1252	1.19361e-15				1.46371e-18
1256	1.43239e-15				1.57422e-18
1260	2.0547e-15				1.77705e-18
1264	2.70923e-15				1.96819e-18
1268	2.93093e-15				2.18769e-18
1272	3.02729e-15				2.12245e-18
1276	2.9929e-15				1.80824e-18
1280	2.68862e-15				1.82882e-18
1284	2.45754e-15				2.15033e-18
1288	2.32819e-15				2.22085e-18
1292	2.16203e-15				2.34933e-18
1296	1.84366e-15				2.56126e-18
1300	1.81472e-15				2.5123e-18
1304	1.68128e-15				2.41846e-18
1308	1.63291e-15				2.31064e-18
1312	1.7201e-15				2.14395e-18
1316	2.11505e-15				2.12358e-18
1320	2.50982e-15				2.08426e-18
1324	2.61329e-15				1.89285e-18
1328	2.42715e-15				1.56072e-18
1332	2.12952e-15				1.52729e-18
1336	2.08309e-15				1.88616e-18
1340	2.26567e-15				2.0622e-18
1344	2.3965e-15				1.91819e-18
1348	2.38889e-15				1.75901e-18
1352	2.50677e-15				1.97333e-18
1356	2.68951e-15				2.14367e-18
1360	2.73261e-15				2.21717e-18
1364	2.54713e-15				2.28566e-18
1368	2.31376e-15				2.25895e-18
1372	2.35167e-15				2.24891e-18
1376	2.4606e-15				2.08349e-18
1380	2.53255e-15				1.67792e-18
1384	2.46267e-15				1.57918e-18
1388	2.3644e-15				1.88327e-18
1392	2.10475e-15				2.14519e-18
1396	1.95157e-15				2.2639e-18
1400	2.4994e-15				2.22832e-18
1404	2.74838e-15				2.18122e-18
1408	2.72274e-15				2.07543e-18
1412	2.53375e-15				1.89695e-18
1416	2.46557e-15				1.5913e-18
1420	2.6149e-15				1.56835e-18
1424	2.76835e-15				1.98069e-18
1428	2.73153e-15				2.34278e-18
1432	2.08774e-15				2.55665e-18
1436	1.18129e-15				2.3954e-18
1440	1.62519e-15				1.96295e-18
1444	2.02435e-15				1.87331e-18
1448	2.4263e-15				2.1753e-18
1452	2.82346e-15				2.31888e-18
1456	2.68296e-15				2.38813e-18
1460	2.14231e-15				2.40292e-18
1464	1.84159e-15				2.26831e-18
1468	2.23453e-15				2.01546e-18
1472	2.30617e-15				1.93906e-18
1476	2.32914e-15				2.16712e-18
1480	2.3301e-15				2.32894e-18
1484	2.23467e-15				2.36794e-18
1488	1.92997e-15				2.40088e-18
1492	1.59942e-15				2.54859e-18
1496	1.84311e-15				2.51523e-18
1500	2.36655e-15				2.23183e-18
1504	2.39908e-15				2.24681e-18
1508	2.12123e-15				2.21759e-18
1512	1.72521e-15				2.35354e-18
1516	1.26804e-15				2.31282e-18
1520	1.58715e-15				2.15633e-18
1524	2.05598e-15				2.18154e-18
1528	2.18751e-15				2.11053e-18
1532	2.28933e-15				2.0394e-18
1536	2.35533e-15				1.78812e-18
1540	2.42707e-15				1.63683e-18
1544	2.57639e-15				1.71841e-18
1548	2.58422e-15				1.92145e-18
1552	2.53226e-15				2.10701e-18
1556	2.34519e-15				1.88161e-18
1560	1.87995e-15				1.84204e-18
1564	1.91863e-15				2.17753e-18
1568	2.00402e-15				2.37321e-18
1572	1.88703e-15				2.43775e-18
1576	1.8107e-15				2.54976e-18
1580	1.82947e-15				2.62288e-18
1584	1.91277e-15				2.51193e-18
1588	1.94017e-15				2.47048e-18
1592	1.5922e-15				2.30577e-18
1596	9.83004e-16				2.03458e-18
1600	8.86519e-16				2.01275e-18
1604	1.37092e-15				1.8442e-18

## Sheet: Figure 4f
Light intensity		Detectivity								Voltage	Detectivity
uW cm\+(-2)		cm Hz1/2 W-1								V	cm Hz1/2 W-1
		2 V	4 V	6 V	8 V	10 V
0.009		4125390000000	4694430000000	3871370000000	3245680000000	2146370000000				2	4125390000000
0.0215		3089540000000	3234130000000	2560340000000	2116790000000	1390650000000				4	4694430000000
0.0492		1735580000000	1855610000000	1479610000000	1225890000000	809240000000				6	3871370000000
0.182		624531000000	698497000000	561044000000	467890000000	310980000000				8	3245680000000
0.506		376771000000	461333000000	391887000000	332086000000	222011000000				10	2146370000000
1.216		229767000000	286076000000	254096000000	224557000000	154549000000
5.1		111826000000	135703000000	122809000000	109270000000	75384900000
11.5		64376500000	74287400000	63579000000	55911500000	37859600000
31.3		43975100000	49994200000	41273800000	36255300000	24591300000
60.5		36129700000	38593300000	31163600000	27698600000	19068600000
216		19077700000	21222300000	17545600000	15028100000	10331900000
429		15017300000	15900200000	13164800000	11296400000	7702990000
1130		10847400000	11715600000	9340990000	7774470000	5455760000
2640		7726190000	8342800000	6638840000	5689770000	3905440000
5450		5575830000	5899240000	4741850000	4123260000	2806710000
11260		4106450000	4435240000	3621000000	3088650000	2121040000
22500		3120650000	3273710000	2706500000	2269080000	1572880000
41650		2434580000	2599490000	2106590000	1802230000	1168720000
69700		1889470000	2034800000	1687530000	1438980000	988530000
102200		1693920000	1832280000	1487270000	1281310000	872255000
151200		1460850000	1565720000	1286810000	1094990000	749012000
199900		1322080000	1424000000	1165510000	1000150000	682174000
249000		1243360000	1353400000	1103010000	946361000	646542000
300100		1191740000	1290100000	1053520000	899846000	616205000
