# Supplementary material for: Nucleation-controlled growth of superior lead-free perovskite Cs3Bi2I9 single-crystals for high-performance X-ray detection
Source: Nat Commun. 2020 May 8;11:2304. doi: 10.1038/s41467-020-16034-w (PMC7210296; doi:10.1038/s41467-020-16034-w)
Supplement: Supplementary file 2 — Source Data [file 41467_2020_16034_MOESM2_ESM.zip › Source Data/Figure 5.xlsx]

## Sheet: Figure 5a
Energy
	Si		CsI		CdTe		C		Cs3Bi2I9
MeV
0.01	0.00789	0.01	0.07717	0.01	0.07928	0.001	0.78844	0.001	4.1855
0.015	0.00241	0.015	0.02623	0.015	0.02624	0.0015	0.24976	0.00103	3.9215
0.02	0.00104	0.02	0.01211	0.02	0.01184	0.002	0.10791	0.00107	3.675
0.03	0.000334588	0.03	0.00408	0.02671	0.00528	0.003	0.03221	0.00107	3.723
0.04	0.000163333	0.03317	0.00312	0.02671	0.01674	0.004	0.01347	0.00107	3.6975
0.05	0.000102171	0.03317	0.00957	0.03	0.01237	0.005	0.00682	0.00107	3.672
0.06	7.46998e-05	0.03455	0.00861	0.03181	0.0106	0.006	0.0039	0.00107	3.7705
0.08	5.19124e-05	0.03598	0.00775	0.03181	0.02007	0.008	0.00163	0.00114	3.2925
0.1	4.27555e-05	0.03598	0.01365	0.04	0.01103	0.01	0.000846212	0.00122	2.8755
0.15	3.37384e-05	0.04	0.01036	0.05	0.00606	0.015	0.000287919	0.00122	2.906
0.2	2.97075e-05	0.05	0.0058	0.06	0.00369	0.02	0.000157617	0.0015	1.847
0.3	2.52106e-05	0.06	0.00357	0.08	0.00168	0.03	9.13609e-05	0.002	0.9525
0.4	2.24006e-05	0.08	0.00166	0.1	0.000920362	0.04	7.40302e-05	0.00258	0.517
0.5	2.03828e-05	0.1	0.000917785	0.15	0.00032748	0.05	6.67199e-05	0.00258	0.625
0.6	1.88217e-05	0.15	0.000328824	0.2	0.000173541	0.06	6.2512e-05	0.00263	0.6075
0.8	1.65011e-05	0.2	0.000171605	0.3	8.7648e-05	0.08	5.74126e-05	0.00269	0.5915
1	1.48211e-05	0.3	8.19918e-05	0.4	6.27227e-05	0.1	5.39892e-05	0.00269	0.669
1.022	1.46627e-05	0.4	5.57887e-05	0.5	5.15122e-05	0.15	4.8034e-05	0.003	0.52
1.25	1.3253e-05	0.5	4.42386e-05	0.6	4.50586e-05	0.2	4.38261e-05	0.00318	0.4499
1.5	1.20764e-05	0.6	3.77667e-05	0.8	3.74815e-05	0.3	3.80136e-05	0.00318	0.47915
2	1.04407e-05	0.8	3.05327e-05	1	3.28709e-05	0.4	3.40446e-05	0.00343	0.3972
2.044	1.03289e-05	1	2.63745e-05	1.022	3.24613e-05	0.5	3.10777e-05	0.0037	0.3293
3	8.56974e-06	1.022	2.60047e-05	1.25	2.90327e-05	0.6	2.87348e-05	0.0037	0.33825
4	7.5492e-06	1.25	2.30416e-05	1.5	2.65343e-05	0.8	2.5233e-05	0.00384	0.30725
5	6.91311e-06	1.5	2.09444e-05	2	2.36263e-05	1	2.26869e-05	0.004	0.27915
6	6.49604e-06	2	1.85947e-05	2.044	2.34567e-05		--	0.004	0.2849
7	6.20479e-06	2.044	1.84549e-05	3	2.12684e-05		--	0.004	0.28475
8	5.99742e-06	3	1.67817e-05	4	2.0578e-05		--	0.00456	0.20625
9	5.84597e-06	4	1.63082e-05	5	2.05253e-05		--	0.00456	0.35085
10	5.73646e-06	5	1.63352e-05	6	2.07359e-05		--	0.0047	0.32745
11	5.65025e-06	6	1.65652e-05	7	2.11104e-05		--	0.00485	0.3057
12	5.58734e-06	7	1.6908e-05	8	2.15609e-05		--	0.00485	0.37265
13	5.54074e-06	8	1.73094e-05	9	2.20524e-05		--	0.005	0.35005
14	5.50346e-06	9	1.77378e-05	10	2.25615e-05		--	0.00501	0.34795
15	5.48016e-06	10	1.81753e-05	11	2.30705e-05		--	0.00501	0.3926
16	5.46385e-06	11	1.86173e-05	12	2.35795e-05		--	0.0051	0.37575
18	5.44754e-06	12	1.90502e-05	13	2.4071e-05		--	0.00519	0.35965
20	5.44754e-06	13	1.94697e-05	14	2.45449e-05		--	0.00519	0.3938
22	5.45919e-06	14	1.98756e-05	15	2.49955e-05		--	0.00527	0.37835
24	5.47783e-06	15	2.02634e-05	16	2.54284e-05		--	0.00536	0.3635
26	5.50113e-06	16	2.06242e-05	18	2.62417e-05		--	0.00536	0.38435
28	5.52676e-06	18	2.13097e-05	20	2.70082e-05		--	0.00553	0.3551
30	5.55705e-06	20	2.19502e-05	22	2.77279e-05		--	0.00571	0.3281
40	5.72015e-06	22	2.25545e-05	24	2.83949e-05		--	0.00571	0.33815
50	5.87626e-06	24	2.31137e-05	26	2.9021e-05		--	0.006	0.3001
60	6.01839e-06	26	2.36279e-05	28	2.95944e-05		--	0.008	0.14325
80	6.25605e-06	28	2.41105e-05	30	3.01385e-05		--	0.01	0.08015
100	6.44012e-06	30	2.45705e-05	40	3.24262e-05		--	0.01342	0.03687

## Sheet: Figure 5b
Thickness
um
	MAPbI3	MAPbBr3	MAPbCl3	Cs3Bi2I9	Cs2AgBiBr6
0.001	0.000419999	0.000215	0.000157	0.000584998	0.000387999
0.01	0.0042	0.00215	0.00157	0.00585	0.00388
0.1	0.04199	0.0215	0.0157	0.05848	0.03879
1	0.41912	0.21477	0.15688	0.58329	0.38725
10	4.11302	2.12705	1.55774	5.68218	3.80569
20	8.05687	4.20886	3.09121	11.0415	7.46655
40	15.4646	8.24058	6.08687	20.8638	14.3756
60	22.2755	12.1026	8.98993	29.6016	20.7688
80	28.5377	15.8021	11.8032	37.3747	26.6846
100	34.2953	19.3459	14.5296	44.2894	32.1588
120	39.5891	22.7405	17.1717	50.4407	37.2242
150	46.7408	27.5664	20.9824	58.4179	44.122
200	56.8289	34.9491	26.9481	68.9633	53.9757
250	65.0062	41.5793	32.4634	76.8344	62.0917
300	71.6346	47.5337	37.5622	82.7093	68.7765
400	81.3626	57.6838	46.6342	90.3672	78.8176
500	87.7544	65.8702	54.388	94.6335	85.6296
600	91.954	72.4729	61.0153	97.0103	90.251
700	94.7134	77.7983	66.6796	98.3344	93.3861
800	96.5265	82.0934	71.5209	99.0721	95.5131
900	97.7177	85.5576	75.6588	99.4831	96.956
1000	98.5004	88.3516	79.1955	99.712	97.9349
1100	99.0147	90.6051	82.2183	99.8396	98.599
1200	99.3526	92.4226	84.8019	99.9106	99.0496
1300	99.5746	93.8885	87.0101	99.9502	99.3552
1400	99.7205	95.0708	88.8975	99.9723	99.5626
1500	99.8164	96.0244	90.5106	99.9845	99.7032
2000	99.9775	98.6431	95.6717	99.9992	99.9574
2500	99.9972	99.5369	98.0258	100	99.9939
3000	99.9997	99.8419	99.0995	100	99.9991
3500	100	99.9461	99.5893	100	99.9999
4000	100	99.9816	99.8127	100	100
4500	100	99.9937	99.9146	100	100
5000	100	99.9979	99.961	100	100
6000	100	99.9998	99.9919	100	100
7000	100	100	99.9983	100	100
8000	100	100	99.9997	100	100
9000	100	100	99.9999	100	100
10000	100	100	100	100	100
11000	100	100	100	100	100
12000	100	100	100	100	100
13000	100	100	100	100	100
15000	100	100	100	100	100
16000	100	100	100	100	100
17000	100	100	100	100	100
18000	100	100	100	100	100
19000	100	100	100	100	100
20000	100	100	100	100	100
22000	100	100	100	100	100
24000	100	100	100	100	100
26000	100	100	100	100	100
28000	100	100	100	100	100
30000	100	100	100	100	100
32000	100	100	100	100	100
34000	100	100	100	100	100
36000	100	100	100	100	100
38000	100	100	100	100	100
40000	100	100	100	100	100
45000	100	100	100	100	100
50000	100	100	100	100	100
60000	100	100	100	100	100

## Sheet: Figure 5d
AV	AI
	A
2.00003	3.97144e-12
2.1799	6.70473e-12
2.35559	1.1016e-11
2.52737	1.55602e-11
2.69463	1.82788e-11
3.00005	2.26128e-11
3.02929	2.46036e-11
3.18938	2.92194e-11
3.35609	3.18933e-11
3.51093	3.6074e-11
3.91103	3.89435e-11
4.20031	4.52211e-11
4.40013	4.92911e-11
4.60002	5.27833e-11
4.80006	5.67115e-11
4.8587	5.84343e-11
5.05037	6.13434e-11
5.23917	6.57346e-11
5.43128	6.85008e-11
5.62024	7.2931e-11
5.81123	7.58974e-11
6.20082	8.33646e-11
6.18854	8.38022e-11
6.60044	9.14643e-11
6.80016	9.48129e-11
7.00031	9.91027e-11
6.94763	9.87763e-11
7.13876	1.01e-10
7.60004	1.11e-10
7.51958	1.08e-10
7.70921	1.13e-10
8.20047	1.23e-10
8.08803	1.21e-10
8.60061	1.3e-10
8.80063	1.34e-10
9.00077	1.38e-10
8.8423	1.36e-10
9.03332	1.39e-10
9.22436	1.44e-10
9.41213	1.46e-10
10.0001	1.58e-10
10.1999	1.62e-10
9.97863	1.58e-10
10.6001	1.7e-10
10.8002	1.74e-10
10.548	1.69e-10
10.7352	1.72e-10
10.9223	1.77e-10
11.1136	1.8e-10
11.3005	1.84e-10
11.4929	1.87e-10
12.2006	2.01e-10
11.8648	1.95e-10
12.6002	2.09e-10
12.2481	2.03e-10
12.4358	2.05e-10
12.6292	2.1e-10
13.4004	2.24e-10
13.6004	2.28e-10
13.8008	2.32e-10
13.3855	2.24e-10
14.2009	2.39e-10
13.7636	2.32e-10
13.9517	2.35e-10
14.1445	2.39e-10
14.332	2.42e-10
14.5202	2.46e-10
14.7093	2.49e-10
14.9001	2.52e-10
15.8002	2.7e-10
16.0002	2.74e-10
15.4636	2.65e-10
15.6498	2.67e-10
15.8424	2.72e-10
16.0307	2.75e-10
16.221	2.8e-10
17.2006	2.98e-10
16.5959	2.87e-10
16.7822	2.89e-10
16.9735	2.94e-10
17.1629	2.97e-10
18.1997	3.17e-10
17.5349	3.05e-10
17.7292	3.08e-10
17.9156	3.13e-10
18.9996	3.33e-10
18.2929	3.19e-10
18.4778	3.22e-10
18.6699	3.27e-10
18.8577	3.3e-10
20	3.52e-10
19.2359	3.38e-10
19.4225	3.41e-10
19.6119	3.45e-10
19.7965	3.48e-10
19.9876	3.52e-10
21.1991	3.75e-10
20.362	3.59e-10
20.552	3.62e-10
20.7414	3.66e-10
20.9293	3.69e-10
21.1172	3.73e-10
21.3091	3.76e-10
22.6	4.01e-10
21.6814	3.84e-10
23.0056	4.08e-10
22.0602	3.9e-10
23.4032	4.15e-10
22.4399	3.97e-10
22.6259	3.99e-10
22.8084	4.04e-10
22.9988	4.07e-10
24.4038	4.34e-10
23.3688	4.14e-10
24.8013	4.41e-10
23.7488	4.2e-10
23.9314	4.24e-10
24.1193	4.28e-10
24.3072	4.3e-10
25.8018	4.6e-10
24.6768	4.38e-10
24.8636	4.4e-10
25.0518	4.45e-10
25.2354	4.47e-10
25.4187	4.53e-10
27.0013	4.82e-10
25.7941	4.59e-10
25.9834	4.62e-10
26.1652	4.65e-10
26.3493	4.69e-10
28.0024	5.01e-10
26.7192	4.77e-10
26.9068	4.79e-10
27.0916	4.84e-10
27.2766	4.86e-10
27.461	4.9e-10
29.1979	5.24e-10
27.8362	4.98e-10
28.0165	5e-10
28.203	5.05e-10
28.3858	5.07e-10
30.2004	5.43e-10
28.7505	5.15e-10
30.6018	5.51e-10
29.1175	5.22e-10
29.3012	5.25e-10
29.4848	5.3e-10
29.67	5.32e-10
31.6007	5.7e-10
30.0323	5.4e-10
30.2173	5.42e-10
32.2012	5.82e-10
30.5762	5.49e-10
32.6024	5.89e-10
30.9517	5.57e-10
31.1278	5.59e-10
31.317	5.64e-10
33.4021	6.04e-10
31.6762	5.7e-10
31.861	5.73e-10
34.0024	6.16e-10
32.2241	5.79e-10
34.404	6.22e-10
32.5945	5.88e-10
34.802	6.29e-10
32.9453	5.93e-10
33.1203	5.96e-10
33.2954	6e-10
33.4799	6.03e-10
35.8039	6.48e-10
33.8332	6.1e-10
36.2054	6.56e-10
34.187	6.16e-10
34.3646	6.19e-10
34.5448	6.24e-10
34.7216	6.26e-10
37.2035	6.75e-10
35.0854	6.33e-10
37.6051	6.82e-10
35.4339	6.39e-10
38.0065	6.9e-10
35.7871	6.45e-10
38.4049	6.96e-10
36.136	6.52e-10
38.8062	7.04e-10
36.4927	6.57e-10
36.6676	6.61e-10
39.4065	7.15e-10
37.0187	6.68e-10
39.8046	7.21e-10
37.3893	6.7e-10
37.5615	6.75e-10
37.7373	6.78e-10
37.9067	6.82e-10
40.8069	7.38e-10
38.2704	6.86e-10
41.2083	7.44e-10
38.6266	6.92e-10
41.6064	7.5e-10
41.8088	7.54e-10
39.1478	7e-10
39.3258	7.05e-10
39.5025	7.09e-10
39.6828	7.12e-10
42.8072	7.72e-10
40.0294	7.18e-10
43.2089	7.8e-10
40.3785	7.23e-10
40.553	7.28e-10
40.7293	7.31e-10
40.9053	7.34e-10
44.2066	7.99e-10
41.2524	7.41e-10
44.6075	8.06e-10
41.5917	7.46e-10
41.7725	7.51e-10
41.948	7.54e-10
42.1255	7.57e-10
45.6088	8.26e-10
42.4648	7.64e-10
42.6355	7.68e-10
42.8059	7.73e-10
42.9813	7.75e-10
46.6057	8.45e-10
43.3247	7.81e-10
47.0068	8.53e-10
43.6811	7.86e-10
47.4079	8.62e-10
47.6066	8.65e-10
44.1897	7.97e-10
44.3604	8.01e-10
44.5296	8.05e-10
44.6966	8.09e-10
44.8675	8.11e-10
45.0358	8.14e-10
49.0051	8.92e-10
45.3717	8.2e-10
49.4058	9.01e-10
45.676	8.24e-10
49.8035	9.08e-10
50.0055	9.14e-10
46.1664	8.35e-10
46.3198	8.4e-10
46.4754	8.43e-10
46.6288	8.47e-10
46.8115	8.49e-10
46.9561	8.52e-10
51.4034	9.41e-10
47.264	8.57e-10
51.8044	9.48e-10
47.5874	8.59e-10
52.2021	9.56e-10
47.8831	8.68e-10
48.0347	8.75e-10
52.8014	9.68e-10
48.3957	8.69e-10
53.2027	9.76e-10
48.6541	8.82e-10
53.6001	9.83e-10
53.8022	9.88e-10
54.001	9.9e-10
54.2	9.95e-10
54.4021	9.96e-10
54.6011	1e-09
54.7999	1.003e-09
55.0019	1.011e-09
55.2006	1.014e-09
55.3993	1.013e-09
55.6015	1.016e-09
55.8004	1.021e-09
55.9992	1.023e-09
56.2015	1.027e-09
56.4002	1.034e-09
56.5989	1.035e-09
56.8012	1.039e-09
56.9999	1.041e-09
57.1985	1.048e-09
57.4009	1.049e-09
57.6001	1.054e-09
57.7992	1.058e-09
57.9981	1.061e-09
58.2003	1.065e-09
58.3996	1.069e-09
58.5987	1.073e-09
58.8012	1.076e-09
59.0002	1.08e-09
59.1992	1.085e-09
59.4019	1.089e-09
59.6007	1.092e-09
59.7996	1.096e-09
60.0023	1.1e-09
60.2011	1.103e-09
60.4002	1.108e-09
60.6027	1.112e-09
60.8019	1.116e-09
61.0008	1.119e-09
61.2033	1.124e-09
61.4022	1.127e-09
61.6012	1.129e-09
61.8038	1.135e-09
62.0027	1.138e-09
62.2019	1.144e-09
62.4042	1.146e-09
62.6033	1.151e-09
62.8022	1.154e-09
63.0014	1.157e-09
63.2041	1.162e-09
63.4028	1.166e-09
63.602	1.169e-09
63.8043	1.173e-09
64.0035	1.178e-09
64.2023	1.181e-09
64.4041	1.184e-09
64.6032	1.188e-09
64.8022	1.191e-09
65.0047	1.196e-09
65.204	1.2e-09
65.403	1.204e-09
65.6054	1.208e-09
65.8044	1.21e-09
66.0033	1.215e-09
66.206	1.217e-09
66.4047	1.222e-09
66.6039	1.227e-09
66.8064	1.231e-09
67.0054	1.234e-09
67.2043	1.239e-09
67.4068	1.242e-09
67.6059	1.244e-09
67.8048	1.249e-09
68.0041	1.253e-09
68.2065	1.258e-09
68.4053	1.26e-09
68.6043	1.263e-09
68.8069	1.266e-09
69.0059	1.269e-09
69.2049	1.274e-09
69.4074	1.278e-09
69.6065	1.281e-09
69.8056	1.286e-09
70.0079	1.29e-09
70.2071	1.294e-09
70.4061	1.296e-09
70.6087	1.301e-09
70.8077	1.303e-09
71.0065	1.307e-09
71.209	1.311e-09
71.408	1.314e-09
71.6071	1.318e-09
71.8092	1.322e-09
72.0082	1.325e-09
72.2069	1.328e-09
72.4057	1.336e-09
72.608	1.338e-09
72.807	1.341e-09
73.0054	1.344e-09
73.2078	1.346e-09
73.4067	1.351e-09
73.6055	1.354e-09
73.8076	1.36e-09
74.0064	1.364e-09
74.2053	1.369e-09
74.4074	1.37e-09
74.606	1.373e-09
74.805	1.376e-09
75.0071	1.38e-09
75.2058	1.384e-09
75.4047	1.389e-09
75.6069	1.391e-09
75.8057	1.397e-09
76.0044	1.399e-09
76.2067	1.403e-09
76.4055	1.407e-09
76.6042	1.409e-09
76.8067	1.412e-09
77.0054	1.416e-09
77.2042	1.42e-09
77.4028	1.427e-09
77.6049	1.427e-09
77.8038	1.431e-09
78.0026	1.44e-09
78.2046	1.441e-09
78.4028	1.441e-09
78.6016	1.444e-09
78.804	1.447e-09
79.0029	1.451e-09
79.2016	1.455e-09
79.4038	1.458e-09
79.6025	1.461e-09
79.8013	1.464e-09
80.0035	1.468e-09
80.2022	1.472e-09
80.4009	1.475e-09
80.6033	1.479e-09
80.802	1.483e-09
81.0009	1.487e-09
81.2031	1.491e-09
81.402	1.494e-09
81.6007	1.499e-09
81.803	1.504e-09
82.0016	1.508e-09
82.2003	1.512e-09
82.3991	1.515e-09
82.6013	1.518e-09
82.7999	1.522e-09
82.9988	1.526e-09
83.2009	1.53e-09
83.4001	1.535e-09
83.5986	1.538e-09
83.801	1.543e-09
83.9997	1.546e-09
84.1986	1.55e-09
84.4006	1.555e-09
84.5993	1.557e-09
84.798	1.561e-09
85.0003	1.565e-09
85.1991	1.57e-09
85.3979	1.572e-09
85.6004	1.578e-09
85.7996	1.58e-09
85.9989	1.585e-09
86.2011	1.589e-09
86.4001	1.594e-09
86.5991	1.598e-09
86.8016	1.602e-09
87.0007	1.606e-09
87.1996	1.607e-09
87.3989	1.612e-09
87.6012	1.616e-09
87.8004	1.619e-09
87.9995	1.623e-09
88.2019	1.626e-09
88.4008	1.631e-09
88.6	1.634e-09
88.8024	1.638e-09
89.0012	1.643e-09
89.2004	1.645e-09
89.4029	1.651e-09
89.6019	1.655e-09
89.8007	1.659e-09
90.0036	1.662e-09
--	--
--	--
--	--
--	--
--	--
--	--
--	--
--	--
--	--
--	--
--	--
--	--
--	--
--	--
--	--
--	--
--	--
--	--
--	--
--	--
--	--
--	--
--	--
--	--
--	--
--	--
--	--
--	--
--	--
--	--
--	--
--	--
--	--
--	--
--	--
--	--
--	--
--	--
--	--
--	--
--	--
--	--
--	--
--	--
--	--
--	--
--	--
--	--
--	--
--	--
--	--
--	--
--	--
--	--
--	--
--	--
--	--
--	--
--	--
--	--
--	--
--	--
--	--
--	--
--	--
--	--
--	--
--	--
--	--
--	--
--	--
--	--
--	--
--	--
--	--
--	--
--	--
--	--
--	--
--	--
--	--
--	--
--	--
--	--
--	--
--	--
--	--
--	--
--	--
--	--
--	--
--	--
--	--
--	--
--	--
--	--
--	--
--	--
--	--
--	--
--	--
--	--
--	--
--	--
--	--
--	--
--	--
--	--
--	--
--	--
--	--
--	--
--	--
--	--
--	--
--	--
--	--
--	--
--	--
--	--
--	--
--	--
--	--
--	--
--	--
--	--
--	--
--	--
--	--
--	--
--	--
--	--
--	--
--	--
--	--
--	--
--	--
--	--
--	--
--	--
--	--
--	--
--	--
--	--
--	--
--	--
--	--
--	--
--	--
--	--
--	--
--	--
--	--
--	--
--	--
--	--
--	--
--	--
--	--
--	--
--	--
--	--
--	--
--	--
--	--
--	--
--	--
--	--
--	--
--	--
--	--
--	--
--	--
--	--
--	--
--	--
--	--
--	--
--	--
--	--
--	--
--	--
--	--
--	--
--	--
--	--
--	--
--	--
--	--
--	--
--	--
--	--
--	--
--	--
--	--
--	--
--	--
--	--
--	--
--	--
--	--
--	--
--	--
--	--
--	--
--	--
--	--
--	--
--	--
--	--
--	--
--	--
--	--
--	--
--	--
--	--
--	--
--	--
--	--
--	--
--	--
--	--
--	--
--	--
--	--
--	--
--	--
--	--
--	--
--	--
--	--
--	--
--	--
--	--
--	--
--	--
--	--

## Sheet: Figure 5e
Dose rate	Photocurrent					Photocurrent density						Gain factor
uGy s-1	A					A/cm2
	50 V mm-1	30 V/mm	10 V/mm	5 V/mm		50 V mm-1	30 V/mm	10 V/mm	5 V/mm
6.76	1.3075e-10	6.775e-11	2.4675e-11	1.03e-11		1.3075e-08	6.775e-09	2.4675e-09	1.03e-09			17.2824
14.1	2.6025e-10	1.52625e-10	5.4125e-11	1.475e-11		2.6025e-08	1.52625e-08	5.4125e-09	1.475e-09			16.4923
28.7	5.049e-10	2.82175e-10	1.1275e-10	3.05e-11		5.049e-08	2.82175e-08	1.1275e-08	3.05e-09			15.7193
42.3	7.2875e-10	4.42875e-10	1.715e-10	5.65e-11		7.2875e-08	4.42875e-08	1.715e-08	5.65e-09			15.3939
58.1	9.795e-10	6.0125e-10	2.24e-10	6.325e-11		9.795e-08	6.0125e-08	2.24e-08	6.325e-09			15.0639

## Sheet: Figure 5f
Electric field
V mm-1
5	112.9
10	393.4
20	728.6
30	1036.4
40	1393.7
50	1652.3

## Sheet: Figure 5g
Time	Current
s	A
	1.63 uGy s-1	0.67 uGy s-1	0.13 uGy s-1
0.0743	1.855e-10	1.799e-10	1.839e-10
0.2326	1.845e-10	1.791e-10	1.844e-10
0.43284	1.841e-10	1.8e-10	1.832e-10
0.63323	1.84e-10	1.8e-10	1.841e-10
0.8333	1.838e-10	1.808e-10	1.834e-10
1.03355	1.848e-10	1.798e-10	1.825e-10
1.23383	1.844e-10	1.8e-10	1.821e-10
1.43406	1.841e-10	1.811e-10	1.819e-10
1.63424	1.827e-10	1.806e-10	1.815e-10
1.83449	1.824e-10	1.797e-10	1.819e-10
2.03576	1.813e-10	1.796e-10	1.816e-10
2.23594	1.821e-10	1.793e-10	1.823e-10
2.4362	1.825e-10	1.786e-10	1.821e-10
2.63644	1.818e-10	1.786e-10	1.821e-10
2.83664	1.829e-10	1.777e-10	1.817e-10
3.03692	1.825e-10	1.796e-10	1.831e-10
3.23716	1.811e-10	1.8e-10	1.818e-10
3.43782	1.816e-10	1.781e-10	1.819e-10
3.63766	1.812e-10	1.792e-10	1.812e-10
3.83788	1.809e-10	1.79e-10	1.816e-10
4.03852	1.813e-10	1.786e-10	1.818e-10
4.23832	1.812e-10	1.787e-10	1.819e-10
4.43858	1.803e-10	1.794e-10	1.818e-10
4.63884	1.805e-10	1.788e-10	1.814e-10
4.8391	1.806e-10	1.779e-10	1.812e-10
5.03944	1.81e-10	1.782e-10	1.81e-10
5.23964	1.81e-10	1.789e-10	1.814e-10
5.4399	1.812e-10	1.785e-10	1.803e-10
5.6401	1.815e-10	1.795e-10	1.811e-10
5.84034	1.806e-10	1.792e-10	1.81e-10
6.04074	1.81e-10	1.78e-10	1.804e-10
6.24116	1.804e-10	1.789e-10	1.814e-10
6.44122	1.805e-10	1.79e-10	1.809e-10
6.64144	1.804e-10	1.784e-10	1.799e-10
6.84168	1.805e-10	1.781e-10	1.801e-10
7.04194	1.806e-10	1.786e-10	1.801e-10
7.24214	1.814e-10	1.79e-10	1.795e-10
7.44242	1.811e-10	1.786e-10	1.795e-10
7.6427	1.81e-10	1.786e-10	1.793e-10
7.84288	1.801e-10	1.782e-10	1.793e-10
8.0431	1.804e-10	1.782e-10	1.798e-10
8.24334	1.797e-10	1.783e-10	1.804e-10
8.44356	1.792e-10	1.794e-10	1.791e-10
8.64378	1.799e-10	1.786e-10	1.799e-10
8.84404	1.805e-10	1.78e-10	1.809e-10
9.04428	1.804e-10	1.782e-10	1.803e-10
9.2445	1.788e-10	1.783e-10	1.819e-10
9.4449	1.792e-10	1.79e-10	1.807e-10
9.64496	1.794e-10	1.774e-10	1.811e-10
9.84568	1.786e-10	1.786e-10	1.812e-10
10.0455	1.785e-10	1.793e-10	1.806e-10
10.2458	1.785e-10	1.798e-10	1.804e-10
10.446	1.836e-10	1.782e-10	1.815e-10
10.6463	1.855e-10	1.782e-10	1.82e-10
10.8465	2.028e-10	1.785e-10	1.8e-10
11.0467	2.326e-10	1.78e-10	1.81e-10
11.2474	2.35e-10	1.785e-10	1.808e-10
11.4473	2.27e-10	1.781e-10	1.805e-10
11.6475	2.328e-10	1.78e-10	1.805e-10
11.8478	2.228e-10	1.783e-10	1.797e-10
12.0481	2.302e-10	1.783e-10	1.791e-10
12.2483	2.264e-10	1.79e-10	1.811e-10
12.4485	2.255e-10	1.79e-10	1.801e-10
12.6487	2.303e-10	1.786e-10	1.821e-10
12.8489	2.302e-10	1.788e-10	1.807e-10
13.0492	2.287e-10	1.785e-10	1.811e-10
13.2495	2.351e-10	1.781e-10	1.938e-10
13.4497	2.32e-10	1.791e-10	1.887e-10
13.65	2.308e-10	2.105e-10	2.007e-10
13.8502	2.351e-10	2.031e-10	1.932e-10
14.0504	2.335e-10	2.068e-10	1.914e-10
14.2507	2.355e-10	2.121e-10	1.976e-10
14.4509	2.347e-10	2.111e-10	1.981e-10
14.6512	2.312e-10	2.027e-10	1.951e-10
14.8514	2.359e-10	2.083e-10	1.944e-10
15.0518	2.345e-10	2.053e-10	1.958e-10
15.252	2.345e-10	2.049e-10	1.954e-10
15.4522	2.336e-10	2.076e-10	1.951e-10
15.6528	2.328e-10	2.073e-10	1.958e-10
15.8527	2.376e-10	2.089e-10	1.947e-10
16.053	2.36e-10	2.101e-10	1.961e-10
16.2533	2.338e-10	2.107e-10	1.983e-10
16.4535	2.328e-10	2.102e-10	1.955e-10
16.6537	2.401e-10	2.086e-10	2.004e-10
16.854	2.305e-10	2.095e-10	1.96e-10
17.0557	2.377e-10	2.088e-10	2.028e-10
17.2558	2.362e-10	2.056e-10	1.97e-10
17.4561	2.366e-10	2.09e-10	1.977e-10
17.6563	2.339e-10	2.081e-10	2.012e-10
17.8565	2.334e-10	2.057e-10	1.975e-10
18.0569	2.388e-10	2.122e-10	2.008e-10
18.2571	2.363e-10	2.066e-10	1.967e-10
18.4574	2.353e-10	2.127e-10	1.996e-10
18.6576	2.396e-10	2.148e-10	1.943e-10
18.8578	2.342e-10	2.136e-10	1.954e-10
19.0581	2.352e-10	2.108e-10	1.991e-10
19.2583	2.375e-10	2.041e-10	1.953e-10
19.4587	2.37e-10	2.041e-10	1.991e-10
19.6589	2.404e-10	2.11e-10	1.955e-10
19.8595	2.391e-10	2.191e-10	1.965e-10
20.0598	2.393e-10	2.088e-10	2.005e-10
20.26	2.386e-10	2.178e-10	1.998e-10
20.4603	2.372e-10	2.087e-10	1.969e-10
20.6606	2.359e-10	2.168e-10	1.959e-10
20.8608	2.384e-10	2.086e-10	1.984e-10
21.0611	2.368e-10	2.166e-10	1.959e-10
21.2613	2.358e-10	2.087e-10	1.984e-10
21.4616	2.392e-10	2.123e-10	1.986e-10
21.6618	2.384e-10	2.105e-10	1.976e-10
21.8621	2.393e-10	2.097e-10	1.985e-10
22.0623	2.398e-10	2.11e-10	2.002e-10
22.2626	2.363e-10	2.155e-10	2.016e-10
22.4628	2.33e-10	2.076e-10	2.029e-10
22.663	2.375e-10	2.13e-10	2.005e-10
22.8634	2.338e-10	2.095e-10	2.018e-10
23.0636	2.349e-10	2.108e-10	1.986e-10
23.2639	2.309e-10	2.085e-10	2.017e-10
23.4641	2.366e-10	2.089e-10	1.969e-10
23.6644	2.348e-10	2.122e-10	2.026e-10
23.8646	2.369e-10	2.091e-10	1.931e-10
24.0648	2.395e-10	2.068e-10	2.021e-10
24.265	1.989e-10	2.093e-10	1.92e-10
24.4652	2.003e-10	2.057e-10	1.966e-10
24.6655	1.972e-10	2.072e-10	1.944e-10
24.8657	1.919e-10	2.049e-10	2.041e-10
25.0661	1.892e-10	2.132e-10	2.018e-10
25.2663	1.872e-10	2.075e-10	1.998e-10
25.4666	1.86e-10	2.132e-10	2.016e-10
25.6672	1.853e-10	2.119e-10	1.968e-10
25.8674	1.854e-10	2.117e-10	1.976e-10
26.0678	1.857e-10	2.163e-10	1.965e-10
26.268	1.838e-10	2.148e-10	1.981e-10
26.4682	1.833e-10	2.125e-10	1.96e-10
26.6685	1.829e-10	2.167e-10	1.953e-10
26.8687	1.827e-10	2.111e-10	2.018e-10
27.0694	1.821e-10	2.139e-10	1.93e-10
27.2696	1.829e-10	2.136e-10	2.01e-10
27.4699	1.818e-10	2.088e-10	1.97e-10
27.6701	1.825e-10	2.109e-10	1.927e-10
27.8703	1.812e-10	2.099e-10	1.97e-10
28.0706	1.816e-10	2.111e-10	1.912e-10
28.2708	1.808e-10	2.177e-10	1.884e-10
28.4711	1.813e-10	2.158e-10	1.864e-10
28.6713	1.814e-10	2.196e-10	1.856e-10
28.8715	1.813e-10	2.184e-10	1.874e-10
29.0719	1.82e-10	2.208e-10	1.853e-10
29.2719	1.814e-10	2.193e-10	1.855e-10
29.4722	1.794e-10	2.153e-10	1.841e-10
29.6724	1.804e-10	2.154e-10	1.852e-10
29.8727	1.807e-10	2.126e-10	1.841e-10
30.073	1.805e-10	2.17e-10	1.853e-10
30.2732	1.812e-10	2.168e-10	1.846e-10
30.4735	1.808e-10	2.137e-10	1.839e-10
30.6737	1.813e-10	2.172e-10	1.841e-10
30.8739	1.803e-10	2.118e-10	1.83e-10
31.0742	1.81e-10	2.154e-10	1.848e-10
31.2744	1.801e-10	2.145e-10	1.83e-10
31.4748	1.799e-10	2.137e-10	1.825e-10
31.675	1.803e-10	2.109e-10	1.832e-10
31.8753	1.794e-10	2.119e-10	1.824e-10
32.0759	1.798e-10	2.132e-10	1.818e-10
32.2761	1.807e-10	2.107e-10	1.817e-10
32.4764	1.8e-10	2.135e-10	1.815e-10
32.6766	1.792e-10	2.146e-10	1.817e-10
32.8769	1.8e-10	2.129e-10	1.816e-10
33.0772	1.795e-10	2.103e-10	1.817e-10
33.2775	1.793e-10	2.169e-10	1.813e-10
33.4776	1.799e-10	2.151e-10	1.814e-10
33.6778	1.808e-10	2.154e-10	1.817e-10
33.8781	1.792e-10	2.186e-10	1.809e-10
34.0784	1.797e-10	2.158e-10	1.805e-10
34.2785	1.789e-10	2.197e-10	1.808e-10
34.4788	1.795e-10	2.175e-10	1.815e-10
34.679	1.795e-10	2.145e-10	1.808e-10
34.8793	1.802e-10	2.174e-10	1.799e-10
35.0795	1.797e-10	2.122e-10	1.799e-10
35.2798	1.8e-10	1.925e-10	1.806e-10
35.48	1.793e-10	2.111e-10	1.797e-10
35.6802	1.798e-10	1.965e-10	1.796e-10
35.8804	1.791e-10	1.913e-10	1.795e-10
36.0807	1.793e-10	1.875e-10	1.801e-10
36.2809	1.799e-10	1.863e-10	1.801e-10
36.4812	1.794e-10	1.851e-10	1.798e-10
36.6814	1.8e-10	1.842e-10	1.794e-10
36.8817	1.786e-10	1.846e-10	1.798e-10
37.0819	1.787e-10	1.838e-10	1.8e-10
37.2822	1.815e-10	1.846e-10	1.796e-10
37.4824	1.804e-10	1.833e-10	1.797e-10
37.6827	2.04e-10	1.831e-10	1.797e-10
37.8829	2.093e-10	1.82e-10	1.797e-10
38.0832	2.36e-10	1.823e-10	1.803e-10
38.2834	2.351e-10	1.818e-10	1.796e-10
38.4836	2.299e-10	1.823e-10	1.807e-10
38.6839	2.3e-10	1.824e-10	1.791e-10
38.8841	2.299e-10	1.819e-10	1.79e-10
39.0844	2.273e-10	1.82e-10	1.792e-10
39.2846	2.267e-10	1.82e-10	1.787e-10
39.4849	2.32e-10	1.816e-10	1.785e-10
39.6851	2.292e-10	1.809e-10	1.791e-10
39.8855	2.305e-10	1.805e-10	1.79e-10
40.0857	2.308e-10	1.805e-10	1.788e-10
40.286	2.309e-10	1.802e-10	1.787e-10
40.4862	2.281e-10	1.805e-10	1.795e-10
40.6864	2.316e-10	1.803e-10	1.794e-10
40.8866	2.285e-10	1.803e-10	1.797e-10
41.0869	2.334e-10	1.81e-10	1.794e-10
41.2876	2.276e-10	1.804e-10	1.791e-10
41.4875	2.332e-10	1.805e-10	1.791e-10
41.6877	2.313e-10	1.799e-10	1.783e-10
41.888	2.329e-10	1.791e-10	1.785e-10
42.0886	2.353e-10	1.795e-10	1.776e-10
42.2885	2.296e-10	1.799e-10	1.78e-10
42.4888	2.344e-10	1.797e-10	1.782e-10
42.6889	2.33e-10	1.792e-10	1.777e-10
42.8893	2.35e-10	1.8e-10	1.779e-10
43.0897	2.32e-10	1.793e-10	1.783e-10
43.2898	2.352e-10	1.79e-10	1.78e-10
43.49	2.336e-10	1.788e-10	1.78e-10
43.6902	2.327e-10	1.796e-10	1.783e-10
43.8905	2.344e-10	1.784e-10	1.782e-10
44.0908	2.312e-10	1.794e-10	1.79e-10
44.291	2.287e-10	1.795e-10	1.79e-10
44.4912	2.293e-10	1.803e-10	1.786e-10
44.6915	2.293e-10	1.795e-10	1.785e-10
44.8918	2.296e-10	1.794e-10	1.788e-10
45.092	2.293e-10	1.792e-10	1.787e-10
45.2922	2.317e-10	1.806e-10	1.794e-10
45.4925	2.317e-10	1.796e-10	1.792e-10
45.6928	2.334e-10	1.802e-10	1.792e-10
45.893	2.277e-10	1.799e-10	1.789e-10
46.0933	2.354e-10	1.786e-10	1.796e-10
46.2935	2.284e-10	1.791e-10	1.797e-10
46.4937	2.308e-10	1.783e-10	1.793e-10
46.6939	2.319e-10	1.787e-10	1.787e-10
46.8942	2.337e-10	1.788e-10	1.798e-10
47.0944	2.299e-10	1.787e-10	1.799e-10
47.2946	2.301e-10	1.776e-10	1.866e-10
47.4949	2.34e-10	1.785e-10	1.853e-10
47.6957	2.307e-10	1.793e-10	1.937e-10
47.8959	2.34e-10	1.793e-10	1.997e-10
48.0962	2.349e-10	1.792e-10	1.95e-10
48.2965	2.346e-10	1.792e-10	1.955e-10
48.4967	2.321e-10	1.784e-10	1.968e-10
48.697	2.361e-10	1.788e-10	1.969e-10
48.8972	2.36e-10	1.787e-10	1.929e-10
49.0974	2.36e-10	1.787e-10	1.947e-10
49.2977	2.364e-10	1.787e-10	1.933e-10
49.4979	2.365e-10	1.784e-10	1.951e-10
49.6984	2.375e-10	1.782e-10	1.99e-10
49.8984	2.359e-10	1.786e-10	2.023e-10
50.0988	2.341e-10	1.786e-10	1.979e-10
50.299	2.35e-10	1.785e-10	2.02e-10
50.4992	2.369e-10	1.792e-10	1.942e-10
50.6994	2.35e-10	1.791e-10	2.003e-10
50.8997	2.377e-10	1.789e-10	1.974e-10
51.0999	2.366e-10	1.777e-10	1.945e-10
51.3002	2.364e-10	1.786e-10	2e-10
51.5005	2.381e-10	1.782e-10	1.951e-10
51.7007	2.366e-10	1.776e-10	1.985e-10
51.9009	2.361e-10	1.782e-10	1.956e-10
52.1012	2.363e-10	1.784e-10	1.972e-10
52.3016	2.365e-10	1.777e-10	1.968e-10
52.5018	2.342e-10	1.783e-10	1.972e-10
52.702	2.354e-10	1.782e-10	2.005e-10
52.9024	2.342e-10	1.78e-10	1.965e-10
53.1026	2.325e-10	1.786e-10	1.995e-10
53.3028	2.334e-10	1.784e-10	1.98e-10
53.503	2.371e-10	1.788e-10	1.998e-10
53.7033	2.322e-10	1.784e-10	2.017e-10
53.9035	2.365e-10	1.778e-10	1.988e-10
54.1038	2.319e-10	1.782e-10	1.988e-10
54.304	2.381e-10	1.781e-10	1.987e-10
54.5043	2.33e-10	1.79e-10	2.008e-10
54.7045	2.375e-10	1.777e-10	2.027e-10
54.9048	2.341e-10	1.773e-10	2.016e-10
55.105	2.246e-10	1.777e-10	2.025e-10
55.3053	2.005e-10	1.779e-10	1.998e-10
55.5057	1.943e-10	1.776e-10	2.023e-10
55.7058	1.908e-10	1.784e-10	2.02e-10
55.906	1.879e-10	1.785e-10	2.024e-10
56.1062	1.87e-10	1.78e-10	2.013e-10
56.3065	1.861e-10	1.787e-10	2.022e-10
56.5067	1.856e-10	1.783e-10	1.994e-10
56.707	1.846e-10	1.781e-10	2.007e-10
56.9079	1.846e-10	1.78e-10	1.966e-10
57.1075	1.851e-10	2.142e-10	2.044e-10
57.3078	1.853e-10	2.137e-10	2.018e-10
57.5084	1.845e-10	2.192e-10	2.035e-10
57.7082	1.845e-10	2.131e-10	2.02e-10
57.9084	1.838e-10	2.107e-10	1.949e-10
58.1087	1.835e-10	2.151e-10	2.011e-10
58.3091	1.837e-10	2.124e-10	1.978e-10
58.5094	1.837e-10	2.156e-10	2.003e-10
58.7096	1.824e-10	2.155e-10	2.022e-10
58.9099	1.823e-10	2.197e-10	1.931e-10
59.1101	1.819e-10	2.195e-10	1.972e-10
59.3103	1.819e-10	2.213e-10	1.93e-10
59.5106	1.829e-10	2.194e-10	1.903e-10
59.7108	1.82e-10	2.142e-10	1.876e-10
59.911	1.812e-10	2.146e-10	1.871e-10
60.1113	1.82e-10	2.167e-10	1.866e-10
60.3119	1.81e-10	2.153e-10	1.852e-10
60.5118	1.813e-10	2.127e-10	1.843e-10
60.712	1.81e-10	2.107e-10	1.842e-10
60.9122	1.808e-10	2.129e-10	1.838e-10
61.1125	1.81e-10	2.177e-10	1.834e-10
61.3127	1.808e-10	2.135e-10	1.832e-10
61.513	1.803e-10	2.137e-10	1.835e-10
61.7132	1.8e-10	2.119e-10	1.825e-10
61.9134	1.811e-10	2.151e-10	1.818e-10
62.1137	1.804e-10	2.133e-10	1.818e-10
62.3139	1.802e-10	2.16e-10	1.815e-10
62.5142	1.798e-10	2.136e-10	1.814e-10
62.7144	1.795e-10	2.178e-10	1.812e-10
62.9146	1.795e-10	2.134e-10	1.81e-10
63.1149	1.793e-10	2.155e-10	1.815e-10
63.3152	1.804e-10	2.136e-10	1.814e-10
63.5155	1.796e-10	2.169e-10	1.808e-10
63.7157	1.793e-10	2.159e-10	1.823e-10
63.9159	1.796e-10	2.21e-10	1.803e-10
64.1163	1.787e-10	2.106e-10	1.802e-10
64.3166	1.788e-10	2.186e-10	1.807e-10
64.5169	1.793e-10	2.153e-10	1.808e-10
64.7171	1.8e-10	2.179e-10	1.801e-10
64.9174	1.777e-10	2.168e-10	1.801e-10
65.1177	1.786e-10	2.166e-10	1.8e-10
65.3181	1.788e-10	2.183e-10	1.801e-10
65.5182	1.78e-10	2.142e-10	1.795e-10
65.7184	1.783e-10	2.186e-10	1.796e-10
65.9187	1.785e-10	2.165e-10	1.798e-10
66.1189	1.786e-10	2.118e-10	1.794e-10
66.3191	1.792e-10	2.181e-10	1.801e-10
66.5194	1.794e-10	2.159e-10	1.799e-10
66.7196	1.788e-10	2.184e-10	1.801e-10
66.9199	1.788e-10	2.164e-10	1.795e-10
67.1203	1.788e-10	2.195e-10	1.8e-10
67.3205	1.779e-10	2.173e-10	1.796e-10
67.5207	1.778e-10	2.171e-10	1.789e-10
67.7209	1.782e-10	2.132e-10	1.798e-10
67.9212	1.778e-10	2.203e-10	1.79e-10
68.1215	1.788e-10	2.163e-10	1.797e-10
68.3218	1.779e-10	2.179e-10	1.793e-10
68.522	1.782e-10	2.187e-10	1.791e-10
68.7223	1.786e-10	2.204e-10	1.793e-10
68.9225	1.781e-10	2.178e-10	1.789e-10
69.1228	1.778e-10	2.201e-10	1.794e-10
69.323	1.775e-10	2.197e-10	1.798e-10
69.5233	1.783e-10	2.156e-10	1.801e-10
69.7235	1.792e-10	2.198e-10	1.792e-10
69.9237	1.776e-10	2.185e-10	1.791e-10
70.124	1.774e-10	2.168e-10	1.797e-10
70.3242	1.784e-10	2.144e-10	1.797e-10
70.5244	1.783e-10	2.187e-10	1.787e-10
70.7247	1.782e-10	2.125e-10	1.794e-10
70.9249	2.28e-10	2.194e-10	1.793e-10
71.1252	2.278e-10	2.114e-10	1.797e-10
71.3255	2.266e-10	2.171e-10	1.787e-10
71.5258	2.331e-10	2.134e-10	1.837e-10
71.726	2.324e-10	2.133e-10	1.863e-10
71.9262	2.323e-10	2.164e-10	1.892e-10
72.1265	2.298e-10	2.122e-10	2.007e-10
72.3268	2.3e-10	2.187e-10	1.985e-10
72.527	2.304e-10	2.147e-10	1.996e-10
72.7273	2.319e-10	2.129e-10	1.927e-10
72.9275	2.302e-10	2.138e-10	1.945e-10
73.1278	2.304e-10	2.141e-10	1.956e-10
73.3279	2.302e-10	2.109e-10	1.962e-10
73.5283	2.251e-10	2.128e-10	1.941e-10
73.7285	2.253e-10	2.162e-10	1.993e-10
73.9286	2.313e-10	2.091e-10	1.945e-10
74.129	2.293e-10	2.085e-10	1.974e-10
74.3293	2.321e-10	2.097e-10	1.969e-10
74.5295	2.305e-10	2.066e-10	1.953e-10
74.7297	2.312e-10	2.179e-10	1.949e-10
74.9299	2.327e-10	2.157e-10	1.947e-10
75.1302	2.289e-10	2.116e-10	1.962e-10
75.3304	2.318e-10	2.156e-10	1.941e-10
75.5307	2.332e-10	2.134e-10	1.976e-10
75.731	2.325e-10	2.128e-10	1.945e-10
75.9312	2.318e-10	2.116e-10	1.979e-10
76.1315	2.345e-10	2.168e-10	1.945e-10
76.3317	2.312e-10	2.149e-10	1.993e-10
76.532	2.366e-10	2.16e-10	1.987e-10
76.7322	2.32e-10	2.158e-10	1.986e-10
76.9326	2.326e-10	2.114e-10	1.965e-10
77.1329	2.336e-10	2.162e-10	1.995e-10
77.3332	2.346e-10	2.2e-10	1.992e-10
77.5354	2.332e-10	2.108e-10	2e-10
77.7339	2.335e-10	2.084e-10	2.029e-10
77.9342	2.327e-10	2.124e-10	2.015e-10
78.1344	2.358e-10	2.126e-10	1.97e-10
78.3347	2.318e-10	2.119e-10	1.987e-10
78.5349	2.345e-10	2.123e-10	2.02e-10
78.7352	2.314e-10	2.126e-10	1.971e-10
78.9361	2.343e-10	2.121e-10	2.017e-10
79.1364	2.319e-10	2.138e-10	2.02e-10
79.3367	2.293e-10	2.177e-10	2.02e-10
79.5369	2.322e-10	2.128e-10	2.006e-10
79.7371	2.303e-10	2.138e-10	2.003e-10
79.9373	2.291e-10	2.097e-10	1.989e-10
80.1375	2.325e-10	2.135e-10	1.991e-10
80.3378	2.357e-10	2.121e-10	1.978e-10
80.5381	2.344e-10	2.153e-10	1.933e-10
80.7383	2.327e-10	2.135e-10	2.028e-10
80.9391	2.317e-10	2.169e-10	1.969e-10
81.1394	2.361e-10	2.126e-10	1.978e-10
81.3397	2.322e-10	2.19e-10	1.954e-10
81.5399	2.318e-10	2.129e-10	1.988e-10
81.7402	2.279e-10	2.181e-10	1.973e-10
81.9405	2.294e-10	2.131e-10	1.958e-10
82.1407	2.36e-10	2.2e-10	1.957e-10
82.3409	2.373e-10	2.2e-10	1.969e-10
82.5411	2.315e-10	2.146e-10	2.003e-10
82.7414	2.318e-10	2.01e-10	1.948e-10
82.9416	2.341e-10	1.893e-10	2.002e-10
83.1419	2.3e-10	1.906e-10	1.986e-10
83.3421	2.319e-10	1.866e-10	2.008e-10
83.5425	2.333e-10	1.881e-10	1.973e-10
83.7427	2.286e-10	1.86e-10	1.984e-10
83.9429	2.318e-10	1.851e-10	1.992e-10
84.1431	2.313e-10	1.849e-10	2.023e-10
84.3434	2.319e-10	1.843e-10	1.959e-10
84.5436	2.284e-10	1.844e-10	1.971e-10
84.7438	2.285e-10	1.836e-10	1.947e-10
84.9441	2.332e-10	1.829e-10	1.959e-10
85.1443	2.285e-10	1.829e-10	1.906e-10
85.3446	2.358e-10	1.818e-10	1.888e-10
85.5449	2.317e-10	1.82e-10	1.866e-10
85.7452	2.341e-10	1.82e-10	1.869e-10
85.9454	2.329e-10	1.82e-10	1.854e-10
86.1457	2.314e-10	1.802e-10	1.851e-10
86.3459	2.333e-10	1.81e-10	1.847e-10
86.5462	2.328e-10	1.799e-10	1.847e-10
86.7464	2.317e-10	1.805e-10	1.843e-10
86.9466	2.319e-10	1.801e-10	1.83e-10
87.1469	2.296e-10	1.812e-10	1.825e-10
87.3471	2.302e-10	1.803e-10	1.831e-10
87.5505	2.285e-10	1.801e-10	1.825e-10
87.7507	2.315e-10	1.8e-10	1.821e-10
87.951	2.315e-10	1.801e-10	1.824e-10
88.1512	2.345e-10	1.795e-10	1.826e-10
88.3516	2.312e-10	1.792e-10	1.812e-10
88.5518	2.328e-10	1.797e-10	1.817e-10
88.752	2.305e-10	1.798e-10	1.813e-10
88.9523	2.296e-10	1.801e-10	1.819e-10
89.1525	2.328e-10	1.793e-10	1.81e-10
89.3528	2.262e-10	1.792e-10	1.803e-10
89.553	2.29e-10	1.777e-10	1.8e-10
89.7533	2.293e-10	1.793e-10	1.801e-10
89.9535	2.301e-10	1.784e-10	1.804e-10
90.1538	2.299e-10	1.784e-10	1.8e-10
90.354	2.333e-10	1.79e-10	1.812e-10
90.5542	2.304e-10	1.79e-10	1.802e-10
90.7544	2.343e-10	1.787e-10	1.811e-10
90.9559	2.336e-10	1.788e-10	1.808e-10
91.1562	2.297e-10	1.794e-10	1.802e-10
91.3564	2.059e-10	1.788e-10	1.8e-10
91.5567	1.969e-10	1.781e-10	1.8e-10
91.7569	1.93e-10	1.79e-10	1.801e-10
91.9571	1.903e-10	1.785e-10	1.791e-10
92.1574	1.888e-10	1.78e-10	1.798e-10
92.358	1.87e-10	1.776e-10	1.794e-10
92.5578	1.857e-10	1.772e-10	1.8e-10
92.7581	1.846e-10	1.765e-10	1.801e-10
92.9584	1.839e-10	1.775e-10	1.803e-10
93.1587	1.845e-10	1.767e-10	1.79e-10
93.3589	1.836e-10	1.77e-10	1.796e-10
93.5592	1.837e-10	1.776e-10	1.794e-10
93.7594	1.843e-10	1.774e-10	1.791e-10
93.9596	1.835e-10	1.781e-10	1.801e-10
94.1599	1.831e-10	1.766e-10	1.791e-10
94.3602	1.831e-10	1.763e-10	1.799e-10
94.5604	1.828e-10	1.765e-10	1.798e-10
94.7606	1.819e-10	1.769e-10	1.792e-10
94.9609	1.815e-10	1.771e-10	1.782e-10
95.1611	1.814e-10	1.763e-10	1.782e-10
95.3613	1.81e-10	1.764e-10	1.794e-10
95.5616	1.814e-10	1.769e-10	1.789e-10
95.7618	1.815e-10	1.765e-10	1.794e-10
95.9621	1.813e-10	1.776e-10	1.787e-10
96.1624	1.81e-10	1.773e-10	1.79e-10
96.3627	1.806e-10	1.775e-10	1.791e-10
96.5629	1.805e-10	1.766e-10	1.792e-10
96.7631	1.806e-10	1.777e-10	1.791e-10
96.9634	1.803e-10	1.778e-10	1.785e-10
97.1636	1.806e-10	1.772e-10	1.79e-10
97.3639	1.804e-10	1.778e-10	1.788e-10
97.5643	1.802e-10	1.777e-10	1.786e-10
97.7645	1.808e-10	1.778e-10	1.785e-10
97.9647	1.803e-10	1.788e-10	1.781e-10
98.1649	1.812e-10	1.787e-10	1.793e-10
98.3651	1.802e-10	1.784e-10	1.791e-10
98.5654	1.802e-10	1.781e-10	1.784e-10
98.7656	1.801e-10	1.77e-10	1.792e-10
98.9659	1.802e-10	1.778e-10	1.786e-10
99.1662	1.799e-10	1.775e-10	1.794e-10
99.3665	1.803e-10	1.776e-10	1.791e-10
99.5667	1.806e-10	1.779e-10	1.796e-10
99.7669	1.804e-10	1.782e-10	1.985e-10
99.9672	1.805e-10	2.12e-10	2.015e-10
100.168	1.806e-10	2.146e-10	1.995e-10
100.368	1.806e-10	2.153e-10	1.975e-10
100.568	1.8e-10	2.125e-10	1.951e-10
100.768	1.796e-10	2.171e-10	1.958e-10
100.968	1.801e-10	2.166e-10	1.937e-10
101.169	1.803e-10	2.168e-10	1.931e-10
101.369	1.798e-10	2.194e-10	1.96e-10
101.569	1.79e-10	2.161e-10	2.024e-10
101.769	1.793e-10	2.107e-10	1.997e-10
101.97	1.79e-10	2.167e-10	1.956e-10
102.17	1.794e-10	2.093e-10	1.937e-10
102.37	1.789e-10	2.162e-10	1.99e-10
102.57	1.793e-10	2.123e-10	1.973e-10
102.771	1.802e-10	2.155e-10	1.964e-10
102.971	1.796e-10	2.096e-10	1.992e-10
103.171	1.793e-10	2.136e-10	2.004e-10
103.371	1.796e-10	2.095e-10	1.93e-10
103.572	1.796e-10	2.139e-10	1.983e-10
103.772	1.798e-10	2.084e-10	2.02e-10
103.972	1.8e-10	2.158e-10	1.951e-10
104.172	1.793e-10	2.104e-10	2.015e-10
104.373	1.793e-10	2.162e-10	1.969e-10
104.573	1.794e-10	2.108e-10	2.003e-10
104.773	1.794e-10	2.177e-10	1.969e-10
104.973	1.796e-10	2.097e-10	1.983e-10
105.174	1.783e-10	2.178e-10	1.999e-10
105.374	1.788e-10	2.134e-10	1.955e-10
105.574	1.796e-10	2.174e-10	1.963e-10
105.775	1.797e-10	2.163e-10	1.959e-10
105.975	1.793e-10	2.161e-10	1.972e-10
106.175	1.797e-10	2.149e-10	1.935e-10
106.375	1.801e-10	2.18e-10	1.962e-10
106.576	1.797e-10	2.177e-10	1.958e-10
106.776	1.8e-10	2.158e-10	1.986e-10
106.976	1.788e-10	2.159e-10	1.934e-10
107.176	1.795e-10	2.145e-10	1.961e-10
107.376	1.795e-10	2.15e-10	1.983e-10
107.577	1.791e-10	2.163e-10	1.993e-10
107.777	1.788e-10	2.153e-10	1.969e-10
107.977	1.792e-10	2.126e-10	2.028e-10
108.178	1.795e-10	2.189e-10	1.957e-10
108.378	1.794e-10	2.119e-10	2.001e-10
108.578	1.792e-10	2.146e-10	2.012e-10
108.778	1.786e-10	2.146e-10	1.96e-10
108.979	1.791e-10	2.151e-10	2.006e-10
109.179	1.784e-10	2.136e-10	2.023e-10
109.38	1.788e-10	2.159e-10	1.964e-10
109.58	1.77e-10	2.134e-10	1.968e-10
109.78	2.299e-10	2.151e-10	1.993e-10
109.98	2.288e-10	2.15e-10	1.974e-10
110.181	2.34e-10	2.153e-10	1.965e-10
110.381	2.335e-10	2.174e-10	1.96e-10
110.581	2.292e-10	2.143e-10	1.982e-10
110.781	2.306e-10	2.206e-10	1.935e-10
110.982	2.29e-10	2.108e-10	1.979e-10
111.182	2.278e-10	2.178e-10	1.996e-10
111.382	2.292e-10	2.148e-10	1.951e-10
111.582	2.25e-10	2.144e-10	1.977e-10
111.783	2.308e-10	2.122e-10	1.957e-10
111.983	2.294e-10	2.115e-10	1.978e-10
112.183	2.273e-10	2.109e-10	1.984e-10
112.384	2.325e-10	2.131e-10	1.985e-10
112.584	2.288e-10	2.149e-10	1.998e-10
112.784	2.295e-10	2.159e-10	2e-10
112.984	2.327e-10	2.164e-10	2.037e-10
113.185	2.328e-10	2.14e-10	2.018e-10
113.385	2.336e-10	2.16e-10	--
113.585	2.264e-10	2.148e-10	--
113.785	2.308e-10	2.122e-10	--
113.986	2.241e-10	2.112e-10	--
114.186	2.293e-10	2.159e-10	--
114.386	2.253e-10	2.073e-10	--
114.586	2.271e-10	2.176e-10	--
114.787	2.279e-10	2.101e-10	--
114.987	2.22e-10	2.194e-10	--
115.187	2.262e-10	2.096e-10	--
115.388	2.286e-10	2.144e-10	--
115.588	2.285e-10	2.127e-10	--
115.788	2.276e-10	2.128e-10	--
115.988	2.276e-10	2.157e-10	--
116.188	2.302e-10	2.132e-10	--
116.389	2.308e-10	2.123e-10	--
116.589	2.3e-10	2.119e-10	--
116.789	2.346e-10	2.11e-10	--
116.99	2.312e-10	2.113e-10	--
117.19	2.371e-10	2.139e-10	--
117.39	2.354e-10	2.082e-10	--
117.591	2.304e-10	2.133e-10	--
117.791	2.275e-10	2.131e-10	--
117.991	2.34e-10	2.09e-10	--
118.191	2.34e-10	2.112e-10	--
118.392	2.332e-10	2.07e-10	--
118.592	2.345e-10	2.104e-10	--
118.792	2.296e-10	2.1e-10	--
118.992	2.342e-10	2.1e-10	--
119.193	2.303e-10	2.081e-10	--
119.393	2.354e-10	2.122e-10	--
119.593	2.28e-10	2.079e-10	--
119.793	2.357e-10	2.125e-10	--
119.993	2.33e-10	2.097e-10	--
120.194	2.373e-10	2.086e-10	--
120.394	2.334e-10	2.15e-10	--
120.594	2.3e-10	2.098e-10	--
120.794	2.335e-10	2.141e-10	--
120.995	2.298e-10	2.074e-10	--
121.196	2.315e-10	2.124e-10	--
121.396	2.337e-10	2.107e-10	--
121.596	2.342e-10	2.13e-10	--
121.796	2.295e-10	2.105e-10	--
121.997	2.322e-10	2.124e-10	--
122.197	2.292e-10	2.181e-10	--
122.397	2.32e-10	1.985e-10	--
122.597	2.311e-10	1.906e-10	--
122.798	2.341e-10	1.879e-10	--
122.998	2.333e-10	1.882e-10	--
123.199	2.353e-10	1.864e-10	--
123.398	2.337e-10	1.857e-10	--
123.599	2.345e-10	1.856e-10	--
123.799	2.34e-10	1.854e-10	--
123.999	2.311e-10	1.843e-10	--
124.199	2.345e-10	1.84e-10	--
124.4	2.342e-10	1.843e-10	--
124.6	2.317e-10	1.834e-10	--
124.8	2.338e-10	1.842e-10	--
125	2.356e-10	1.831e-10	--
125.201	2.315e-10	1.833e-10	--
125.401	2.324e-10	1.826e-10	--
125.601	2.295e-10	1.817e-10	--
125.801	2.311e-10	1.808e-10	--
126.002	2.316e-10	1.805e-10	--
126.202	2.31e-10	1.804e-10	--
126.402	2.314e-10	1.809e-10	--
126.602	2.329e-10	1.807e-10	--
126.803	2.315e-10	1.802e-10	--
127.003	2.303e-10	1.798e-10	--
127.203	2.302e-10	1.8e-10	--
127.404	2.349e-10	1.801e-10	--
127.604	2.321e-10	1.794e-10	--
127.804	2.33e-10	1.794e-10	--
128.004	2.353e-10	1.795e-10	--
128.204	2.343e-10	1.786e-10	--
128.405	2.349e-10	1.795e-10	--
128.605	2.372e-10	1.79e-10	--
128.805	2.318e-10	1.788e-10	--
129.006	2.355e-10	1.789e-10	--
129.206	2.337e-10	1.79e-10	--
129.406	2.276e-10	1.783e-10	--
129.606	2.332e-10	1.78e-10	--
129.807	2.282e-10	1.782e-10	--
130.007	2.324e-10	1.794e-10	--
130.207	2.28e-10	1.788e-10	--
130.407	2.304e-10	1.783e-10	--
130.608	2.323e-10	1.783e-10	--
130.808	2.316e-10	1.783e-10	--
131.008	2.312e-10	1.788e-10	--
131.208	2.012e-10	1.783e-10	--
131.409	1.926e-10	1.784e-10	--
131.609	1.898e-10	1.778e-10	--
131.809	1.877e-10	1.782e-10	--
132.01	1.856e-10	1.775e-10	--
132.21	1.85e-10	1.78e-10	--
132.41	1.832e-10	1.784e-10	--
132.61	1.86e-10	1.785e-10	--
132.811	1.847e-10	1.778e-10	--
133.011	1.848e-10	1.781e-10	--
133.211	1.831e-10	1.785e-10	--
133.411	1.831e-10	1.777e-10	--
133.612	1.841e-10	1.773e-10	--
133.812	1.823e-10	1.768e-10	--
134.012	1.836e-10	1.773e-10	--
134.212	1.831e-10	1.766e-10	--
134.413	1.821e-10	1.771e-10	--
134.613	1.822e-10	1.777e-10	--
134.813	1.815e-10	1.773e-10	--
135.013	1.82e-10	1.775e-10	--
135.214	1.81e-10	1.776e-10	--

## Sheet: Figure 5h
Current/A
6.84e-10	6.66e-10	6.57e-10	6.54e-10	6.64e-10	6.55e-10	6.6e-10	6.83e-10	6.43e-10	6.45e-10	6.42e-10	6.39e-10	6.7e-10	6.36e-10	6.48e-10	6.8e-10	6.64e-10	6.66e-10	6.48e-10	6.45e-10	6.48e-10	6.51e-10	6.51e-10	6.5e-10	6.45e-10	6.38e-10	6.61e-10	6.78e-10	6.46e-10	6.41e-10	6.4e-10	6.43e-10	6.4e-10	6.31e-10	6.65e-10	6.36e-10	6.7e-10	6.38e-10	6.45e-10	6.44e-10	6.36e-10	6.55e-10	6.88e-10	6.74e-10	6.58e-10	6.6e-10	6.47e-10	6.77e-10	6.31e-10	6.54e-10
6.59e-10	6.44e-10	6.45e-10	6.76e-10	6.75e-10	6.21e-10	6.34e-10	6.69e-10	6.62e-10	6.46e-10	6.63e-10	6.57e-10	6.37e-10	6.79e-10	6.67e-10	6.67e-10	6.39e-10	6.49e-10	6.52e-10	6.58e-10	6.26e-10	6.27e-10	6.74e-10	6.58e-10	6.59e-10	6.44e-10	6.44e-10	6.41e-10	6.33e-10	6.5e-10	6.65e-10	6.71e-10	6.78e-10	6.53e-10	6.47e-10	6.4e-10	6.48e-10	6.58e-10	6.58e-10	6.5e-10	6.46e-10	6.77e-10	6.52e-10	6.74e-10	6.62e-10	6.67e-10	6.32e-10	6.49e-10	6.46e-10	6.5e-10
6.74e-10	6.45e-10	6.57e-10	6.47e-10	6.49e-10	6.86e-10	6.69e-10	6.77e-10	6.51e-10	6.53e-10	6.55e-10	6.51e-10	6.57e-10	6.42e-10	6.6e-10	6.65e-10	6.63e-10	6.39e-10	6.47e-10	6.63e-10	7.03e-10	6.67e-10	6.76e-10	6.71e-10	6.6e-10	6.69e-10	6.58e-10	6.47e-10	6.47e-10	6.7e-10	6.67e-10	6.6e-10	6.49e-10	6.49e-10	6.83e-10	6.63e-10	6.66e-10	6.57e-10	6.41e-10	6.83e-10	6.59e-10	6.73e-10	6.55e-10	6.83e-10	6.41e-10	6.41e-10	6.5e-10	6.44e-10	6.7e-10	6.71e-10
6.89e-10	6.68e-10	6.73e-10	6.68e-10	6.49e-10	6.55e-10	6.66e-10	6.47e-10	6.62e-10	6.59e-10	6.56e-10	6.51e-10	6.65e-10	6.5e-10	6.56e-10	6.7e-10	6.52e-10	6.58e-10	6.29e-10	6.85e-10	6.7e-10	6.37e-10	6.54e-10	6.87e-10	6.89e-10	6.43e-10	6.63e-10	6.64e-10	6.59e-10	6.61e-10	6.7e-10	6.85e-10	6.67e-10	6.48e-10	6.75e-10	6.65e-10	6.38e-10	6.71e-10	6.51e-10	6.61e-10	6.66e-10	6.75e-10	6.37e-10	6.72e-10	6.6e-10	6.78e-10	6.68e-10	6.76e-10	6.53e-10	6.61e-10
6.79e-10	6.55e-10	6.67e-10	6.83e-10	6.74e-10	6.63e-10	6.66e-10	6.68e-10	6.63e-10	6.67e-10	6.59e-10	6.83e-10	6.61e-10	6.58e-10	6.63e-10	6.79e-10	6.76e-10	6.65e-10	6.74e-10	6.8e-10	6.68e-10	6.84e-10	6.76e-10	6.59e-10	6.52e-10	6.75e-10	6.45e-10	6.73e-10	6.73e-10	6.62e-10	6.88e-10	6.5e-10	6.41e-10	6.45e-10	6.46e-10	6.76e-10	6.7e-10	6.77e-10	6.62e-10	6.53e-10	6.46e-10	6.44e-10	6.53e-10	6.64e-10	6.69e-10	6.79e-10	6.63e-10	6.9e-10	6.45e-10	6.59e-10
6.54e-10	6.78e-10	6.61e-10	6.46e-10	6.4e-10	6.44e-10	6.54e-10	6.64e-10	6.5e-10	6.58e-10	6.75e-10	6.5e-10	6.45e-10	6.54e-10	6.62e-10	6.53e-10	6.49e-10	6.77e-10	6.47e-10	6.68e-10	6.47e-10	6.66e-10	6.65e-10	6.74e-10	6.36e-10	6.49e-10	6.61e-10	6.61e-10	6.82e-10	6.52e-10	6.36e-10	6.78e-10	6.57e-10	6.58e-10	6.65e-10	6.41e-10	6.6e-10	6.79e-10	6.53e-10	6.52e-10	6.5e-10	6.65e-10	6.58e-10	6.5e-10	6.48e-10	6.59e-10	6.74e-10	6.52e-10	6.46e-10	6.4e-10
6.82e-10	6.76e-10	6.71e-10	6.46e-10	6.56e-10	6.83e-10	6.44e-10	6.87e-10	6.74e-10	6.57e-10	6.52e-10	6.49e-10	6.76e-10	6.77e-10	6.48e-10	6.68e-10	6.73e-10	6.64e-10	6.63e-10	6.72e-10	6.71e-10	6.76e-10	6.38e-10	6.53e-10	6.77e-10	6.34e-10	6.48e-10	6.67e-10	6.37e-10	6.85e-10	6.64e-10	6.52e-10	6.74e-10	6.83e-10	6.57e-10	6.54e-10	6.73e-10	6.65e-10	6.75e-10	6.62e-10	6.43e-10	6.89e-10	6.52e-10	6.48e-10	6.9e-10	6.64e-10	6.32e-10	6.56e-10	6.63e-10	6.59e-10
6.57e-10	6.78e-10	6.49e-10	6.44e-10	6.62e-10	6.52e-10	6.79e-10	6.51e-10	6.91e-10	6.56e-10	6.67e-10	6.61e-10	6.53e-10	6.65e-10	6.73e-10	6.69e-10	6.66e-10	6.62e-10	6.51e-10	6.65e-10	6.5e-10	6.37e-10	6.44e-10	6.73e-10	6.63e-10	6.59e-10	6.34e-10	6.52e-10	6.8e-10	6.48e-10	6.43e-10	6.61e-10	6.57e-10	6.51e-10	6.52e-10	6.57e-10	6.56e-10	6.49e-10	6.24e-10	6.59e-10	6.47e-10	6.66e-10	6.7e-10	6.42e-10	6.43e-10	6.63e-10	6.41e-10	6.95e-10	6.54e-10	6.39e-10
6.85e-10	6.69e-10	6.59e-10	6.46e-10	6.48e-10	6.68e-10	6.47e-10	6.63e-10	6.36e-10	6.71e-10	6.52e-10	6.6e-10	6.54e-10	6.54e-10	6.7e-10	6.55e-10	6.77e-10	6.55e-10	6.55e-10	6.88e-10	6.65e-10	6.53e-10	6.9e-10	6.64e-10	6.37e-10	6.46e-10	6.83e-10	6.43e-10	6.59e-10	6.48e-10	6.39e-10	6.66e-10	6.28e-10	6.7e-10	6.49e-10	6.52e-10	6.78e-10	6.65e-10	6.73e-10	6.73e-10	6.61e-10	6.4e-10	6.73e-10	6.44e-10	6.35e-10	6.35e-10	6.43e-10	6.59e-10	6.17e-10	6.27e-10
6.61e-10	6.62e-10	6.48e-10	6.58e-10	6.65e-10	6.46e-10	6.55e-10	6.24e-10	6.86e-10	6.63e-10	6.59e-10	6.83e-10	6.7e-10	6.79e-10	6.5e-10	6.37e-10	6.43e-10	6.56e-10	6.41e-10	6.68e-10	6.45e-10	6.61e-10	6.53e-10	6.62e-10	6.61e-10	6.64e-10	6.27e-10	6.52e-10	6.32e-10	6.48e-10	6.33e-10	6.68e-10	6.68e-10	6.67e-10	6.46e-10	6.58e-10	6.43e-10	6.42e-10	6.21e-10	6.42e-10	6.64e-10	6.19e-10	6.35e-10	6.23e-10	6.34e-10	6.43e-10	6.23e-10	6.08e-10	6.35e-10	6.24e-10
6.54e-10	6.41e-10	6.54e-10	6.62e-10	6.29e-10	6.66e-10	6.72e-10	6.65e-10	6.66e-10	6.67e-10	6.58e-10	6.62e-10	6.42e-10	6.57e-10	6.6e-10	6.58e-10	6.36e-10	6.45e-10	6.68e-10	6.57e-10	6.5e-10	6.51e-10	6.37e-10	6.66e-10	6.36e-10	6.43e-10	6.49e-10	6.61e-10	6.44e-10	6.22e-10	6.66e-10	6.71e-10	6.27e-10	6.62e-10	6.68e-10	6.63e-10	6.59e-10	6.29e-10	6.47e-10	6.21e-10	6.38e-10	6.3e-10	6.38e-10	6.2e-10	6.39e-10	6.36e-10	6.12e-10	6.36e-10	6.09e-10	6.3e-10
6.66e-10	6.82e-10	6.75e-10	6.52e-10	6.55e-10	6.31e-10	6.62e-10	6.53e-10	6.44e-10	6.32e-10	6.53e-10	6.58e-10	6.19e-10	6.49e-10	6.32e-10	6.52e-10	6.53e-10	6.33e-10	6.36e-10	6.66e-10	6.45e-10	6.56e-10	6.7e-10	6.65e-10	6.44e-10	6.71e-10	6.43e-10	6.43e-10	6.63e-10	6.53e-10	6.65e-10	6.5e-10	6.79e-10	6.57e-10	6.47e-10	6.56e-10	6.79e-10	6.47e-10	6.54e-10	6.56e-10	6.42e-10	6.47e-10	5.99e-10	6.35e-10	6.51e-10	6.15e-10	5.95e-10	6.22e-10	6.25e-10	6e-10
6.81e-10	6.66e-10	6.67e-10	6.49e-10	6.63e-10	6.48e-10	6.41e-10	6.41e-10	6.46e-10	6.53e-10	6.61e-10	6.41e-10	6.66e-10	6.58e-10	6.51e-10	6.42e-10	6.59e-10	6.67e-10	6.26e-10	6.67e-10	6.53e-10	6.54e-10	6.44e-10	6.47e-10	6.43e-10	6.47e-10	6.82e-10	6.7e-10	6.6e-10	6.83e-10	6.32e-10	6.62e-10	6.32e-10	6.48e-10	6.41e-10	6.61e-10	6.11e-10	6.17e-10	6.41e-10	6.17e-10	6.25e-10	6.3e-10	6.28e-10	5.92e-10	6.07e-10	6e-10	6.18e-10	5.75e-10	5.94e-10	5.81e-10
6.75e-10	6.58e-10	6.58e-10	6.58e-10	6.7e-10	6.52e-10	6.5e-10	6.48e-10	6.32e-10	6.74e-10	6.43e-10	6.45e-10	6.58e-10	6.55e-10	6.33e-10	6.41e-10	6.66e-10	6.54e-10	6.35e-10	6.74e-10	6.25e-10	6.51e-10	6.21e-10	6.45e-10	6.39e-10	6.46e-10	6.28e-10	6.56e-10	6.33e-10	6.44e-10	6.08e-10	6.67e-10	6.33e-10	6.1e-10	6.43e-10	6.46e-10	6.21e-10	6.14e-10	5.98e-10	6.19e-10	5.8e-10	6.07e-10	5.86e-10	5.85e-10	5.59e-10	5.75e-10	5.88e-10	5.96e-10	5.5e-10	5.67e-10
6.91e-10	6.54e-10	6.66e-10	6.63e-10	6.45e-10	6.58e-10	6.65e-10	6.7e-10	6.47e-10	6.68e-10	6.55e-10	6.84e-10	6.35e-10	6.61e-10	6.45e-10	6.55e-10	6.52e-10	6.54e-10	6.59e-10	6.53e-10	6.5e-10	6.52e-10	6.45e-10	6.45e-10	6.7e-10	6.64e-10	6.73e-10	6.49e-10	6.64e-10	6.31e-10	6.29e-10	6.55e-10	6.37e-10	6.21e-10	6.27e-10	6.5e-10	6.15e-10	6.01e-10	6e-10	5.96e-10	5.72e-10	5.84e-10	5.72e-10	5.56e-10	5.64e-10	5.64e-10	5.5e-10	5.62e-10	5.44e-10	5.75e-10
6.63e-10	6.84e-10	6.68e-10	6.96e-10	6.71e-10	6.66e-10	6.62e-10	6.83e-10	6.81e-10	6.65e-10	6.62e-10	6.7e-10	6.67e-10	6.71e-10	6.56e-10	6.41e-10	6.77e-10	6.83e-10	6.52e-10	6.82e-10	6.81e-10	6.62e-10	6.72e-10	6.79e-10	6.6e-10	6.57e-10	6.47e-10	6.63e-10	6.45e-10	6.73e-10	6.5e-10	6.47e-10	6.41e-10	6.38e-10	6.69e-10	6.31e-10	6.2e-10	6.08e-10	5.83e-10	5.96e-10	5.63e-10	5.75e-10	5.7e-10	5.66e-10	5.52e-10	5.57e-10	5.4e-10	5.28e-10	5.53e-10	5.52e-10
6.69e-10	6.91e-10	6.68e-10	6.64e-10	6.57e-10	7.04e-10	6.88e-10	6.7e-10	6.71e-10	6.71e-10	6.7e-10	6.66e-10	6.58e-10	6.47e-10	6.67e-10	6.83e-10	6.43e-10	6.78e-10	6.75e-10	6.78e-10	6.47e-10	6.54e-10	6.72e-10	6.53e-10	6.79e-10	6.51e-10	6.85e-10	6.83e-10	6.47e-10	6.71e-10	6.52e-10	6.48e-10	6.38e-10	6.28e-10	6.12e-10	6.11e-10	5.99e-10	6.03e-10	5.98e-10	5.66e-10	5.55e-10	5.43e-10	5.73e-10	5.36e-10	5.14e-10	5.38e-10	5.03e-10	5.15e-10	5.17e-10	5.27e-10
6.79e-10	6.83e-10	6.59e-10	6.49e-10	6.78e-10	6.54e-10	6.44e-10	6.49e-10	6.22e-10	6.43e-10	6.42e-10	6.69e-10	6.67e-10	6.67e-10	6.55e-10	6.54e-10	6.65e-10	6.37e-10	6.6e-10	6.59e-10	6.6e-10	6.38e-10	6.53e-10	6.71e-10	6.38e-10	6.46e-10	6.59e-10	6.61e-10	6.29e-10	6.51e-10	6.5e-10	6.47e-10	5.97e-10	6.27e-10	5.92e-10	5.85e-10	5.59e-10	5.75e-10	5.69e-10	5.76e-10	5.62e-10	5.13e-10	5.27e-10	5.32e-10	5.21e-10	5.07e-10	4.93e-10	4.84e-10	4.91e-10	5.01e-10
7.17e-10	7.03e-10	6.58e-10	6.71e-10	6.57e-10	6.6e-10	6.77e-10	6.47e-10	6.42e-10	6.63e-10	6.43e-10	6.54e-10	6.35e-10	6.74e-10	6.63e-10	6.88e-10	6.54e-10	6.61e-10	6.34e-10	6.73e-10	6.64e-10	6.4e-10	6.55e-10	6.67e-10	6.67e-10	6.36e-10	6.46e-10	6.49e-10	6.55e-10	6.69e-10	6.49e-10	6.3e-10	6.18e-10	5.92e-10	5.82e-10	5.85e-10	5.74e-10	5.68e-10	5.44e-10	5.41e-10	5.46e-10	5.25e-10	5.15e-10	5.04e-10	4.76e-10	4.61e-10	4.56e-10	4.75e-10	4.54e-10	4.77e-10
6.63e-10	6.65e-10	6.61e-10	6.26e-10	6.58e-10	6.51e-10	6.29e-10	6.68e-10	6.57e-10	6.66e-10	6.33e-10	6.78e-10	6.62e-10	6.72e-10	6.58e-10	6.53e-10	6.48e-10	6.49e-10	6.43e-10	6.68e-10	6.39e-10	6.41e-10	6.35e-10	6.54e-10	6.65e-10	6.4e-10	6.34e-10	6.33e-10	6.38e-10	6.34e-10	6.17e-10	6.06e-10	5.79e-10	5.84e-10	5.66e-10	5.72e-10	5.58e-10	5.63e-10	5.33e-10	5.2e-10	5.05e-10	4.98e-10	4.81e-10	4.83e-10	4.98e-10	4.85e-10	4.57e-10	4.44e-10	4.44e-10	4.37e-10
6.95e-10	6.57e-10	6.6e-10	6.57e-10	6.46e-10	6.57e-10	6.83e-10	6.55e-10	6.57e-10	6.55e-10	6.53e-10	6.58e-10	6.72e-10	6.54e-10	6.64e-10	6.55e-10	6.74e-10	6.71e-10	6.58e-10	6.62e-10	6.7e-10	6.57e-10	6.65e-10	6.64e-10	6.61e-10	6.68e-10	6.63e-10	6.59e-10	6.29e-10	5.98e-10	6.15e-10	5.94e-10	5.97e-10	5.47e-10	5.53e-10	5.54e-10	5.34e-10	5.27e-10	5e-10	4.97e-10	4.64e-10	4.58e-10	4.43e-10	4.4e-10	4.38e-10	4.39e-10	4.13e-10	4.2e-10	4.07e-10	4.05e-10
6.8e-10	6.52e-10	6.61e-10	6.73e-10	6.46e-10	6.64e-10	6.79e-10	6.63e-10	6.66e-10	6.62e-10	6.73e-10	6.43e-10	6.64e-10	6.37e-10	6.72e-10	6.62e-10	6.53e-10	6.64e-10	6.58e-10	6.64e-10	6.4e-10	6.58e-10	6.59e-10	6.53e-10	6.38e-10	6.3e-10	6.17e-10	6.06e-10	6.18e-10	6.2e-10	5.77e-10	5.62e-10	5.52e-10	5.51e-10	5.2e-10	5.19e-10	4.84e-10	5.01e-10	5.13e-10	4.64e-10	4.69e-10	4.3e-10	4.25e-10	4.32e-10	4.23e-10	3.78e-10	3.98e-10	3.74e-10	3.76e-10	3.72e-10
6.48e-10	6.75e-10	6.45e-10	6.56e-10	6.44e-10	6.46e-10	6.69e-10	6.57e-10	6.47e-10	6.47e-10	6.61e-10	6.56e-10	6.59e-10	6.87e-10	6.63e-10	6.32e-10	6.55e-10	6.7e-10	6.61e-10	6.69e-10	6.51e-10	6.56e-10	6.61e-10	6.56e-10	6.32e-10	6.28e-10	6.14e-10	6.25e-10	6.03e-10	5.97e-10	5.44e-10	5.44e-10	5.47e-10	5.13e-10	4.95e-10	4.81e-10	4.77e-10	5.03e-10	4.42e-10	4.19e-10	4.06e-10	4.1e-10	3.99e-10	3.73e-10	3.67e-10	3.65e-10	3.38e-10	3.3e-10	3.22e-10	3.26e-10
6.67e-10	6.91e-10	6.91e-10	6.88e-10	7.02e-10	6.64e-10	6.71e-10	6.6e-10	6.48e-10	6.63e-10	6.5e-10	6.94e-10	6.75e-10	6.62e-10	6.75e-10	6.62e-10	6.77e-10	6.7e-10	6.48e-10	6.73e-10	6.71e-10	6.5e-10	6.69e-10	6.4e-10	6.48e-10	6.36e-10	6.35e-10	6.18e-10	5.67e-10	5.85e-10	5.57e-10	5.3e-10	5.25e-10	5.25e-10	5.06e-10	5.05e-10	4.49e-10	4.69e-10	4.31e-10	4.3e-10	3.83e-10	3.91e-10	3.7e-10	3.41e-10	3.82e-10	3.26e-10	3.19e-10	3.12e-10	3.17e-10	2.99e-10
7.01e-10	6.87e-10	6.74e-10	6.76e-10	6.8e-10	6.98e-10	6.49e-10	6.69e-10	6.83e-10	6.48e-10	6.53e-10	6.66e-10	6.59e-10	6.58e-10	6.49e-10	6.65e-10	6.65e-10	6.7e-10	6.67e-10	6.68e-10	6.69e-10	6.56e-10	6.67e-10	6.65e-10	6.3e-10	6.22e-10	6.02e-10	5.9e-10	5.74e-10	5.8e-10	5.54e-10	5.29e-10	5.12e-10	5.04e-10	4.91e-10	4.57e-10	4.48e-10	4.3e-10	4.32e-10	3.87e-10	3.98e-10	3.64e-10	3.41e-10	3.16e-10	2.95e-10	2.79e-10	2.74e-10	2.8e-10	2.59e-10	2.7e-10
7.04e-10	6.8e-10	6.45e-10	6.73e-10	6.51e-10	6.45e-10	6.54e-10	6.56e-10	6.3e-10	6.83e-10	6.67e-10	6.66e-10	6.86e-10	6.63e-10	6.84e-10	6.88e-10	6.84e-10	6.65e-10	6.74e-10	6.68e-10	6.81e-10	6.68e-10	6.64e-10	6.44e-10	6.14e-10	6.17e-10	6.05e-10	5.62e-10	5.67e-10	5.37e-10	5.23e-10	4.87e-10	4.99e-10	4.91e-10	4.44e-10	4.31e-10	4.31e-10	4.08e-10	3.73e-10	3.71e-10	3.38e-10	3.32e-10	2.98e-10	3.13e-10	2.69e-10	2.49e-10	2.41e-10	2.36e-10	2.27e-10	2.31e-10
6.73e-10	6.78e-10	6.81e-10	6.81e-10	6.53e-10	6.35e-10	6.91e-10	6.54e-10	6.78e-10	6.69e-10	6.67e-10	6.72e-10	6.67e-10	6.48e-10	6.72e-10	6.7e-10	6.58e-10	6.5e-10	6.54e-10	6.43e-10	6.64e-10	6.62e-10	6.2e-10	6.57e-10	6.32e-10	6.04e-10	5.91e-10	5.81e-10	5.56e-10	5.39e-10	5.08e-10	4.65e-10	4.78e-10	4.64e-10	4.42e-10	3.95e-10	3.88e-10	3.54e-10	3.43e-10	3.3e-10	3.05e-10	2.82e-10	2.46e-10	2.52e-10	2.24e-10	1.94e-10	2.01e-10	1.84e-10	1.76e-10	1.69e-10
6.75e-10	6.93e-10	6.67e-10	6.53e-10	6.69e-10	6.85e-10	6.44e-10	6.66e-10	6.94e-10	6.74e-10	6.7e-10	6.46e-10	6.87e-10	6.74e-10	6.64e-10	6.41e-10	6.47e-10	6.7e-10	6.79e-10	6.55e-10	6.42e-10	6.69e-10	6.52e-10	6.29e-10	6.16e-10	5.99e-10	5.86e-10	5.41e-10	5.48e-10	5.55e-10	4.84e-10	4.72e-10	4.37e-10	4.6e-10	3.8e-10	3.83e-10	3.55e-10	3.7e-10	2.92e-10	3.23e-10	2.86e-10	2.45e-10	2.26e-10	2.13e-10	1.96e-10	1.79e-10	1.51e-10	1.76e-10	1.56e-10	1.16e-10
6.61e-10	6.73e-10	6.55e-10	6.78e-10	6.31e-10	6.67e-10	6.59e-10	6.66e-10	6.51e-10	6.56e-10	6.45e-10	6.55e-10	6.49e-10	6.68e-10	6.67e-10	6.61e-10	6.72e-10	6.67e-10	6.43e-10	6.57e-10	6.62e-10	6.43e-10	6.59e-10	6.02e-10	6.2e-10	5.8e-10	5.61e-10	5.4e-10	5.44e-10	4.93e-10	4.44e-10	4.56e-10	4.3e-10	4.07e-10	3.92e-10	3.84e-10	3.43e-10	3.15e-10	2.49e-10	2.59e-10	2.19e-10	1.99e-10	2e-10	1.71e-10	1.5e-10	1.14e-10	1.35e-10	9.04e-11	1.14e-10	6.26e-11
6.64e-10	6.74e-10	6.74e-10	6.48e-10	6.7e-10	6.65e-10	6.63e-10	6.88e-10	6.4e-10	6.71e-10	6.7e-10	6.4e-10	6.53e-10	6.66e-10	6.26e-10	6.6e-10	6.67e-10	6.83e-10	6.74e-10	6.48e-10	6.53e-10	6.67e-10	6.21e-10	5.95e-10	5.74e-10	5.74e-10	5.47e-10	5.05e-10	5.15e-10	4.64e-10	4.59e-10	4.32e-10	4.05e-10	3.82e-10	3.51e-10	3.36e-10	2.87e-10	2.81e-10	2.32e-10	2.2e-10	1.98e-10	1.57e-10	1.47e-10	1.36e-10	9.5e-11	9.2e-11	5.88e-11	7.88e-11	4.02e-11	6.24e-11
6.7e-10	6.6e-10	6.43e-10	6.51e-10	6.35e-10	6.61e-10	6.8e-10	6.68e-10	6.62e-10	6.57e-10	6.52e-10	6.7e-10	6.61e-10	6.63e-10	6.49e-10	6.6e-10	6.4e-10	6.4e-10	6.65e-10	6.53e-10	6.55e-10	6.4e-10	6.21e-10	5.93e-10	5.81e-10	5.6e-10	5.24e-10	4.74e-10	4.82e-10	4.51e-10	4.13e-10	4.11e-10	3.77e-10	3.71e-10	3.15e-10	3.19e-10	2.49e-10	2.51e-10	2.04e-10	2.01e-10	1.74e-10	1.34e-10	1.38e-10	9.6e-11	6.42e-11	5.78e-11	4.86e-11	1.5e-11	-1.96e-11	3.6e-12
6.7e-10	6.77e-10	6.63e-10	6.81e-10	6.49e-10	6.7e-10	6.42e-10	6.34e-10	6.36e-10	6.5e-10	6.61e-10	6.67e-10	6.72e-10	6.6e-10	6.48e-10	6.51e-10	6.53e-10	6.39e-10	6.53e-10	6.55e-10	6.35e-10	6.06e-10	6.23e-10	5.85e-10	5.74e-10	5.26e-10	5.06e-10	4.82e-10	4.64e-10	4.24e-10	4.14e-10	3.94e-10	3.51e-10	3.34e-10	3e-10	2.42e-10	2.33e-10	2.14e-10	1.86e-10	1.38e-10	1.51e-10	1.22e-10	9.5e-11	1.02e-10	4.22e-11	4.8e-12	1.86e-11	5.8e-12	1.88e-11	-7.4e-12
6.61e-10	6.53e-10	6.38e-10	6.62e-10	6.22e-10	6.51e-10	6.43e-10	6.62e-10	6.3e-10	6.53e-10	6.53e-10	6.72e-10	6.66e-10	6.27e-10	6.62e-10	6.8e-10	6.14e-10	6.5e-10	6.34e-10	6.56e-10	6.24e-10	6.34e-10	5.92e-10	5.71e-10	5.48e-10	5.18e-10	5.29e-10	4.59e-10	4.35e-10	4.16e-10	3.84e-10	3.31e-10	3.13e-10	2.7e-10	2.29e-10	2.34e-10	2.11e-10	2.02e-10	1.48e-10	1.08e-10	1.03e-10	7.26e-11	5.04e-11	2.16e-11	1.08e-11	2e-11	3e-12	-2.3e-11	-1.68e-11	-2.94e-11
6.56e-10	6.35e-10	6.38e-10	6.55e-10	6.46e-10	6.54e-10	6.47e-10	6.47e-10	6.22e-10	6.1e-10	6.41e-10	6.39e-10	6.58e-10	6.54e-10	6.33e-10	6.59e-10	6.51e-10	6.24e-10	6.41e-10	6.55e-10	6.38e-10	5.76e-10	5.81e-10	5.49e-10	4.93e-10	5.04e-10	4.6e-10	4.57e-10	4.14e-10	4.04e-10	3.42e-10	3.09e-10	2.91e-10	2.63e-10	2.38e-10	2.18e-10	1.58e-10	1.63e-10	9.94e-11	7.98e-11	6.22e-11	1.62e-11	1.46e-11	-1.06e-11	-2.9e-11	-3.14e-11	-2.18e-11	-3.96e-11	-3.84e-11	-4.72e-11
6.72e-10	6.43e-10	6.74e-10	6.42e-10	6.58e-10	6.76e-10	6.65e-10	6.58e-10	6.56e-10	6.51e-10	6.61e-10	6.63e-10	6.46e-10	6.38e-10	6.7e-10	6.58e-10	6.59e-10	6.52e-10	6.59e-10	6.32e-10	6.46e-10	5.86e-10	5.86e-10	5.62e-10	4.96e-10	4.85e-10	4.7e-10	4.82e-10	4.04e-10	3.98e-10	3.31e-10	3.01e-10	2.63e-10	2.63e-10	2.1e-10	1.87e-10	1.4e-10	1.08e-10	9.24e-11	4.94e-11	4.94e-11	3.2e-11	-8.6e-12	-2.88e-11	-2.82e-11	-3.46e-11	-4.78e-11	-6.04e-11	-4.48e-11	-5.98e-11
6.68e-10	6.68e-10	6.53e-10	6.55e-10	6.52e-10	6.63e-10	6.72e-10	6.49e-10	6.39e-10	6.6e-10	6.56e-10	6.35e-10	6.37e-10	6.64e-10	6.55e-10	6.54e-10	6.47e-10	6.49e-10	6.38e-10	6.29e-10	6.15e-10	6.21e-10	5.72e-10	5.41e-10	4.95e-10	4.91e-10	4.63e-10	4.35e-10	4e-10	3.59e-10	3.14e-10	3.03e-10	2.54e-10	2.37e-10	1.79e-10	1.65e-10	1.35e-10	9.94e-11	8.02e-11	4.24e-11	2.2e-11	1.36e-11	-9.4e-12	-2.32e-11	-4.66e-11	-6.26e-11	-5.28e-11	-6.38e-11	-7.72e-11	-5.42e-11
6.61e-10	6.56e-10	6.61e-10	6.79e-10	6.71e-10	6.62e-10	6.54e-10	6.64e-10	6.69e-10	6.72e-10	6.66e-10	6.91e-10	6.47e-10	6.78e-10	6.62e-10	6.62e-10	6.76e-10	6.42e-10	6.32e-10	6.42e-10	6.02e-10	6e-10	5.9e-10	5.48e-10	4.95e-10	4.71e-10	4.44e-10	4.43e-10	3.75e-10	3.39e-10	2.94e-10	2.55e-10	2.33e-10	1.9e-10	1.8e-10	1.29e-10	1.07e-10	5.6e-11	3.26e-11	3.72e-11	2e-13	-1.84e-11	-2.96e-11	-4.8e-11	-1.3e-11	-6.02e-11	-5.86e-11	-3.62e-11	-5.88e-11	-4.88e-11
6.65e-10	6.65e-10	6.39e-10	6.66e-10	6.45e-10	6.51e-10	6.67e-10	6.85e-10	6.77e-10	6.73e-10	6.48e-10	6.8e-10	6.73e-10	6.56e-10	6.67e-10	6.66e-10	6.65e-10	6.37e-10	6.35e-10	6.38e-10	5.83e-10	5.92e-10	5.58e-10	5.51e-10	4.64e-10	4.82e-10	4.52e-10	4.19e-10	3.75e-10	3.33e-10	2.98e-10	2.53e-10	2.26e-10	1.85e-10	1.31e-10	1.34e-10	7.18e-11	4.28e-11	2.02e-11	3.4e-12	-3.06e-11	-4.86e-11	-5.84e-11	-4.3e-11	-6.4e-11	-5.82e-11	-7.56e-11	-6.98e-11	-8.14e-11	-7.3e-11
6.61e-10	6.44e-10	6.65e-10	6.53e-10	6.5e-10	6.27e-10	6.2e-10	6.59e-10	6.38e-10	6.46e-10	6.24e-10	6.46e-10	6.39e-10	6.38e-10	6.21e-10	6.39e-10	6.35e-10	6.55e-10	6.29e-10	6.12e-10	5.92e-10	5.68e-10	5.47e-10	5.02e-10	4.98e-10	4.19e-10	3.8e-10	3.8e-10	3.31e-10	3.28e-10	2.56e-10	2.07e-10	1.76e-10	1.37e-10	1.14e-10	6.56e-11	6.5e-11	5.8e-12	-2e-11	-5.7e-11	-4.4e-11	-7.46e-11	-7.16e-11	-1.01e-10	-9.92e-11	-8.62e-11	-1.09e-10	-9.62e-11	-1.03e-10	-1.3e-10
6.44e-10	6.55e-10	6.59e-10	6.63e-10	6.41e-10	6.34e-10	6.52e-10	6.07e-10	6.53e-10	6.54e-10	6.7e-10	6.64e-10	6.42e-10	6.58e-10	6.38e-10	6.35e-10	6.43e-10	6.39e-10	6.18e-10	6.19e-10	5.83e-10	5.78e-10	5.2e-10	5e-10	4.6e-10	4.38e-10	4.01e-10	3.47e-10	3.19e-10	2.7e-10	2.3e-10	2.14e-10	1.71e-10	1.36e-10	1.07e-10	3.82e-11	4.16e-11	1.32e-11	-3.16e-11	-5.38e-11	-6.4e-11	-6.5e-11	-9.62e-11	-8.62e-11	-8.96e-11	-1.04e-10	-7.44e-11	-1.17e-10	-1.17e-10	-1.19e-10
6.82e-10	6.48e-10	6.75e-10	6.48e-10	6.44e-10	6.51e-10	6.53e-10	6.72e-10	6.56e-10	6.69e-10	6.59e-10	6.32e-10	6.32e-10	6.54e-10	6.6e-10	6.56e-10	6.39e-10	6.32e-10	6.21e-10	6.09e-10	5.92e-10	5.6e-10	5.34e-10	5.29e-10	4.72e-10	4.22e-10	3.57e-10	3.31e-10	2.97e-10	2.63e-10	2.23e-10	1.94e-10	1.34e-10	1.21e-10	6.96e-11	6.24e-11	1.1e-11	-1.3e-11	-3.92e-11	-2.42e-11	-6.2e-11	-7.62e-11	-9.44e-11	-1.03e-10	-9e-11	-1.17e-10	-9.04e-11	-7.7e-11	-1.05e-10	-6.46e-11
6.85e-10	6.7e-10	6.56e-10	6.44e-10	6.33e-10	6.44e-10	6.49e-10	6.54e-10	6.58e-10	6.55e-10	6.62e-10	6.63e-10	6.64e-10	6.8e-10	6.49e-10	6.32e-10	6.59e-10	6.6e-10	6.46e-10	5.94e-10	5.96e-10	5.46e-10	5.27e-10	5.28e-10	4.61e-10	4.24e-10	3.78e-10	3.35e-10	2.99e-10	2.46e-10	1.98e-10	1.76e-10	1.12e-10	1.2e-10	9.08e-11	2.58e-11	1.1e-11	-3.12e-11	-4.28e-11	-7.5e-11	-6.44e-11	-7.86e-11	-8.72e-11	-9.14e-11	-8.38e-11	-7.7e-11	-8.76e-11	-8.64e-11	-6.24e-11	-7.66e-11
6.79e-10	6.62e-10	6.41e-10	6.76e-10	6.79e-10	6.68e-10	6.54e-10	6.44e-10	6.75e-10	6.6e-10	6.85e-10	6.43e-10	6.78e-10	6.44e-10	6.45e-10	6.88e-10	6.56e-10	6.57e-10	6.32e-10	6.13e-10	5.86e-10	5.43e-10	5.32e-10	4.86e-10	4.76e-10	4e-10	3.57e-10	3.23e-10	2.75e-10	2.45e-10	1.6e-10	1.78e-10	1.25e-10	8.32e-11	6.08e-11	5.36e-11	-1.78e-11	-1.84e-11	-2.88e-11	-7.36e-11	-8.84e-11	-9.66e-11	-9.38e-11	-8.48e-11	-1.19e-10	-1.05e-10	-7.34e-11	-9.1e-11	-7.6e-11	-8e-11
6.29e-10	6.62e-10	6.47e-10	6.52e-10	6.19e-10	6.31e-10	6.29e-10	6.07e-10	6.47e-10	6.4e-10	6.24e-10	6.33e-10	6.6e-10	6.23e-10	6.36e-10	6.69e-10	6.27e-10	6.25e-10	6.12e-10	6.13e-10	5.82e-10	5.46e-10	5.03e-10	4.76e-10	4.1e-10	3.68e-10	3.05e-10	2.81e-10	2.41e-10	2.3e-10	1.48e-10	1.3e-10	7.18e-11	5.76e-11	1.36e-11	-2.26e-11	-4.48e-11	-5.02e-11	-7.38e-11	-9.18e-11	-1.3e-10	-1.25e-10	-1.16e-10	-1.28e-10	-1.22e-10	-1.18e-10	-1.02e-10	-8.88e-11	-7.14e-11	-5.3e-11
6.53e-10	6.55e-10	6.3e-10	6.55e-10	6.27e-10	6.56e-10	6.38e-10	6.26e-10	6.41e-10	6.38e-10	6.54e-10	6.24e-10	6.5e-10	6.6e-10	6.49e-10	6.31e-10	6.47e-10	6.12e-10	5.95e-10	5.79e-10	5.64e-10	5.23e-10	4.98e-10	4.62e-10	4.19e-10	3.74e-10	3.36e-10	2.75e-10	2.23e-10	2.03e-10	1.6e-10	1.07e-10	5.88e-11	6.1e-11	-8.4e-12	-1.4e-12	-5.08e-11	-7.48e-11	-9.62e-11	-1.1e-10	-1.31e-10	-1.17e-10	-9.98e-11	-7.7e-11	-8.78e-11	-5.72e-11	-7.48e-11	-7.92e-11	-3.36e-11	-4.98e-11
6.76e-10	6.56e-10	6.61e-10	6.53e-10	6.44e-10	6.56e-10	6.68e-10	6.64e-10	6.61e-10	6.57e-10	6.65e-10	6.63e-10	6.34e-10	6.56e-10	6.46e-10	6.6e-10	6.29e-10	6.29e-10	6.28e-10	5.76e-10	5.78e-10	5.6e-10	4.97e-10	4.84e-10	4.38e-10	3.83e-10	3.48e-10	2.96e-10	2.44e-10	1.96e-10	1.56e-10	1.25e-10	5.66e-11	4.32e-11	5.8e-12	-1.46e-11	-6.02e-11	-8.24e-11	-1.03e-10	-9.9e-11	-1.23e-10	-1.2e-10	-1.23e-10	-8.58e-11	-7.26e-11	-5.76e-11	-5.26e-11	-4.3e-11	-3.34e-11	-3.12e-11
6.78e-10	6.72e-10	6.44e-10	6.6e-10	6.47e-10	6.77e-10	6.44e-10	6.62e-10	6.51e-10	6.64e-10	6.29e-10	6.51e-10	6.56e-10	6.73e-10	6.52e-10	6.7e-10	6.26e-10	6.4e-10	6.02e-10	6e-10	5.69e-10	5.23e-10	4.98e-10	4.74e-10	3.93e-10	3.67e-10	3.42e-10	3.03e-10	2.06e-10	2.06e-10	1.59e-10	1.08e-10	6.26e-11	2.86e-11	-2.2e-12	-2.28e-11	-6.92e-11	-6.64e-11	-1.12e-10	-1.15e-10	-1.21e-10	-8.7e-11	-8.34e-11	-7.64e-11	-6.36e-11	-4.6e-11	-3.88e-11	-2.94e-11	1.26e-11	3.32e-11
6.69e-10	6.71e-10	6.45e-10	6.53e-10	6.53e-10	6.65e-10	6.57e-10	6.69e-10	6.46e-10	6.3e-10	6.43e-10	6.83e-10	6.26e-10	6.47e-10	6.69e-10	6.65e-10	6.53e-10	6.36e-10	6.28e-10	5.98e-10	5.54e-10	5.32e-10	5.12e-10	4.46e-10	4.21e-10	3.55e-10	3.34e-10	2.76e-10	2.26e-10	1.95e-10	1.58e-10	9.46e-11	6e-11	8e-12	-4.16e-11	-3.44e-11	-6.46e-11	-9.14e-11	-1.09e-10	-1.06e-10	-1.05e-10	-8.88e-11	-8.5e-11	-5.34e-11	-3.5e-11	-2.34e-11	-1.4e-12	1.46e-11	1.62e-11	3.9e-11
6.57e-10	6.37e-10	6.44e-10	6.51e-10	6.5e-10	6.12e-10	6.19e-10	6.32e-10	6.42e-10	6.31e-10	6.5e-10	6.4e-10	6.3e-10	6.51e-10	6.48e-10	6.24e-10	6.01e-10	6.29e-10	5.83e-10	5.75e-10	5.43e-10	4.93e-10	5.04e-10	4.68e-10	3.82e-10	3.64e-10	3.13e-10	2.67e-10	2.25e-10	1.52e-10	1.17e-10	8.7e-11	2.58e-11	-6e-12	-6.26e-11	-5.3e-11	-1.05e-10	-1.24e-10	-1.28e-10	-1.32e-10	-1.31e-10	-9.94e-11	-9.18e-11	-8.68e-11	-5.36e-11	-3.52e-11	-8.4e-12	6.4e-12	5.02e-11	6.72e-11
6.45e-10	6.65e-10	6.46e-10	6.66e-10	6.32e-10	6.34e-10	6.32e-10	6.45e-10	6.62e-10	6.36e-10	6.53e-10	6.38e-10	6.44e-10	6.7e-10	6.46e-10	6.56e-10	6.38e-10	5.96e-10	6.23e-10	5.75e-10	5.58e-10	5.27e-10	4.84e-10	4.5e-10	4.07e-10	3.44e-10	3.08e-10	2.32e-10	1.66e-10	1.59e-10	8.06e-11	4.04e-11	1.82e-11	-2.9e-11	-4.12e-11	-7.78e-11	-1.41e-10	-9.86e-11	-1.14e-10	-1.37e-10	-1.29e-10	-9.24e-11	-7.06e-11	-6.06e-11	-3.52e-11	1.8e-12	9.4e-12	2.76e-11	3.64e-11	6.3e-11
6.67e-10	6.81e-10	6.59e-10	6.5e-10	6.55e-10	6.57e-10	6.41e-10	6.3e-10	6.48e-10	6.37e-10	6.33e-10	6.33e-10	6.5e-10	6.42e-10	6.25e-10	6.69e-10	6.39e-10	6.23e-10	6.25e-10	6.16e-10	5.63e-10	5.3e-10	5e-10	4.57e-10	3.64e-10	3.35e-10	2.77e-10	2.1e-10	1.88e-10	1.6e-10	1.06e-10	7.12e-11	3.36e-11	-2.8e-11	-6.4e-11	-9.88e-11	-1.36e-10	-1.22e-10	-1.22e-10	-1.02e-10	-1.32e-10	-1.07e-10	-5.2e-11	-3.16e-11	-1.32e-11	9.4e-12	3.28e-11	9.08e-11	8.96e-11	1.13e-10
6.66e-10	6.63e-10	6.61e-10	6.6e-10	6.41e-10	6.48e-10	6.4e-10	6.51e-10	6.47e-10	6.65e-10	6.41e-10	6.42e-10	6.45e-10	6.38e-10	6.42e-10	6.23e-10	6.52e-10	6.13e-10	5.89e-10	5.59e-10	5.49e-10	4.99e-10	4.83e-10	4.65e-10	3.95e-10	3.62e-10	2.89e-10	2.53e-10	1.95e-10	1.57e-10	9.6e-11	6.56e-11	-3.8e-12	-2.54e-11	-7.22e-11	-9.14e-11	-1.16e-10	-1.03e-10	-1.09e-10	-1.37e-10	-9.78e-11	-8.12e-11	-5.42e-11	-2.46e-11	1.8e-11	4.2e-11	7.18e-11	1.18e-10	8.12e-11	1.53e-10
6.75e-10	6.74e-10	6.53e-10	6.57e-10	6.58e-10	6.38e-10	6.58e-10	6.33e-10	6.73e-10	6.46e-10	6.58e-10	6.37e-10	6.55e-10	6.71e-10	6.35e-10	6.66e-10	6.38e-10	6.25e-10	6.19e-10	5.98e-10	5.58e-10	5.55e-10	4.88e-10	4.37e-10	3.96e-10	3.6e-10	2.99e-10	2.28e-10	1.94e-10	1.44e-10	1.06e-10	2.78e-11	-2e-12	-4.36e-11	-8.06e-11	-1.07e-10	-1.12e-10	-1.07e-10	-1.11e-10	-8.86e-11	-9.44e-11	-6.08e-11	-3.68e-11	-4.14e-11	2e-11	5.24e-11	9.32e-11	9.84e-11	1.41e-10	1.61e-10
6.55e-10	6.62e-10	6.55e-10	6.64e-10	6.59e-10	6.32e-10	6.54e-10	6.47e-10	6.29e-10	6.66e-10	6.66e-10	6.6e-10	6.5e-10	6.42e-10	6.55e-10	6.39e-10	6.39e-10	6.82e-10	6.12e-10	5.72e-10	5.82e-10	4.88e-10	4.98e-10	4.38e-10	3.94e-10	3.27e-10	2.85e-10	2.54e-10	1.73e-10	1.27e-10	8.22e-11	7.54e-11	1.4e-11	-4.9e-11	-9.54e-11	-8.76e-11	-1.08e-10	-1.05e-10	-8.56e-11	-9.02e-11	-8.54e-11	-4.92e-11	-7.8e-12	1.62e-11	3.9e-11	7.04e-11	1.06e-10	1.21e-10	1.46e-10	1.78e-10
6.4e-10	6.48e-10	6.37e-10	6.23e-10	6.36e-10	6.41e-10	6.44e-10	6.61e-10	6.35e-10	6.55e-10	6.57e-10	6.49e-10	6.34e-10	6.5e-10	6.63e-10	6.45e-10	6.32e-10	6.27e-10	5.72e-10	5.59e-10	5.76e-10	5.32e-10	4.93e-10	4.49e-10	4.11e-10	3.49e-10	2.89e-10	2.32e-10	1.8e-10	1.32e-10	8.5e-11	3.52e-11	-3.76e-11	-5.86e-11	-9.68e-11	-1.06e-10	-1.18e-10	-9.6e-11	-1.26e-10	-8.18e-11	-8.66e-11	-5.72e-11	-1.98e-11	-1.4e-12	4.2e-11	4.54e-11	1.04e-10	1.5e-10	1.52e-10	2.22e-10
6.75e-10	6.64e-10	6.54e-10	6.57e-10	6.5e-10	6.53e-10	6.6e-10	6.44e-10	6.5e-10	6.36e-10	6.51e-10	6.72e-10	6.7e-10	6.35e-10	6.33e-10	6.46e-10	6.42e-10	6.19e-10	5.92e-10	5.89e-10	5.45e-10	5.34e-10	4.77e-10	4.42e-10	4.14e-10	3.65e-10	2.89e-10	2.6e-10	1.92e-10	1.42e-10	8e-11	3.88e-11	-3.4e-11	-6.04e-11	-6.86e-11	-8.06e-11	-1.04e-10	-1.29e-10	-1.01e-10	-7.38e-11	-5.24e-11	-4.74e-11	-7e-12	1.28e-11	6.52e-11	1.09e-10	1.34e-10	1.7e-10	1.88e-10	2.37e-10
6.62e-10	6.7e-10	6.81e-10	6.25e-10	6.56e-10	6.53e-10	6.31e-10	6.51e-10	6.68e-10	6.52e-10	6.62e-10	6.34e-10	6.51e-10	6.36e-10	6.61e-10	6.57e-10	6.26e-10	6.25e-10	5.87e-10	5.61e-10	5.76e-10	5.44e-10	5.1e-10	4.61e-10	3.83e-10	3.7e-10	3.03e-10	2.52e-10	2.01e-10	1.29e-10	6.94e-11	2.66e-11	-1.38e-11	-5.94e-11	-8.52e-11	-1.08e-10	-9.58e-11	-1.02e-10	-1.12e-10	-7.46e-11	-5.08e-11	-4.48e-11	-6.6e-12	4.64e-11	8.74e-11	1.19e-10	1.71e-10	1.6e-10	2.17e-10	2.4e-10
6.56e-10	6.43e-10	6.58e-10	6.46e-10	6.4e-10	6.44e-10	6.33e-10	6.39e-10	6.58e-10	6.32e-10	6.62e-10	6.77e-10	6.43e-10	6.36e-10	6.63e-10	6.59e-10	6.35e-10	6.4e-10	6.32e-10	5.92e-10	5.58e-10	5.42e-10	4.94e-10	4.49e-10	3.95e-10	3.55e-10	3.06e-10	2.57e-10	1.83e-10	1.55e-10	7.32e-11	2.88e-11	-2.92e-11	-4.88e-11	-9.64e-11	-1.06e-10	-9.84e-11	-1e-10	-9.24e-11	-1e-10	-5.16e-11	-1.2e-12	1.44e-11	4.08e-11	1.18e-10	1.41e-10	1.68e-10	1.95e-10	2.43e-10	2.6e-10
6.52e-10	6.43e-10	6.34e-10	6.43e-10	6.06e-10	6.56e-10	6.89e-10	6.38e-10	6.34e-10	6.47e-10	6.36e-10	6.98e-10	6.49e-10	6.15e-10	6.44e-10	6.35e-10	6.57e-10	6.59e-10	6.14e-10	5.83e-10	5.55e-10	5.39e-10	5.16e-10	4.33e-10	4.14e-10	3.32e-10	3.06e-10	2.48e-10	1.77e-10	1.26e-10	9.38e-11	3.92e-11	-1.24e-11	-6.56e-11	-8.72e-11	-9.42e-11	-9.76e-11	-7.96e-11	-1.22e-10	-8.72e-11	-6.18e-11	-1.52e-11	7.2e-12	5.04e-11	8.44e-11	1.26e-10	1.71e-10	2.12e-10	2.44e-10	2.56e-10
6.64e-10	6.69e-10	6.54e-10	6.69e-10	6.52e-10	6.73e-10	6.51e-10	6.45e-10	6.6e-10	6.51e-10	6.31e-10	6.85e-10	6.53e-10	6.44e-10	6.58e-10	6.46e-10	6.29e-10	6.37e-10	5.79e-10	5.92e-10	5.59e-10	5.57e-10	4.87e-10	4.09e-10	4.19e-10	3.6e-10	2.91e-10	2.48e-10	1.77e-10	1.21e-10	7e-11	-3.8e-12	-2.7e-11	-8.7e-11	-1.05e-10	-9.06e-11	-9.94e-11	-1.01e-10	-1.23e-10	-8.44e-11	-6.98e-11	-1.84e-11	7e-12	6.96e-11	1.21e-10	1.41e-10	1.75e-10	1.9e-10	2.43e-10	2.96e-10
6.77e-10	6.64e-10	6.65e-10	6.7e-10	6.82e-10	6.42e-10	6.72e-10	6.43e-10	6.41e-10	6.3e-10	6.34e-10	6.41e-10	6.69e-10	6.52e-10	6.42e-10	6.66e-10	6.47e-10	6.16e-10	6.21e-10	6.03e-10	5.67e-10	5.39e-10	4.97e-10	4.44e-10	3.95e-10	3.49e-10	2.84e-10	2.54e-10	1.67e-10	1.03e-10	6.12e-11	1.56e-11	-4.06e-11	-5.98e-11	-9.24e-11	-1.01e-10	-1e-10	-1.13e-10	-8.06e-11	-9.42e-11	-5.3e-11	-1.36e-11	4.64e-11	6.76e-11	1.06e-10	1.56e-10	2.04e-10	2.4e-10	2.92e-10	3.13e-10
6.67e-10	6.76e-10	6.55e-10	6.65e-10	6.53e-10	6.8e-10	6.47e-10	6.81e-10	6.66e-10	6.63e-10	6.39e-10	6.77e-10	6.71e-10	6.5e-10	6.56e-10	6.55e-10	6.7e-10	6.5e-10	6.12e-10	5.99e-10	5.64e-10	5.63e-10	5.13e-10	4.62e-10	4.07e-10	3.58e-10	2.81e-10	2.42e-10	1.9e-10	1.39e-10	4.66e-11	3.38e-11	-3.56e-11	-3.04e-11	-9e-11	-9.12e-11	-7.88e-11	-9.86e-11	-9.34e-11	-6.62e-11	-2.92e-11	-1.94e-11	1.94e-11	7.86e-11	9.96e-11	1.92e-10	2.08e-10	2.22e-10	2.87e-10	3.19e-10
6.86e-10	6.68e-10	6.19e-10	6.63e-10	6.7e-10	6.42e-10	6.73e-10	6.73e-10	6.59e-10	6.77e-10	6.47e-10	6.62e-10	6.36e-10	6.63e-10	6.59e-10	6.37e-10	6.56e-10	6.14e-10	6.21e-10	5.92e-10	5.54e-10	5.35e-10	5.08e-10	4.72e-10	4.3e-10	3.55e-10	2.87e-10	2.53e-10	2.02e-10	1.32e-10	8.4e-11	2.12e-11	-3.96e-11	-7.66e-11	-5.52e-11	-9e-11	-8.5e-11	-1e-10	-7.5e-11	-6.6e-11	-5.72e-11	-1.06e-11	2.14e-11	8.06e-11	1.21e-10	1.77e-10	2.24e-10	2.63e-10	2.8e-10	3.39e-10
6.62e-10	6.55e-10	6.77e-10	6.74e-10	6.42e-10	6.59e-10	6.43e-10	6.34e-10	6.59e-10	6.5e-10	6.47e-10	6.62e-10	6.3e-10	6.76e-10	6.7e-10	6.65e-10	6.16e-10	6.23e-10	6.07e-10	5.87e-10	5.53e-10	5.65e-10	4.92e-10	4.59e-10	4.13e-10	3.51e-10	2.86e-10	2.29e-10	1.84e-10	1.5e-10	5.5e-11	7.6e-12	-4.68e-11	-6.58e-11	-7.98e-11	-9.4e-11	-1.01e-10	-9.98e-11	-9.42e-11	-8.28e-11	-4.04e-11	-2e-13	1.84e-11	7.54e-11	1.24e-10	1.34e-10	2.15e-10	2.36e-10	2.91e-10	3.51e-10
6.69e-10	6.66e-10	6.52e-10	6.43e-10	6.71e-10	6.64e-10	6.73e-10	6.56e-10	6.53e-10	6.72e-10	6.69e-10	6.53e-10	6.67e-10	6.62e-10	6.43e-10	6.71e-10	6.28e-10	6.51e-10	6.11e-10	6.02e-10	5.97e-10	5.49e-10	4.81e-10	4.8e-10	4.12e-10	3.73e-10	3.15e-10	2.56e-10	2.09e-10	1.55e-10	9.16e-11	5.24e-11	-1.22e-11	-6.2e-11	-8.66e-11	-7.62e-11	-8.88e-11	-7.92e-11	-6.96e-11	-6.98e-11	-3.58e-11	1e-12	3.88e-11	6.5e-11	1.07e-10	1.84e-10	2.28e-10	2.74e-10	3.17e-10	3.35e-10
6.74e-10	6.67e-10	6.68e-10	6.77e-10	6.63e-10	6.51e-10	6.49e-10	6.72e-10	6.69e-10	6.72e-10	6.97e-10	6.7e-10	6.76e-10	6.72e-10	6.96e-10	6.69e-10	6.73e-10	6.62e-10	6.46e-10	6.01e-10	6.01e-10	5.25e-10	5.3e-10	4.79e-10	4.05e-10	3.86e-10	3.13e-10	2.48e-10	2.18e-10	1.46e-10	9.06e-11	4.02e-11	-2e-12	-2.4e-11	-6.12e-11	-7.32e-11	-7.16e-11	-8.36e-11	-7.76e-11	-6.28e-11	-3.86e-11	1.26e-11	1.46e-11	9.28e-11	1.18e-10	2.11e-10	2.44e-10	2.72e-10	2.93e-10	3.68e-10
6.88e-10	6.66e-10	6.62e-10	6.53e-10	6.77e-10	6.46e-10	6.41e-10	6.62e-10	6.61e-10	6.72e-10	6.69e-10	6.42e-10	6.65e-10	6.81e-10	6.56e-10	6.59e-10	6.43e-10	6.23e-10	6.13e-10	5.84e-10	5.68e-10	5.49e-10	5.04e-10	4.89e-10	4.36e-10	3.62e-10	2.83e-10	2.36e-10	2.07e-10	1.24e-10	5.2e-11	5.18e-11	-1.44e-11	-5.56e-11	-8.22e-11	-6.68e-11	-1.15e-10	-8.68e-11	-8.72e-11	-5.34e-11	-5.3e-11	-1.32e-11	4.06e-11	7.02e-11	1.38e-10	1.92e-10	2.12e-10	2.61e-10	3.34e-10	3.76e-10
6.78e-10	6.69e-10	6.65e-10	6.81e-10	6.77e-10	6.87e-10	6.61e-10	6.73e-10	6.86e-10	6.81e-10	6.75e-10	6.85e-10	6.7e-10	6.86e-10	6.69e-10	6.64e-10	6.5e-10	6.76e-10	6.17e-10	6.2e-10	5.89e-10	5.82e-10	4.97e-10	4.84e-10	4.18e-10	3.96e-10	3.14e-10	2.45e-10	2.01e-10	1.41e-10	8.82e-11	2.02e-11	-1.5e-11	-4.7e-11	-6.4e-11	-8.48e-11	-1.26e-10	-7.22e-11	-6.66e-11	-6.04e-11	-3.32e-11	-1.2e-11	4.26e-11	8.92e-11	1.15e-10	1.95e-10	2.41e-10	2.73e-10	3.28e-10	3.95e-10
6.92e-10	6.91e-10	6.78e-10	6.46e-10	6.84e-10	6.56e-10	6.86e-10	6.52e-10	6.68e-10	6.71e-10	6.61e-10	6.5e-10	6.68e-10	6.67e-10	6.62e-10	6.52e-10	6.68e-10	6.56e-10	6.21e-10	6.3e-10	5.9e-10	5.41e-10	4.97e-10	4.51e-10	4.3e-10	3.91e-10	3.17e-10	2.59e-10	2.08e-10	1.51e-10	8.56e-11	3.38e-11	-2.08e-11	-2.66e-11	-8.42e-11	-7.4e-11	-7.7e-11	-7.82e-11	-9.04e-11	-3.6e-11	-2.88e-11	2.86e-11	3.6e-11	1.06e-10	1.24e-10	1.96e-10	2.71e-10	2.82e-10	3.5e-10	3.67e-10
6.75e-10	6.64e-10	6.55e-10	6.79e-10	6.38e-10	6.71e-10	6.81e-10	6.59e-10	6.55e-10	6.98e-10	6.66e-10	6.65e-10	6.59e-10	6.87e-10	6.77e-10	6.72e-10	6.33e-10	6.44e-10	6.28e-10	6.09e-10	5.98e-10	5.51e-10	5.06e-10	4.58e-10	4.28e-10	3.87e-10	3.25e-10	2.53e-10	1.92e-10	1.52e-10	8.66e-11	3.98e-11	-2.02e-11	-6.6e-11	-7.04e-11	-8.22e-11	-8.9e-11	-8.04e-11	-7.54e-11	-4.66e-11	-3.26e-11	-1.36e-11	4.1e-11	1.13e-10	1.46e-10	1.73e-10	2.39e-10	2.81e-10	3.34e-10	3.79e-10
6.8e-10	6.6e-10	6.76e-10	6.48e-10	6.5e-10	6.67e-10	6.74e-10	6.62e-10	6.36e-10	6.59e-10	6.91e-10	6.52e-10	6.43e-10	6.45e-10	6.65e-10	6.69e-10	6.46e-10	6.48e-10	6.25e-10	6.23e-10	5.48e-10	5.67e-10	5.07e-10	4.82e-10	4.15e-10	3.61e-10	3.11e-10	2.55e-10	1.87e-10	1.54e-10	7.3e-11	2.96e-11	-2.6e-12	-4.9e-11	-9.7e-11	-9.22e-11	-8.74e-11	-7.74e-11	-5.7e-11	-7.22e-11	2e-13	7.6e-12	4.88e-11	8.7e-11	1.19e-10	1.75e-10	2.31e-10	3.04e-10	3.43e-10	3.87e-10
6.86e-10	6.65e-10	6.63e-10	7e-10	6.46e-10	6.68e-10	6.66e-10	6.84e-10	6.55e-10	6.58e-10	6.63e-10	6.63e-10	6.69e-10	6.55e-10	6.76e-10	6.85e-10	6.46e-10	6.57e-10	6.24e-10	6.26e-10	5.84e-10	5.6e-10	4.99e-10	4.73e-10	4.34e-10	3.61e-10	3.37e-10	2.61e-10	1.99e-10	1.57e-10	1.07e-10	3.02e-11	-1.86e-11	-4.46e-11	-7.12e-11	-1.05e-10	-8.22e-11	-1.02e-10	-8.76e-11	-6.68e-11	-3.9e-11	-2.26e-11	5.22e-11	5.22e-11	1.45e-10	1.93e-10	2.39e-10	2.87e-10	3.18e-10	3.74e-10
6.72e-10	6.42e-10	6.52e-10	6.63e-10	6.46e-10	6.56e-10	6.65e-10	6.86e-10	6.44e-10	6.7e-10	6.53e-10	6.65e-10	6.82e-10	6.23e-10	6.52e-10	6.64e-10	6.47e-10	6.24e-10	6.33e-10	6.08e-10	5.72e-10	5.46e-10	4.99e-10	4.7e-10	4.19e-10	3.71e-10	3.05e-10	2.54e-10	2.18e-10	1.52e-10	9.72e-11	2.04e-11	-2e-13	-6.02e-11	-7.32e-11	-9.5e-11	-9.02e-11	-9.52e-11	-5.38e-11	-4.44e-11	-4.02e-11	8.4e-12	5.34e-11	8.78e-11	1.28e-10	1.82e-10	2.24e-10	2.8e-10	3.44e-10	3.71e-10
6.52e-10	6.27e-10	6.69e-10	6.08e-10	6.37e-10	6.54e-10	6.44e-10	6.5e-10	6.61e-10	6.34e-10	6.49e-10	6.33e-10	6.6e-10	6.29e-10	6.57e-10	6.52e-10	6.14e-10	6.29e-10	6.21e-10	5.83e-10	5.58e-10	5.15e-10	5e-10	4.72e-10	4.26e-10	3.71e-10	2.91e-10	2.35e-10	1.79e-10	1.25e-10	7.3e-11	2.9e-11	-2.88e-11	-6.82e-11	-9.58e-11	-8.94e-11	-1.05e-10	-9.84e-11	-1e-10	-5.7e-11	-5.48e-11	-8e-12	1.54e-11	4.86e-11	1.14e-10	1.87e-10	2.21e-10	2.64e-10	3.13e-10	3.74e-10
6.43e-10	6.69e-10	6.34e-10	6.32e-10	6.7e-10	6.5e-10	6.3e-10	6.43e-10	6.43e-10	6.44e-10	6.46e-10	6.6e-10	6.51e-10	6.14e-10	6.45e-10	6.47e-10	6.13e-10	6.41e-10	6.24e-10	5.8e-10	5.65e-10	5.12e-10	4.95e-10	4.63e-10	4.15e-10	3.55e-10	2.96e-10	2.43e-10	1.91e-10	1.13e-10	6.56e-11	2.76e-11	-2.58e-11	-5.7e-11	-9.16e-11	-1.05e-10	-9.14e-11	-8.96e-11	-9.18e-11	-7.2e-11	-3.88e-11	-4.72e-11	2.68e-11	7.82e-11	1.18e-10	1.52e-10	2.07e-10	2.63e-10	3.02e-10	3.48e-10
6.47e-10	6.39e-10	6.44e-10	6.34e-10	6.56e-10	6.67e-10	6.57e-10	6.62e-10	6.39e-10	6.31e-10	6.82e-10	6.39e-10	6.71e-10	6.36e-10	6.4e-10	6.37e-10	6.42e-10	6.24e-10	6.13e-10	6.06e-10	5.5e-10	5.42e-10	5.27e-10	4.58e-10	4.34e-10	3.8e-10	3.01e-10	2.34e-10	1.76e-10	1.34e-10	8.32e-11	1.8e-11	-3.78e-11	-7.3e-11	-1e-10	-1.14e-10	-9.98e-11	-1.13e-10	-9.28e-11	-7.12e-11	-6.04e-11	-3.98e-11	3.12e-11	9.46e-11	1.18e-10	1.63e-10	2.2e-10	2.55e-10	3.19e-10	3.87e-10
6.67e-10	6.31e-10	6.41e-10	6.66e-10	6.59e-10	6.58e-10	6.6e-10	6.48e-10	6.31e-10	6.29e-10	6.53e-10	6.25e-10	6.69e-10	6.37e-10	6.52e-10	6.42e-10	6.34e-10	6.29e-10	6.17e-10	5.75e-10	5.74e-10	5.45e-10	5.01e-10	4.45e-10	4.02e-10	3.65e-10	3.05e-10	2.76e-10	1.68e-10	1.24e-10	5.84e-11	1.36e-11	-2.92e-11	-6.4e-11	-8.1e-11	-1.08e-10	-1.03e-10	-1.07e-10	-1.05e-10	-7.06e-11	-6.5e-11	-1e-11	9.6e-12	5.46e-11	1.23e-10	1.63e-10	1.77e-10	2.47e-10	3.07e-10	3.86e-10
6.53e-10	6.46e-10	6.48e-10	6.32e-10	6.57e-10	6.45e-10	6.44e-10	6.62e-10	6.47e-10	6.47e-10	6.37e-10	6.52e-10	6.41e-10	6.34e-10	6.73e-10	6.3e-10	6.42e-10	6.33e-10	6.19e-10	5.93e-10	5.57e-10	5.43e-10	4.88e-10	4.77e-10	4.01e-10	3.83e-10	3.15e-10	2.47e-10	1.9e-10	1.13e-10	8.42e-11	4.52e-11	-3.28e-11	-6.28e-11	-8.6e-11	-9.04e-11	-1.16e-10	-9.06e-11	-9.48e-11	-3.6e-11	-5.28e-11	-2.76e-11	2.22e-11	7.42e-11	1.12e-10	1.59e-10	2.29e-10	2.82e-10	3.14e-10	3.65e-10
6.67e-10	6.64e-10	6.52e-10	6.6e-10	6.56e-10	6.64e-10	6.53e-10	6.59e-10	6.25e-10	6.23e-10	6.54e-10	6.31e-10	6.55e-10	6.68e-10	6.64e-10	6.71e-10	6.51e-10	6.14e-10	6.13e-10	5.83e-10	5.68e-10	5.45e-10	5.07e-10	4.64e-10	4.34e-10	3.7e-10	2.97e-10	2.62e-10	1.97e-10	1.34e-10	6.54e-11	2.78e-11	-1.84e-11	-6.12e-11	-1e-10	-1.16e-10	-1.04e-10	-1.07e-10	-8.3e-11	-6.86e-11	-3.12e-11	-2.94e-11	4e-11	9.12e-11	1.13e-10	1.83e-10	2.18e-10	2.64e-10	3.13e-10	3.5e-10
6.33e-10	6.76e-10	6.57e-10	6.65e-10	6.63e-10	6.5e-10	6.54e-10	6.42e-10	6.58e-10	6.25e-10	6.67e-10	6.28e-10	6.63e-10	6.68e-10	6.58e-10	6.5e-10	6.5e-10	6.29e-10	5.8e-10	6.04e-10	5.95e-10	5.52e-10	4.95e-10	4.91e-10	4.18e-10	3.88e-10	3.33e-10	2.64e-10	2.12e-10	1.61e-10	8.74e-11	2.32e-11	-3.52e-11	-4.46e-11	-8.36e-11	-7.84e-11	-1e-10	-7.72e-11	-9.02e-11	-7.96e-11	-4.26e-11	1.6e-11	2.56e-11	8.56e-11	9.88e-11	1.74e-10	2.14e-10	2.62e-10	3.24e-10	3.72e-10
6.55e-10	6.52e-10	6.56e-10	6.55e-10	6.61e-10	6.09e-10	6.27e-10	6.52e-10	6.31e-10	6.24e-10	6.48e-10	6.41e-10	6.44e-10	6.46e-10	6.43e-10	6.23e-10	6.3e-10	6.4e-10	6.02e-10	5.84e-10	5.48e-10	5.46e-10	4.95e-10	4.71e-10	4.14e-10	3.95e-10	2.94e-10	2.35e-10	1.81e-10	1.32e-10	8.44e-11	1.4e-11	-4.52e-11	-8.6e-11	-1.06e-10	-1.09e-10	-1.18e-10	-1.18e-10	-9.6e-11	-7.4e-11	-5.34e-11	-2.3e-11	-4.6e-12	5.8e-11	1.16e-10	1.49e-10	1.8e-10	2.4e-10	2.92e-10	3.57e-10
6.76e-10	6.61e-10	6.2e-10	6.52e-10	6.52e-10	6.25e-10	6.12e-10	6.32e-10	6.26e-10	6.49e-10	6.66e-10	6.56e-10	6.55e-10	6.6e-10	6.24e-10	6.3e-10	6.41e-10	6.38e-10	6.32e-10	6.2e-10	5.72e-10	5.28e-10	4.99e-10	4.83e-10	4.26e-10	3.71e-10	3.28e-10	2.75e-10	2.28e-10	1.69e-10	7.82e-11	2.4e-11	-1.4e-12	-6.54e-11	-8.12e-11	-9.06e-11	-1.04e-10	-1.02e-10	-9.9e-11	-9.34e-11	-3.9e-11	-1.46e-11	4.14e-11	6.96e-11	9.62e-11	1.52e-10	2.08e-10	2.58e-10	2.71e-10	3.77e-10
6.51e-10	6.71e-10	6.4e-10	6.23e-10	6.41e-10	6.45e-10	6.42e-10	6.71e-10	6.21e-10	6.36e-10	6.71e-10	6.61e-10	6.46e-10	6.43e-10	6.52e-10	6.46e-10	6.52e-10	6.26e-10	6.37e-10	6.19e-10	5.67e-10	5.55e-10	5.06e-10	4.93e-10	4.15e-10	3.88e-10	3.22e-10	2.52e-10	2.37e-10	1.55e-10	1.08e-10	3.72e-11	-4.4e-12	-2.42e-11	-9.2e-11	-7.84e-11	-1.02e-10	-9.44e-11	-8.76e-11	-6.68e-11	-5.26e-11	-9.2e-12	2.32e-11	6.68e-11	1.34e-10	1.51e-10	2.15e-10	2.72e-10	3.38e-10	3.47e-10
6.63e-10	6.56e-10	6.59e-10	6.59e-10	6.74e-10	6.59e-10	6.72e-10	6.85e-10	6.47e-10	7.01e-10	6.58e-10	6.79e-10	6.77e-10	6.41e-10	6.72e-10	6.64e-10	6.51e-10	6.47e-10	6.54e-10	6.29e-10	6.06e-10	5.69e-10	5.32e-10	4.76e-10	4.25e-10	3.81e-10	3.49e-10	2.83e-10	2.19e-10	1.58e-10	1.16e-10	5.14e-11	5e-12	-4.16e-11	-5.84e-11	-7.1e-11	-6.62e-11	-7.96e-11	-6.26e-11	-7.4e-11	-2.6e-11	1.54e-11	3.38e-11	8.94e-11	1.37e-10	1.86e-10	2.3e-10	2.64e-10	3.27e-10	3.81e-10
6.75e-10	6.65e-10	6.79e-10	6.95e-10	6.33e-10	6.39e-10	6.67e-10	6.56e-10	6.75e-10	6.57e-10	6.56e-10	6.5e-10	6.51e-10	6.59e-10	6.7e-10	6.48e-10	6.66e-10	6.3e-10	6.59e-10	6.4e-10	5.85e-10	5.6e-10	5.33e-10	4.88e-10	4.39e-10	4.1e-10	3.38e-10	2.77e-10	2.32e-10	1.76e-10	6.52e-11	3.56e-11	-6.6e-12	-5.72e-11	-7.18e-11	-4.74e-11	-8.96e-11	-6.94e-11	-6.74e-11	-5.92e-11	-2.68e-11	-3.24e-11	3.4e-11	9.78e-11	1.25e-10	1.54e-10	2.08e-10	2.63e-10	3.26e-10	3.72e-10
6.62e-10	6.8e-10	6.6e-10	6.59e-10	6.44e-10	6.72e-10	7.08e-10	6.48e-10	6.73e-10	6.44e-10	6.57e-10	6.68e-10	6.87e-10	6.57e-10	6.58e-10	6.59e-10	6.38e-10	6.41e-10	6.45e-10	6.36e-10	5.82e-10	5.43e-10	5.04e-10	4.66e-10	4.44e-10	3.95e-10	3.36e-10	2.95e-10	2.25e-10	1.4e-10	8.26e-11	4.16e-11	2.7e-11	-3.66e-11	-7.4e-11	-5.88e-11	-8.44e-11	-7.82e-11	-6e-11	-6.16e-11	-6.36e-11	-8.8e-12	1.38e-11	7.38e-11	1.46e-10	1.81e-10	2.4e-10	2.66e-10	2.99e-10	3.84e-10
6.64e-10	6.53e-10	6.61e-10	6.44e-10	6.65e-10	6.54e-10	6.39e-10	6.37e-10	6.86e-10	6.68e-10	6.53e-10	6.64e-10	6.54e-10	6.49e-10	6.73e-10	6.79e-10	6.73e-10	6.55e-10	6.28e-10	5.86e-10	5.7e-10	5.49e-10	5.27e-10	4.92e-10	4.45e-10	3.86e-10	3.28e-10	2.88e-10	2.26e-10	1.38e-10	1.28e-10	5.9e-11	4e-13	-4.88e-11	-8.4e-11	-7.82e-11	-7.16e-11	-6.78e-11	-8.68e-11	-6.84e-11	-5.38e-11	-1.92e-11	1.56e-11	6.84e-11	9.9e-11	1.74e-10	2.34e-10	2.58e-10	3.11e-10	3.55e-10
7.01e-10	6.61e-10	6.39e-10	6.77e-10	6.44e-10	6.56e-10	6.6e-10	6.85e-10	6.65e-10	6.71e-10	6.49e-10	6.57e-10	6.66e-10	6.53e-10	6.56e-10	6.72e-10	6.57e-10	6.53e-10	6.13e-10	6.07e-10	5.75e-10	5.4e-10	5.26e-10	5e-10	4.47e-10	3.97e-10	3.4e-10	2.95e-10	1.9e-10	1.52e-10	1.18e-10	9.7e-11	2e-12	-3.5e-11	-4.6e-11	-9.42e-11	-1.05e-10	-9.16e-11	-8.56e-11	-4.14e-11	-3.58e-11	-9.8e-12	2.92e-11	2.8e-11	1.21e-10	1.51e-10	2.01e-10	2.48e-10	3e-10	3.67e-10
6.71e-10	6.43e-10	6.7e-10	6.77e-10	6.63e-10	6.22e-10	6.31e-10	6.53e-10	6.53e-10	6.6e-10	6.39e-10	6.64e-10	6.62e-10	6.47e-10	6.57e-10	6.57e-10	6.57e-10	6.33e-10	6.12e-10	5.87e-10	5.63e-10	5.52e-10	4.98e-10	5.11e-10	4.27e-10	4.18e-10	3.37e-10	2.8e-10	2.03e-10	1.8e-10	8.7e-11	6.84e-11	-1.48e-11	-3.74e-11	-5.74e-11	-8.96e-11	-1.07e-10	-1.18e-10	-8.62e-11	-8.28e-11	-4.76e-11	-2.28e-11	4.6e-12	4.06e-11	6.4e-11	1.49e-10	2.09e-10	2.22e-10	2.95e-10	3.16e-10
6.89e-10	6.74e-10	6.63e-10	6.41e-10	6.45e-10	6.47e-10	6.26e-10	6.54e-10	6.54e-10	6.68e-10	6.66e-10	6.67e-10	6.56e-10	6.48e-10	6.71e-10	6.45e-10	6.54e-10	6.54e-10	6.26e-10	5.83e-10	5.8e-10	5.58e-10	5.21e-10	4.91e-10	4.48e-10	3.87e-10	3.28e-10	2.7e-10	2.3e-10	1.62e-10	8.52e-11	4.54e-11	1.3e-11	-5.76e-11	-8.02e-11	-7.16e-11	-9.7e-11	-9.74e-11	-9.38e-11	-9.44e-11	-4.04e-11	-3.62e-11	3.6e-12	3.12e-11	7.6e-11	1.2e-10	1.6e-10	2.32e-10	2.76e-10	3.55e-10
6.47e-10	6.36e-10	6.44e-10	6.56e-10	6.31e-10	6.55e-10	6.46e-10	6.67e-10	6.46e-10	6.53e-10	6.45e-10	6.48e-10	6.49e-10	6.66e-10	6.4e-10	6.55e-10	6.49e-10	6.46e-10	6.17e-10	6.1e-10	5.78e-10	5.55e-10	5.23e-10	4.84e-10	4.45e-10	4.07e-10	3.37e-10	2.88e-10	2.23e-10	1.81e-10	9.84e-11	5.2e-11	7.8e-12	-2.06e-11	-1.01e-10	-8.06e-11	-7.46e-11	-7.84e-11	-9.24e-11	-1.18e-10	-7.18e-11	-2.84e-11	-1.2e-12	2.92e-11	7e-11	1.19e-10	1.59e-10	2.28e-10	2.76e-10	3.24e-10
6.43e-10	6.2e-10	6.31e-10	6.54e-10	6.3e-10	6.29e-10	6.52e-10	6.4e-10	6.71e-10	6.36e-10	6.42e-10	6.11e-10	6.58e-10	6.67e-10	6.57e-10	6.52e-10	6.33e-10	6.08e-10	6.41e-10	6.11e-10	5.65e-10	5.33e-10	5.22e-10	4.8e-10	4.36e-10	3.66e-10	3.17e-10	2.76e-10	2.42e-10	1.57e-10	8.52e-11	4.3e-11	-1.76e-11	-5.22e-11	-7.24e-11	-1.01e-10	-1.27e-10	-1.25e-10	-1.17e-10	-1.01e-10	-7.8e-11	-6e-11	-3.08e-11	-8.4e-12	3.7e-11	1.13e-10	1.56e-10	2.05e-10	2.31e-10	3e-10
6.54e-10	6.63e-10	6.79e-10	6.42e-10	6.88e-10	6.76e-10	6.6e-10	6.56e-10	6.56e-10	6.48e-10	6.68e-10	6.66e-10	6.39e-10	6.33e-10	6.59e-10	6.54e-10	6.37e-10	6.75e-10	6.27e-10	6.14e-10	5.82e-10	5.43e-10	5.12e-10	4.93e-10	4.61e-10	3.82e-10	3.23e-10	2.8e-10	2.28e-10	1.59e-10	1.12e-10	6.76e-11	1.28e-11	-6.2e-11	-6.84e-11	-9.76e-11	-9.68e-11	-9.92e-11	-9.64e-11	-9.76e-11	-7.34e-11	-5.6e-11	-4.16e-11	1.52e-11	2.96e-11	8.44e-11	1.28e-10	1.82e-10	2.35e-10	2.88e-10
6.58e-10	6.95e-10	6.65e-10	6.5e-10	6.42e-10	6.5e-10	6.36e-10	6.55e-10	6.59e-10	6.52e-10	6.68e-10	6.58e-10	6.56e-10	6.34e-10	6.26e-10	6.56e-10	6.31e-10	6.48e-10	6.31e-10	6.15e-10	5.97e-10	5.44e-10	5.48e-10	4.72e-10	4.5e-10	4.08e-10	3.31e-10	2.89e-10	2.3e-10	1.69e-10	1.21e-10	7.1e-11	-5.4e-12	-3.02e-11	-6.22e-11	-6.44e-11	-9e-11	-9.42e-11	-1e-10	-1.05e-10	-9.82e-11	-7.98e-11	-3.14e-11	-2.7e-11	2.64e-11	6.38e-11	1.38e-10	1.71e-10	2.32e-10	2.67e-10
6.73e-10	6.62e-10	6.55e-10	6.64e-10	6.64e-10	6.36e-10	6.49e-10	6.46e-10	6.5e-10	6.26e-10	6.82e-10	6.63e-10	6.25e-10	6.55e-10	6.92e-10	6.51e-10	6.3e-10	6.27e-10	6.29e-10	6.08e-10	5.99e-10	5.68e-10	5.03e-10	4.68e-10	4.26e-10	4.08e-10	3.53e-10	2.93e-10	2.21e-10	1.69e-10	1.17e-10	4.98e-11	3.6e-12	-1.98e-11	-8.8e-11	-8.42e-11	-1.18e-10	-1.19e-10	-1.2e-10	-1.13e-10	-1.06e-10	-8.38e-11	-5.6e-11	-3.88e-11	3e-12	6.54e-11	1.22e-10	1.49e-10	1.89e-10	2.42e-10
6.46e-10	6.36e-10	6.62e-10	6.5e-10	6.34e-10	6.36e-10	6.51e-10	6.43e-10	6.53e-10	6.65e-10	6.26e-10	6.3e-10	6.35e-10	6.49e-10	6.48e-10	6.22e-10	6.45e-10	6.26e-10	6.44e-10	5.99e-10	6.04e-10	5.65e-10	5.31e-10	4.95e-10	4.62e-10	3.98e-10	3.3e-10	2.74e-10	2.2e-10	1.58e-10	1.18e-10	5.22e-11	2e-12	-4.7e-11	-6.52e-11	-9.3e-11	-1.15e-10	-9.64e-11	-1.23e-10	-1.37e-10	-1.24e-10	-9.98e-11	-6.4e-11	-4.02e-11	-6.6e-12	2.74e-11	8.62e-11	1.32e-10	1.96e-10	2.38e-10
6.84e-10	6.5e-10	6.54e-10	6.58e-10	6.43e-10	6.52e-10	6.58e-10	6.57e-10	6.6e-10	6.68e-10	6.71e-10	6.68e-10	6.34e-10	6.53e-10	6.56e-10	6.66e-10	6.46e-10	6.38e-10	6.15e-10	5.9e-10	5.82e-10	5.66e-10	5.4e-10	4.91e-10	4.68e-10	4.19e-10	3.47e-10	2.86e-10	2.33e-10	1.67e-10	1.33e-10	5.2e-11	2.74e-11	-1.06e-11	-7.54e-11	-9.64e-11	-1.06e-10	-1.01e-10	-1.39e-10	-1.11e-10	-1.13e-10	-9.94e-11	-6.98e-11	-6.26e-11	-2.78e-11	2.88e-11	1.11e-10	9.66e-11	1.49e-10	2.06e-10
6.25e-10	6.6e-10	6.64e-10	6.74e-10	6.67e-10	6.61e-10	6.59e-10	6.63e-10	6.54e-10	6.67e-10	6.57e-10	6.53e-10	6.44e-10	6.76e-10	6.71e-10	6.96e-10	6.66e-10	6.56e-10	6.18e-10	6.33e-10	6.04e-10	5.84e-10	5.6e-10	4.98e-10	4.74e-10	4.37e-10	3.67e-10	2.99e-10	2.42e-10	1.78e-10	1.17e-10	7e-11	3.72e-11	-1.54e-11	-5.7e-11	-1.03e-10	-7.44e-11	-1.14e-10	-1.08e-10	-1.13e-10	-1.32e-10	-8.22e-11	-7.44e-11	-6.22e-11	-1.56e-11	1.8e-12	8.06e-11	1.2e-10	1.41e-10	1.95e-10
6.43e-10	6.69e-10	6.61e-10	6.32e-10	6.51e-10	6.45e-10	6.44e-10	6.47e-10	6.37e-10	6.44e-10	6.44e-10	6.8e-10	6.42e-10	6.49e-10	6.28e-10	6.52e-10	6.59e-10	6.25e-10	6.22e-10	6e-10	5.72e-10	5.63e-10	5.15e-10	5.04e-10	4.41e-10	4.19e-10	3.66e-10	2.98e-10	2.13e-10	1.72e-10	1.28e-10	6.86e-11	-2.74e-11	-2.74e-11	-8.64e-11	-9.46e-11	-1.19e-10	-1.47e-10	-1.44e-10	-1.55e-10	-1.59e-10	-1.28e-10	-1.2e-10	-1.04e-10	-6.32e-11	-3.14e-11	3.44e-11	6.46e-11	1.24e-10	1.61e-10
6.85e-10	6.44e-10	6.5e-10	6.24e-10	6.41e-10	6.58e-10	6.59e-10	6.65e-10	6.52e-10	6.35e-10	6.47e-10	6.45e-10	6.2e-10	6.61e-10	6.21e-10	6.35e-10	6.51e-10	6.51e-10	6.22e-10	6.01e-10	6e-10	5.53e-10	5.17e-10	5.01e-10	4.58e-10	4.17e-10	3.78e-10	3.03e-10	2.48e-10	1.88e-10	1.25e-10	5.14e-11	2.24e-11	-4.02e-11	-5.16e-11	-9.02e-11	-1.09e-10	-1.24e-10	-1.12e-10	-1.52e-10	-1.47e-10	-1.41e-10	-1.33e-10	-1.03e-10	-8.78e-11	-3.2e-11	5.2e-12	4.96e-11	1.01e-10	1.4e-10
6.73e-10	6.62e-10	6.5e-10	6.58e-10	6.61e-10	6.97e-10	6.66e-10	6.58e-10	6.37e-10	6.74e-10	6.25e-10	6.55e-10	6.23e-10	6.42e-10	6.72e-10	6.5e-10	6.49e-10	6.3e-10	6.38e-10	6.08e-10	6.19e-10	5.85e-10	5.31e-10	5.1e-10	4.69e-10	4.15e-10	3.91e-10	3.43e-10	2.59e-10	2.06e-10	1.45e-10	8.56e-11	3.98e-11	-3.2e-12	-7.22e-11	-9.94e-11	-1.14e-10	-1.42e-10	-1.4e-10	-1.37e-10	-1.58e-10	-1.34e-10	-1.24e-10	-1.33e-10	-9.7e-11	-7.84e-11	-7.2e-12	5.14e-11	6.6e-11	1.29e-10
6.41e-10	6.68e-10	6.59e-10	6.46e-10	6.58e-10	6.83e-10	6.37e-10	6.62e-10	6.52e-10	6.61e-10	6.07e-10	6.5e-10	6.66e-10	6.59e-10	6.71e-10	6.59e-10	6.38e-10	6.51e-10	6.41e-10	6.22e-10	5.93e-10	5.46e-10	5.41e-10	5.06e-10	4.76e-10	4.22e-10	3.82e-10	3.26e-10	2.67e-10	1.8e-10	1.4e-10	8.06e-11	4.26e-11	-1e-11	-8.18e-11	-1e-10	-1.17e-10	-1.44e-10	-1.56e-10	-1.75e-10	-1.44e-10	-1.61e-10	-1.54e-10	-1.25e-10	-1.29e-10	-7.56e-11	-4.68e-11	-1.06e-11	4.8e-11	7.34e-11
6.68e-10	6.57e-10	6.34e-10	6.38e-10	6.45e-10	6.32e-10	6.54e-10	6.57e-10	6.66e-10	6.46e-10	6.4e-10	6.58e-10	6.38e-10	6.5e-10	6.88e-10	6.3e-10	6.37e-10	6.42e-10	6.22e-10	6.07e-10	5.86e-10	5.84e-10	5.66e-10	5.27e-10	4.95e-10	4.53e-10	3.92e-10	3.4e-10	2.38e-10	2.07e-10	1.68e-10	9.36e-11	5.4e-11	-1.42e-11	-5.8e-11	-7.4e-11	-1.08e-10	-1.38e-10	-1.4e-10	-1.54e-10	-1.55e-10	-1.44e-10	-1.73e-10	-1.48e-10	-1.28e-10	-8.56e-11	-7.84e-11	-3.5e-11	1.3e-11	5.46e-11
6.68e-10	6.51e-10	6.6e-10	6.73e-10	6.27e-10	6.51e-10	6.68e-10	6.68e-10	6.51e-10	6.24e-10	6.44e-10	6.31e-10	6.64e-10	6.58e-10	6.51e-10	6.5e-10	6.23e-10	6.7e-10	6.4e-10	6.21e-10	5.89e-10	5.82e-10	5.64e-10	5.25e-10	4.98e-10	4.59e-10	4.05e-10	3.49e-10	2.89e-10	2.24e-10	1.79e-10	1.18e-10	4.48e-11	-2e-13	-4.88e-11	-7.14e-11	-1.08e-10	-1.24e-10	-1.44e-10	-1.59e-10	-1.65e-10	-1.72e-10	-1.53e-10	-1.4e-10	-1.56e-10	-1.15e-10	-9.7e-11	-4.32e-11	-2e-11	1.46e-11
6.47e-10	6.37e-10	6.55e-10	6.47e-10	6.59e-10	6.5e-10	6.29e-10	6.51e-10	6.27e-10	6.47e-10	6.48e-10	6.45e-10	6.64e-10	6.77e-10	6.55e-10	6.47e-10	6.4e-10	6.06e-10	6.2e-10	6.05e-10	5.87e-10	5.89e-10	5.75e-10	5.11e-10	4.97e-10	4.84e-10	4.15e-10	3.45e-10	2.88e-10	2.35e-10	1.55e-10	1.08e-10	3.9e-11	4.6e-12	-6.12e-11	-7.04e-11	-1.18e-10	-1.19e-10	-1.49e-10	-1.53e-10	-1.59e-10	-1.81e-10	-2.08e-10	-1.82e-10	-1.87e-10	-1.51e-10	-1.39e-10	-1e-10	-4.7e-11	-6e-13
6.71e-10	6.45e-10	6.2e-10	6.41e-10	6.46e-10	6.6e-10	6.91e-10	6.74e-10	6.25e-10	6.39e-10	6.25e-10	6.43e-10	6.52e-10	6.44e-10	6.44e-10	6.62e-10	6.6e-10	6.24e-10	6.45e-10	6.23e-10	6.18e-10	5.82e-10	5.65e-10	5.45e-10	5.08e-10	4.67e-10	4.13e-10	3.72e-10	2.87e-10	2.35e-10	1.9e-10	1.4e-10	8.76e-11	3.2e-11	-2.54e-11	-7.36e-11	-8.28e-11	-1.37e-10	-1.55e-10	-1.79e-10	-1.83e-10	-1.67e-10	-1.94e-10	-1.68e-10	-1.52e-10	-1.44e-10	-1.45e-10	-1.16e-10	-9.32e-11	-2.8e-11
6.64e-10	6.55e-10	6.4e-10	6.79e-10	6.52e-10	6.71e-10	6.3e-10	6.52e-10	6.4e-10	6.53e-10	6.35e-10	6.69e-10	6.52e-10	6.68e-10	6.56e-10	6.33e-10	6.4e-10	6.57e-10	6.34e-10	6.34e-10	6.08e-10	5.87e-10	5.76e-10	5.38e-10	5.07e-10	4.69e-10	4.51e-10	4.06e-10	3.24e-10	2.55e-10	1.82e-10	1.22e-10	9.84e-11	3.4e-11	-3.14e-11	-4.6e-11	-8.88e-11	-1.13e-10	-1.16e-10	-1.66e-10	-1.56e-10	-1.69e-10	-1.81e-10	-1.83e-10	-1.93e-10	-1.61e-10	-1.7e-10	-1.38e-10	-1.07e-10	-6.4e-11
6.58e-10	6.78e-10	6.36e-10	6.45e-10	6.59e-10	6.5e-10	6.29e-10	6.26e-10	6.37e-10	6.24e-10	6.29e-10	6.49e-10	6.33e-10	6.54e-10	6.4e-10	6.48e-10	6.25e-10	6e-10	6.15e-10	5.89e-10	5.9e-10	5.97e-10	5.76e-10	5.43e-10	4.98e-10	4.97e-10	4.15e-10	4.07e-10	3.36e-10	2.53e-10	1.99e-10	1.51e-10	9.4e-11	4.92e-11	3e-12	-5.06e-11	-8.9e-11	-1.17e-10	-1.26e-10	-1.5e-10	-1.98e-10	-1.97e-10	-1.82e-10	-1.79e-10	-1.96e-10	-1.89e-10	-2.08e-10	-1.62e-10	-1.81e-10	-9.14e-11
6.59e-10	6.43e-10	6.39e-10	6.34e-10	6.34e-10	6.53e-10	6.44e-10	6.87e-10	6.16e-10	6.57e-10	6.35e-10	6.31e-10	6.52e-10	6.74e-10	6.64e-10	6.32e-10	6.53e-10	6.47e-10	6.17e-10	6.45e-10	6.06e-10	5.99e-10	5.71e-10	5.4e-10	5.33e-10	5.1e-10	4.78e-10	3.99e-10	3.31e-10	2.64e-10	2.11e-10	1.73e-10	1.11e-10	6.06e-11	9.4e-12	-3.86e-11	-7.94e-11	-1.31e-10	-1.35e-10	-1.53e-10	-1.66e-10	-1.89e-10	-2.13e-10	-2.04e-10	-2.06e-10	-1.99e-10	-1.82e-10	-1.61e-10	-1.65e-10	-1.33e-10
6.58e-10	6.41e-10	6.53e-10	6.52e-10	6.46e-10	6.5e-10	6.38e-10	6.52e-10	6.13e-10	6.22e-10	6.48e-10	6.52e-10	6.42e-10	6.47e-10	6.75e-10	6.78e-10	6.51e-10	6.67e-10	6.47e-10	6.36e-10	6.06e-10	6.2e-10	6.08e-10	5.49e-10	5.5e-10	4.99e-10	4.67e-10	4.71e-10	3.67e-10	3.08e-10	2.33e-10	1.81e-10	1.15e-10	8.44e-11	3.24e-11	1.66e-11	-3.74e-11	-1.07e-10	-9.54e-11	-1.34e-10	-1.41e-10	-1.69e-10	-1.73e-10	-1.93e-10	-2.03e-10	-2.05e-10	-1.91e-10	-1.54e-10	-1.72e-10	-1.36e-10
6.53e-10	6.44e-10	6.35e-10	6.43e-10	6.29e-10	6.46e-10	6.39e-10	6.4e-10	6.4e-10	6.41e-10	6.37e-10	6.24e-10	6.32e-10	6.56e-10	6.26e-10	6.47e-10	6.05e-10	6.57e-10	6.24e-10	6.43e-10	6.01e-10	6.05e-10	5.66e-10	5.69e-10	5.51e-10	5.54e-10	5.02e-10	4.58e-10	3.7e-10	3.21e-10	2.45e-10	2.23e-10	1.47e-10	1.21e-10	6.06e-11	1.02e-11	-3.36e-11	-7.02e-11	-1.01e-10	-1.21e-10	-1.41e-10	-1.5e-10	-1.9e-10	-1.89e-10	-1.77e-10	-2.13e-10	-1.9e-10	-1.86e-10	-1.86e-10	-1.61e-10
6.21e-10	6.2e-10	6.47e-10	6.33e-10	6.36e-10	6.43e-10	6.24e-10	6.46e-10	6.32e-10	6.25e-10	6.1e-10	6.18e-10	6.15e-10	5.96e-10	6.36e-10	6.31e-10	6.46e-10	6.19e-10	6.34e-10	6.24e-10	6.07e-10	6.13e-10	5.85e-10	5.69e-10	5.47e-10	5.19e-10	4.87e-10	4.65e-10	4.41e-10	3.36e-10	2.62e-10	2.08e-10	2e-10	1.09e-10	7.08e-11	-7.4e-12	-2.1e-11	-6.36e-11	-1.15e-10	-1.23e-10	-1.56e-10	-1.45e-10	-1.8e-10	-2.06e-10	-2.12e-10	-1.86e-10	-2.35e-10	-1.98e-10	-2.24e-10	-1.78e-10
6.3e-10	6.19e-10	6.65e-10	6.35e-10	6.35e-10	6.63e-10	6.07e-10	6.1e-10	6.43e-10	6.26e-10	6.03e-10	6.26e-10	6.41e-10	6.17e-10	6.25e-10	6.39e-10	6.27e-10	5.95e-10	6.38e-10	6.21e-10	6.23e-10	5.92e-10	5.76e-10	5.54e-10	5.34e-10	5.34e-10	5.02e-10	4.64e-10	4.34e-10	3.45e-10	2.89e-10	2.36e-10	2.02e-10	1.39e-10	7.72e-11	3.16e-11	-3.6e-12	-6.9e-11	-7.02e-11	-8.56e-11	-1.45e-10	-1.16e-10	-1.69e-10	-1.84e-10	-1.91e-10	-2e-10	-1.89e-10	-1.9e-10	-1.96e-10	-1.88e-10
6.4e-10	6.05e-10	6.41e-10	6.52e-10	6.55e-10	6.88e-10	6.56e-10	6.38e-10	6.38e-10	6.11e-10	6.28e-10	6.35e-10	6.31e-10	6.3e-10	6.26e-10	6.43e-10	6.28e-10	6.29e-10	6.08e-10	6.15e-10	6.14e-10	6.36e-10	5.89e-10	5.61e-10	5.84e-10	5.38e-10	5.36e-10	5.38e-10	4.56e-10	4.05e-10	3.09e-10	2.63e-10	2.27e-10	1.52e-10	1.22e-10	7.7e-11	2.42e-11	-2.44e-11	-6.24e-11	-8.76e-11	-1.02e-10	-1.1e-10	-1.54e-10	-1.7e-10	-1.62e-10	-1.82e-10	-1.82e-10	-1.87e-10	-1.72e-10	-1.64e-10
6.42e-10	6.55e-10	6.75e-10	6.5e-10	6.41e-10	6.45e-10	6.59e-10	6.42e-10	6.41e-10	6.58e-10	6.55e-10	6.3e-10	6.57e-10	6.32e-10	6.64e-10	6.36e-10	6.2e-10	6.31e-10	6.62e-10	6.19e-10	6.22e-10	6.26e-10	6.23e-10	5.92e-10	5.79e-10	5.38e-10	5.73e-10	5.18e-10	4.86e-10	4.48e-10	3.81e-10	2.94e-10	2.37e-10	1.79e-10	1.53e-10	8.9e-11	6.28e-11	4.4e-12	-4.8e-12	-5.08e-11	-6.44e-11	-1.03e-10	-1.16e-10	-1.14e-10	-1.56e-10	-1.31e-10	-1.69e-10	-1.63e-10	-1.59e-10	-1.77e-10
6.86e-10	6.42e-10	6.55e-10	6.65e-10	6.53e-10	6.3e-10	6.21e-10	6.29e-10	6.37e-10	6.41e-10	6.59e-10	6.2e-10	6.51e-10	6.19e-10	6.25e-10	6.44e-10	6.35e-10	6.38e-10	6.29e-10	6.28e-10	6.58e-10	6.58e-10	6.22e-10	6.3e-10	5.78e-10	5.71e-10	5.73e-10	5.18e-10	5.12e-10	4.92e-10	3.92e-10	3.33e-10	2.72e-10	2.36e-10	1.78e-10	1.28e-10	7.84e-11	5.04e-11	2.72e-11	6e-13	-4.42e-11	-5.58e-11	-8.92e-11	-1.4e-10	-1.41e-10	-1.44e-10	-1.52e-10	-1.29e-10	-1.65e-10	-1.65e-10
6.93e-10	6.63e-10	6.45e-10	6.44e-10	6.57e-10	6.57e-10	6.25e-10	6.25e-10	6.63e-10	6.33e-10	6.38e-10	6.51e-10	6.37e-10	6.46e-10	6.47e-10	6.59e-10	6.28e-10	6.23e-10	6.36e-10	6.57e-10	6.57e-10	6.35e-10	6.11e-10	6.02e-10	5.84e-10	5.81e-10	5.56e-10	5.43e-10	5.19e-10	4.87e-10	4.47e-10	3.88e-10	3.16e-10	2.2e-10	2.17e-10	1.68e-10	1.02e-10	7.52e-11	4.16e-11	1.06e-11	-1e-11	-6.42e-11	-3.08e-11	-6.5e-11	-7.9e-11	-1.1e-10	-1.02e-10	-1.34e-10	-1.83e-10	-1.47e-10
6.74e-10	6.48e-10	6.53e-10	6.36e-10	6.42e-10	6.33e-10	6.25e-10	6.55e-10	6.35e-10	6.39e-10	6.52e-10	6.44e-10	6.19e-10	6.42e-10	6.6e-10	6.2e-10	6.38e-10	6.49e-10	6.15e-10	6.25e-10	6.47e-10	6.25e-10	5.98e-10	6.3e-10	6.27e-10	6.18e-10	5.64e-10	5.42e-10	5.29e-10	5.28e-10	4.44e-10	3.87e-10	3.53e-10	2.79e-10	2.28e-10	1.87e-10	1.44e-10	1.24e-10	7.72e-11	5.04e-11	5.34e-11	-2.08e-11	-2.78e-11	-3.34e-11	-5.94e-11	-6.8e-11	-7.68e-11	-9.48e-11	-1.06e-10	-1e-10
6.58e-10	6.42e-10	6.31e-10	6.01e-10	6.21e-10	6.32e-10	6.23e-10	6.24e-10	6.21e-10	6.43e-10	6.47e-10	6.36e-10	6.22e-10	6.4e-10	6.41e-10	6.69e-10	6.43e-10	6.23e-10	6.17e-10	6.36e-10	6.23e-10	6.3e-10	6.15e-10	6.11e-10	5.67e-10	5.71e-10	5.73e-10	5.56e-10	5.36e-10	5.04e-10	4.96e-10	4.35e-10	3.62e-10	2.92e-10	2.36e-10	2.02e-10	1.49e-10	1.26e-10	1.1e-10	6.44e-11	2.8e-11	-1e-12	2e-12	-2e-11	-4.4e-11	-5.2e-11	-9.66e-11	-9.1e-11	-1.02e-10	-9.12e-11
6.61e-10	6.37e-10	6.54e-10	6.29e-10	6.38e-10	6.3e-10	6.06e-10	6.49e-10	6.26e-10	6.36e-10	6.16e-10	6.5e-10	6.42e-10	6.45e-10	6.2e-10	6.12e-10	6.04e-10	5.97e-10	6.3e-10	6.23e-10	6.16e-10	6.18e-10	6.18e-10	6.31e-10	6.02e-10	6.04e-10	5.96e-10	5.68e-10	5.3e-10	5.15e-10	5.02e-10	4.75e-10	4e-10	3.35e-10	2.91e-10	2.37e-10	2.06e-10	1.32e-10	1.15e-10	8.9e-11	7.92e-11	2.9e-11	1.7e-11	-1.02e-11	-1.58e-11	-2.96e-11	-5.92e-11	-5.94e-11	-7.7e-11	-5.4e-11
6.39e-10	6.31e-10	6.53e-10	6.17e-10	6.09e-10	6.1e-10	6.31e-10	6.24e-10	6.19e-10	6.29e-10	6.22e-10	6.05e-10	6.04e-10	6.18e-10	6.13e-10	6.45e-10	6.08e-10	6.33e-10	6.04e-10	6.25e-10	6.25e-10	6.2e-10	6.03e-10	6.33e-10	5.99e-10	6.08e-10	5.63e-10	5.7e-10	5.5e-10	5.35e-10	5.45e-10	4.99e-10	4.55e-10	3.73e-10	3.32e-10	2.82e-10	2.29e-10	2.02e-10	1.36e-10	1.29e-10	8.96e-11	7.58e-11	3.36e-11	6.2e-12	-3.2e-12	9e-12	-2.12e-11	-1.18e-11	-5.5e-11	-3.68e-11
6.45e-10	6.34e-10	6.32e-10	6.24e-10	6.1e-10	6.38e-10	6.45e-10	6.09e-10	6.38e-10	6.08e-10	6.32e-10	6.4e-10	6.05e-10	6.34e-10	6.03e-10	6.5e-10	6.2e-10	6.26e-10	6.24e-10	6.3e-10	6.52e-10	6.33e-10	6.13e-10	6.24e-10	6.19e-10	5.98e-10	5.87e-10	6e-10	5.68e-10	5.63e-10	5.05e-10	4.9e-10	4.78e-10	4.14e-10	3.68e-10	3.32e-10	2.77e-10	2.3e-10	2.03e-10	1.77e-10	1.27e-10	1.27e-10	9.14e-11	6.12e-11	5.68e-11	3.26e-11	3.08e-11	2.32e-11	1.38e-11	5.2e-12
6.33e-10	6.2e-10	6.54e-10	6.2e-10	6.3e-10	6.08e-10	6.22e-10	6.6e-10	6.4e-10	6.21e-10	6.38e-10	6.42e-10	6.18e-10	6.32e-10	6.24e-10	6.3e-10	6.35e-10	6.34e-10	6.25e-10	6.53e-10	6.42e-10	6.4e-10	6.49e-10	6.39e-10	6.22e-10	6.44e-10	6.1e-10	6.23e-10	5.85e-10	5.78e-10	5.51e-10	5.27e-10	5.16e-10	4.26e-10	4.04e-10	3.57e-10	3.43e-10	2.81e-10	2.44e-10	2.29e-10	1.72e-10	1.51e-10	1.51e-10	1.19e-10	9.32e-11	8.08e-11	4.72e-11	6.28e-11	4.5e-11	3.12e-11
6.53e-10	6.67e-10	6.77e-10	6.55e-10	6.63e-10	6.48e-10	6.3e-10	6.16e-10	6.45e-10	6.47e-10	6.32e-10	6.36e-10	6.55e-10	6.5e-10	6.69e-10	6.62e-10	6.42e-10	6.23e-10	6.25e-10	6.37e-10	6.56e-10	6.35e-10	6.39e-10	6.37e-10	6.46e-10	6.35e-10	6.36e-10	6.36e-10	6.04e-10	5.78e-10	5.84e-10	5.34e-10	5.22e-10	4.99e-10	4.55e-10	4.14e-10	3.67e-10	3.3e-10	3.04e-10	2.68e-10	2.29e-10	1.99e-10	1.49e-10	1.83e-10	1.37e-10	1.25e-10	1.04e-10	7e-11	1.14e-10	9.28e-11
6.74e-10	6.46e-10	6.43e-10	6.64e-10	6.47e-10	6.6e-10	6.5e-10	6.53e-10	6.31e-10	6.44e-10	6.37e-10	6.53e-10	6.54e-10	6.58e-10	6.42e-10	6.53e-10	6.31e-10	6.45e-10	6.27e-10	6.71e-10	6.63e-10	6.48e-10	6.54e-10	6.51e-10	6.21e-10	6.41e-10	6.29e-10	6.39e-10	6.14e-10	5.93e-10	6.12e-10	5.84e-10	5.57e-10	4.99e-10	4.72e-10	4.71e-10	3.86e-10	3.69e-10	3.38e-10	3.07e-10	2.44e-10	2.5e-10	1.98e-10	1.93e-10	1.79e-10	1.58e-10	1.7e-10	1.41e-10	1.02e-10	9.94e-11
6.33e-10	6.15e-10	6.47e-10	6.34e-10	6.35e-10	6.36e-10	6.3e-10	6.46e-10	6.45e-10	6.53e-10	6.4e-10	6.38e-10	6.21e-10	6.3e-10	6.48e-10	6.32e-10	6.57e-10	6.47e-10	6.44e-10	6.48e-10	6.05e-10	6.26e-10	6.24e-10	6.22e-10	6.61e-10	6.53e-10	6.13e-10	6.38e-10	6.23e-10	5.92e-10	5.99e-10	5.75e-10	5.89e-10	5.56e-10	5.17e-10	4.62e-10	4.84e-10	4.15e-10	3.82e-10	3.48e-10	2.89e-10	2.73e-10	2.47e-10	2.31e-10	2.11e-10	2.04e-10	1.93e-10	1.69e-10	1.6e-10	1.31e-10
6.36e-10	6.36e-10	6e-10	6.5e-10	6.44e-10	6.41e-10	6.53e-10	6.29e-10	6.22e-10	6.47e-10	6.32e-10	6.35e-10	6.35e-10	6.31e-10	6.46e-10	6.26e-10	6.31e-10	6.34e-10	6.5e-10	6.14e-10	6.44e-10	6.06e-10	6.48e-10	6.58e-10	6.42e-10	6.23e-10	6.09e-10	6.31e-10	6.12e-10	6.24e-10	5.98e-10	5.91e-10	5.6e-10	5.72e-10	5.61e-10	5.04e-10	4.87e-10	4.43e-10	3.99e-10	3.76e-10	3.45e-10	2.99e-10	2.72e-10	2.85e-10	2.41e-10	2.33e-10	1.95e-10	1.88e-10	2e-10	1.68e-10
6.54e-10	6.31e-10	6.35e-10	6.78e-10	6.35e-10	6.3e-10	6.34e-10	6.4e-10	6.51e-10	6.41e-10	6.39e-10	6.34e-10	6.31e-10	6.36e-10	6.45e-10	6.43e-10	6.32e-10	6.27e-10	6.26e-10	6.26e-10	6.26e-10	6.63e-10	6.08e-10	6.35e-10	6.39e-10	6.21e-10	6.24e-10	6.26e-10	6.09e-10	5.98e-10	6.23e-10	6.07e-10	5.95e-10	5.62e-10	5.68e-10	5.08e-10	4.98e-10	4.57e-10	4.43e-10	4.29e-10	3.82e-10	3.75e-10	3.35e-10	3.31e-10	2.74e-10	2.87e-10	2.61e-10	2.54e-10	2.3e-10	2.36e-10
6.62e-10	6.55e-10	6.48e-10	6.37e-10	6.26e-10	6.25e-10	6.49e-10	6.47e-10	6.31e-10	6.44e-10	6.23e-10	6.35e-10	6.48e-10	6.31e-10	5.99e-10	6.57e-10	6.23e-10	6.35e-10	6.34e-10	6.48e-10	6.32e-10	6.78e-10	6.61e-10	6.29e-10	6.32e-10	6.45e-10	6.04e-10	6.37e-10	6.4e-10	6.38e-10	6.34e-10	6.44e-10	5.95e-10	6.08e-10	5.79e-10	5.62e-10	5.45e-10	5.16e-10	4.48e-10	4.54e-10	4.38e-10	4.24e-10	3.92e-10	3.55e-10	3.33e-10	3.12e-10	3.03e-10	2.84e-10	2.72e-10	2.72e-10
6.35e-10	6.42e-10	6.26e-10	6.5e-10	6.37e-10	6.44e-10	6.18e-10	6.29e-10	6.48e-10	6.44e-10	6.45e-10	6.42e-10	6.12e-10	6.49e-10	6.37e-10	6.47e-10	6.41e-10	6.27e-10	6.31e-10	6.53e-10	6.36e-10	6.55e-10	6.42e-10	6.4e-10	6.12e-10	6.46e-10	6.49e-10	6.57e-10	6.66e-10	6.63e-10	6.11e-10	6.45e-10	5.93e-10	6.04e-10	6.21e-10	5.65e-10	5.78e-10	5.42e-10	5.01e-10	5.15e-10	4.85e-10	4.63e-10	4.25e-10	4.09e-10	3.91e-10	3.56e-10	3.42e-10	3.78e-10	3.33e-10	3.11e-10
6.41e-10	6.75e-10	6.6e-10	6.57e-10	6.31e-10	6.49e-10	6.41e-10	6.48e-10	6.45e-10	6.43e-10	6.7e-10	6.68e-10	6.24e-10	6.37e-10	6.43e-10	6.68e-10	6.27e-10	6.41e-10	6.45e-10	6.59e-10	6.32e-10	6.23e-10	6.6e-10	6.49e-10	6.31e-10	6.25e-10	6.69e-10	6.49e-10	6.42e-10	6.22e-10	6.46e-10	6.35e-10	6.07e-10	6.07e-10	5.87e-10	6.3e-10	6.02e-10	5.53e-10	5.48e-10	5.21e-10	5.03e-10	5.01e-10	4.56e-10	4.2e-10	4.06e-10	4.04e-10	3.89e-10	3.9e-10	3.48e-10	3.18e-10
6.07e-10	6.18e-10	6.42e-10	6.62e-10	6.3e-10	6.37e-10	6.21e-10	6.36e-10	6.18e-10	6.36e-10	6.29e-10	6.35e-10	6.33e-10	6.46e-10	6.53e-10	6.22e-10	6.43e-10	6.45e-10	6.14e-10	6.38e-10	6.4e-10	6.68e-10	6.41e-10	6.36e-10	6.13e-10	6.7e-10	6.36e-10	6.31e-10	6.38e-10	6.31e-10	6.05e-10	6.33e-10	6.2e-10	6.2e-10	6.2e-10	5.98e-10	5.94e-10	5.71e-10	5.69e-10	5.58e-10	5.1e-10	5.01e-10	4.9e-10	4.71e-10	4.7e-10	4.3e-10	4.22e-10	4.14e-10	4.02e-10	3.52e-10
6.37e-10	6.76e-10	6.41e-10	6.64e-10	6.42e-10	6.1e-10	6.22e-10	6.51e-10	6.61e-10	6.51e-10	6.36e-10	6.6e-10	6.33e-10	6.17e-10	6.23e-10	6.34e-10	6.52e-10	6.34e-10	6.48e-10	6.49e-10	6.3e-10	6.53e-10	6.64e-10	6.64e-10	6.3e-10	6.24e-10	6.17e-10	6.38e-10	6.24e-10	6.44e-10	6.08e-10	6.36e-10	6.63e-10	6.32e-10	6.28e-10	6.36e-10	6.07e-10	6.15e-10	5.99e-10	5.62e-10	5.59e-10	5.37e-10	5.06e-10	4.96e-10	4.73e-10	4.99e-10	4.37e-10	4.75e-10	4.23e-10	4.12e-10
6.45e-10	6.67e-10	6.52e-10	6.33e-10	6.34e-10	6.77e-10	6.52e-10	6.56e-10	6.44e-10	6.52e-10	6.69e-10	6.52e-10	6.39e-10	6.55e-10	6.26e-10	6.44e-10	6.42e-10	6.16e-10	6.52e-10	6.21e-10	6.44e-10	6.19e-10	6.55e-10	6.2e-10	6.55e-10	6.72e-10	6.46e-10	6.76e-10	6.45e-10	6.62e-10	6.42e-10	6.52e-10	6.32e-10	6.26e-10	6.29e-10	6.42e-10	6.32e-10	6.31e-10	6.31e-10	5.99e-10	5.75e-10	5.56e-10	5.47e-10	5.28e-10	5.28e-10	5.33e-10	5.15e-10	4.8e-10	4.56e-10	4.62e-10
6.56e-10	6.42e-10	6.65e-10	6.54e-10	6.56e-10	6.54e-10	6.38e-10	6.45e-10	6.61e-10	6.92e-10	6.43e-10	6.4e-10	6.53e-10	6.4e-10	6.56e-10	6.8e-10	6.45e-10	6.35e-10	6.6e-10	6.48e-10	6.33e-10	6.69e-10	6.28e-10	6.6e-10	6.46e-10	6.41e-10	6.35e-10	6.38e-10	6.54e-10	6.45e-10	6.57e-10	6.63e-10	6.62e-10	6.44e-10	6.28e-10	6.66e-10	6.3e-10	6.51e-10	6.23e-10	6.21e-10	6.26e-10	6.07e-10	5.74e-10	5.72e-10	5.51e-10	5.53e-10	5.46e-10	5.07e-10	5.22e-10	4.89e-10
6.71e-10	6.57e-10	6.48e-10	6.44e-10	6.8e-10	6.79e-10	6.56e-10	6.62e-10	6.46e-10	6.42e-10	6.56e-10	6.63e-10	6.67e-10	6.32e-10	6.56e-10	6.46e-10	6.42e-10	6.74e-10	6.6e-10	6.3e-10	6.46e-10	6.59e-10	6.73e-10	6.51e-10	6.52e-10	6.58e-10	6.47e-10	6.51e-10	6.38e-10	6.44e-10	6.66e-10	6.73e-10	6.2e-10	6.78e-10	6.53e-10	6.54e-10	6.49e-10	6.48e-10	6.66e-10	6.39e-10	6.2e-10	6.28e-10	5.81e-10	5.96e-10	5.81e-10	6e-10	5.44e-10	5.32e-10	5.48e-10	5.36e-10
6.52e-10	6.63e-10	6.71e-10	6.48e-10	6.62e-10	6.55e-10	6.62e-10	6.67e-10	6.16e-10	6.57e-10	6.4e-10	6.53e-10	6.55e-10	6.34e-10	6.68e-10	6.52e-10	6.46e-10	6.41e-10	6.5e-10	6.63e-10	6.39e-10	6.35e-10	6.4e-10	6.73e-10	6.34e-10	6.52e-10	6.6e-10	6.52e-10	6.46e-10	6.51e-10	6.63e-10	6.7e-10	6.27e-10	6.66e-10	6.43e-10	6.49e-10	6.51e-10	6.58e-10	6.44e-10	6.32e-10	6.26e-10	6.4e-10	6.25e-10	6.38e-10	6.07e-10	5.8e-10	5.61e-10	5.87e-10	5.76e-10	5.52e-10
6.45e-10	6.42e-10	6.69e-10	6.37e-10	6.46e-10	6.61e-10	6.16e-10	6.74e-10	6.44e-10	6.44e-10	6.17e-10	6.19e-10	6.51e-10	6.3e-10	6.5e-10	6.45e-10	6.62e-10	6.58e-10	6.25e-10	6.45e-10	6.42e-10	6.41e-10	6.6e-10	6.52e-10	6.27e-10	6.41e-10	6.5e-10	6.58e-10	6.41e-10	6.43e-10	6.48e-10	6.48e-10	6.59e-10	6.34e-10	6.16e-10	6.48e-10	6.39e-10	6.47e-10	6.42e-10	6.33e-10	6.39e-10	6.53e-10	6.48e-10	6.28e-10	6.31e-10	6.22e-10	6.11e-10	6.16e-10	5.95e-10	5.88e-10
6.62e-10	6.46e-10	6.48e-10	6.43e-10	6.69e-10	6.31e-10	6.49e-10	6.53e-10	6.29e-10	6.47e-10	6.42e-10	6.69e-10	6.15e-10	6.55e-10	6.36e-10	6.53e-10	6.42e-10	6.35e-10	6.25e-10	6.31e-10	6.56e-10	6.32e-10	6.24e-10	6.34e-10	6.53e-10	6.6e-10	6.5e-10	6.44e-10	6.71e-10	6.39e-10	6.48e-10	6.25e-10	6.24e-10	6.36e-10	6.56e-10	6.18e-10	6.46e-10	6.29e-10	6.4e-10	6.07e-10	6.23e-10	6.45e-10	6.12e-10	6.09e-10	6.08e-10	6.45e-10	6.11e-10	6.26e-10	6.15e-10	6.08e-10
6.53e-10	6.38e-10	6.49e-10	6.72e-10	6.48e-10	6.5e-10	6.49e-10	6.37e-10	6.43e-10	6.47e-10	6.27e-10	6.51e-10	6.36e-10	6.58e-10	6.58e-10	6.6e-10	6.36e-10	6.53e-10	6.52e-10	6.53e-10	6.24e-10	6.55e-10	6.55e-10	6.35e-10	6.71e-10	6.46e-10	6.46e-10	6.23e-10	6.69e-10	6.52e-10	6.46e-10	6.12e-10	6.53e-10	6.35e-10	6.51e-10	6.73e-10	6.07e-10	6.29e-10	6.38e-10	6.69e-10	6.28e-10	6.44e-10	6.2e-10	6.29e-10	6.28e-10	6.38e-10	6.21e-10	6.47e-10	6.26e-10	6.22e-10
6.44e-10	6.68e-10	6.56e-10	6.44e-10	6.44e-10	6.45e-10	6.61e-10	6.44e-10	6.42e-10	6.27e-10	6.11e-10	6.31e-10	6.5e-10	6.58e-10	6.46e-10	6.41e-10	6.23e-10	6.44e-10	6.3e-10	6.17e-10	6.52e-10	6.51e-10	6.61e-10	6.57e-10	6.42e-10	6.47e-10	6.49e-10	6.44e-10	6.49e-10	6.63e-10	6.44e-10	6.64e-10	6.48e-10	6.48e-10	6.68e-10	6.63e-10	6.43e-10	6.56e-10	6.66e-10	6.35e-10	6.43e-10	6.65e-10	6.34e-10	6.53e-10	6.32e-10	6.34e-10	6.28e-10	6.35e-10	6.58e-10	6.25e-10
6.41e-10	6.28e-10	6.61e-10	6.23e-10	6.7e-10	6.55e-10	6.35e-10	6.43e-10	6.47e-10	6.73e-10	6.37e-10	6.77e-10	6.64e-10	6.56e-10	6.35e-10	6.46e-10	6.37e-10	6.42e-10	6.45e-10	6.44e-10	6.14e-10	6.59e-10	6.38e-10	6.47e-10	6.68e-10	6.56e-10	6.46e-10	6.45e-10	6.54e-10	6.53e-10	6.34e-10	6.4e-10	6.58e-10	6.43e-10	6.37e-10	6.42e-10	6.3e-10	6.73e-10	6.45e-10	6.73e-10	6.44e-10	6.28e-10	6.5e-10	6.49e-10	6.45e-10	6.35e-10	6.46e-10	6.46e-10	6.29e-10	6.37e-10
6.4e-10	6.56e-10	6.38e-10	6.67e-10	6.6e-10	6.36e-10	6.35e-10	6.29e-10	6.35e-10	6.29e-10	6.32e-10	6.28e-10	6.46e-10	6.31e-10	6.52e-10	6.43e-10	6.54e-10	6.3e-10	6.33e-10	6.72e-10	6.41e-10	6.27e-10	6.54e-10	6.39e-10	6.4e-10	6.29e-10	6.54e-10	6.43e-10	6.43e-10	6.36e-10	6.24e-10	6.57e-10	6.56e-10	6.44e-10	6.33e-10	6.28e-10	6.51e-10	6.15e-10	6.31e-10	6.44e-10	6.41e-10	6.63e-10	6.19e-10	6.32e-10	6.46e-10	6.3e-10	6.36e-10	6.48e-10	6.33e-10	6.41e-10
6.5e-10	6.56e-10	6.61e-10	6.66e-10	6.42e-10	6.49e-10	6.63e-10	6.36e-10	6.38e-10	6.61e-10	6.36e-10	6.45e-10	6.56e-10	6.58e-10	6.41e-10	6.21e-10	6.54e-10	6.4e-10	6.28e-10	6.5e-10	6.51e-10	6.51e-10	6.64e-10	6.33e-10	6.12e-10	6.39e-10	6.28e-10	6.33e-10	6.3e-10	6.4e-10	6.41e-10	6.64e-10	6.7e-10	6.25e-10	6.25e-10	6.42e-10	6.15e-10	6.42e-10	6.44e-10	6.46e-10	6.61e-10	6.63e-10	6.36e-10	6.6e-10	6.47e-10	6.3e-10	6.24e-10	6.33e-10	6.46e-10	6.5e-10
6.49e-10	6.42e-10	6.4e-10	6.49e-10	6.38e-10	6.44e-10	6.59e-10	6.58e-10	6.43e-10	6.54e-10	6.37e-10	6.64e-10	6.65e-10	6.49e-10	6.4e-10	6.66e-10	6.37e-10	6.39e-10	6.3e-10	6.53e-10	6.52e-10	6.79e-10	6.38e-10	6.67e-10	6.4e-10	6.49e-10	6.54e-10	6.42e-10	6.53e-10	6.25e-10	6.38e-10	6.68e-10	6.25e-10	6.67e-10	6.5e-10	6.37e-10	6.57e-10	6.43e-10	6.39e-10	6.44e-10	6.42e-10	6.66e-10	6.4e-10	6.55e-10	6.47e-10	6.44e-10	6.34e-10	6.22e-10	6.48e-10	6.24e-10
6.7e-10	6.62e-10	6.57e-10	6.36e-10	6.43e-10	6.45e-10	6.43e-10	6.52e-10	6.33e-10	6.48e-10	6.42e-10	6.37e-10	6.56e-10	6.39e-10	6.43e-10	6.37e-10	6.29e-10	6.59e-10	6.18e-10	6.32e-10	6.61e-10	6.46e-10	6.41e-10	6.56e-10	6.58e-10	6.34e-10	6.39e-10	6.41e-10	6.18e-10	6.31e-10	6.39e-10	6.42e-10	6.55e-10	6.19e-10	6.2e-10	6.33e-10	6.46e-10	6.52e-10	6.59e-10	6.46e-10	6.47e-10	6.31e-10	6.52e-10	6.34e-10	6.27e-10	6.33e-10	6.4e-10	6.41e-10	6.43e-10	6.52e-10
6.58e-10	6.43e-10	6.3e-10	6.46e-10	6.28e-10	6.46e-10	6.34e-10	6.41e-10	6.51e-10	6.3e-10	6.34e-10	6.48e-10	6.24e-10	6.53e-10	6.47e-10	6.47e-10	6.24e-10	6.53e-10	6.61e-10	6.64e-10	6.45e-10	6.43e-10	6.4e-10	6.45e-10	6.35e-10	6.21e-10	6.35e-10	6.27e-10	6.4e-10	6.39e-10	6.1e-10	6.45e-10	6.3e-10	6.43e-10	6.59e-10	6.37e-10	6.37e-10	6.4e-10	6.25e-10	6.27e-10	6.42e-10	6.44e-10	6.44e-10	6.29e-10	6.41e-10	6.58e-10	6.31e-10	6.31e-10	6.33e-10	6.18e-10
6.36e-10	6.37e-10	6.14e-10	6.34e-10	6.36e-10	6.34e-10	6.18e-10	6.44e-10	6.19e-10	6.18e-10	6.27e-10	6.4e-10	6.23e-10	6.61e-10	6.58e-10	6.62e-10	6.02e-10	6.24e-10	6.35e-10	6.18e-10	6.23e-10	6.03e-10	5.99e-10	6.35e-10	6.34e-10	6.15e-10	6.27e-10	6.58e-10	5.89e-10	6.33e-10	6.34e-10	6.49e-10	6.29e-10	6.12e-10	6.13e-10	6.27e-10	5.9e-10	6.42e-10	6.22e-10	6.12e-10	6.28e-10	6.29e-10	6.38e-10	6.43e-10	6.37e-10	6.22e-10	6.13e-10	6.19e-10	6.27e-10	6.42e-10
6.54e-10	6.32e-10	6.15e-10	6.25e-10	6.33e-10	6.54e-10	6.31e-10	6.41e-10	6.43e-10	6.37e-10	6.31e-10	6.24e-10	6.19e-10	6.4e-10	6.24e-10	6.16e-10	6.21e-10	6.4e-10	6.37e-10	6.33e-10	6.36e-10	6.22e-10	6.49e-10	6.5e-10	6.17e-10	6.53e-10	6.34e-10	6.11e-10	6.35e-10	6.46e-10	6.35e-10	6.52e-10	6.16e-10	6.22e-10	6.35e-10	6.22e-10	6.41e-10	6.22e-10	6.13e-10	6.39e-10	6.35e-10	6.33e-10	6.49e-10	6.5e-10	6.22e-10	6.27e-10	6.12e-10	6.08e-10	6.18e-10	6.32e-10
6.27e-10	6.73e-10	6.47e-10	6.43e-10	6.34e-10	6.19e-10	6.62e-10	6.42e-10	6.51e-10	6.39e-10	6.34e-10	6.64e-10	6.22e-10	6.59e-10	6.35e-10	6.36e-10	6.22e-10	6.03e-10	6.58e-10	6.53e-10	6.44e-10	6.37e-10	6.4e-10	6.12e-10	6.41e-10	6.41e-10	6.34e-10	6.43e-10	6.41e-10	6.54e-10	6.19e-10	6.41e-10	6.47e-10	6.43e-10	6.45e-10	6.35e-10	6.39e-10	6.5e-10	6.32e-10	6.67e-10	6.29e-10	6.33e-10	6.29e-10	6.39e-10	6.41e-10	6.36e-10	6.55e-10	6.39e-10	6.15e-10	6.19e-10
6.41e-10	6.23e-10	6.47e-10	6.14e-10	6.13e-10	6.48e-10	6.67e-10	6.76e-10	6.3e-10	6.23e-10	6.28e-10	6.4e-10	6.55e-10	6.51e-10	6.25e-10	6.69e-10	6.43e-10	6.25e-10	6.2e-10	6.26e-10	6.68e-10	6.03e-10	6.19e-10	6.44e-10	6.26e-10	6.01e-10	6.61e-10	6.33e-10	6.44e-10	6.32e-10	6.13e-10	6.29e-10	6.31e-10	6.57e-10	6.39e-10	6.59e-10	6.04e-10	6.32e-10	6.3e-10	6.59e-10	6.01e-10	6.24e-10	6.7e-10	6.12e-10	6.23e-10	6.47e-10	6.13e-10	6.18e-10	6.27e-10	6.26e-10
[truncated: 251 more columns]

## Sheet: Figure 5i
Current/A
7.618e-10	7.586e-10	7.34e-10	7.464e-10	7.61e-10	7.56e-10	7.456e-10	7.38e-10	7.688e-10	7.542e-10	7.524e-10	7.338e-10	7.626e-10	7.358e-10	7.698e-10	7.62e-10	7.734e-10	7.376e-10	7.514e-10	7.532e-10	7.474e-10	7.328e-10	7.484e-10	7.77e-10	7.666e-10	7.842e-10	7.436e-10	7.52e-10	7.416e-10	7.504e-10	7.682e-10	7.678e-10	7.394e-10	7.55e-10	7.334e-10	7.572e-10	7.674e-10	7.9e-10	7.392e-10	7.562e-10	7.58e-10	7.442e-10	7.334e-10	7.438e-10	7.534e-10	7.616e-10	7.51e-10	7.592e-10	7.382e-10	7.494e-10
7.84e-10	7.674e-10	7.294e-10	7.522e-10	7.654e-10	7.216e-10	7.406e-10	7.368e-10	7.4e-10	7.462e-10	7.292e-10	7.702e-10	7.518e-10	7.806e-10	7.342e-10	7.642e-10	7.562e-10	7.306e-10	7.406e-10	7.67e-10	7.5e-10	7.544e-10	7.63e-10	7.682e-10	7.434e-10	7.572e-10	7.706e-10	7.492e-10	7.564e-10	7.688e-10	7.506e-10	7.396e-10	7.548e-10	7.398e-10	7.508e-10	7.678e-10	7.382e-10	7.434e-10	7.534e-10	7.734e-10	7.432e-10	7.336e-10	7.332e-10	7.71e-10	7.33e-10	7.55e-10	7.436e-10	7.498e-10	7.45e-10	7.512e-10
7.792e-10	7.818e-10	7.496e-10	7.48e-10	7.372e-10	7.32e-10	7.62e-10	7.316e-10	7.552e-10	7.372e-10	7.38e-10	7.452e-10	7.648e-10	7.678e-10	7.288e-10	7.852e-10	7.324e-10	7.396e-10	7.48e-10	7.518e-10	7.496e-10	7.304e-10	7.714e-10	7.302e-10	7.538e-10	7.554e-10	7.516e-10	7.486e-10	7.484e-10	7.65e-10	7.454e-10	7.504e-10	7.474e-10	7.552e-10	7.172e-10	7.624e-10	7.546e-10	7.44e-10	7.544e-10	7.398e-10	7.538e-10	7.428e-10	7.342e-10	7.39e-10	7.352e-10	7.444e-10	7.664e-10	7.47e-10	7.524e-10	7.644e-10
7.228e-10	7.486e-10	7.37e-10	7.456e-10	7.298e-10	7.532e-10	7.53e-10	7.42e-10	7.422e-10	7.302e-10	7.382e-10	7.324e-10	7.676e-10	7.314e-10	7.352e-10	7.468e-10	7.19e-10	7.32e-10	7.426e-10	7.712e-10	7.39e-10	7.336e-10	7.598e-10	7.572e-10	7.638e-10	7.496e-10	7.56e-10	7.496e-10	7.676e-10	7.25e-10	7.56e-10	7.476e-10	7.746e-10	7.286e-10	7.428e-10	7.44e-10	7.674e-10	7.584e-10	7.6e-10	7.436e-10	7.34e-10	7.618e-10	7.468e-10	7.466e-10	7.266e-10	7.736e-10	7.7e-10	7.58e-10	7.504e-10	7.44e-10
7.314e-10	7.696e-10	7.438e-10	7.726e-10	7.414e-10	7.356e-10	7.462e-10	7.464e-10	7.328e-10	7.198e-10	7.494e-10	7.484e-10	7.64e-10	7.628e-10	7.36e-10	7.652e-10	7.278e-10	7.418e-10	7.17e-10	7.528e-10	7.338e-10	7.322e-10	7.41e-10	7.432e-10	7.712e-10	7.394e-10	7.182e-10	7.358e-10	7.272e-10	7.578e-10	7.51e-10	7.516e-10	7.234e-10	7.502e-10	7.79e-10	7.39e-10	7.24e-10	7.53e-10	7.608e-10	7.206e-10	7.538e-10	7.498e-10	7.33e-10	7.44e-10	7.186e-10	7.582e-10	7.458e-10	7.51e-10	7.49e-10	7.622e-10
7.532e-10	7.364e-10	7.39e-10	7.29e-10	7.386e-10	7.416e-10	7.424e-10	7.37e-10	7.456e-10	7.578e-10	7.504e-10	7.522e-10	7.394e-10	7.52e-10	7.238e-10	7.464e-10	7.61e-10	7.416e-10	7.16e-10	7.43e-10	7.276e-10	7.188e-10	7.412e-10	7.274e-10	7.404e-10	7.282e-10	7.328e-10	7.162e-10	7.506e-10	7.54e-10	7.352e-10	7.492e-10	7.192e-10	7.296e-10	7.294e-10	7.318e-10	7.488e-10	7.428e-10	7.168e-10	7.452e-10	7.602e-10	7.412e-10	7.444e-10	7.506e-10	7.54e-10	7.488e-10	7.848e-10	7.574e-10	7.292e-10	7.592e-10
7.548e-10	7.346e-10	7.3e-10	7.582e-10	7.438e-10	7.486e-10	7.14e-10	7.522e-10	7.37e-10	7.618e-10	7.344e-10	7.35e-10	7.324e-10	7.468e-10	7.44e-10	7.578e-10	7.304e-10	7.428e-10	7.478e-10	7.392e-10	7.476e-10	7.456e-10	7.518e-10	7.198e-10	7.486e-10	7.492e-10	7.59e-10	7.262e-10	7.692e-10	7.4e-10	7.59e-10	7.436e-10	7.4e-10	7.408e-10	7.374e-10	7.556e-10	7.512e-10	7.458e-10	7.42e-10	7.546e-10	7.704e-10	7.922e-10	7.158e-10	7.348e-10	7.24e-10	7.156e-10	7.478e-10	7.406e-10	7.52e-10	7.352e-10
7.518e-10	7.712e-10	7.65e-10	7.514e-10	7.214e-10	7.402e-10	7.406e-10	7.448e-10	7.126e-10	7.346e-10	7.028e-10	7.468e-10	7.366e-10	7.334e-10	7.376e-10	7.586e-10	7.208e-10	7.33e-10	7.26e-10	7.608e-10	7.334e-10	7.492e-10	7.294e-10	7.242e-10	7.474e-10	7.462e-10	7.152e-10	7.616e-10	7.35e-10	7.472e-10	7.08e-10	7.352e-10	7.412e-10	7.468e-10	7.404e-10	6.954e-10	7.48e-10	7.31e-10	7.482e-10	7.484e-10	7.192e-10	7.368e-10	7.534e-10	7.36e-10	7.258e-10	7.55e-10	7.14e-10	7.474e-10	7.322e-10	7.228e-10
7.244e-10	7.33e-10	7.558e-10	7.456e-10	7.312e-10	7.242e-10	7.116e-10	7.232e-10	7.458e-10	7.406e-10	7.144e-10	7.48e-10	7.378e-10	7.296e-10	7.57e-10	7.406e-10	7.332e-10	7.472e-10	7.182e-10	7.466e-10	7.402e-10	7.442e-10	7.428e-10	7.182e-10	7.328e-10	7.378e-10	7.184e-10	7.508e-10	7.424e-10	7.436e-10	7.462e-10	7.524e-10	7.15e-10	7.322e-10	7.284e-10	7.296e-10	7.046e-10	7.44e-10	7.31e-10	7.302e-10	7.358e-10	7.34e-10	7.314e-10	7.232e-10	7.146e-10	7.312e-10	7.412e-10	7.204e-10	6.922e-10	7.088e-10
7.51e-10	7.402e-10	7.184e-10	7.454e-10	7.104e-10	7.194e-10	7.526e-10	7.138e-10	7.556e-10	7.566e-10	7.348e-10	7.162e-10	7.606e-10	7.522e-10	7.452e-10	7.246e-10	7.218e-10	7.578e-10	7.202e-10	7.314e-10	7.224e-10	7.116e-10	7.538e-10	7.082e-10	7.29e-10	7.22e-10	7.238e-10	7.414e-10	7.472e-10	7.488e-10	7.36e-10	7.638e-10	7.402e-10	7.284e-10	7.336e-10	7.5e-10	7.284e-10	7.342e-10	7.494e-10	7.264e-10	7.218e-10	7.51e-10	7.062e-10	7.236e-10	7.198e-10	7.052e-10	7.022e-10	7e-10	6.986e-10	7.006e-10
7.49e-10	7.444e-10	7.266e-10	7.328e-10	7.188e-10	7.636e-10	7.264e-10	7.388e-10	7.402e-10	7.038e-10	7.39e-10	7.12e-10	7.32e-10	7.598e-10	7.126e-10	7.472e-10	7.304e-10	7.258e-10	7.388e-10	7.296e-10	7.338e-10	7.24e-10	7.26e-10	7.29e-10	7.494e-10	7.292e-10	7.272e-10	7.54e-10	7.234e-10	7.188e-10	7.294e-10	7.204e-10	6.976e-10	6.964e-10	7.486e-10	7.29e-10	7.292e-10	7.272e-10	7.236e-10	7.288e-10	7.068e-10	7.09e-10	6.842e-10	7.002e-10	7.124e-10	7.236e-10	7.038e-10	6.966e-10	6.778e-10	6.94e-10
7.244e-10	6.95e-10	7.254e-10	7.23e-10	7.088e-10	7.176e-10	7.11e-10	7.288e-10	7.158e-10	7.38e-10	7.228e-10	7.498e-10	7.406e-10	7.058e-10	7.24e-10	7.294e-10	7.318e-10	7.196e-10	7.364e-10	7.174e-10	7.342e-10	6.934e-10	7.27e-10	7.188e-10	7.226e-10	7.392e-10	7.04e-10	7.298e-10	7.17e-10	7.33e-10	7.164e-10	7.104e-10	7.09e-10	7.422e-10	7.088e-10	7.274e-10	7.244e-10	7.168e-10	7.148e-10	7.106e-10	6.77e-10	7.098e-10	6.986e-10	6.894e-10	6.7e-10	6.966e-10	6.758e-10	6.83e-10	6.586e-10	6.422e-10
7.212e-10	7.224e-10	7.422e-10	7.214e-10	7.058e-10	6.99e-10	7.036e-10	7.134e-10	7.186e-10	7.346e-10	7.046e-10	7.126e-10	7.146e-10	7.034e-10	7.126e-10	7.488e-10	7.368e-10	7.058e-10	7.218e-10	7.204e-10	7.5e-10	6.874e-10	7.382e-10	7.304e-10	7.246e-10	7.234e-10	7.286e-10	7.282e-10	7.2e-10	7.318e-10	6.906e-10	7.32e-10	7.308e-10	7.192e-10	7.118e-10	7.394e-10	7.056e-10	7.102e-10	7.074e-10	6.862e-10	7.056e-10	6.882e-10	6.964e-10	6.732e-10	6.742e-10	6.744e-10	6.668e-10	6.338e-10	6.444e-10	6.446e-10
7.198e-10	7.442e-10	6.996e-10	7.196e-10	7.174e-10	7.332e-10	7.254e-10	7.294e-10	7.284e-10	7.374e-10	7.136e-10	7.294e-10	7.174e-10	7.128e-10	7.08e-10	7.058e-10	7.184e-10	7.098e-10	7.158e-10	7.406e-10	6.984e-10	7.29e-10	7.196e-10	7.022e-10	7.34e-10	7.41e-10	7.38e-10	7.09e-10	7.046e-10	7.244e-10	7.184e-10	7.36e-10	7.188e-10	7.264e-10	7.058e-10	7.12e-10	6.966e-10	7.072e-10	6.818e-10	6.924e-10	6.644e-10	6.526e-10	6.42e-10	6.442e-10	6.466e-10	6.566e-10	6.474e-10	6.15e-10	6.394e-10	6.394e-10
7.226e-10	7.238e-10	7.34e-10	7.166e-10	7.228e-10	7.22e-10	7.238e-10	7.12e-10	6.974e-10	7.104e-10	7.172e-10	7.124e-10	7.148e-10	7.35e-10	7.422e-10	7.256e-10	7.212e-10	7.214e-10	7.074e-10	7.214e-10	7.16e-10	7.114e-10	7.066e-10	7.328e-10	7.146e-10	7.026e-10	7.34e-10	7.066e-10	6.968e-10	6.824e-10	7.358e-10	7.434e-10	7.336e-10	7.256e-10	7.324e-10	7.12e-10	6.842e-10	6.748e-10	6.5e-10	6.626e-10	6.446e-10	6.552e-10	6.362e-10	6.514e-10	6.41e-10	6.346e-10	6.492e-10	6.32e-10	5.976e-10	6.062e-10
7.204e-10	6.902e-10	7.046e-10	7.406e-10	7.008e-10	7.032e-10	6.978e-10	7.164e-10	7.18e-10	7.108e-10	7.264e-10	7.112e-10	7.024e-10	7.12e-10	7.332e-10	7.362e-10	7.108e-10	7.166e-10	7.172e-10	7.344e-10	7.002e-10	7.2e-10	7.116e-10	7.052e-10	7.31e-10	7.292e-10	7.158e-10	6.948e-10	7.064e-10	6.962e-10	7.266e-10	7.214e-10	6.994e-10	6.958e-10	6.904e-10	6.728e-10	6.568e-10	6.724e-10	6.672e-10	6.436e-10	6.034e-10	6.138e-10	6.314e-10	6.182e-10	5.918e-10	6.082e-10	5.698e-10	6.064e-10	6.136e-10	5.862e-10
7.45e-10	7.066e-10	7.28e-10	7.236e-10	7.276e-10	7.16e-10	7.124e-10	6.99e-10	7.224e-10	7.054e-10	7.086e-10	7.05e-10	6.998e-10	7.034e-10	6.868e-10	7.118e-10	7.19e-10	7.318e-10	7.028e-10	7.132e-10	7.172e-10	7.024e-10	7.246e-10	7.11e-10	6.854e-10	6.97e-10	6.994e-10	7.386e-10	7.13e-10	6.96e-10	7.13e-10	7.168e-10	6.848e-10	6.768e-10	6.824e-10	6.69e-10	6.734e-10	6.478e-10	6.246e-10	6.454e-10	6.282e-10	6.202e-10	6.158e-10	5.76e-10	5.956e-10	5.832e-10	5.474e-10	5.846e-10	5.736e-10	5.626e-10
7.15e-10	7.208e-10	7.368e-10	7.076e-10	6.932e-10	7.032e-10	7.186e-10	6.822e-10	7.184e-10	7.138e-10	6.802e-10	7.174e-10	6.922e-10	7.128e-10	7.07e-10	7.058e-10	6.922e-10	7.018e-10	7.132e-10	7.138e-10	7.046e-10	7.126e-10	7.082e-10	6.928e-10	7.256e-10	7.25e-10	7.092e-10	7.236e-10	6.968e-10	7.022e-10	7.236e-10	7.366e-10	6.892e-10	6.682e-10	6.592e-10	6.518e-10	6.488e-10	6.284e-10	6.216e-10	5.998e-10	5.898e-10	5.956e-10	5.542e-10	5.568e-10	5.554e-10	5.776e-10	5.356e-10	5.266e-10	5.068e-10	5.56e-10
7.236e-10	7.12e-10	6.784e-10	7.056e-10	7.302e-10	7.218e-10	6.786e-10	7.138e-10	7.038e-10	6.95e-10	7.016e-10	7.084e-10	6.94e-10	7.276e-10	6.882e-10	6.936e-10	6.898e-10	7.064e-10	7.134e-10	7.138e-10	7.14e-10	6.982e-10	7.152e-10	6.984e-10	7.018e-10	7.21e-10	7.008e-10	7.12e-10	7.04e-10	7.024e-10	7.156e-10	7.064e-10	6.912e-10	6.774e-10	6.474e-10	6.552e-10	6.104e-10	6.29e-10	5.89e-10	5.95e-10	5.76e-10	5.522e-10	5.616e-10	5.336e-10	5.204e-10	5.254e-10	5.056e-10	5.146e-10	5.046e-10	5.218e-10
7.028e-10	6.924e-10	7.078e-10	7.108e-10	6.904e-10	7.086e-10	6.926e-10	6.918e-10	6.996e-10	6.862e-10	7.112e-10	6.906e-10	6.85e-10	7.122e-10	6.778e-10	6.992e-10	6.43e-10	7.096e-10	6.96e-10	6.996e-10	6.776e-10	6.964e-10	7.074e-10	6.78e-10	6.728e-10	7.018e-10	6.912e-10	7.17e-10	7.118e-10	6.856e-10	6.506e-10	6.806e-10	6.61e-10	6.362e-10	6.506e-10	6.36e-10	6.094e-10	5.638e-10	5.746e-10	5.716e-10	5.438e-10	5.39e-10	5.218e-10	5.328e-10	5.02e-10	5.184e-10	5.024e-10	4.85e-10	4.632e-10	4.81e-10
6.942e-10	7.282e-10	7.05e-10	7.088e-10	6.904e-10	6.954e-10	6.862e-10	6.962e-10	6.792e-10	7.04e-10	7.048e-10	7.136e-10	6.954e-10	6.984e-10	6.774e-10	7.066e-10	7.144e-10	6.71e-10	6.89e-10	7.192e-10	6.632e-10	6.966e-10	7.09e-10	7.16e-10	7.02e-10	7.112e-10	6.754e-10	7.184e-10	6.906e-10	6.86e-10	6.908e-10	6.612e-10	6.422e-10	6.28e-10	6.116e-10	6.176e-10	5.87e-10	5.64e-10	5.382e-10	5.462e-10	5.226e-10	5.092e-10	4.872e-10	4.796e-10	4.8e-10	4.642e-10	4.65e-10	4.5e-10	4.316e-10	4.302e-10
7.13e-10	6.868e-10	6.91e-10	7.126e-10	6.874e-10	7.034e-10	6.864e-10	6.734e-10	6.936e-10	6.656e-10	6.992e-10	6.966e-10	6.81e-10	6.98e-10	6.682e-10	6.84e-10	6.742e-10	6.778e-10	7.078e-10	6.896e-10	6.86e-10	7.084e-10	6.948e-10	6.922e-10	6.918e-10	6.78e-10	7.006e-10	7.02e-10	6.902e-10	6.692e-10	6.718e-10	6.358e-10	6.252e-10	6.148e-10	5.812e-10	5.692e-10	5.762e-10	5.646e-10	5.182e-10	5.138e-10	4.784e-10	4.82e-10	4.672e-10	4.26e-10	4.226e-10	4.134e-10	4.14e-10	3.656e-10	3.722e-10	3.932e-10
6.968e-10	7.046e-10	6.894e-10	7.252e-10	6.948e-10	7.104e-10	6.986e-10	6.936e-10	6.738e-10	6.846e-10	6.65e-10	6.812e-10	6.814e-10	6.75e-10	6.792e-10	7.09e-10	6.862e-10	6.954e-10	6.988e-10	6.876e-10	6.89e-10	7.032e-10	6.85e-10	6.932e-10	7.12e-10	6.73e-10	6.794e-10	6.728e-10	6.53e-10	6.606e-10	6.76e-10	6.244e-10	6.49e-10	5.958e-10	5.79e-10	5.654e-10	5.212e-10	4.978e-10	5.01e-10	4.894e-10	4.65e-10	4.552e-10	4.326e-10	4.024e-10	3.766e-10	3.942e-10	3.914e-10	3.948e-10	3.702e-10	3.332e-10
6.832e-10	6.412e-10	6.604e-10	6.772e-10	6.602e-10	6.814e-10	6.852e-10	6.424e-10	6.842e-10	6.81e-10	6.672e-10	6.672e-10	6.68e-10	6.84e-10	6.546e-10	6.898e-10	6.8e-10	6.688e-10	6.758e-10	6.82e-10	6.698e-10	6.442e-10	6.764e-10	6.714e-10	6.954e-10	6.878e-10	6.728e-10	6.764e-10	6.776e-10	6.552e-10	6.094e-10	5.996e-10	6.1e-10	5.778e-10	5.756e-10	5.332e-10	5.038e-10	5.026e-10	4.726e-10	4.442e-10	4.232e-10	4.136e-10	3.786e-10	3.752e-10	3.536e-10	3.516e-10	3.166e-10	3.004e-10	3.172e-10	3.512e-10
6.574e-10	6.848e-10	6.668e-10	6.938e-10	6.832e-10	6.98e-10	6.728e-10	6.642e-10	6.538e-10	6.664e-10	6.778e-10	6.504e-10	6.854e-10	6.68e-10	6.748e-10	6.814e-10	6.376e-10	6.632e-10	6.962e-10	6.688e-10	6.59e-10	6.936e-10	6.658e-10	6.666e-10	6.804e-10	6.562e-10	6.804e-10	6.588e-10	6.516e-10	6.28e-10	6.294e-10	5.754e-10	5.676e-10	5.47e-10	5.18e-10	5.168e-10	4.926e-10	4.566e-10	4.47e-10	4.23e-10	3.864e-10	3.846e-10	3.74e-10	3.446e-10	3.378e-10	2.87e-10	2.93e-10	2.796e-10	2.718e-10	2.884e-10
6.672e-10	6.522e-10	6.508e-10	6.5e-10	6.508e-10	6.674e-10	6.732e-10	6.48e-10	6.608e-10	6.468e-10	6.576e-10	6.59e-10	6.804e-10	6.712e-10	6.562e-10	6.828e-10	6.596e-10	6.874e-10	6.6e-10	6.508e-10	6.396e-10	6.748e-10	6.616e-10	6.552e-10	6.612e-10	6.676e-10	6.374e-10	6.166e-10	6.314e-10	5.99e-10	5.722e-10	5.726e-10	5.396e-10	5.354e-10	5.114e-10	4.998e-10	4.376e-10	4.62e-10	3.828e-10	3.622e-10	3.622e-10	3.406e-10	2.856e-10	3.11e-10	2.806e-10	2.634e-10	2.47e-10	2.222e-10	2.504e-10	2.094e-10
6.748e-10	6.758e-10	6.696e-10	6.478e-10	6.74e-10	6.59e-10	6.356e-10	6.496e-10	6.528e-10	6.66e-10	6.676e-10	6.448e-10	6.32e-10	6.554e-10	6.782e-10	6.616e-10	6.496e-10	6.78e-10	6.448e-10	6.71e-10	6.69e-10	6.588e-10	6.258e-10	6.586e-10	6.436e-10	6.656e-10	6.28e-10	6.356e-10	6.062e-10	5.834e-10	5.63e-10	5.594e-10	5.222e-10	5.282e-10	4.956e-10	4.6e-10	4.268e-10	4.292e-10	3.778e-10	3.6e-10	3.436e-10	3.228e-10	2.754e-10	2.322e-10	2.35e-10	2.152e-10	2.278e-10	2.222e-10	1.976e-10	2.238e-10
6.792e-10	6.632e-10	6.52e-10	6.784e-10	6.608e-10	6.68e-10	6.604e-10	6.426e-10	6.652e-10	6.592e-10	6.496e-10	6.382e-10	6.294e-10	6.544e-10	6.44e-10	6.648e-10	6.29e-10	6.646e-10	6.512e-10	6.456e-10	6.526e-10	6.542e-10	6.3e-10	6.464e-10	6.466e-10	6.458e-10	6.37e-10	6.138e-10	6.018e-10	5.682e-10	5.426e-10	5.394e-10	5.116e-10	5e-10	4.722e-10	4.54e-10	4.014e-10	3.748e-10	3.504e-10	3.034e-10	2.952e-10	2.824e-10	2.17e-10	2.158e-10	1.988e-10	1.844e-10	1.9e-10	1.812e-10	1.792e-10	1.876e-10
6.63e-10	6.554e-10	6.544e-10	6.692e-10	6.542e-10	6.468e-10	6.458e-10	6.542e-10	6.586e-10	6.562e-10	6.48e-10	6.216e-10	6.566e-10	6.486e-10	6.5e-10	6.444e-10	6.296e-10	6.236e-10	6.172e-10	6.38e-10	6.4e-10	6.378e-10	6.49e-10	6.502e-10	6.376e-10	6.04e-10	6.186e-10	6.114e-10	5.82e-10	5.398e-10	5.418e-10	5.23e-10	5.046e-10	4.442e-10	4.342e-10	4.264e-10	3.656e-10	3.736e-10	3.056e-10	2.88e-10	2.636e-10	2.498e-10	2.248e-10	1.968e-10	1.554e-10	1.808e-10	1.574e-10	1.454e-10	1.534e-10	1.428e-10
6.58e-10	6.374e-10	6.486e-10	6.426e-10	6.328e-10	6.572e-10	6.55e-10	6.378e-10	6.43e-10	6.388e-10	6.558e-10	6.354e-10	6.34e-10	6.644e-10	6.546e-10	6.25e-10	6.442e-10	6.41e-10	6.232e-10	6.382e-10	6.326e-10	6.322e-10	6.308e-10	6.292e-10	6.556e-10	6.234e-10	5.714e-10	5.794e-10	5.814e-10	5.01e-10	5.138e-10	4.806e-10	4.898e-10	4.638e-10	3.914e-10	3.794e-10	3.664e-10	3.114e-10	2.936e-10	2.796e-10	2.228e-10	1.972e-10	1.818e-10	1.724e-10	1.424e-10	1.586e-10	1.082e-10	1.258e-10	1.202e-10	1.1e-10
6.404e-10	6.528e-10	6.356e-10	6.352e-10	6.4e-10	6.466e-10	6.476e-10	6.486e-10	6.4e-10	6.51e-10	6.464e-10	6.574e-10	6.476e-10	6.356e-10	6.496e-10	6.362e-10	6.4e-10	6.634e-10	6.29e-10	6.464e-10	6.352e-10	6.684e-10	6.232e-10	6.228e-10	6.154e-10	5.908e-10	5.758e-10	6.034e-10	5.346e-10	5.23e-10	4.928e-10	4.82e-10	4.494e-10	4.074e-10	3.898e-10	3.68e-10	3.422e-10	3.164e-10	2.642e-10	2.38e-10	1.946e-10	2.01e-10	1.58e-10	1.534e-10	1.406e-10	1.38e-10	1.218e-10	9.48e-11	1.104e-10	1.178e-10
6.418e-10	6.196e-10	6.518e-10	6.464e-10	5.988e-10	6.482e-10	6.448e-10	6.296e-10	6.36e-10	6.344e-10	6.678e-10	6.332e-10	6.548e-10	6.286e-10	6.372e-10	6.252e-10	6.134e-10	6.308e-10	6.472e-10	6.212e-10	6.334e-10	6.202e-10	6.41e-10	6.024e-10	6.282e-10	5.818e-10	5.65e-10	5.266e-10	5.4e-10	4.824e-10	4.646e-10	4.33e-10	4.322e-10	4.046e-10	3.806e-10	3.286e-10	3.22e-10	2.696e-10	2.482e-10	1.916e-10	1.728e-10	1.878e-10	1.486e-10	1.516e-10	1.336e-10	1.312e-10	1.246e-10	9.7e-11	9.86e-11	1.094e-10
6.48e-10	6.266e-10	6.53e-10	6.432e-10	6.578e-10	6.392e-10	6.132e-10	6.608e-10	6.438e-10	6.158e-10	6.47e-10	6.264e-10	6.402e-10	5.99e-10	6.25e-10	6.41e-10	6.214e-10	6.206e-10	6.134e-10	6.46e-10	6.572e-10	6.16e-10	6.082e-10	6.102e-10	5.934e-10	6.084e-10	5.736e-10	5.482e-10	4.966e-10	5.324e-10	4.314e-10	4.512e-10	4.064e-10	3.764e-10	3.24e-10	3.258e-10	2.928e-10	2.344e-10	2.006e-10	2.02e-10	1.634e-10	1.374e-10	1.362e-10	1.312e-10	1.19e-10	9.72e-11	9.24e-11	1.09e-10	6.78e-11	8.76e-11
6.6e-10	6.47e-10	6.338e-10	6.318e-10	6.134e-10	6.408e-10	6.28e-10	6.422e-10	6.144e-10	6.184e-10	6.04e-10	6.106e-10	5.924e-10	6.186e-10	6.15e-10	6.32e-10	6.196e-10	6.13e-10	6.232e-10	6.038e-10	6.258e-10	6.184e-10	6.004e-10	5.626e-10	5.614e-10	5.85e-10	5.22e-10	5.32e-10	4.546e-10	4.646e-10	4.334e-10	4.11e-10	3.92e-10	3.596e-10	3.42e-10	2.808e-10	2.138e-10	2.256e-10	2.044e-10	1.67e-10	1.238e-10	1.332e-10	1.116e-10	1.06e-10	1.006e-10	7.72e-11	7.1e-11	7.24e-11	5.86e-11	5.84e-11
6.306e-10	6.29e-10	6.55e-10	6.46e-10	6.276e-10	6.098e-10	6.434e-10	6.23e-10	6.21e-10	6.12e-10	6.232e-10	6.058e-10	6.222e-10	6.006e-10	6.102e-10	6.282e-10	6.06e-10	6.198e-10	6.08e-10	6.364e-10	6.054e-10	6.312e-10	5.69e-10	5.592e-10	5.764e-10	5.64e-10	5.2e-10	5.272e-10	4.586e-10	4.47e-10	3.912e-10	4.04e-10	3.454e-10	3.364e-10	3.068e-10	2.516e-10	2.216e-10	1.656e-10	1.66e-10	1.354e-10	9.52e-11	1.28e-10	9.06e-11	1.084e-10	8.44e-11	6.08e-11	7.66e-11	7.3e-11	4.58e-11	5.64e-11
6.256e-10	6.616e-10	6.474e-10	6.19e-10	6.278e-10	6.158e-10	6.296e-10	6.28e-10	6.092e-10	6.12e-10	6.192e-10	6.418e-10	6.098e-10	6.05e-10	6.5e-10	6.356e-10	6.188e-10	6.266e-10	6.156e-10	6.212e-10	6.136e-10	5.968e-10	5.834e-10	5.732e-10	5.238e-10	5.348e-10	4.598e-10	4.884e-10	4.736e-10	4.448e-10	3.844e-10	3.578e-10	3.382e-10	2.98e-10	2.75e-10	2.38e-10	1.984e-10	1.736e-10	1.898e-10	1.468e-10	1.34e-10	1.026e-10	6.52e-11	8e-11	7.24e-11	6.08e-11	7.54e-11	5.92e-11	4.42e-11	4.08e-11
6.408e-10	6.252e-10	6.22e-10	6.316e-10	6.192e-10	6.166e-10	6.308e-10	6.428e-10	6.432e-10	6.188e-10	6.15e-10	6.528e-10	6.37e-10	6.348e-10	6.412e-10	6.14e-10	6.118e-10	6.128e-10	6.374e-10	6.25e-10	6.084e-10	5.734e-10	5.91e-10	5.568e-10	5.484e-10	5.274e-10	4.734e-10	4.794e-10	4.27e-10	4.046e-10	3.878e-10	3.348e-10	2.994e-10	2.802e-10	2.652e-10	2.192e-10	1.916e-10	1.586e-10	1.416e-10	1.206e-10	1.246e-10	1.008e-10	7.24e-11	8.24e-11	5.5e-11	3.18e-11	7.06e-11	4.42e-11	3.42e-11	2.52e-11
6.402e-10	6.328e-10	6.39e-10	6.196e-10	6.298e-10	6.362e-10	6.41e-10	6.098e-10	6.316e-10	6.284e-10	6.024e-10	6.114e-10	6.162e-10	6.174e-10	6.196e-10	6.322e-10	6.356e-10	6.166e-10	6.284e-10	6.416e-10	5.916e-10	5.776e-10	5.864e-10	5.474e-10	5.094e-10	4.8e-10	4.59e-10	4.722e-10	4.386e-10	3.962e-10	3.762e-10	3.394e-10	3.106e-10	2.566e-10	2.366e-10	2.006e-10	1.76e-10	1.694e-10	1.198e-10	1.186e-10	1.024e-10	7.44e-11	7.6e-11	8.58e-11	6.24e-11	5.18e-11	2.44e-11	5.52e-11	2.58e-11	2.34e-11
6.27e-10	6.562e-10	6.502e-10	6.636e-10	6.296e-10	6.352e-10	6.544e-10	6.194e-10	5.942e-10	6.422e-10	6.302e-10	6.63e-10	6.218e-10	6.156e-10	6.402e-10	6.184e-10	6.224e-10	6.216e-10	6.416e-10	6.182e-10	5.766e-10	5.892e-10	5.586e-10	5.468e-10	4.974e-10	4.78e-10	4.706e-10	4.47e-10	4.248e-10	3.754e-10	3.444e-10	3.258e-10	2.956e-10	2.554e-10	2.156e-10	1.794e-10	1.486e-10	1.602e-10	1.166e-10	9.8e-11	1.108e-10	7.88e-11	7.46e-11	7.04e-11	7.44e-11	6.2e-11	7.54e-11	4.82e-11	4.4e-11	4.36e-11
6.542e-10	6.536e-10	6.548e-10	6.36e-10	6.346e-10	6.434e-10	6.418e-10	6.546e-10	6.47e-10	6.404e-10	6.456e-10	6.158e-10	6.55e-10	6.484e-10	6.466e-10	6.458e-10	6.18e-10	6.476e-10	6.28e-10	5.868e-10	5.6e-10	5.628e-10	5.56e-10	5.302e-10	5.03e-10	4.822e-10	4.2e-10	4.086e-10	3.95e-10	3.504e-10	3.47e-10	2.91e-10	2.694e-10	2.102e-10	1.96e-10	1.436e-10	1.588e-10	1.416e-10	1.064e-10	1.026e-10	1.226e-10	8.5e-11	7.92e-11	9.4e-11	6.78e-11	7.6e-11	4.8e-11	6.1e-11	6.1e-11	5.66e-11
6.5e-10	6.48e-10	6.206e-10	6.394e-10	6.314e-10	6.646e-10	6.256e-10	6.484e-10	6.246e-10	6.128e-10	6.282e-10	6.462e-10	6.288e-10	6.542e-10	6.346e-10	6.39e-10	6.27e-10	6.334e-10	6.238e-10	6.04e-10	5.904e-10	5.626e-10	5.396e-10	5.196e-10	4.954e-10	4.566e-10	4.258e-10	4.21e-10	3.846e-10	3.566e-10	3.098e-10	2.926e-10	2.494e-10	1.992e-10	1.608e-10	1.406e-10	1.256e-10	1.106e-10	1.174e-10	8.4e-11	1.206e-10	9.34e-11	1.002e-10	5.1e-11	5.54e-11	9.5e-11	5.64e-11	5.72e-11	5.3e-11	5.38e-11
6.408e-10	6.264e-10	6.544e-10	6.552e-10	6.288e-10	6.498e-10	6.328e-10	6.316e-10	6.246e-10	6.13e-10	6.144e-10	6.244e-10	6.34e-10	6.074e-10	6.278e-10	6.556e-10	6.35e-10	5.87e-10	6.264e-10	5.76e-10	5.524e-10	5.39e-10	4.884e-10	4.998e-10	4.46e-10	4.676e-10	4.124e-10	4.182e-10	3.394e-10	3.07e-10	3.004e-10	2.612e-10	2.268e-10	1.698e-10	1.6e-10	1.354e-10	1.204e-10	8.92e-11	8.14e-11	7.68e-11	9.4e-11	9.6e-11	9.42e-11	9.46e-11	6.9e-11	6.24e-11	6.74e-11	6.46e-11	1.032e-10	8.94e-11
6.202e-10	6.534e-10	6.276e-10	6.456e-10	6.32e-10	5.962e-10	5.916e-10	6.316e-10	6.224e-10	6.122e-10	6.38e-10	6.052e-10	6.07e-10	6.618e-10	6.196e-10	6.292e-10	5.942e-10	6.234e-10	6.06e-10	5.904e-10	5.652e-10	5.268e-10	4.932e-10	4.966e-10	4.662e-10	4.312e-10	4.062e-10	3.742e-10	3.466e-10	3.182e-10	2.566e-10	2.146e-10	1.818e-10	1.542e-10	1.598e-10	1.27e-10	1.024e-10	6.14e-11	3.12e-11	8.56e-11	6.3e-11	8.94e-11	5.84e-11	5.32e-11	5.78e-11	7e-11	8.24e-11	6.68e-11	8.12e-11	9.4e-11
6.354e-10	6.324e-10	6.216e-10	6.334e-10	6.236e-10	6.478e-10	6.086e-10	6.384e-10	6.192e-10	6.448e-10	6.284e-10	6.086e-10	6.336e-10	6.352e-10	6.196e-10	6.206e-10	5.992e-10	6.198e-10	5.76e-10	5.58e-10	5.546e-10	5.242e-10	5.042e-10	4.754e-10	4.352e-10	3.92e-10	3.684e-10	3.452e-10	3.186e-10	2.836e-10	2.552e-10	2.31e-10	1.564e-10	1.404e-10	1.304e-10	1.166e-10	6.4e-11	6.48e-11	7.88e-11	4.78e-11	6.54e-11	8.32e-11	6.38e-11	7.52e-11	4.5e-11	6.84e-11	6.64e-11	1.042e-10	8.54e-11	1.312e-10
6.132e-10	6.31e-10	6.208e-10	6.462e-10	6.03e-10	6.004e-10	6.18e-10	6.432e-10	6.182e-10	6.2e-10	6.152e-10	6.156e-10	6.178e-10	6.458e-10	6.324e-10	6.106e-10	6.118e-10	5.968e-10	5.658e-10	5.484e-10	5.338e-10	5.294e-10	4.682e-10	4.51e-10	4.204e-10	3.728e-10	3.784e-10	3.22e-10	2.954e-10	2.534e-10	2.07e-10	1.816e-10	1.486e-10	1.1e-10	8.4e-11	9.52e-11	6.1e-11	5.54e-11	5.82e-11	3.8e-11	5.46e-11	7.52e-11	6.84e-11	5.44e-11	6.48e-11	8.06e-11	1.078e-10	1.222e-10	1.288e-10	1.552e-10
6.36e-10	6.17e-10	6.138e-10	6.414e-10	6.208e-10	6.288e-10	6.088e-10	6.37e-10	6.382e-10	6.448e-10	6.202e-10	6.076e-10	6.226e-10	6.044e-10	5.964e-10	5.996e-10	5.932e-10	6.114e-10	5.914e-10	5.622e-10	5.26e-10	5.112e-10	4.704e-10	4.502e-10	4.126e-10	3.716e-10	3.7e-10	3.35e-10	2.838e-10	2.434e-10	1.906e-10	1.654e-10	1.154e-10	7.78e-11	5.66e-11	8.22e-11	4.6e-11	5.56e-11	5.26e-11	3.14e-11	6.52e-11	4.76e-11	2.64e-11	7.6e-11	8.2e-11	1.08e-10	1.12e-10	1.276e-10	1.32e-10	1.814e-10
6.378e-10	6.622e-10	6.266e-10	6.22e-10	6.152e-10	6.482e-10	6.104e-10	6.392e-10	6.18e-10	6.156e-10	6.3e-10	6.06e-10	6.15e-10	6.322e-10	6.328e-10	5.824e-10	6.078e-10	5.624e-10	5.852e-10	5.532e-10	5.122e-10	5.114e-10	4.698e-10	4.284e-10	3.962e-10	3.57e-10	3.17e-10	2.814e-10	2.822e-10	2.23e-10	1.98e-10	1.528e-10	6.44e-11	6.78e-11	6.94e-11	6.34e-11	4.6e-11	4e-11	3e-11	4.34e-11	4.88e-11	3.78e-11	8.06e-11	6.4e-11	8.74e-11	1.104e-10	1.238e-10	1.384e-10	1.654e-10	1.936e-10
6.412e-10	6.328e-10	6.268e-10	6.168e-10	6.51e-10	6.314e-10	6.248e-10	6.32e-10	6.358e-10	6.286e-10	6.072e-10	6.138e-10	6.386e-10	6.102e-10	6.246e-10	6.162e-10	6.108e-10	5.714e-10	5.582e-10	5.538e-10	5.048e-10	5.038e-10	4.79e-10	4.414e-10	3.872e-10	3.658e-10	3.28e-10	2.696e-10	2.436e-10	1.922e-10	1.596e-10	1.22e-10	1.13e-10	8.32e-11	6.46e-11	4.1e-11	4.6e-11	3.18e-11	3.4e-11	2.02e-11	5.7e-11	6.22e-11	5.12e-11	8.26e-11	8.22e-11	1.254e-10	1.33e-10	1.556e-10	1.8e-10	2.03e-10
6.412e-10	6.07e-10	6.128e-10	6.216e-10	6.528e-10	6.45e-10	6.146e-10	6.14e-10	6.172e-10	6.16e-10	6.428e-10	6.406e-10	6.29e-10	6.326e-10	6.346e-10	6.042e-10	6.108e-10	5.854e-10	5.786e-10	5.374e-10	5.044e-10	4.898e-10	4.828e-10	4.408e-10	4.012e-10	3.352e-10	3.3e-10	2.486e-10	2.582e-10	1.986e-10	1.548e-10	9.24e-11	5.82e-11	7.14e-11	2.62e-11	3.64e-11	3.76e-11	3.6e-12	2.02e-11	2.08e-11	3.96e-11	3.48e-11	8.72e-11	8.26e-11	1.048e-10	1.546e-10	1.758e-10	2.062e-10	2.036e-10	2.386e-10
6.538e-10	6.428e-10	6.232e-10	6.188e-10	6.444e-10	6.284e-10	6.11e-10	6.56e-10	6.338e-10	6.416e-10	6.204e-10	6.372e-10	6.12e-10	6.188e-10	6.176e-10	6.092e-10	6.078e-10	5.768e-10	5.51e-10	5.55e-10	5.004e-10	4.594e-10	4.28e-10	4.214e-10	3.712e-10	3.394e-10	2.824e-10	2.512e-10	1.938e-10	1.56e-10	1.28e-10	1.056e-10	8e-11	2.02e-11	1.48e-11	2.06e-11	1.8e-12	3.02e-11	3.4e-12	-6e-13	5e-11	3.7e-11	4.66e-11	1.06e-10	1.328e-10	1.474e-10	1.866e-10	1.906e-10	2.342e-10	2.64e-10
6.424e-10	6.294e-10	6.37e-10	6.366e-10	6.11e-10	6.336e-10	6.572e-10	6.326e-10	6.112e-10	6.088e-10	6.386e-10	6.126e-10	6.118e-10	6.354e-10	6.4e-10	6.218e-10	5.838e-10	5.802e-10	5.804e-10	5.47e-10	5.024e-10	4.792e-10	4.654e-10	3.98e-10	3.44e-10	3.25e-10	2.878e-10	2.53e-10	2.216e-10	1.572e-10	1.3e-10	6.64e-11	4.8e-11	3.02e-11	1e-11	1.28e-11	1.44e-11	7e-12	-8.6e-12	1.08e-11	-2.4e-12	2.96e-11	5.26e-11	1.012e-10	1.148e-10	1.382e-10	1.878e-10	2.172e-10	2.28e-10	2.658e-10
6.168e-10	6.36e-10	6.286e-10	6.196e-10	6.336e-10	6.328e-10	6.146e-10	5.932e-10	6.318e-10	6.274e-10	6.01e-10	6.122e-10	6.098e-10	5.99e-10	6.136e-10	6e-10	5.934e-10	5.502e-10	5.576e-10	5.326e-10	4.808e-10	4.73e-10	4.466e-10	3.874e-10	3.448e-10	3.008e-10	2.458e-10	2.352e-10	1.56e-10	1.374e-10	1.234e-10	6.94e-11	2.22e-11	5.4e-12	-2.32e-11	3e-12	-2.1e-11	-1.54e-11	5.8e-12	-9.2e-12	-3.231e-28	1.56e-11	8.62e-11	9.2e-11	1.418e-10	1.546e-10	1.896e-10	2.084e-10	2.554e-10	2.84e-10
6.32e-10	6.05e-10	6.34e-10	6.12e-10	6.042e-10	6.392e-10	5.984e-10	6.078e-10	6.114e-10	6.386e-10	6.116e-10	6.33e-10	6.222e-10	6.208e-10	6.044e-10	5.926e-10	6.046e-10	5.518e-10	5.548e-10	5.528e-10	4.892e-10	4.556e-10	4.398e-10	3.962e-10	3.5e-10	2.886e-10	2.542e-10	2.176e-10	1.782e-10	1.366e-10	8.28e-11	5.42e-11	1.5e-11	9.6e-12	4.2e-12	-2.28e-11	-2.92e-11	-3.42e-11	-2.88e-11	-2.18e-11	-2.52e-11	3.4e-11	5.78e-11	1.07e-10	1.34e-10	1.672e-10	1.878e-10	2.256e-10	2.572e-10	3.108e-10
6.372e-10	6.114e-10	6.326e-10	6.058e-10	6.228e-10	6.046e-10	6.306e-10	6.364e-10	6.09e-10	6.064e-10	6.372e-10	6.304e-10	5.966e-10	6.362e-10	5.956e-10	5.95e-10	5.94e-10	6.036e-10	5.412e-10	5.092e-10	5.02e-10	4.738e-10	4.324e-10	4.076e-10	3.452e-10	2.978e-10	2.644e-10	1.934e-10	1.658e-10	1.124e-10	7.54e-11	1.34e-11	-9.6e-12	-2.24e-11	-3.4e-11	-3.54e-11	-7.9e-11	-4.62e-11	-4.72e-11	-2.66e-11	-2.6e-12	2.2e-11	5.46e-11	1.2e-10	1.268e-10	1.714e-10	1.984e-10	2.272e-10	2.598e-10	2.656e-10
6.504e-10	6.288e-10	6.406e-10	6.402e-10	6.368e-10	5.902e-10	6.294e-10	6.068e-10	6.332e-10	6.348e-10	6.194e-10	6.16e-10	6.152e-10	5.98e-10	6.118e-10	6.296e-10	5.96e-10	5.976e-10	5.548e-10	5.494e-10	4.874e-10	4.56e-10	4.31e-10	3.88e-10	3.472e-10	2.998e-10	2.658e-10	2.04e-10	1.618e-10	1.164e-10	8.86e-11	2e-11	-6.4e-12	-2.68e-11	-2.18e-11	-5.68e-11	-5.5e-11	-5.5e-11	-6.08e-11	-5.14e-11	-3.6e-12	2.16e-11	2.9e-11	9.56e-11	1.538e-10	2.002e-10	2.262e-10	2.21e-10	2.794e-10	3.18e-10
6.384e-10	6.536e-10	6.398e-10	5.954e-10	6.562e-10	6.33e-10	6.368e-10	6.294e-10	6.32e-10	6.27e-10	6.284e-10	6.096e-10	6.174e-10	6.304e-10	5.962e-10	6.316e-10	6.066e-10	5.696e-10	5.492e-10	5.412e-10	5.07e-10	4.724e-10	4.36e-10	4.056e-10	3.178e-10	2.822e-10	2.43e-10	2.002e-10	1.536e-10	1.336e-10	6.7e-11	2.7e-11	-6e-13	-5.34e-11	-3.9e-11	-5.24e-11	-4.96e-11	-6.96e-11	-4.32e-11	-4.68e-11	-3.16e-11	4.06e-11	6.32e-11	1.236e-10	1.304e-10	1.874e-10	2.274e-10	2.49e-10	2.994e-10	3.258e-10
6.152e-10	6.378e-10	6.292e-10	6.306e-10	6.188e-10	6.346e-10	6.288e-10	6.362e-10	6.002e-10	6.328e-10	6.09e-10	6.29e-10	6.162e-10	6.238e-10	6.174e-10	5.76e-10	5.89e-10	5.734e-10	5.8e-10	5.406e-10	5.578e-10	4.948e-10	4.462e-10	4.014e-10	3.258e-10	2.756e-10	2.572e-10	1.846e-10	1.218e-10	9.4e-11	6.38e-11	3.18e-11	0	-8.2e-12	-4.62e-11	-6.28e-11	-5.28e-11	-6.74e-11	-4.46e-11	-3.36e-11	-1.12e-11	1.74e-11	5.14e-11	1.142e-10	1.47e-10	1.78e-10	2.372e-10	2.806e-10	3.176e-10	3.514e-10
6.296e-10	6.55e-10	6.324e-10	6.06e-10	6.264e-10	5.992e-10	6.196e-10	6.238e-10	6.48e-10	6.098e-10	5.856e-10	6.242e-10	6.13e-10	6.022e-10	6.046e-10	5.822e-10	6.06e-10	5.754e-10	5.674e-10	5.43e-10	5.612e-10	4.974e-10	4.748e-10	4.054e-10	3.482e-10	2.78e-10	2.468e-10	2.012e-10	1.63e-10	8.7e-11	8.78e-11	3.6e-12	-6e-12	-1.84e-11	-6.6e-11	-5.48e-11	-8.74e-11	-8.12e-11	-6.98e-11	-7.16e-11	-3.62e-11	4.8e-12	5.28e-11	1.148e-10	1.544e-10	1.846e-10	2.388e-10	2.682e-10	2.846e-10	3.158e-10
6.412e-10	6.362e-10	6.236e-10	6.318e-10	6.012e-10	6.224e-10	6.574e-10	6.232e-10	6.204e-10	6.376e-10	6.646e-10	6.332e-10	6.25e-10	5.986e-10	6.058e-10	6.414e-10	5.846e-10	5.856e-10	5.66e-10	5.55e-10	5.324e-10	5.254e-10	4.682e-10	4.58e-10	3.496e-10	3.026e-10	2.458e-10	2.178e-10	1.33e-10	8.36e-11	8.64e-11	1.96e-11	-3.86e-11	-4.46e-11	-8.76e-11	-7.38e-11	-8.98e-11	-9.54e-11	-8.22e-11	-3.86e-11	-4.54e-11	1.82e-11	4.54e-11	1.07e-10	1.512e-10	1.912e-10	2.398e-10	2.768e-10	2.898e-10	3.72e-10
6.362e-10	6.296e-10	6.296e-10	6.35e-10	6.144e-10	6.154e-10	6.108e-10	6.032e-10	6.328e-10	6.12e-10	6.154e-10	6.216e-10	6.314e-10	6.34e-10	5.84e-10	5.838e-10	5.83e-10	6.016e-10	5.564e-10	5.298e-10	5.082e-10	5.082e-10	4.982e-10	4.4e-10	3.566e-10	3.136e-10	2.47e-10	1.906e-10	1.35e-10	1.102e-10	2.78e-11	3.16e-11	-3.9e-11	-6.76e-11	-6.42e-11	-9.14e-11	-1.154e-10	-8.72e-11	-1.018e-10	-4.86e-11	-2.46e-11	-1.22e-11	3.08e-11	6.04e-11	1.282e-10	1.766e-10	2.262e-10	2.794e-10	2.998e-10	3.406e-10
5.964e-10	6.146e-10	5.968e-10	6.14e-10	6.206e-10	6.274e-10	6.038e-10	6.2e-10	6.214e-10	6.308e-10	6.302e-10	6.49e-10	6.402e-10	6.152e-10	6.148e-10	6.176e-10	6.138e-10	5.718e-10	6.196e-10	5.504e-10	5.05e-10	5.052e-10	4.94e-10	4.38e-10	3.924e-10	3.354e-10	2.254e-10	1.964e-10	1.558e-10	1.05e-10	5.38e-11	1.88e-11	-4.66e-11	-4.52e-11	-9.1e-11	-9.22e-11	-9.52e-11	-9.1e-11	-1.14e-10	-6.38e-11	-6.18e-11	-2.5e-11	4.8e-11	9.82e-11	1.422e-10	1.822e-10	2.056e-10	2.518e-10	2.918e-10	3.66e-10
6.328e-10	6.072e-10	6.198e-10	6.526e-10	6.134e-10	6.242e-10	5.944e-10	6.304e-10	6.114e-10	6.37e-10	6.328e-10	6.454e-10	6.048e-10	6.294e-10	6.306e-10	6.22e-10	5.992e-10	5.758e-10	5.838e-10	5.816e-10	5.158e-10	5.258e-10	5.028e-10	4.56e-10	3.948e-10	3.332e-10	2.958e-10	2.058e-10	1.654e-10	1.068e-10	8.4e-11	1e-11	-3.86e-11	-3.34e-11	-9.82e-11	-1.044e-10	-9.04e-11	-7e-11	-8.3e-11	-6.38e-11	-5.12e-11	-6.92e-11	1.42e-11	7.78e-11	1.1e-10	1.68e-10	2.076e-10	2.472e-10	2.818e-10	3.278e-10
6.228e-10	6.35e-10	6.126e-10	5.984e-10	6.146e-10	6.118e-10	6.338e-10	6.356e-10	6.18e-10	6.368e-10	6.212e-10	6.334e-10	5.902e-10	6.332e-10	6.034e-10	6.02e-10	5.9e-10	6.012e-10	5.896e-10	5.67e-10	5.42e-10	5.358e-10	4.876e-10	4.696e-10	4.164e-10	3.55e-10	2.932e-10	2.226e-10	1.554e-10	1.148e-10	6.42e-11	3.2e-11	-3.78e-11	-4.78e-11	-8.16e-11	-7.62e-11	-1.244e-10	-9.88e-11	-1.056e-10	-5.46e-11	-5.9e-11	-5.7e-11	1.6e-12	5.88e-11	9.16e-11	1.488e-10	1.756e-10	2.07e-10	2.506e-10	3.01e-10
6.606e-10	6.43e-10	6.256e-10	6.316e-10	6.066e-10	6.032e-10	6.392e-10	6.332e-10	6.198e-10	6.096e-10	6.176e-10	6.426e-10	6.136e-10	6.192e-10	6.028e-10	6.232e-10	6.026e-10	5.882e-10	5.97e-10	5.848e-10	5.542e-10	5.38e-10	4.858e-10	4.85e-10	4.048e-10	3.932e-10	3.082e-10	2.408e-10	1.82e-10	1.246e-10	7.24e-11	2.32e-11	-2.26e-11	-3.38e-11	-5.82e-11	-8.42e-11	-8.08e-11	-7.08e-11	-9.54e-11	-8.28e-11	-7.1e-11	-4.58e-11	-3.76e-11	2.34e-11	8.58e-11	1.28e-10	1.772e-10	2.136e-10	2.848e-10	2.904e-10
6.75e-10	6.538e-10	6.136e-10	6.194e-10	6.512e-10	6.258e-10	6.24e-10	6.22e-10	6.14e-10	6.23e-10	6.272e-10	6.2e-10	6.208e-10	6.166e-10	6.256e-10	6.564e-10	6.254e-10	5.99e-10	5.902e-10	5.79e-10	5.632e-10	5.126e-10	4.978e-10	4.8e-10	4.178e-10	4.154e-10	3.406e-10	2.676e-10	1.756e-10	1.206e-10	6.76e-11	3.76e-11	-1.8e-11	-2.4e-11	-7.26e-11	-8.56e-11	-6.98e-11	-8.16e-11	-8.68e-11	-7.98e-11	-7.12e-11	-5.3e-11	-2.78e-11	1.34e-11	8.68e-11	1.154e-10	1.608e-10	2.27e-10	2.516e-10	2.874e-10
6.104e-10	6.498e-10	6.688e-10	6.198e-10	6.492e-10	6.312e-10	6.3e-10	6.25e-10	6.112e-10	6.324e-10	6.306e-10	6.272e-10	6.274e-10	6.074e-10	6.086e-10	6.344e-10	6.238e-10	6.33e-10	6.204e-10	5.882e-10	5.826e-10	5.644e-10	5.122e-10	4.76e-10	4.53e-10	4.458e-10	3.524e-10	3.186e-10	2.156e-10	1.272e-10	8.96e-11	4.46e-11	-2.06e-11	-1.56e-11	-3.8e-11	-7.74e-11	-5.86e-11	-9.26e-11	-7.54e-11	-9.08e-11	-6.68e-11	-5.2e-11	-3.18e-11	8e-13	4.46e-11	1.016e-10	1.522e-10	1.958e-10	2.084e-10	2.458e-10
6.364e-10	6.536e-10	6.34e-10	6.204e-10	6.258e-10	6.436e-10	6.344e-10	6.238e-10	6.528e-10	6.502e-10	6.61e-10	6.104e-10	6.394e-10	6.472e-10	6.43e-10	6.368e-10	6.672e-10	6.482e-10	6.224e-10	6.046e-10	5.9e-10	5.59e-10	5.364e-10	5.086e-10	4.714e-10	4.526e-10	3.662e-10	3.034e-10	2.132e-10	1.306e-10	1.042e-10	5.04e-11	-2.48e-11	-2.02e-11	-3.68e-11	-5.44e-11	-7.2e-11	-8.46e-11	-8.26e-11	-5.26e-11	-5.8e-11	-4.52e-11	-4.22e-11	-3.02e-11	3.28e-11	8.04e-11	1.182e-10	1.584e-10	1.9e-10	2.424e-10
6.366e-10	6.36e-10	6.416e-10	6.698e-10	5.598e-10	6.314e-10	6.294e-10	6.074e-10	6.164e-10	6.358e-10	6.024e-10	6.234e-10	6.062e-10	6.178e-10	6.37e-10	6.218e-10	6.1e-10	6.32e-10	6.31e-10	6.182e-10	6.222e-10	6.024e-10	5.96e-10	5.088e-10	4.466e-10	4.566e-10	3.876e-10	3.346e-10	2.204e-10	1.344e-10	1.132e-10	6.802e-11	-3.482e-11	-2.62e-11	-3.36e-11	-4.1e-11	-6.9e-11	-7.24e-11	-8.76e-11	-9.5e-11	-7.18e-11	-6.64e-11	-7.78e-11	-7.4e-11	3.06e-11	8.9e-11	1.16e-10	1.542e-10	1.96e-10	2.384e-10
6.178e-10	6.346e-10	6.284e-10	6.034e-10	6.41e-10	6.324e-10	6.166e-10	6.274e-10	6.272e-10	6.278e-10	6.36e-10	6.114e-10	6.224e-10	6.456e-10	5.94e-10	6.432e-10	6.314e-10	6.142e-10	6.184e-10	6.108e-10	5.784e-10	5.272e-10	5.254e-10	5.012e-10	4.62e-10	4.512e-10	3.904e-10	3.122e-10	2.388e-10	1.612e-10	9.76e-11	5.18e-11	-6.2e-12	-2.76e-11	-3.46e-11	-4.66e-11	-6.86e-11	-6.88e-11	-8.1e-11	-6.54e-11	-7.46e-11	-6.88e-11	-5.54e-11	-3e-12	2.6e-11	1.126e-10	1.204e-10	1.586e-10	2.164e-10	2.206e-10
6.196e-10	6.04e-10	6.162e-10	6.068e-10	6.404e-10	6.03e-10	6.02e-10	6.346e-10	6.25e-10	5.962e-10	6.154e-10	6.296e-10	6.054e-10	6.1e-10	6.182e-10	6.238e-10	6.456e-10	6.164e-10	6.052e-10	5.76e-10	5.6e-10	5.666e-10	5.486e-10	5.284e-10	4.848e-10	4.28e-10	3.898e-10	3.584e-10	2.846e-10	1.796e-10	8.08e-11	6.56e-11	4.88e-11	-1.26e-11	-1.22e-11	-5.48e-11	-6.26e-11	-7.12e-11	-5.7e-11	-9.1e-11	-6.28e-11	-8e-11	-5.32e-11	-5.88e-11	6.8e-12	3.84e-11	8.16e-11	1.328e-10	1.558e-10	1.596e-10
5.998e-10	6.134e-10	6.314e-10	6.27e-10	6.078e-10	6.382e-10	6.562e-10	6.152e-10	6.382e-10	6.286e-10	6.242e-10	5.94e-10	6.212e-10	6.188e-10	6.326e-10	6.188e-10	6.118e-10	6.074e-10	6.094e-10	6.07e-10	5.854e-10	5.774e-10	5.608e-10	5.172e-10	4.986e-10	4.492e-10	4.232e-10	3.904e-10	3.046e-10	2.228e-10	1.442e-10	7.76e-11	6.4e-11	3.8e-12	-1.18e-11	-3.62e-11	-7.36e-11	-9.48e-11	-7.74e-11	-1.182e-10	-1.022e-10	-7.4e-11	-6.34e-11	-6.82e-11	-3.12e-11	1.12e-11	6.4e-11	9.2e-11	1.46e-10	1.508e-10
6.16e-10	6.312e-10	5.986e-10	6.382e-10	5.924e-10	6.344e-10	6.358e-10	6.146e-10	6.128e-10	6.116e-10	6.22e-10	6.028e-10	6.274e-10	6.046e-10	6.2e-10	6.324e-10	6.216e-10	6.126e-10	6.134e-10	6.002e-10	5.838e-10	5.536e-10	5.47e-10	5.33e-10	5.236e-10	4.788e-10	4.29e-10	4.054e-10	3.464e-10	2.638e-10	1.914e-10	1.264e-10	7.84e-11	2.94e-11	1.46e-11	-2.34e-11	-6.08e-11	-7.02e-11	-6.66e-11	-9.52e-11	-7.82e-11	-8.24e-11	-4.64e-11	-6.18e-11	-5.9e-11	-2.18e-11	3.56e-11	7.54e-11	1.036e-10	1.332e-10
6.27e-10	6.242e-10	6.012e-10	6.424e-10	6.244e-10	6.396e-10	6.092e-10	6.418e-10	6.538e-10	6.322e-10	6.362e-10	6.162e-10	6.038e-10	6.288e-10	6.018e-10	6.278e-10	6.178e-10	6.126e-10	5.886e-10	6.226e-10	6.44e-10	5.838e-10	5.714e-10	5.528e-10	5.286e-10	4.832e-10	4.758e-10	4.562e-10	3.96e-10	3.146e-10	2.13e-10	1.266e-10	1.138e-10	5.64e-11	1.12e-11	-6.4e-12	-2.22e-11	-6.62e-11	-6.6e-11	-1.078e-10	-1.072e-10	-8.48e-11	-8.62e-11	-7.92e-11	-6.16e-11	-5.18e-11	1.8e-12	5.2e-11	7.08e-11	1.1e-10
6.23e-10	6.326e-10	6.338e-10	5.992e-10	6.392e-10	6.286e-10	6.366e-10	6.048e-10	6.298e-10	6.32e-10	6.298e-10	6.194e-10	6.186e-10	6.37e-10	6.306e-10	6.238e-10	6.176e-10	6.23e-10	6.384e-10	6.29e-10	6.136e-10	6.29e-10	5.78e-10	5.794e-10	5.648e-10	5.116e-10	4.984e-10	4.292e-10	4.19e-10	3.438e-10	2.578e-10	1.736e-10	1.394e-10	8.22e-11	3.36e-11	7.8e-12	-3.36e-11	-4.06e-11	-4.68e-11	-9.24e-11	-5.5e-11	-6.76e-11	-6.7e-11	-7.4e-11	-8.06e-11	-4.08e-11	-1.5e-11	2.24e-11	6.34e-11	8.58e-11
6.182e-10	6.292e-10	6.492e-10	6.392e-10	6.53e-10	6.302e-10	6.444e-10	6.296e-10	6.202e-10	6.214e-10	6.338e-10	6.112e-10	6.082e-10	6.406e-10	6.16e-10	6.26e-10	6.46e-10	6.238e-10	6.356e-10	6.054e-10	6.042e-10	5.866e-10	5.868e-10	5.582e-10	5.672e-10	5.3e-10	5.162e-10	4.732e-10	4.378e-10	3.848e-10	3.018e-10	2.352e-10	1.558e-10	1.02e-10	5.2e-11	3.94e-11	2.98e-11	-1.46e-11	-3.42e-11	-6.98e-11	-6.06e-11	-9.1e-11	-5.3e-11	-5.54e-11	-6.6e-11	-5.94e-11	-2.32e-11	-4.4e-12	2.56e-11	3.9e-11
6.12e-10	6.2e-10	6.28e-10	6.222e-10	6.204e-10	6.232e-10	6.12e-10	6.438e-10	6.252e-10	6.092e-10	5.928e-10	6.472e-10	6.334e-10	6.136e-10	6.462e-10	6.31e-10	6.278e-10	6.198e-10	6.134e-10	5.97e-10	6.024e-10	6.482e-10	6.162e-10	5.896e-10	5.918e-10	5.67e-10	5.228e-10	4.902e-10	4.364e-10	3.964e-10	3.552e-10	2.34e-10	1.936e-10	1.342e-10	9.04e-11	6.2e-11	5.8e-12	-1.4e-12	-3.54e-11	-4.78e-11	-4.58e-11	-7.68e-11	-7.58e-11	-5.64e-11	-6.14e-11	-4.56e-11	-3.76e-11	-1.7e-11	3.36e-11	2.68e-11
6.198e-10	6.368e-10	6.286e-10	6.148e-10	6.226e-10	6.268e-10	6.49e-10	6.234e-10	6.49e-10	6.254e-10	6.404e-10	6.172e-10	6.25e-10	6.474e-10	6.376e-10	6.306e-10	6.036e-10	6.218e-10	6.268e-10	6.24e-10	6.256e-10	6.328e-10	6.258e-10	6.14e-10	5.672e-10	5.57e-10	5.342e-10	4.984e-10	4.564e-10	4.232e-10	4e-10	2.89e-10	2.102e-10	1.582e-10	1.23e-10	6.3e-11	3.06e-11	1.82e-11	-5.8e-12	-3.5e-11	-4e-11	-6.1e-11	-6.54e-11	-7.6e-11	-8.42e-11	-8e-11	-5.44e-11	-3.5e-11	-1.54e-11	2.46e-11
6.422e-10	6.254e-10	6.302e-10	6.414e-10	6.468e-10	6.178e-10	6.132e-10	6.27e-10	6.056e-10	6.08e-10	6.166e-10	6.172e-10	6.376e-10	6.236e-10	6.134e-10	5.972e-10	6.102e-10	6.3e-10	6.242e-10	6.126e-10	6.344e-10	6.022e-10	5.806e-10	5.79e-10	5.954e-10	5.812e-10	5.524e-10	5.308e-10	5.086e-10	4.32e-10	4.298e-10	3.37e-10	2.612e-10	1.764e-10	1.098e-10	8.28e-11	6.58e-11	8e-12	3.4e-12	-3.36e-11	-4.76e-11	-4.88e-11	-4.82e-11	-8.16e-11	-4.84e-11	-5.64e-11	-7.3e-11	-3.28e-11	-3.06e-11	1.08e-11
6.488e-10	6.136e-10	6.126e-10	6.27e-10	6.316e-10	6.21e-10	6.466e-10	6.408e-10	6.056e-10	6.148e-10	6.346e-10	6.154e-10	6.248e-10	6.098e-10	6.3e-10	6.32e-10	6.358e-10	6.156e-10	6.156e-10	6.062e-10	6.11e-10	6.282e-10	6.26e-10	6.114e-10	5.682e-10	5.418e-10	5.76e-10	5.304e-10	4.714e-10	4.632e-10	4.102e-10	3.466e-10	3.07e-10	2.022e-10	1.588e-10	1.044e-10	7.6e-11	4.7e-11	1.5e-11	3.6e-12	-1.98e-11	-4.88e-11	-2.7e-11	-5.08e-11	-6.22e-11	-6.02e-11	-4.6e-11	-4.52e-11	-5.12e-11	-1.74e-11
6.328e-10	6.328e-10	6.248e-10	6.316e-10	6.284e-10	6.2e-10	6.416e-10	6.3e-10	6.374e-10	6.078e-10	6.344e-10	6.208e-10	6.178e-10	6.4e-10	6.44e-10	6.494e-10	6.39e-10	6.146e-10	6.156e-10	6.196e-10	6.116e-10	6.284e-10	6.354e-10	6.154e-10	6.048e-10	5.65e-10	5.626e-10	5.28e-10	5.448e-10	4.74e-10	4.542e-10	3.96e-10	3.436e-10	2.836e-10	2.12e-10	1.632e-10	1.088e-10	6.28e-11	4.42e-11	2.32e-11	8.8e-12	-1.68e-11	-8.8e-12	-4.74e-11	-2.26e-11	-7.02e-11	-3.22e-11	-6.4e-12	-2.82e-11	-1.96e-11
6.282e-10	6.262e-10	6.112e-10	6.304e-10	6.29e-10	6.458e-10	6.276e-10	5.986e-10	6.182e-10	6.378e-10	6.284e-10	6.452e-10	6.312e-10	6.248e-10	6.388e-10	6.354e-10	6.284e-10	6.342e-10	6.208e-10	6.054e-10	6.514e-10	6.208e-10	6.202e-10	6.362e-10	5.992e-10	5.736e-10	5.654e-10	5.366e-10	5.294e-10	5.082e-10	4.626e-10	4.202e-10	3.968e-10	3.248e-10	2.238e-10	1.506e-10	1.454e-10	1.242e-10	9.84e-11	3.58e-11	2.56e-11	-7e-12	-3.6e-12	-2.96e-11	-2.74e-11	-1.08e-11	-3.34e-11	-3.94e-11	-1.68e-11	-9e-12
6.432e-10	6.142e-10	6.368e-10	6.298e-10	6.426e-10	6.28e-10	6.16e-10	6.082e-10	6.378e-10	6.228e-10	6.154e-10	6.142e-10	6.154e-10	6.246e-10	6.102e-10	6.404e-10	6.068e-10	6.29e-10	6.058e-10	6.078e-10	6.346e-10	5.99e-10	6.148e-10	6.198e-10	6.256e-10	5.992e-10	5.548e-10	5.556e-10	5.536e-10	5.064e-10	4.876e-10	4.714e-10	4.314e-10	3.81e-10	2.774e-10	1.964e-10	1.856e-10	1.448e-10	1.07e-10	6.64e-11	7.56e-11	2.84e-11	2.4e-12	2.14e-11	-2.66e-11	-3.24e-11	-3.6e-12	-3.4e-12	-3.98e-11	-2.66e-11
6.24e-10	6.412e-10	6.37e-10	6.48e-10	6.312e-10	6.188e-10	6.228e-10	6.542e-10	6.506e-10	6.146e-10	6.304e-10	6.084e-10	6.206e-10	6.276e-10	6.4e-10	6.19e-10	6.108e-10	6.264e-10	6.15e-10	6.408e-10	6.154e-10	6.314e-10	6.046e-10	6.222e-10	6.306e-10	6.284e-10	6.03e-10	5.732e-10	5.666e-10	5.128e-10	4.998e-10	4.582e-10	4.232e-10	3.93e-10	3.16e-10	2.5e-10	2.166e-10	1.77e-10	1.58e-10	1.032e-10	9.2e-11	6.46e-11	6.08e-11	4.12e-11	2.34e-11	4.6e-12	2.2e-11	6e-13	-1.22e-11	-2.6e-12
6.162e-10	6.162e-10	6.328e-10	6.48e-10	6.072e-10	6.306e-10	6.202e-10	6.256e-10	6.22e-10	6.198e-10	6.354e-10	5.954e-10	6.066e-10	6.084e-10	6.17e-10	6.236e-10	6.272e-10	6.336e-10	6.178e-10	6.226e-10	6.072e-10	6.36e-10	6.282e-10	6.106e-10	6.338e-10	6.132e-10	6.154e-10	5.674e-10	5.598e-10	5.464e-10	5.172e-10	4.918e-10	4.872e-10	4.042e-10	3.742e-10	2.88e-10	2.56e-10	2.182e-10	1.592e-10	1.506e-10	1.472e-10	7.68e-11	1.034e-10	6.78e-11	4.64e-11	3.36e-11	1.44e-11	-9e-12	2.64e-11	2.52e-11
6.33e-10	6.242e-10	6.266e-10	5.884e-10	6.18e-10	6.206e-10	6.204e-10	6.134e-10	6.412e-10	6.186e-10	6.184e-10	6.474e-10	6.188e-10	6.35e-10	6.218e-10	6.274e-10	6.4e-10	6.168e-10	6.204e-10	6.33e-10	6.054e-10	6.628e-10	6.242e-10	6.06e-10	6.13e-10	5.964e-10	6.198e-10	5.794e-10	5.922e-10	5.35e-10	5.084e-10	4.99e-10	4.77e-10	4.544e-10	4.026e-10	3.314e-10	2.716e-10	2.524e-10	2.274e-10	1.55e-10	1.508e-10	1.282e-10	1.076e-10	8e-11	7.44e-11	4.24e-11	2.18e-11	5.32e-11	3.26e-11	2.38e-11
6.314e-10	5.964e-10	6.276e-10	6.254e-10	6.024e-10	6.402e-10	6.054e-10	6.232e-10	6.336e-10	6.28e-10	6.148e-10	6.08e-10	6.412e-10	6.142e-10	6.116e-10	6.106e-10	6.348e-10	6.178e-10	5.966e-10	6.094e-10	6.35e-10	6.234e-10	5.956e-10	6.13e-10	6.068e-10	6.308e-10	6.088e-10	5.834e-10	5.742e-10	5.916e-10	5.44e-10	5.22e-10	4.94e-10	4.602e-10	4.426e-10	4.11e-10	2.982e-10	2.66e-10	2.438e-10	2.104e-10	1.954e-10	1.66e-10	1.544e-10	1.086e-10	8.86e-11	8.86e-11	6.44e-11	5.54e-11	5.52e-11	5.82e-11
6.064e-10	6.148e-10	6.198e-10	6.106e-10	5.944e-10	6.17e-10	6.28e-10	6.08e-10	5.822e-10	6.228e-10	6.118e-10	6.428e-10	6.462e-10	6.124e-10	6.368e-10	6.288e-10	5.83e-10	6.024e-10	5.856e-10	6e-10	6.076e-10	6.134e-10	6.178e-10	6.154e-10	6.14e-10	6.09e-10	5.962e-10	5.82e-10	5.65e-10	5.708e-10	5.694e-10	5.178e-10	5.096e-10	4.826e-10	4.644e-10	4.09e-10	3.7e-10	2.936e-10	2.678e-10	2.346e-10	2.196e-10	1.716e-10	1.634e-10	1.306e-10	1.246e-10	9.66e-11	1.026e-10	8.14e-11	9.48e-11	6.48e-11
6.22e-10	6.108e-10	6.248e-10	6.212e-10	6.078e-10	6.256e-10	6.242e-10	6.026e-10	6.296e-10	6.038e-10	6.206e-10	6.278e-10	6.108e-10	6.236e-10	5.934e-10	5.944e-10	6.192e-10	6.314e-10	6e-10	6.212e-10	6.442e-10	6.164e-10	6.386e-10	6.174e-10	6.266e-10	6.204e-10	6.21e-10	5.71e-10	5.84e-10	5.98e-10	5.87e-10	5.644e-10	5.114e-10	5.036e-10	4.808e-10	4.574e-10	4.116e-10	3.444e-10	3.24e-10	2.876e-10	2.402e-10	2.288e-10	2.292e-10	1.738e-10	1.848e-10	1.548e-10	1.418e-10	1.298e-10	1.206e-10	1.096e-10
5.998e-10	6.024e-10	6.26e-10	6.182e-10	6.3e-10	6.186e-10	6.26e-10	6.044e-10	6.016e-10	6.182e-10	6.056e-10	6.236e-10	6.188e-10	6.07e-10	6.628e-10	6.094e-10	6.18e-10	6.188e-10	6.266e-10	6.278e-10	6.186e-10	6.382e-10	6.366e-10	6.356e-10	6.154e-10	6.324e-10	6.328e-10	6.18e-10	6.188e-10	6.092e-10	5.682e-10	5.486e-10	5.702e-10	5.204e-10	5.212e-10	4.738e-10	4.532e-10	4.112e-10	3.6e-10	3.12e-10	2.836e-10	2.734e-10	2.4e-10	2.28e-10	2.152e-10	2.07e-10	1.654e-10	1.758e-10	1.636e-10	1.38e-10
6.414e-10	6.338e-10	6.312e-10	6.326e-10	6.406e-10	6.4e-10	6.056e-10	6.16e-10	6.302e-10	6.162e-10	6.144e-10	6.334e-10	6.39e-10	6.258e-10	6.406e-10	6.036e-10	6.156e-10	6.292e-10	6.072e-10	6.462e-10	6.288e-10	6.124e-10	6.41e-10	6.488e-10	5.992e-10	6.458e-10	6.142e-10	6.37e-10	6.138e-10	6.214e-10	6.09e-10	5.81e-10	5.83e-10	5.736e-10	5.382e-10	5.026e-10	5.122e-10	4.346e-10	4.084e-10	3.686e-10	3.246e-10	3.114e-10	2.928e-10	2.63e-10	2.698e-10	2.516e-10	2.25e-10	1.962e-10	2.068e-10	2.114e-10
6.592e-10	6.616e-10	6.502e-10	6.178e-10	6.188e-10	6.318e-10	6.3e-10	6.464e-10	6.432e-10	6.424e-10	6.17e-10	6.41e-10	6.348e-10	6.326e-10	6.266e-10	6.226e-10	6.28e-10	6.37e-10	6.446e-10	6.316e-10	6.49e-10	6.462e-10	6.304e-10	6.63e-10	6.324e-10	6.358e-10	6.076e-10	6.226e-10	6.198e-10	6.212e-10	6.352e-10	5.99e-10	5.864e-10	5.708e-10	5.602e-10	5.282e-10	4.89e-10	4.888e-10	4.428e-10	4.056e-10	3.79e-10	3.304e-10	3.502e-10	3.102e-10	2.948e-10	2.868e-10	2.73e-10	2.514e-10	2.78e-10	2.544e-10
6.414e-10	6.154e-10	6.274e-10	6.358e-10	6.422e-10	6.076e-10	6.578e-10	6.378e-10	6.454e-10	6.412e-10	6.458e-10	6.176e-10	6.248e-10	6.362e-10	6.596e-10	6.422e-10	6.436e-10	6.448e-10	6.07e-10	6.758e-10	6.436e-10	6.616e-10	6.468e-10	6.32e-10	6.43e-10	6.39e-10	6.528e-10	6.306e-10	6.038e-10	6.278e-10	6.23e-10	5.846e-10	5.894e-10	5.592e-10	5.642e-10	5.222e-10	5.54e-10	4.898e-10	4.836e-10	4.242e-10	3.948e-10	3.958e-10	4e-10	3.566e-10	3.024e-10	3.356e-10	3.19e-10	3.026e-10	2.956e-10	2.93e-10
6.228e-10	6.454e-10	6.226e-10	6.254e-10	6.414e-10	6.302e-10	6.502e-10	6.274e-10	6.474e-10	6.406e-10	6.388e-10	6.592e-10	6.568e-10	6.282e-10	6.268e-10	6.19e-10	6.414e-10	6.29e-10	6.136e-10	6.68e-10	6.196e-10	6.262e-10	6.238e-10	6.256e-10	6.53e-10	6.358e-10	6.292e-10	6.34e-10	6.242e-10	6.232e-10	6.194e-10	6.108e-10	6.246e-10	6.108e-10	5.96e-10	5.634e-10	5.54e-10	5.454e-10	4.954e-10	4.726e-10	4.45e-10	4.196e-10	4.21e-10	3.972e-10	3.896e-10	3.506e-10	3.53e-10	3.39e-10	3.33e-10	3.28e-10
6.536e-10	6.312e-10	6.184e-10	6.216e-10	6.104e-10	6.1e-10	6.31e-10	6.198e-10	6.486e-10	6.476e-10	6.354e-10	6.556e-10	6.382e-10	6.236e-10	6.348e-10	6.158e-10	6.35e-10	6.542e-10	6.374e-10	6.358e-10	6.39e-10	6.056e-10	6.11e-10	6.386e-10	6.382e-10	6.408e-10	6.15e-10	6.268e-10	6.602e-10	6.658e-10	6.38e-10	6.314e-10	6.11e-10	6.058e-10	6.104e-10	5.842e-10	5.61e-10	5.534e-10	5.434e-10	4.778e-10	4.742e-10	4.6e-10	4.552e-10	4.248e-10	3.868e-10	3.892e-10	3.916e-10	3.806e-10	3.812e-10	3.604e-10
6.284e-10	6.268e-10	6.352e-10	6.24e-10	6.328e-10	6.216e-10	6.226e-10	6.278e-10	6.456e-10	6.362e-10	6.182e-10	6.068e-10	6.428e-10	6.222e-10	6.39e-10	6.358e-10	6.006e-10	6.324e-10	6.358e-10	6.102e-10	6.182e-10	6.426e-10	6.354e-10	6.17e-10	6.166e-10	6.302e-10	6.352e-10	6.442e-10	6.244e-10	6.204e-10	6.12e-10	5.994e-10	6.192e-10	5.818e-10	6.13e-10	5.762e-10	5.648e-10	5.47e-10	5.47e-10	5.226e-10	4.844e-10	4.738e-10	4.59e-10	4.28e-10	4.1e-10	4.216e-10	4.318e-10	4.002e-10	4.14e-10	4.098e-10
6.268e-10	6.118e-10	6.172e-10	6.102e-10	6.362e-10	6.166e-10	6.026e-10	6.286e-10	6.218e-10	6.328e-10	6.354e-10	6.288e-10	6.324e-10	6.344e-10	6.314e-10	6.228e-10	6.116e-10	6.182e-10	6.228e-10	6.256e-10	6.314e-10	5.816e-10	6.356e-10	5.982e-10	6.198e-10	6.322e-10	6.242e-10	6.086e-10	6.156e-10	6.12e-10	6.234e-10	6.104e-10	6.328e-10	5.924e-10	5.918e-10	6.046e-10	5.888e-10	5.706e-10	5.556e-10	5.484e-10	5.36e-10	4.902e-10	4.782e-10	4.804e-10	4.386e-10	4.346e-10	4.43e-10	4.342e-10	4.22e-10	4.088e-10
6.292e-10	6.132e-10	6.358e-10	6.262e-10	6.424e-10	6.032e-10	6.552e-10	6.3e-10	6.084e-10	6.164e-10	6.238e-10	6.006e-10	6.172e-10	6.42e-10	6.256e-10	5.98e-10	6.13e-10	6.218e-10	6.516e-10	6.218e-10	6.34e-10	6.258e-10	6.244e-10	6.096e-10	6.42e-10	6.048e-10	6.476e-10	6.378e-10	6.14e-10	6.438e-10	6.382e-10	6.258e-10	6.304e-10	6.134e-10	6.052e-10	6.066e-10	6.16e-10	5.72e-10	5.998e-10	5.778e-10	5.462e-10	5.174e-10	5.262e-10	5.186e-10	4.838e-10	5.04e-10	4.828e-10	4.884e-10	4.444e-10	4.532e-10
6.458e-10	6.33e-10	6.188e-10	5.992e-10	6.372e-10	6.292e-10	6.494e-10	6.198e-10	6.148e-10	6.272e-10	6.324e-10	6.222e-10	6.294e-10	6.216e-10	6.198e-10	6.262e-10	6.212e-10	6.104e-10	6.416e-10	6.432e-10	6.224e-10	6.31e-10	6.232e-10	6.26e-10	5.886e-10	6.17e-10	6.16e-10	6.104e-10	6.478e-10	6.088e-10	6.356e-10	6.298e-10	5.964e-10	5.96e-10	6.248e-10	6.01e-10	6.044e-10	5.922e-10	6.062e-10	5.848e-10	5.636e-10	5.356e-10	5.5e-10	5.356e-10	5.268e-10	5.016e-10	5.122e-10	5.004e-10	4.898e-10	4.738e-10
6.364e-10	6.302e-10	6.336e-10	6.116e-10	6.248e-10	6.442e-10	6.412e-10	6.302e-10	6.222e-10	6.258e-10	6.29e-10	6.572e-10	6.326e-10	6.198e-10	6.362e-10	6.22e-10	6.226e-10	6.034e-10	6.478e-10	6.308e-10	6.032e-10	6.216e-10	6.23e-10	6.056e-10	6.43e-10	6.372e-10	6.352e-10	6.218e-10	6.09e-10	6.306e-10	6.404e-10	6.174e-10	6.068e-10	6.086e-10	6.238e-10	6.106e-10	6.224e-10	6.114e-10	5.996e-10	5.99e-10	5.712e-10	5.652e-10	5.514e-10	5.624e-10	5.132e-10	5.22e-10	5.088e-10	5.03e-10	5.122e-10	4.994e-10
6.172e-10	6.348e-10	6.296e-10	6.294e-10	6.454e-10	6.246e-10	6.42e-10	6.346e-10	6.268e-10	6.188e-10	6.102e-10	6.054e-10	6.158e-10	5.986e-10	6.236e-10	6.204e-10	6.186e-10	6.346e-10	6.204e-10	6.258e-10	6.044e-10	6.088e-10	6.212e-10	6.448e-10	6.32e-10	6.138e-10	6.41e-10	6.454e-10	6.186e-10	5.982e-10	6.286e-10	6.05e-10	6.118e-10	6.426e-10	6.614e-10	5.94e-10	6.418e-10	6.188e-10	6.322e-10	6.242e-10	5.87e-10	5.796e-10	5.734e-10	5.724e-10	5.84e-10	5.798e-10	5.52e-10	5.43e-10	5.41e-10	5.222e-10
6.262e-10	6.132e-10	6.256e-10	6.304e-10	6.614e-10	6.316e-10	6.482e-10	6.462e-10	6.188e-10	6.468e-10	6.248e-10	6.426e-10	6.08e-10	6.39e-10	6.484e-10	6.382e-10	6.396e-10	6.264e-10	6.172e-10	6.124e-10	6.318e-10	6.314e-10	6.258e-10	6.184e-10	6.26e-10	6.356e-10	6.256e-10	6.364e-10	6.32e-10	6.04e-10	6.182e-10	6.26e-10	6.374e-10	6.134e-10	6.22e-10	6.458e-10	6.038e-10	6.072e-10	6.07e-10	6.162e-10	6.164e-10	6.052e-10	5.89e-10	5.952e-10	5.878e-10	5.818e-10	5.784e-10	5.608e-10	5.846e-10	5.546e-10
6.078e-10	6.13e-10	6.224e-10	6.352e-10	6.288e-10	6.244e-10	6.268e-10	6.214e-10	6.236e-10	6.208e-10	6.268e-10	5.914e-10	6.232e-10	6.294e-10	6.514e-10	6.33e-10	6.388e-10	6.24e-10	5.976e-10	6.206e-10	6.212e-10	6.208e-10	6.306e-10	6.104e-10	6.174e-10	6.23e-10	6.136e-10	6.562e-10	6.358e-10	6.048e-10	6.526e-10	6.348e-10	6.114e-10	6.194e-10	6.486e-10	6.296e-10	6.236e-10	6.49e-10	6.258e-10	6.186e-10	6.096e-10	6.298e-10	6.206e-10	6.16e-10	6.002e-10	5.96e-10	6.1e-10	5.824e-10	5.91e-10	5.79e-10
6.508e-10	6.224e-10	6.32e-10	6.188e-10	6.524e-10	6.2e-10	6.51e-10	6.318e-10	6.194e-10	6.23e-10	6.196e-10	6.078e-10	6.274e-10	6.21e-10	6.456e-10	6.344e-10	6.326e-10	6.134e-10	6.288e-10	6.408e-10	6.336e-10	6.218e-10	6.234e-10	6.328e-10	6.084e-10	6.41e-10	6.346e-10	6.094e-10	6.338e-10	6.324e-10	6.14e-10	6.326e-10	6.176e-10	6.05e-10	6.288e-10	6.488e-10	6.32e-10	6.224e-10	6.256e-10	6.316e-10	6.01e-10	6.334e-10	6.414e-10	6.282e-10	6.064e-10	5.84e-10	6.25e-10	6.114e-10	5.958e-10	6.148e-10
6.414e-10	6.14e-10	5.944e-10	6.456e-10	6.288e-10	6.174e-10	6.198e-10	6.114e-10	6.382e-10	6.172e-10	6.272e-10	6.148e-10	6.178e-10	6.016e-10	6.202e-10	6.22e-10	6.378e-10	6.168e-10	6.09e-10	5.974e-10	6.308e-10	6.086e-10	6.172e-10	6.344e-10	6.406e-10	6.296e-10	6.13e-10	6.238e-10	6.23e-10	6.174e-10	6.314e-10	6.024e-10	5.982e-10	6.43e-10	6.254e-10	6.222e-10	6.434e-10	6.16e-10	6.318e-10	6.17e-10	6.158e-10	6.206e-10	6.288e-10	6.462e-10	6.1e-10	6.13e-10	6.158e-10	6.11e-10	6.1e-10	6.048e-10
6.422e-10	6.264e-10	6.546e-10	6.154e-10	6.476e-10	6.442e-10	6.094e-10	6.186e-10	6.304e-10	6.072e-10	6.278e-10	6.28e-10	6.256e-10	6.276e-10	6.294e-10	6.332e-10	6.176e-10	6.092e-10	6.342e-10	6.25e-10	6.208e-10	6.382e-10	6.24e-10	6.08e-10	6.43e-10	6.238e-10	6.352e-10	6.286e-10	6.512e-10	6.188e-10	6.68e-10	6.382e-10	6.37e-10	6.04e-10	6.438e-10	6.05e-10	6.258e-10	6.062e-10	6.218e-10	6.428e-10	6.188e-10	6.32e-10	6.292e-10	5.812e-10	6.04e-10	6.25e-10	6.154e-10	6.104e-10	6.228e-10	6.086e-10
6.414e-10	6.522e-10	6.404e-10	6.344e-10	6.338e-10	6.198e-10	6.27e-10	6.264e-10	6.344e-10	6.46e-10	6.25e-10	6.292e-10	6.278e-10	6.596e-10	6.408e-10	6.506e-10	6.516e-10	6.556e-10	6.194e-10	6.328e-10	6.14e-10	6.472e-10	6.102e-10	6.064e-10	6.362e-10	6.054e-10	6.44e-10	6.158e-10	6.052e-10	6.268e-10	6.072e-10	6.372e-10	6.554e-10	6.228e-10	6.372e-10	6.412e-10	6.226e-10	6.274e-10	6.61e-10	6.09e-10	6.178e-10	6.32e-10	6.234e-10	5.922e-10	6.304e-10	6.104e-10	6.268e-10	6.168e-10	6.04e-10	6.196e-10
6.39e-10	6.324e-10	6.27e-10	6.316e-10	6.41e-10	6.48e-10	6.648e-10	6.354e-10	6.414e-10	6.014e-10	6.638e-10	6.438e-10	6.178e-10	6.104e-10	6.596e-10	6.324e-10	6.566e-10	6.34e-10	6.156e-10	6.336e-10	6.378e-10	6.356e-10	6.364e-10	5.948e-10	6.216e-10	6.364e-10	6.244e-10	6.478e-10	6.382e-10	6.49e-10	6.384e-10	6.422e-10	6.378e-10	6.294e-10	6.568e-10	6.48e-10	6.362e-10	6.384e-10	6.284e-10	6.184e-10	6.302e-10	6.158e-10	6.226e-10	6.288e-10	6.276e-10	6.376e-10	6.388e-10	6.13e-10	6.322e-10	6.05e-10
6.566e-10	6.588e-10	6.53e-10	6.838e-10	6.212e-10	6.292e-10	6.352e-10	6.496e-10	6.45e-10	6.428e-10	6.304e-10	6.542e-10	6.592e-10	6.57e-10	6.312e-10	6.524e-10	6.484e-10	6.624e-10	6.49e-10	6.394e-10	6.478e-10	6.368e-10	6.304e-10	6.29e-10	6.596e-10	6.408e-10	6.612e-10	6.48e-10	6.312e-10	6.27e-10	6.49e-10	6.39e-10	6.316e-10	6.472e-10	6.578e-10	6.278e-10	6.188e-10	6.354e-10	6.5e-10	6.386e-10	6.674e-10	6.634e-10	6.488e-10	6.462e-10	6.476e-10	6.316e-10	6.486e-10	6.474e-10	6.2e-10	6.48e-10
6.348e-10	6.486e-10	6.734e-10	6.486e-10	6.532e-10	6.694e-10	6.676e-10	6.6e-10	6.624e-10	6.898e-10	6.536e-10	6.698e-10	6.466e-10	6.76e-10	6.208e-10	6.37e-10	6.39e-10	6.748e-10	6.534e-10	6.444e-10	6.402e-10	6.686e-10	6.61e-10	6.536e-10	6.488e-10	6.278e-10	6.396e-10	6.596e-10	6.6e-10	6.36e-10	6.908e-10	6.56e-10	6.474e-10	6.594e-10	6.746e-10	6.45e-10	6.66e-10	6.724e-10	6.418e-10	6.59e-10	6.498e-10	6.38e-10	6.614e-10	6.652e-10	6.536e-10	6.608e-10	6.49e-10	6.594e-10	6.418e-10	6.506e-10
6.58e-10	6.782e-10	6.646e-10	6.722e-10	6.356e-10	6.516e-10	6.656e-10	6.612e-10	6.42e-10	6.622e-10	6.64e-10	6.43e-10	6.734e-10	6.346e-10	6.58e-10	6.928e-10	6.79e-10	6.566e-10	6.444e-10	6.37e-10	6.65e-10	6.844e-10	6.524e-10	6.664e-10	6.7e-10	6.57e-10	6.688e-10	6.832e-10	6.582e-10	6.568e-10	6.538e-10	6.426e-10	6.6e-10	6.472e-10	6.754e-10	6.256e-10	6.768e-10	6.612e-10	6.518e-10	6.768e-10	6.672e-10	6.59e-10	6.572e-10	6.614e-10	6.554e-10	6.632e-10	6.858e-10	6.518e-10	6.54e-10	6.512e-10
6.742e-10	6.752e-10	6.596e-10	6.522e-10	6.958e-10	6.754e-10	6.8e-10	6.672e-10	6.544e-10	6.656e-10	6.816e-10	6.794e-10	6.554e-10	6.702e-10	6.612e-10	6.684e-10	6.714e-10	6.814e-10	6.648e-10	6.532e-10	6.786e-10	6.542e-10	6.526e-10	6.708e-10	6.7e-10	6.626e-10	6.732e-10	6.602e-10	6.762e-10	6.392e-10	6.632e-10	6.544e-10	6.806e-10	7.078e-10	6.466e-10	6.872e-10	6.636e-10	6.556e-10	6.742e-10	6.52e-10	6.75e-10	6.318e-10	6.562e-10	6.888e-10	6.544e-10	6.626e-10	6.658e-10	6.706e-10	6.702e-10	6.634e-10
7.006e-10	6.716e-10	6.884e-10	6.674e-10	6.906e-10	6.67e-10	6.948e-10	6.6e-10	6.8e-10	6.952e-10	6.752e-10	6.72e-10	6.86e-10	6.716e-10	6.908e-10	6.826e-10	6.92e-10	6.866e-10	6.896e-10	6.702e-10	6.828e-10	6.648e-10	6.678e-10	6.632e-10	6.728e-10	6.806e-10	6.91e-10	6.72e-10	7.106e-10	6.464e-10	6.788e-10	6.822e-10	6.93e-10	6.738e-10	6.614e-10	6.62e-10	6.908e-10	6.866e-10	6.708e-10	6.738e-10	6.922e-10	6.604e-10	6.794e-10	6.872e-10	6.524e-10	6.798e-10	6.858e-10	6.424e-10	6.786e-10	6.75e-10
6.98e-10	7.028e-10	7.13e-10	7.238e-10	6.842e-10	6.678e-10	6.922e-10	6.968e-10	6.974e-10	6.788e-10	6.996e-10	7.024e-10	6.91e-10	6.862e-10	6.78e-10	6.764e-10	7.164e-10	7.01e-10	6.818e-10	6.992e-10	7.072e-10	6.726e-10	7.088e-10	7.002e-10	6.86e-10	7.056e-10	6.856e-10	6.782e-10	6.818e-10	6.632e-10	6.866e-10	6.82e-10	6.906e-10	6.804e-10	6.802e-10	6.754e-10	6.706e-10	7e-10	6.814e-10	6.658e-10	6.95e-10	6.498e-10	6.738e-10	6.652e-10	6.792e-10	6.752e-10	6.886e-10	6.77e-10	6.832e-10	6.742e-10
7.202e-10	7.12e-10	7.064e-10	7.274e-10	6.956e-10	7.07e-10	7.124e-10	7.236e-10	7.016e-10	7.11e-10	7.25e-10	6.994e-10	6.968e-10	7.098e-10	7.096e-10	7.482e-10	7.272e-10	6.934e-10	7.248e-10	7.258e-10	6.874e-10	7.226e-10	7.024e-10	7.114e-10	7.054e-10	6.99e-10	7.302e-10	6.816e-10	7.142e-10	7.106e-10	6.948e-10	6.95e-10	7.046e-10	7.002e-10	7.166e-10	6.988e-10	7.062e-10	7.098e-10	6.982e-10	7.292e-10	7.13e-10	6.966e-10	7.112e-10	6.978e-10	6.812e-10	6.792e-10	7.348e-10	6.92e-10	6.72e-10	6.874e-10
7.182e-10	7.244e-10	7.316e-10	6.91e-10	7.55e-10	7.092e-10	7.36e-10	7.074e-10	7.196e-10	7.202e-10	7.322e-10	7.226e-10	7.396e-10	7.068e-10	7.362e-10	7.046e-10	7.018e-10	7.19e-10	7.366e-10	7.2e-10	7.33e-10	7.438e-10	7.322e-10	7.398e-10	7.17e-10	7.174e-10	7.468e-10	7.298e-10	7.236e-10	7.198e-10	7.262e-10	7.228e-10	7.324e-10	7.136e-10	7.252e-10	7.264e-10	6.96e-10	7.058e-10	7.352e-10	7.236e-10	7.046e-10	7.098e-10	7.11e-10	7.182e-10	7.162e-10	7.218e-10	7.032e-10	7.256e-10	7.05e-10	7.104e-10
7.498e-10	7.53e-10	7.708e-10	7.696e-10	7.288e-10	7.576e-10	7.49e-10	7.52e-10	7.518e-10	7.742e-10	7.74e-10	7.382e-10	7.51e-10	7.558e-10	7.596e-10	7.468e-10	7.71e-10	7.298e-10	7.496e-10	7.498e-10	7.49e-10	7.69e-10	7.644e-10	7.594e-10	7.376e-10	7.638e-10	7.46e-10	7.552e-10	7.566e-10	7.754e-10	7.49e-10	7.58e-10	7.568e-10	7.53e-10	7.616e-10	7.368e-10	7.23e-10	7.274e-10	7.516e-10	7.48e-10	7.414e-10	7.302e-10	7.7e-10	7.278e-10	7.432e-10	7.48e-10	7.492e-10	7.492e-10	7.368e-10	7.286e-10
[truncated: 73 more columns]
