# Supplementary material for: Nucleation-controlled growth of superior lead-free perovskite Cs3Bi2I9 single-crystals for high-performance X-ray detection
Source: Nat Commun. 2020 May 8;11:2304. doi: 10.1038/s41467-020-16034-w (PMC7210296; doi:10.1038/s41467-020-16034-w)
Supplement: Supplementary file 2 — Source Data [file 41467_2020_16034_MOESM2_ESM.zip › Source Data/Figure 6.xlsx]

## Sheet: a
At	AI
	20 V/mm
0.11	1.2992e-10
0.18	1.4112e-10
0.24	1.2992e-10
0.3	1.344e-10
0.37	1.3216e-10
0.43	1.3216e-10
0.5	1.344e-10
0.56	1.344e-10
0.62	1.3216e-10
0.69	1.2768e-10
0.75	1.2992e-10
0.82	1.232e-10
0.88	1.2768e-10
0.95	1.2768e-10
1.01	1.344e-10
1.08	1.2992e-10
1.15	1.3216e-10
1.21	1.344e-10
1.27	1.3216e-10
1.34	1.3216e-10
1.4	1.232e-10
1.47	1.2992e-10
1.53	1.2768e-10
1.59	1.2992e-10
1.66	1.2096e-10
1.74	1.2544e-10
1.8	1.3216e-10
1.87	1.2768e-10
1.93	1.2992e-10
2	1.232e-10
2.06	1.232e-10
2.13	1.2992e-10
2.19	1.2096e-10
2.25	1.232e-10
2.32	1.1424e-10
2.38	1.2544e-10
2.44	1.2768e-10
2.51	1.232e-10
2.57	1.2544e-10
2.64	1.2768e-10
2.7	1.232e-10
2.76	1.3216e-10
2.83	1.232e-10
2.89	1.232e-10
2.95	1.2544e-10
3.02	1.1424e-10
3.08	1.1424e-10
3.15	1.1872e-10
3.21	1.1648e-10
3.29	1.2096e-10
3.36	1.2544e-10
3.42	1.1872e-10
3.49	1.232e-10
3.55	1.2096e-10
3.62	1.2096e-10
3.68	1.2096e-10
3.75	1.1648e-10
3.81	1.1648e-10
3.88	1.1872e-10
3.94	1.0976e-10
4.01	1.232e-10
4.07	1.1872e-10
4.13	1.232e-10
4.2	1.2544e-10
4.26	1.2544e-10
4.33	1.232e-10
4.39	1.2544e-10
4.45	1.2096e-10
4.52	1.1424e-10
4.58	1.1648e-10
4.65	1.0976e-10
4.71	1.0976e-10
4.77	1.232e-10
4.85	1.1424e-10
4.92	1.1872e-10
4.98	1.2096e-10
5.04	1.2768e-10
5.11	1.2096e-10
5.17	1.2096e-10
5.23	1.1872e-10
5.3	1.1648e-10
5.36	1.2096e-10
5.43	1.1648e-10
5.49	1.1648e-10
5.55	1.2096e-10
5.62	1.12e-10
5.68	1.1872e-10
5.75	1.2096e-10
5.81	1.232e-10
5.87	1.1424e-10
5.94	1.2096e-10
6	1.1648e-10
6.07	1.2544e-10
6.13	1.1872e-10
6.19	1.1424e-10
6.26	1.1424e-10
6.32	1.1872e-10
6.4	1.12e-10
6.47	1.12e-10
6.53	1.1648e-10
6.59	1.1648e-10
6.66	1.1648e-10
6.72	1.1648e-10
6.79	1.232e-10
6.85	1.1872e-10
6.91	1.1872e-10
6.98	1.2544e-10
7.04	1.2096e-10
7.11	1.2544e-10
7.17	1.1872e-10
7.23	1.2544e-10
7.3	1.488e-10
7.36	1.4392e-10
7.43	2.268e-10
7.49	2.5368e-10
7.55	2.828e-10
7.62	3.1864e-10
7.68	3.7464e-10
7.75	3.6344e-10
7.81	3.6792e-10
7.87	3.836e-10
7.95	3.9928e-10
8.02	3.9928e-10
8.08	4.2168e-10
8.15	3.9704e-10
8.21	4.0152e-10
8.27	3.9928e-10
8.34	4.1944e-10
8.4	4.0152e-10
8.47	3.948e-10
8.53	3.948e-10
8.59	3.9928e-10
8.66	4.0824e-10
8.72	3.9928e-10
8.79	3.9032e-10
8.85	3.9032e-10
8.91	3.9256e-10
8.98	3.8808e-10
9.04	4.0152e-10
9.11	3.948e-10
9.17	3.9032e-10
9.23	4.0152e-10
9.3	4.06e-10
9.36	3.8584e-10
9.42	3.948e-10
9.51	3.8808e-10
9.58	3.8584e-10
9.64	3.7464e-10
9.71	3.8808e-10
9.77	3.948e-10
9.84	3.8584e-10
9.9	3.8808e-10
9.96	3.9032e-10
10.03	4.0152e-10
10.09	3.8136e-10
10.15	3.6568e-10
10.22	3.7688e-10
10.28	3.8808e-10
10.35	3.7912e-10
10.41	3.7464e-10
10.47	3.6792e-10
10.54	3.7016e-10
10.6	3.7464e-10
10.67	3.6792e-10
10.73	3.612e-10
10.79	3.5448e-10
10.86	3.6568e-10
10.92	3.8808e-10
10.98	3.6568e-10
11.07	3.8136e-10
11.13	3.7688e-10
11.2	3.5896e-10
11.26	3.5224e-10
11.32	3.4328e-10
11.39	3.4776e-10
11.45	3.7016e-10
11.52	3.8136e-10
11.58	3.7912e-10
11.64	3.7464e-10
11.71	3.7016e-10
11.77	3.612e-10
11.84	3.5224e-10
11.9	3.612e-10
11.96	3.5224e-10
12.03	3.4776e-10
12.09	3.3656e-10
12.16	3.4776e-10
12.22	3.5672e-10
12.28	3.6792e-10
12.35	3.8136e-10
12.41	3.7016e-10
12.47	3.8808e-10
12.54	3.724e-10
12.62	3.612e-10
12.68	3.5672e-10
12.75	3.5448e-10
12.81	3.4776e-10
12.88	3.5224e-10
12.94	3.5896e-10
13	3.724e-10
13.07	3.7464e-10
13.13	3.7016e-10
13.2	3.6344e-10
13.26	3.6568e-10
13.32	3.4328e-10
13.39	3.4104e-10
13.45	3.3208e-10
13.52	3.6344e-10
13.58	3.612e-10
13.64	3.6568e-10
13.71	3.6792e-10
13.77	3.836e-10
13.84	3.7912e-10
13.9	3.8808e-10
13.96	3.7464e-10
14.03	3.8136e-10
14.09	3.612e-10
14.17	3.4328e-10
14.24	3.4328e-10
14.3	3.3656e-10
14.37	3.4552e-10
14.43	3.6568e-10
14.49	3.8808e-10
14.56	3.7912e-10
14.62	3.9928e-10
14.69	3.8136e-10
14.75	3.6344e-10
14.81	3.724e-10
14.88	3.6344e-10
14.94	3.5448e-10
15	3.4328e-10
15.07	3.612e-10
15.13	3.3656e-10
15.2	3.5896e-10
15.26	3.6344e-10
15.32	3.6568e-10
15.39	3.8136e-10
15.45	3.7464e-10
15.52	3.7464e-10
15.58	3.6792e-10
15.65	3.6792e-10
15.73	3.7464e-10
15.79	3.7464e-10
15.85	3.7912e-10
15.92	3.7912e-10
15.98	3.7688e-10
16.05	3.5672e-10
16.11	3.6792e-10
16.17	3.7912e-10
16.24	3.7464e-10
16.3	3.6344e-10
16.37	3.7912e-10
16.43	3.7016e-10
16.49	3.7912e-10
16.56	3.7464e-10
16.62	3.5448e-10
16.69	3.7016e-10
16.75	3.6344e-10
16.81	3.612e-10
16.88	3.6344e-10
16.94	3.612e-10
17	3.4776e-10
17.07	3.6568e-10
17.13	3.6792e-10
17.2	3.724e-10
17.28	3.6792e-10
17.35	3.7016e-10
17.41	3.5672e-10
17.47	3.6568e-10
17.54	3.7464e-10
17.6	3.7016e-10
17.67	3.836e-10
17.73	3.7464e-10
17.79	3.8136e-10
17.86	3.7016e-10
17.92	3.5896e-10
17.98	3.5224e-10
18.05	3.5896e-10
18.11	3.5e-10
18.18	3.7688e-10
18.24	3.7016e-10
18.3	3.836e-10
18.37	3.9032e-10
18.43	3.724e-10
18.5	3.6792e-10
18.56	3.836e-10
18.62	3.836e-10
18.69	3.6344e-10
18.75	3.7016e-10
18.83	3.7016e-10
18.9	3.7912e-10
18.96	3.8136e-10
19.02	3.6792e-10
19.09	3.8136e-10
19.15	3.8136e-10
19.22	3.7464e-10
19.28	3.7016e-10
19.35	3.7912e-10
19.41	3.6568e-10
19.47	3.724e-10
19.54	3.7688e-10
19.6	3.7912e-10
19.67	3.8136e-10
19.73	3.7912e-10
19.8	3.7912e-10
19.86	3.724e-10
19.92	3.724e-10
19.99	3.612e-10
20.05	3.7016e-10
20.12	3.7464e-10
20.18	3.724e-10
20.24	3.6792e-10
20.31	3.6792e-10
20.42	3.7464e-10
20.49	3.6792e-10
20.55	3.5672e-10
20.62	3.6792e-10
20.68	3.7016e-10
20.74	3.7016e-10
20.81	3.1416e-10
20.87	3.2736e-10
20.94	2.8912e-10
21	2.3984e-10
21.06	2.5024e-10
21.13	2.6656e-10
21.19	3.0464e-10
21.26	2.6656e-10
21.32	2.24e-10
21.38	2.1056e-10
21.45	1.9936e-10
21.51	1.9264e-10
21.58	1.6576e-10
21.64	1.792e-10
21.7	1.7024e-10
21.77	1.5008e-10
21.83	1.5904e-10
21.9	1.456e-10
21.98	1.456e-10
22.05	1.3664e-10
22.11	1.3888e-10
22.17	1.344e-10
22.24	1.3216e-10
22.3	1.2768e-10
22.36	1.344e-10
22.43	1.2768e-10
22.49	1.2768e-10
22.56	1.344e-10
22.62	1.2768e-10
22.68	1.3216e-10
22.75	1.2992e-10
22.81	1.2992e-10
22.88	1.2768e-10
22.94	1.344e-10
23	1.3888e-10
23.07	1.2768e-10
23.13	1.3216e-10
23.2	1.2768e-10
23.26	1.2768e-10
23.32	1.3216e-10
23.39	1.3216e-10
23.45	1.2992e-10
23.53	1.2544e-10
23.6	1.2544e-10
23.66	1.2768e-10
23.73	1.2768e-10
23.79	1.2992e-10
23.86	1.3216e-10
23.92	1.2992e-10
23.99	1.2992e-10
24.05	1.232e-10
24.11	1.344e-10
24.18	1.2768e-10
24.24	1.3216e-10
24.31	1.2992e-10
24.37	1.2768e-10
24.43	1.2096e-10
24.5	1.2768e-10
24.56	1.1648e-10
24.62	1.2768e-10
24.69	1.2544e-10
24.75	1.1872e-10
24.82	1.2096e-10
24.88	1.1648e-10
24.94	1.1872e-10
25.01	1.2768e-10
25.09	1.1424e-10
25.16	1.2096e-10
25.22	1.2768e-10
25.28	1.2096e-10
25.35	1.1872e-10
25.41	1.1872e-10
25.48	1.1648e-10
25.54	1.1648e-10
25.6	1.1648e-10
25.67	1.1872e-10
25.73	1.1424e-10
25.8	1.12e-10
25.86	1.1648e-10
25.93	1.1424e-10
25.99	1.1424e-10
26.05	1.1648e-10
26.12	1.12e-10
26.18	1.1872e-10
26.24	1.0976e-10
26.31	1.1648e-10
26.37	1.0976e-10
26.44	1.1872e-10
26.5	1.0976e-10
26.56	1.1648e-10
26.64	1.1872e-10
26.71	1.1648e-10
26.77	1.1424e-10
26.83	1.1872e-10
26.9	1.0752e-10
26.96	1.0752e-10
27.03	1.12e-10
27.09	1.0976e-10
27.15	1.1872e-10
27.22	1.2544e-10
27.28	1.2096e-10
27.35	1.12e-10
27.41	1.1648e-10
27.48	1.12e-10
27.54	1.1424e-10
27.6	1.0752e-10
27.67	1.1424e-10
27.73	1.0528e-10
27.79	1.0976e-10
27.86	1.0528e-10
27.92	1.0976e-10
27.99	1.0528e-10
28.05	1.12e-10
28.11	1.1424e-10
28.2	1.1424e-10
28.26	1.1648e-10
28.33	1.1648e-10
28.39	1.12e-10
28.46	1.1648e-10
28.52	1.2096e-10
28.58	1.1872e-10
28.65	1.1648e-10
28.71	1.1648e-10
28.78	1.1648e-10
28.84	1.1424e-10
28.9	1.0752e-10
28.97	1.0976e-10
29.03	1.12e-10
29.09	1.0752e-10
29.16	1.1648e-10
29.22	1.1648e-10
29.29	1.1424e-10
29.35	1.0752e-10
29.41	1.0528e-10
29.48	1.0304e-10
29.54	1.12e-10
29.61	1.0752e-10
29.67	1.0752e-10
29.75	1.0304e-10
29.82	1.0752e-10
29.88	1.0528e-10
29.95	1.1648e-10
30.01	1.12e-10
30.07	1.0976e-10
30.14	1.0528e-10
30.2	1.0752e-10
30.27	1.0304e-10
30.33	1.0976e-10
30.39	1.0752e-10
30.46	1.0752e-10
30.52	1.12e-10
30.58	1.0528e-10
30.65	1.0304e-10
30.71	1.0752e-10
30.78	9.184e-11
30.84	9.856e-11
30.9	9.856e-11
30.97	9.408e-11
31.03	1.0304e-10
31.1	1.0304e-10
31.16	1.0528e-10
31.23	1.008e-10
31.32	1.584e-10
31.38	1.9456e-10
31.44	1.9848e-10
31.51	1.836e-10
31.57	2.2616e-10
31.64	2.4408e-10
31.7	3.0456e-10
31.76	2.8888e-10
31.83	2.956e-10
31.89	3.18e-10
31.96	3.0456e-10
32.02	3.0232e-10
32.09	3.1352e-10
32.15	3.0456e-10
32.22	2.956e-10
32.28	2.956e-10
32.34	3.0232e-10
32.41	3.1128e-10
32.47	3.1352e-10
32.53	3.292e-10
32.6	3.3144e-10
32.66	3.2696e-10
32.73	3.2696e-10
32.79	3.2696e-10
32.87	3.292e-10
32.93	3.2248e-10
33	3.292e-10
33.06	3.2472e-10
33.13	3.2248e-10
33.19	3.2472e-10
33.25	3.3144e-10
33.32	3.2248e-10
33.38	3.1352e-10
33.45	3.2024e-10
33.51	3.3368e-10
33.58	3.1576e-10
33.64	3.1128e-10
33.7	3.1128e-10
33.77	3.292e-10
33.83	3.292e-10
33.9	3.2472e-10
33.96	3.1352e-10
34.02	3.0008e-10
34.09	3.1128e-10
34.15	3.2024e-10
34.22	3.068e-10
34.28	3.2472e-10
34.34	3.4264e-10
34.43	3.2472e-10
34.49	3.18e-10
34.56	3.18e-10
34.62	3.2248e-10
34.68	3.0456e-10
34.75	2.9112e-10
34.81	2.9336e-10
34.87	3.0008e-10
34.94	3.0232e-10
35	3.0232e-10
35.07	3.0008e-10
35.13	3.0232e-10
35.19	2.9336e-10
35.26	3.068e-10
35.32	3.0232e-10
35.39	3.0232e-10
35.45	3.0904e-10
35.52	3.0008e-10
35.58	3.0232e-10
35.64	2.8216e-10
35.71	2.8888e-10
35.77	3.1576e-10
35.83	3.1576e-10
35.9	3.1128e-10
35.98	3.0904e-10
36.05	3.068e-10
36.11	3.068e-10
36.17	2.9336e-10
36.24	2.9336e-10
36.3	2.956e-10
36.37	3.068e-10
36.43	2.956e-10
36.49	3.1128e-10
36.56	2.9336e-10
36.62	2.956e-10
36.69	2.8888e-10
36.75	2.7768e-10
36.82	2.844e-10
36.88	2.8664e-10
36.94	2.8216e-10
37.01	2.8888e-10
37.07	2.9112e-10
37.14	2.9112e-10
37.2	2.7992e-10
37.26	2.956e-10
37.33	2.8888e-10
37.39	2.8216e-10
37.46	2.9112e-10
37.54	2.8216e-10
37.6	2.844e-10
37.67	2.8888e-10
37.73	2.732e-10
37.8	2.8664e-10
37.86	2.8888e-10
37.93	2.9784e-10
37.99	2.9336e-10
38.05	2.8888e-10
38.12	2.844e-10
38.18	2.9784e-10
38.25	2.8888e-10
38.31	2.8888e-10
38.37	2.8664e-10
38.44	2.9336e-10
38.5	2.9112e-10
38.56	2.9336e-10
38.63	2.844e-10
38.69	2.8888e-10
38.76	2.7544e-10
38.82	2.7544e-10
38.88	2.7768e-10
38.95	2.732e-10
39.01	2.8216e-10
39.1	2.8216e-10
39.16	2.8664e-10
39.22	2.9784e-10
39.29	2.8888e-10
39.35	2.8888e-10
39.41	2.8216e-10
39.48	3.0008e-10
39.54	2.8888e-10
39.61	2.8216e-10
39.67	2.844e-10
39.73	2.956e-10
39.8	2.956e-10
39.86	2.7768e-10
39.93	2.8216e-10
39.99	2.8664e-10
40.05	2.8216e-10
40.12	2.7992e-10
40.18	2.8216e-10
40.24	2.7992e-10
40.31	2.8216e-10
40.37	2.6872e-10
40.44	2.7544e-10
40.5	2.7992e-10
40.56	2.8216e-10
40.65	2.8664e-10
40.72	3.068e-10
40.78	2.956e-10
40.84	2.8664e-10
40.91	2.7992e-10
40.97	2.8888e-10
41.04	2.8888e-10
41.1	2.9336e-10
41.16	3.0456e-10
41.23	2.844e-10
41.29	2.956e-10
41.35	2.9336e-10
41.42	2.9784e-10
41.48	2.9784e-10
41.55	2.956e-10
41.61	2.956e-10
41.67	2.956e-10
41.74	2.9784e-10
41.8	2.9112e-10
41.87	3.0904e-10
41.93	3.0232e-10
41.99	2.9336e-10
42.06	3.0456e-10
42.12	3.0456e-10
42.21	2.844e-10
42.27	2.9784e-10
42.34	2.8664e-10
42.4	2.7992e-10
42.46	2.7992e-10
42.53	2.8216e-10
42.59	2.9112e-10
42.65	2.7992e-10
42.72	2.732e-10
42.78	2.9336e-10
42.85	2.8664e-10
42.91	3.068e-10
42.98	2.8664e-10
43.04	2.8216e-10
43.11	2.8664e-10
43.17	2.5528e-10
43.23	2.5976e-10
43.3	2.62e-10
43.36	2.6872e-10
43.43	2.7096e-10
43.49	2.8216e-10
43.55	2.8216e-10
43.62	3.0008e-10
43.68	2.8664e-10
43.76	3.0008e-10
43.83	2.844e-10
43.89	2.6648e-10
43.95	2.7992e-10
44.02	2.7544e-10
44.08	2.8216e-10
44.15	2.9112e-10
44.21	3.0232e-10
44.27	3.068e-10
44.34	2.8216e-10
44.4	2.8664e-10
44.47	2.7544e-10
44.53	2.7544e-10
44.59	2.5976e-10
44.66	2.7096e-10
44.72	2.844e-10
44.78	2.7768e-10
44.85	2.9112e-10
44.91	2.9784e-10
44.98	2.8888e-10
45.04	2.9784e-10
45.1	2.9784e-10
45.17	3.0008e-10
45.23	3.0232e-10
45.32	2.9112e-10
45.38	2.8216e-10
45.45	2.8664e-10
45.51	3.0232e-10
45.58	2.956e-10
45.64	2.9784e-10
45.7	2.9784e-10
45.77	2.0944e-10
45.83	1.832e-10
45.9	1.8688e-10
45.96	1.368e-10
46.02	1.7372e-10
46.09	2.1536e-10
46.15	2.1952e-10
46.22	1.9488e-10
46.28	1.7472e-10
46.34	1.68e-10
46.41	1.456e-10
46.47	1.568e-10
46.54	1.5456e-10
46.6	1.5232e-10
46.66	1.4336e-10
46.73	1.5232e-10
46.79	1.4336e-10
46.88	1.2768e-10
46.94	1.2096e-10
47.01	1.1872e-10
47.07	1.2096e-10
47.14	1.1424e-10
47.2	1.0528e-10
47.27	1.2096e-10
47.33	1.2096e-10
47.4	1.12e-10
47.46	1.2096e-10
47.52	1.1872e-10
47.59	1.1424e-10
47.65	1.0752e-10
47.72	1.1424e-10
47.78	1.0528e-10
47.84	1.0976e-10
47.91	1.1424e-10
47.97	1.1424e-10
48.04	1.1648e-10
48.1	1.0528e-10
48.16	9.632e-11
48.23	1.0752e-10
48.29	1.1424e-10
48.35	1.12e-10
48.44	1.1424e-10
48.51	1.12e-10
48.57	1.0976e-10
48.63	1.12e-10
48.7	9.856e-11
48.76	9.856e-11
48.83	1.0976e-10
48.89	1.12e-10
48.96	1.1648e-10
49.02	1.1872e-10
49.08	1.1872e-10
49.15	1.1648e-10
49.21	1.1424e-10
49.27	1.2096e-10
49.34	1.12e-10
49.4	1.0304e-10
49.47	1.0752e-10
49.53	9.856e-11
49.59	1.008e-10
49.66	1.0528e-10
49.72	9.856e-11
49.79	1.12e-10
49.85	1.0528e-10
49.91	9.856e-11
50	1.12e-10
50.06	1.1424e-10
50.12	1.1648e-10
50.19	1.2096e-10
50.25	9.856e-11
50.32	1.008e-10
50.38	1.0752e-10
50.44	1.0976e-10
50.51	1.0528e-10
50.57	1.0752e-10
50.64	1.1424e-10
50.7	1.12e-10
50.76	1.232e-10
50.83	1.0528e-10
50.89	1.0752e-10
50.95	1.0304e-10
51.02	1.12e-10
51.08	1.0304e-10
51.15	9.856e-11
51.21	1.0304e-10
51.28	1.0304e-10
51.34	1.0976e-10
51.4	1.0976e-10
51.47	1.1648e-10
51.55	1.0976e-10
51.62	1.0976e-10
51.68	1.12e-10
51.75	1.1424e-10
51.81	1.0304e-10
51.87	1.0304e-10
51.94	1.0528e-10
52	1.0304e-10
52.07	1.0304e-10
52.13	1.12e-10
52.2	1.0752e-10
52.26	1.0752e-10
52.33	1.1424e-10
52.39	1.0304e-10
52.45	1.0304e-10
52.52	1.0752e-10
52.58	9.856e-11
52.65	9.184e-11
52.71	9.408e-11
52.77	1.0304e-10
52.84	1.0528e-10
52.9	1.0752e-10
52.96	1.0976e-10
53.03	1.0528e-10
53.11	1.0304e-10
53.17	1.0976e-10
53.24	1.1648e-10
53.3	1.0976e-10
53.37	1.0304e-10
53.43	1.0528e-10
53.49	1.0976e-10
53.56	1.0976e-10
53.62	1.2096e-10
53.69	1.1872e-10
53.75	1.1424e-10
53.81	1.12e-10
53.88	1.1648e-10
53.94	1.12e-10
54.01	1.1424e-10
54.07	1.12e-10
54.13	1.0752e-10
54.2	1.0304e-10
54.26	1.008e-10
54.33	9.632e-11
54.39	1.0752e-10
54.45	1.0976e-10
54.52	1.0304e-10
54.58	1.008e-10
54.66	1.0304e-10
54.72	1.0752e-10
54.79	1.0976e-10
54.85	1.0752e-10
54.91	1.008e-10
54.98	1.0304e-10
55.04	1.0304e-10
55.11	1.0304e-10
55.17	9.632e-11
55.23	1.0304e-10
55.3	1.0976e-10
55.36	1.0976e-10
55.43	1.0304e-10
55.49	9.856e-11
55.56	9.856e-11
55.62	9.408e-11
55.68	1.008e-10
55.75	1.0304e-10
55.81	9.632e-11
55.87	8.512e-11
55.94	9.184e-11
56	9.632e-11
56.07	1.008e-10
56.13	1.008e-10
56.22	9.408e-11
56.28	1.008e-10
56.34	9.632e-11
56.41	9.856e-11
56.47	9.184e-11
56.54	9.408e-11
56.6	1.008e-10
56.67	9.408e-11
56.73	9.856e-11
56.8	1.008e-10
56.86	1.0752e-10
56.92	1.0304e-10
56.99	9.856e-11
57.05	1.008e-10
57.12	9.184e-11
57.18	8.736e-11
57.24	9.632e-11
57.31	8.736e-11
57.37	1.0304e-10
57.44	9.632e-11
57.5	1.008e-10
57.56	1.0752e-10
57.63	1.008e-10
57.69	1.0752e-10
57.78	1.008e-10
57.84	9.632e-11
57.9	9.856e-11
57.97	9.632e-11
58.03	1.0752e-10
58.1	1.0304e-10
58.16	1.0304e-10
58.22	1.008e-10
58.29	1.0528e-10
58.35	1.0304e-10
58.42	1.0976e-10
58.48	9.184e-11
58.55	9.408e-11
58.61	9.408e-11
58.68	9.856e-11
58.74	8.96e-11
58.8	8.96e-11
58.87	9.184e-11
58.93	9.856e-11
59	9.632e-11
59.06	1.008e-10
59.13	9.632e-11
59.19	9.856e-11
59.26	9.856e-11
59.33	1.0304e-10
59.4	1.0976e-10
59.46	1.0976e-10
59.52	1.0304e-10
59.59	9.856e-11
59.65	9.632e-11
59.72	9.856e-11
59.78	1.12e-10
59.84	1.0976e-10
59.91	1.0304e-10
59.97	1.0752e-10
60.04	9.632e-11
60.1	1.0304e-10
60.16	1.008e-10
60.23	9.856e-11
60.29	8.736e-11
60.35	9.632e-11
60.42	1.0304e-10
60.48	1.0528e-10
60.55	1.0304e-10
60.61	1.12e-10
60.68	1.008e-10
60.74	1.0752e-10
60.8	1.0752e-10
60.89	1.0304e-10
60.95	1.0304e-10
61.01	1.008e-10
61.08	9.632e-11
61.14	1.0976e-10
61.21	1.0304e-10
61.27	9.856e-11
61.33	1.1648e-10
61.4	1.0304e-10
61.46	1.0752e-10
61.53	1.0528e-10
61.59	9.408e-11
61.65	1.008e-10
61.72	1.008e-10
61.78	9.856e-11
61.84	8.96e-11
61.91	9.856e-11
61.97	9.856e-11
62.04	1.12e-10
62.1	1.12e-10
62.16	1.0304e-10
62.23	1.1648e-10
62.29	1.0304e-10
62.36	1.0528e-10
62.45	1.12e-10
62.51	1.0528e-10
62.57	9.856e-11
62.64	1.456e-10
62.7	1.5648e-10
62.76	1.5692e-10
62.83	1.006e-10
62.89	1.79e-10
62.96	1.4316e-10
63.02	1.9916e-10
63.09	2.2604e-10
63.15	2.1036e-10
63.21	2.0588e-10
63.28	2.3276e-10
63.34	2.0812e-10
63.4	2.2156e-10
63.47	2.4172e-10
63.53	2.5068e-10
63.6	2.4844e-10
63.66	2.5516e-10
63.72	2.5516e-10
63.79	2.5068e-10
63.85	2.5292e-10
63.92	2.3948e-10
64.01	2.3948e-10
64.07	2.4396e-10
64.14	2.574e-10
64.2	2.6188e-10
64.26	2.5292e-10
64.33	2.6188e-10
64.39	2.7308e-10
64.46	2.7532e-10
64.52	2.5292e-10
64.58	2.5068e-10
64.65	2.5068e-10
64.71	2.3276e-10
64.77	2.1932e-10
64.84	2.1484e-10
64.9	2.3052e-10
64.97	2.3724e-10
65.03	2.2156e-10
65.09	2.35e-10
65.16	2.3276e-10
65.22	2.4396e-10
65.29	2.3948e-10
65.35	2.462e-10
65.41	2.462e-10
65.48	2.3724e-10
65.57	2.3052e-10
65.63	2.2156e-10
65.7	2.3052e-10
65.76	2.35e-10
65.83	2.462e-10
65.89	2.2604e-10
65.95	2.3052e-10
66.02	2.1932e-10
66.08	2.238e-10
66.14	2.3052e-10
66.21	2.1932e-10
66.27	2.1036e-10
66.34	2.2604e-10
66.4	2.1932e-10
66.46	2.1932e-10
66.53	2.0364e-10
66.59	2.2828e-10
66.66	2.3052e-10
66.72	2.1708e-10
66.78	2.35e-10
66.85	2.2828e-10
66.91	2.3948e-10
66.98	2.35e-10
67.04	2.2828e-10
67.13	2.2156e-10
67.19	2.2604e-10
67.26	2.2604e-10
67.32	2.0588e-10
67.38	2.2156e-10
67.45	2.1708e-10
67.51	2.3724e-10
67.58	2.3724e-10
67.64	2.3948e-10
67.7	2.4172e-10
67.77	2.4172e-10
67.83	2.462e-10
67.9	2.2604e-10
67.96	2.2604e-10
68.03	2.1484e-10
68.09	2.1708e-10
68.16	2.1484e-10
68.22	2.3052e-10
68.28	2.3948e-10
68.35	2.2828e-10
68.41	2.2828e-10
68.47	2.5068e-10
68.54	2.462e-10
68.6	2.4396e-10
68.69	2.3948e-10
68.75	2.2604e-10
68.82	2.2604e-10
68.88	2.1484e-10
68.95	2.3052e-10
69.01	2.3052e-10
69.07	2.3948e-10
69.14	2.4172e-10
69.2	2.3948e-10
69.27	2.3948e-10
69.33	2.4172e-10
69.39	2.2604e-10
69.46	2.3948e-10
69.52	2.3276e-10
69.58	2.2604e-10
69.65	2.0588e-10
69.71	2.126e-10
69.78	2.1932e-10
69.84	2.2156e-10
69.9	2.2156e-10
69.97	2.238e-10
70.03	2.1036e-10
70.1	2.3276e-10
70.16	2.238e-10
70.25	2.1932e-10
70.31	1.9692e-10
70.38	2.1484e-10
70.44	2.1036e-10
70.51	2.1036e-10
70.57	2.35e-10
70.63	2.2604e-10
70.7	2.1484e-10
70.76	2.238e-10
70.82	1.9916e-10
70.89	2.014e-10
70.95	2.014e-10
71.02	2.0588e-10
71.08	2.0812e-10
71.15	2.238e-10
71.21	2.3052e-10
71.28	2.2156e-10
71.34	2.1484e-10
71.4	2.2156e-10
71.47	2.1036e-10
71.53	2.0364e-10
71.59	2.126e-10
71.66	2.1484e-10
71.72	2.238e-10
71.81	2.238e-10
71.88	2.1932e-10
71.94	2.1484e-10
72	2.2156e-10
72.07	2.0812e-10
72.13	2.1932e-10
72.2	2.0812e-10
72.26	2.1484e-10
72.32	2.1036e-10
72.39	2.1932e-10
72.45	2.126e-10
72.52	2.1484e-10
72.58	2.2156e-10
72.64	2.2156e-10
72.71	2.1036e-10
72.77	2.1036e-10
72.84	2.126e-10
72.9	2.2156e-10
72.97	2.1708e-10
73.03	2.1484e-10
73.09	2.2156e-10
73.16	2.1932e-10
73.22	2.1036e-10
73.29	2.2828e-10
73.38	2.126e-10
73.44	2.2156e-10
73.5	2.0812e-10
73.57	1.9692e-10
73.63	2.1708e-10
73.7	2.1484e-10
73.76	2.1484e-10
73.82	1.902e-10
73.89	1.8572e-10
73.95	2.0364e-10
74.02	1.9916e-10
74.08	2.1036e-10
74.14	2.0812e-10
74.21	2.2604e-10
74.27	2.2828e-10
74.34	2.0364e-10
74.4	2.0588e-10
74.46	1.9244e-10
74.53	1.9692e-10
74.59	1.9244e-10
74.65	2.0364e-10
74.72	2.0588e-10
74.78	2.2156e-10
74.85	1.9468e-10
74.94	2.126e-10
75	2.238e-10
75.06	2.1484e-10
75.13	2.1708e-10
75.19	2.1484e-10
75.26	2.1036e-10
75.32	2.014e-10
75.38	1.9692e-10
75.45	2.0812e-10
75.51	2.2604e-10
75.58	2.0364e-10
75.64	2.0812e-10
75.7	1.9916e-10
75.77	1.8796e-10
75.83	1.9916e-10
75.9	1.9692e-10
75.96	2.0364e-10
76.02	1.9692e-10
76.09	1.8796e-10
76.15	1.902e-10
76.22	1.9468e-10
76.28	1.902e-10
76.34	2.1036e-10
76.41	2.014e-10
76.54	1.9692e-10
76.6	1.424e-10
76.67	1.3024e-10
76.73	1.352e-10
76.8	1.2112e-10
76.86	1.3568e-10
76.92	1.24e-10
76.99	1.5936e-10
77.05	1.7248e-10
77.12	1.3024e-10
77.18	1.2368e-10
77.24	1.5904e-10
77.31	1.2768e-10
77.37	1.2992e-10
77.44	1.1648e-10
77.5	1.1424e-10
77.56	1.2768e-10
77.63	1.2768e-10
77.69	1.1872e-10
77.76	1.2768e-10
77.82	1.2544e-10
77.88	1.232e-10
77.95	1.1872e-10
78.01	1.2544e-10
78.1	1.12e-10
78.17	1.1424e-10
78.23	1.0976e-10
78.29	1.0752e-10
78.36	1.12e-10
78.42	1.12e-10
78.49	1.12e-10
78.55	1.2544e-10
78.61	1.1648e-10
78.68	1.232e-10
78.74	1.2544e-10
78.8	1.2544e-10
78.87	1.3216e-10
78.93	1.1872e-10
79	1.1648e-10
79.06	1.1648e-10
79.12	1.1648e-10
79.19	1.12e-10
79.25	1.12e-10
79.32	1.0976e-10
79.38	1.12e-10
79.44	1.1872e-10
79.51	1.1424e-10
79.57	1.0752e-10
79.67	1.12e-10
79.73	1.2096e-10
79.8	1.232e-10
79.86	1.1424e-10
79.92	1.12e-10
79.99	1.2096e-10
80.05	1.1648e-10
80.11	1.1648e-10
80.18	1.2096e-10
80.24	1.12e-10
80.31	1.0976e-10
80.37	1.0976e-10
80.43	1.12e-10
80.5	1.0528e-10
80.56	1.0528e-10
80.63	1.0752e-10
80.69	1.0304e-10
80.76	1.0752e-10
80.82	1.0976e-10
80.88	1.0304e-10
80.95	1.0976e-10
81.01	1.0528e-10
81.08	9.856e-11
81.14	1.0528e-10
81.23	1.12e-10
81.29	1.2096e-10
81.35	9.856e-11
81.42	1.0528e-10
81.48	1.0528e-10
81.55	1.0304e-10
81.61	1.008e-10
81.68	1.1424e-10
81.74	1.12e-10
81.81	1.12e-10
81.87	1.0976e-10
81.93	1.008e-10
82	1.0528e-10
82.06	1.0528e-10
82.12	9.632e-11
82.19	9.408e-11
82.25	9.632e-11
82.32	9.408e-11
82.38	9.856e-11
82.44	1.0304e-10
82.51	1.0976e-10
82.57	1.12e-10
82.63	1.0528e-10
82.7	1.0976e-10
82.79	1.0752e-10
82.85	1.008e-10
82.92	1.0752e-10
82.98	1.008e-10
83.04	1.0528e-10
83.11	1.0304e-10
83.17	1.0528e-10
83.23	1.0752e-10
83.3	1.0752e-10
83.36	1.0528e-10
83.43	9.408e-11
83.49	9.632e-11
83.55	8.96e-11
83.62	8.736e-11
83.68	9.632e-11
83.75	8.96e-11
83.81	8.736e-11
83.87	1.0304e-10
83.94	9.184e-11
84	1.008e-10
84.07	1.008e-10
84.13	1.1424e-10
84.2	1.008e-10
84.26	9.856e-11
84.35	9.184e-11
84.41	8.736e-11
84.48	8.736e-11
84.54	8.288e-11
84.6	1.0304e-10
84.67	9.632e-11
84.73	1.0304e-10
84.8	9.632e-11
84.86	8.96e-11
84.93	9.184e-11
84.99	9.184e-11
85.05	9.184e-11
85.12	9.184e-11
85.18	9.408e-11
85.24	8.736e-11
85.31	9.408e-11
85.37	1.0304e-10
85.44	1.0528e-10
85.5	1.0528e-10
85.56	1.0976e-10
85.63	1.0752e-10
85.69	1.008e-10
85.76	1.0528e-10
85.82	1.0528e-10
85.91	1.0528e-10
85.98	1.0304e-10
86.04	9.632e-11
86.11	9.856e-11
86.17	1.0304e-10
86.24	9.856e-11
86.3	1.008e-10
86.37	1.008e-10
86.43	9.632e-11
86.49	9.408e-11
86.56	9.856e-11
86.62	9.632e-11
86.69	1.6624e-10
86.75	1.864e-10
86.82	1.4816e-10
86.88	1.4392e-10
86.95	1.2152e-10
87.01	1.1704e-10
87.07	1.5512e-10
87.14	1.3944e-10
87.2	1.484e-10
87.27	1.6856e-10
87.33	1.7976e-10
87.39	1.7976e-10
87.48	1.8872e-10
87.54	1.7528e-10
87.61	1.4616e-10
87.67	1.484e-10
87.73	1.6408e-10
87.8	1.5736e-10
87.86	1.6408e-10
87.93	1.6408e-10
87.99	1.596e-10
88.05	1.7752e-10
88.12	1.8648e-10
88.18	1.7752e-10
88.24	1.6632e-10
88.31	1.7528e-10
88.37	1.6856e-10
88.44	1.6184e-10
88.5	1.5288e-10
88.56	1.6408e-10
88.63	1.5512e-10
88.69	1.7528e-10
88.75	1.7752e-10
88.82	1.7528e-10
88.88	1.9096e-10
88.95	1.8648e-10
89.04	1.5736e-10
89.11	1.6184e-10
89.17	1.5288e-10
89.24	1.484e-10
89.3	1.5064e-10
89.36	1.6184e-10
89.43	1.5736e-10
89.49	1.5736e-10
89.56	1.6408e-10
89.62	1.6408e-10
89.68	1.7528e-10
89.75	1.6408e-10
89.81	1.596e-10
89.88	1.5064e-10
89.94	1.7752e-10
90	1.7528e-10
90.07	1.708e-10
90.13	1.8424e-10
90.19	1.8424e-10
90.26	1.932e-10
90.32	1.7528e-10
90.39	1.7304e-10
90.45	1.6408e-10
90.51	1.6632e-10
90.61	1.5288e-10
90.67	1.5736e-10
90.74	1.6184e-10
90.8	1.6856e-10
90.86	1.6408e-10
90.93	1.484e-10
90.99	1.484e-10
91.06	1.5512e-10
91.12	1.6184e-10
91.18	1.5288e-10
91.25	1.6184e-10
91.31	1.6408e-10
91.38	1.7976e-10
91.44	1.7528e-10
91.5	1.5736e-10
91.57	1.5288e-10
91.63	1.6184e-10
91.69	1.5288e-10
91.76	1.4168e-10
91.82	1.484e-10
91.89	1.5288e-10
91.95	1.5736e-10
92.02	1.484e-10
92.08	1.4392e-10
92.17	1.5288e-10
92.23	1.596e-10
92.3	1.5288e-10
92.36	1.484e-10
92.43	1.5288e-10
92.49	1.484e-10
92.55	1.484e-10
92.62	1.5512e-10
92.68	1.6632e-10
92.75	1.596e-10
92.81	1.5512e-10
92.87	1.6184e-10
92.94	1.6184e-10
93	1.5288e-10
93.07	1.6184e-10
93.13	1.708e-10
93.2	1.6408e-10
93.26	1.5288e-10
93.33	1.596e-10
93.39	1.4392e-10
93.45	1.4392e-10
93.52	1.3496e-10
93.58	1.5512e-10
93.64	1.6632e-10
93.73	1.6408e-10
93.8	1.596e-10
93.86	1.4616e-10
93.92	1.5288e-10
93.99	1.3944e-10
94.05	1.3944e-10
94.12	1.3048e-10
94.18	1.4392e-10
94.24	1.4616e-10
94.31	1.3048e-10
94.37	1.4392e-10
94.44	1.4168e-10
94.5	1.4616e-10
94.56	1.596e-10
94.63	1.4616e-10
94.69	1.4392e-10
94.76	1.4392e-10
94.82	1.372e-10
94.88	1.4392e-10
94.95	1.3272e-10
95.01	1.3048e-10
95.08	1.26e-10
95.14	1.3048e-10
95.2	1.4168e-10
95.29	1.26e-10
95.36	1.3944e-10
95.42	1.5064e-10
95.49	1.6408e-10
95.55	1.5064e-10
95.61	1.3944e-10
95.68	1.4392e-10
95.74	1.4168e-10
95.81	1.4616e-10
95.87	1.372e-10
95.94	1.4616e-10
96	1.596e-10
96.06	1.5064e-10
96.13	1.5512e-10
96.19	1.5288e-10
96.25	1.5064e-10
96.32	1.5512e-10
96.38	1.5736e-10
96.45	1.596e-10
96.51	1.7752e-10
96.57	1.5064e-10
96.64	1.5288e-10
96.7	1.5288e-10
96.77	1.5512e-10
96.86	1.5064e-10
96.92	1.6256e-10
96.99	1.3276e-10
97.05	1.5696e-10
97.12	1.3888e-10
97.18	1.9424e-10
97.24	1.5464e-10
97.31	1.424e-10
97.37	1.6176e-10
97.44	2.1056e-10
97.5	1.8592e-10
97.56	1.8368e-10
97.63	1.6576e-10
97.69	1.7024e-10
97.76	1.5008e-10
97.82	1.5008e-10
97.88	1.456e-10
97.95	1.3664e-10
98.01	1.3216e-10
98.08	1.2544e-10
98.14	1.2768e-10
98.21	1.2096e-10
98.27	1.232e-10
98.34	1.232e-10
98.41	1.1872e-10
98.48	1.3216e-10
98.54	1.2544e-10
98.6	1.2544e-10
98.67	1.232e-10
98.73	1.0304e-10
98.8	1.0976e-10
98.86	1.1648e-10
98.92	1.1648e-10
98.99	1.1424e-10
99.05	1.1872e-10
99.12	1.1648e-10
99.18	1.2096e-10
99.24	1.1648e-10
99.31	1.1872e-10
99.38	1.1424e-10
99.44	1.1424e-10
99.5	1.2096e-10
99.57	1.2544e-10
99.63	1.2768e-10
99.7	1.232e-10
99.76	1.2544e-10
99.82	1.2544e-10
99.89	1.2768e-10
99.98	1.2992e-10
100.04	1.1648e-10
100.11	1.2768e-10
100.17	1.1872e-10
100.24	1.2768e-10
100.3	1.2096e-10
100.36	1.1424e-10
100.43	1.2096e-10
100.49	1.1424e-10
100.55	1.1872e-10
100.62	1.1424e-10
100.68	1.0976e-10
100.75	1.0976e-10
100.81	1.0976e-10
100.87	1.0976e-10
100.94	1.12e-10
101	1.0976e-10
101.07	1.1424e-10
101.13	1.2096e-10
101.19	1.12e-10
101.26	1.1424e-10
101.32	1.0976e-10
101.39	1.0752e-10
101.45	1.0976e-10
101.53	9.856e-11
101.6	1.12e-10
101.66	1.0304e-10
101.73	1.0752e-10
101.79	1.0528e-10
101.85	1.0976e-10
101.92	1.0976e-10
101.98	1.1424e-10
102.05	1.0528e-10
102.11	1.0304e-10
102.17	1.0752e-10
102.24	1.12e-10
102.3	1.0976e-10
102.37	1.0528e-10
102.43	1.0976e-10
102.49	1.0976e-10
102.56	1.0752e-10
102.62	1.008e-10
102.68	1.1424e-10
102.75	1.0976e-10
102.81	1.0752e-10
102.88	1.0976e-10
102.94	1.0752e-10
103	1.0752e-10
103.09	1.0976e-10
103.15	1.0528e-10
103.22	1.12e-10
103.28	1.0528e-10
103.35	1.0752e-10
103.41	1.12e-10
103.47	1.1424e-10
103.54	1.12e-10
103.6	1.0304e-10
103.67	1.0304e-10
103.73	1.12e-10
103.79	1.12e-10
103.86	1.008e-10
103.92	1.0304e-10
103.99	9.856e-11
104.05	1.0752e-10
104.11	1.0528e-10
104.18	9.184e-11
104.24	1.0528e-10
104.3	9.856e-11
104.37	1.008e-10
104.43	1.0752e-10
104.5	1.008e-10
104.56	1.008e-10
104.65	1.0528e-10
104.72	1.12e-10
104.78	9.408e-11
104.85	1.008e-10
104.91	9.632e-11
104.97	1.008e-10
105.04	9.408e-11
105.1	1.0304e-10
105.17	9.856e-11
105.23	1.008e-10
105.3	9.856e-11
105.36	9.856e-11
105.42	9.856e-11
105.49	9.856e-11
105.55	8.96e-11
105.61	9.632e-11
105.68	9.408e-11
105.74	1.0304e-10
105.81	9.408e-11
105.87	9.184e-11
105.93	1.0304e-10
106	9.856e-11
106.06	8.288e-11
106.13	9.184e-11
106.22	9.856e-11
106.28	8.064e-11
106.35	9.856e-11
106.41	8.288e-11
106.48	9.184e-11
106.54	9.184e-11
106.61	8.96e-11
106.67	8.288e-11
106.73	8.96e-11
106.8	8.96e-11
106.86	8.512e-11
106.93	8.736e-11
106.99	8.736e-11
107.06	8.512e-11
107.12	8.96e-11
107.19	9.184e-11
107.25	9.408e-11
107.31	8.512e-11
107.38	8.736e-11
107.44	8.736e-11
107.51	8.512e-11
107.57	7.84e-11
107.63	9.184e-11
107.7	7.84e-11
107.82	7.616e-11
107.89	8.064e-11
107.95	8.736e-11
108.02	8.96e-11
108.08	8.288e-11
108.14	8.512e-11
108.21	8.512e-11
108.27	8.736e-11
108.34	9.856e-11
108.4	8.96e-11
108.46	7.616e-11
108.53	8.288e-11
108.59	9.184e-11
108.66	8.96e-11
108.72	8.512e-11
108.78	8.736e-11
108.85	7.84e-11
108.91	7.84e-11
108.98	8.064e-11
109.04	9.184e-11
109.1	7.84e-11
109.17	8.288e-11
109.23	8.064e-11
109.3	7.84e-11
109.39	8.512e-11
109.46	7.84e-11
109.52	8.512e-11
109.59	8.512e-11
109.65	8.288e-11
109.71	8.512e-11
109.78	8.064e-11
109.84	8.288e-11
109.91	8.96e-11
109.97	8.736e-11
110.03	8.512e-11
110.1	7.616e-11
110.16	8.512e-11
110.23	9.408e-11
110.29	8.512e-11
110.35	9.184e-11
110.42	8.064e-11
110.48	8.736e-11
110.55	8.96e-11
110.61	8.736e-11
110.67	8.96e-11
110.74	8.512e-11
110.8	1.0976e-10
110.87	1.132e-10
110.96	1.3712e-10
111.02	1.2036e-10
111.09	1.1196e-10
111.15	1.3516e-10
111.22	1.374e-10
111.28	1.1724e-10
111.34	1.3292e-10
111.41	1.2844e-10
111.47	1.4636e-10
111.53	1.3516e-10
111.6	1.5532e-10
111.66	1.4188e-10
111.73	1.3964e-10
111.79	1.4412e-10
111.85	1.5308e-10
111.92	1.6204e-10
111.98	1.7324e-10
112.05	1.6876e-10
112.11	1.6428e-10
112.17	1.5756e-10
112.24	1.5532e-10
112.3	1.6652e-10
112.37	1.5756e-10
112.43	1.5532e-10
112.53	1.71e-10
112.59	1.6652e-10
112.66	1.5084e-10
112.72	1.3516e-10
112.79	1.374e-10
112.85	1.262e-10
112.91	1.3068e-10
112.98	1.486e-10
113.04	1.4188e-10
113.1	1.598e-10
113.17	1.5308e-10
113.23	1.5532e-10
113.3	1.5084e-10
113.36	1.374e-10
113.42	1.374e-10
113.49	1.2172e-10
113.55	1.1724e-10
113.62	1.2396e-10
113.68	1.2396e-10
113.74	1.2396e-10
113.81	1.4188e-10
113.87	1.374e-10
113.94	1.3964e-10
114	1.3292e-10
114.09	1.4188e-10
114.16	1.262e-10
114.22	1.2172e-10
114.28	1.15e-10
114.35	1.1276e-10
114.41	1.1052e-10
114.48	1.15e-10
114.54	1.3964e-10
114.6	1.1052e-10
114.67	1.2844e-10
114.73	1.3292e-10
114.79	1.374e-10
114.86	1.3068e-10
114.92	1.4412e-10
114.99	1.374e-10
115.05	1.262e-10
115.12	1.3516e-10
115.18	1.15e-10
115.25	1.1948e-10
115.31	1.1052e-10
115.38	1.2396e-10
115.44	1.1724e-10
115.5	1.15e-10
115.57	1.4188e-10
115.66	1.3516e-10
115.72	1.374e-10
115.78	1.3516e-10
115.85	1.2172e-10
115.91	1.262e-10
115.98	1.1724e-10
116.04	1.2844e-10
116.1	1.2396e-10
116.17	1.2396e-10
116.23	1.2844e-10
116.3	1.2396e-10
116.36	1.374e-10
116.43	1.374e-10
116.49	1.15e-10
116.55	1.1948e-10
116.62	1.0604e-10
116.68	1.2172e-10
116.74	1.374e-10
116.81	1.262e-10
116.87	1.3068e-10
116.94	1.3516e-10
117	1.2396e-10
117.06	1.2844e-10
117.13	1.2844e-10
117.22	1.1724e-10
117.29	1.262e-10
117.35	1.262e-10
117.42	1.374e-10
117.48	1.2172e-10
117.54	1.2844e-10
117.61	1.3068e-10
117.67	1.3068e-10
117.74	1.374e-10
117.8	1.3292e-10
117.86	1.4412e-10
117.93	1.3068e-10
117.99	1.3964e-10
118.06	1.4188e-10
118.12	1.3516e-10
118.18	1.374e-10
118.25	1.4188e-10
118.31	1.5532e-10
118.38	1.4636e-10
118.44	1.4188e-10
118.5	1.3068e-10
118.57	1.2172e-10
118.63	1.2396e-10
118.69	1.2844e-10
118.79	1.374e-10
118.85	1.3292e-10
118.92	1.3068e-10
118.98	1.486e-10
119.05	1.598e-10
119.11	1.4636e-10
119.17	1.4636e-10
119.24	1.3964e-10
119.3	1.4188e-10
119.37	1.3068e-10
119.43	1.2844e-10
119.49	1.1724e-10
119.56	1.3516e-10
119.62	1.3292e-10
119.69	1.3964e-10
119.75	1.6204e-10
119.82	1.4412e-10
119.88	1.4412e-10
119.95	1.4188e-10
120.01	1.3516e-10
120.07	1.374e-10
120.14	1.4188e-10
120.2	1.3516e-10
120.27	1.4636e-10
120.35	1.4412e-10
120.42	1.374e-10
120.48	1.4636e-10
120.55	1.486e-10
120.61	1.486e-10
120.67	1.5532e-10
120.74	1.6204e-10
120.8	1.5308e-10
120.86	1.4412e-10
120.93	1.3292e-10
120.99	1.2844e-10
121.06	1.2368e-10
121.12	1.1232e-10
121.18	1.2832e-10
121.25	1.1888e-10
121.31	1.5312e-10
121.38	1.24e-10
121.44	1.10384e-10
121.5	1.8144e-10
121.57	1.792e-10
121.63	1.5904e-10
121.7	1.5904e-10
121.76	1.7024e-10
121.83	1.5008e-10
121.92	1.5904e-10
121.99	1.5232e-10
122.05	1.4112e-10
122.11	1.3888e-10
122.18	1.3664e-10
122.24	1.3216e-10
122.31	1.3216e-10
122.37	1.3216e-10
122.43	1.2992e-10
122.5	1.2768e-10
122.56	1.3664e-10
122.62	1.3216e-10
122.69	1.4112e-10
122.75	1.3216e-10
122.82	1.2544e-10
122.88	1.3216e-10
122.94	1.2544e-10
123.01	1.3216e-10
123.08	1.1424e-10
123.14	1.2096e-10
123.2	1.2096e-10
123.27	1.2768e-10
123.33	1.2544e-10
123.4	1.3216e-10
123.49	1.2096e-10
123.55	1.2096e-10
123.62	1.2096e-10
123.68	1.1424e-10
123.74	1.2096e-10
123.81	1.1648e-10
123.87	1.1872e-10
123.93	1.2096e-10
124	1.2096e-10
124.06	1.1872e-10
124.13	1.12e-10
124.19	1.232e-10
124.26	1.0752e-10
124.32	1.0304e-10
124.38	1.0528e-10
124.45	9.856e-11
124.51	1.0304e-10
124.57	1.0752e-10
124.64	1.0752e-10
124.7	1.0528e-10
124.77	1.0528e-10
124.83	1.0976e-10
124.89	1.0528e-10
124.96	1.12e-10
125.05	1.1424e-10
125.12	1.12e-10
125.18	1.0752e-10
125.24	1.0304e-10
125.31	1.0752e-10
125.37	1.0752e-10
125.44	9.632e-11
125.5	1.008e-10
125.57	1.0528e-10
125.63	1.0304e-10
125.69	1.008e-10
125.76	9.632e-11
125.82	9.856e-11
125.89	9.856e-11
125.95	9.856e-11
126.01	1.0752e-10
126.08	1.008e-10
126.14	9.632e-11
126.21	9.856e-11
126.27	9.856e-11
126.33	9.632e-11
126.4	9.632e-11
126.46	9.632e-11
126.53	9.632e-11
126.62	9.632e-11
126.68	8.736e-11
126.75	9.408e-11
126.81	9.856e-11
126.87	1.0304e-10
126.94	1.008e-10
127	1.0528e-10
127.07	1.0528e-10
127.13	1.008e-10
127.19	1.008e-10
127.26	8.96e-11
127.32	1.008e-10
127.39	1.008e-10
127.45	9.632e-11
127.51	1.0304e-10
127.58	1.0528e-10
127.64	1.1424e-10
127.7	1.0976e-10
127.77	1.0752e-10
127.83	1.0528e-10
127.9	9.632e-11
127.96	9.632e-11
128.02	1.008e-10
128.09	1.0304e-10
128.18	8.96e-11
128.25	9.184e-11
128.31	9.632e-11
128.37	9.184e-11
128.44	8.064e-11
128.5	7.84e-11
128.57	9.184e-11
128.63	8.96e-11
128.69	9.408e-11
128.76	9.184e-11
128.82	8.96e-11
128.89	9.184e-11
128.95	9.408e-11
129.01	1.008e-10
129.08	9.184e-11
129.14	8.96e-11
129.2	8.96e-11
129.27	9.408e-11
129.33	9.632e-11
129.4	8.512e-11
129.46	9.184e-11
129.52	8.512e-11
129.59	9.632e-11
129.65	9.408e-11
129.75	9.408e-11
129.82	8.288e-11
129.88	9.632e-11
129.94	9.408e-11
130.01	8.736e-11
[truncated: 195 more rows]

## Sheet: b
At	AI
	30 V/mm
0.11	2.599e-10
0.18	2.622e-10
0.24	2.737e-10
0.3	2.576e-10
0.37	2.668e-10
0.43	2.553e-10
0.5	2.553e-10
0.56	2.599e-10
0.62	2.507e-10
0.69	2.484e-10
0.75	2.553e-10
0.81	2.553e-10
0.88	2.622e-10
0.94	2.461e-10
1.01	2.507e-10
1.07	2.668e-10
1.13	2.599e-10
1.2	2.53e-10
1.26	2.53e-10
1.33	2.53e-10
1.39	2.392e-10
1.45	2.438e-10
1.52	2.415e-10
1.58	2.369e-10
1.65	2.3e-10
1.74	2.369e-10
1.81	2.461e-10
1.87	2.576e-10
1.94	2.392e-10
2	2.461e-10
2.06	2.438e-10
2.13	2.346e-10
2.19	2.369e-10
2.26	2.461e-10
2.32	2.392e-10
2.38	2.415e-10
2.45	2.392e-10
2.51	2.507e-10
2.58	2.438e-10
2.64	2.438e-10
2.7	2.438e-10
2.77	2.254e-10
2.83	2.53e-10
2.89	2.415e-10
2.96	2.461e-10
3.02	2.346e-10
3.09	2.323e-10
3.15	2.323e-10
3.22	2.208e-10
3.3	2.208e-10
3.36	2.323e-10
3.42	2.208e-10
3.49	2.254e-10
3.55	2.323e-10
3.62	2.185e-10
3.68	2.254e-10
3.74	2.162e-10
3.81	2.185e-10
3.87	2.162e-10
3.94	2.208e-10
4	2.277e-10
4.06	2.231e-10
4.13	2.254e-10
4.19	2.047e-10
4.26	2.185e-10
4.32	2.116e-10
4.38	2.208e-10
4.45	2.139e-10
4.51	3.979e-10
4.57	3.408e-10
4.64	4.191e-10
4.7	4.467e-10
4.77	5.226e-10
4.85	5.755e-10
4.91	5.686e-10
4.98	5.433e-10
5.04	5.64e-10
5.1	5.916e-10
5.17	6.192e-10
5.23	5.985e-10
5.3	6.169e-10
5.36	6.307e-10
5.42	6.422e-10
5.49	6.445e-10
5.55	6.1e-10
5.62	6.33e-10
5.68	6.192e-10
5.74	6.261e-10
5.81	6.169e-10
5.87	6.1e-10
5.93	6.445e-10
6	6.376e-10
6.06	6.284e-10
6.13	6.284e-10
6.19	6.353e-10
6.25	6.399e-10
6.32	6.422e-10
6.4	6.307e-10
6.46	6.307e-10
6.53	6.284e-10
6.59	5.985e-10
6.65	6.031e-10
6.72	6.238e-10
6.78	6.169e-10
6.85	6.169e-10
6.91	6.238e-10
6.97	6.215e-10
7.04	6.238e-10
7.1	6.146e-10
7.17	6.1e-10
7.23	5.893e-10
7.29	5.893e-10
7.36	5.916e-10
7.42	5.985e-10
7.49	6.008e-10
7.55	5.755e-10
7.61	6.031e-10
7.68	5.824e-10
7.74	5.893e-10
7.81	5.985e-10
7.87	5.847e-10
7.95	5.847e-10
8.02	5.939e-10
8.08	5.778e-10
8.15	5.801e-10
8.21	5.663e-10
8.27	5.801e-10
8.34	5.502e-10
8.4	5.847e-10
8.47	5.939e-10
8.53	5.893e-10
8.59	6.054e-10
8.66	5.617e-10
8.72	5.824e-10
8.78	5.755e-10
8.85	5.64e-10
8.91	5.571e-10
8.98	5.663e-10
9.04	5.617e-10
9.1	5.479e-10
9.17	5.594e-10
9.23	5.456e-10
9.3	5.64e-10
9.36	5.847e-10
9.42	5.755e-10
9.51	5.755e-10
9.57	5.456e-10
9.64	5.364e-10
9.7	5.364e-10
9.77	5.387e-10
9.83	5.433e-10
9.89	5.778e-10
9.96	5.916e-10
10.02	5.939e-10
10.09	5.824e-10
10.15	5.847e-10
10.21	5.916e-10
10.28	5.755e-10
10.34	5.594e-10
10.41	5.249e-10
10.47	5.525e-10
10.53	5.525e-10
10.6	5.502e-10
10.66	5.594e-10
10.72	5.663e-10
10.79	5.594e-10
10.85	5.686e-10
10.92	5.594e-10
10.98	5.801e-10
11.06	5.571e-10
11.12	5.479e-10
11.19	5.663e-10
11.25	5.686e-10
11.32	5.571e-10
11.38	5.571e-10
11.44	5.594e-10
11.51	5.571e-10
11.57	5.732e-10
11.64	5.87e-10
11.7	5.732e-10
11.76	5.663e-10
11.83	5.548e-10
11.89	5.663e-10
11.95	5.732e-10
12.02	5.64e-10
12.08	5.847e-10
12.15	5.87e-10
12.21	5.824e-10
12.27	5.893e-10
12.34	5.87e-10
12.4	5.571e-10
12.47	5.548e-10
12.53	5.801e-10
12.61	5.755e-10
12.68	5.64e-10
12.74	5.686e-10
12.81	5.594e-10
12.87	5.571e-10
12.93	5.824e-10
13	5.778e-10
13.06	5.778e-10
13.13	5.847e-10
13.19	5.755e-10
13.25	5.801e-10
13.32	5.571e-10
13.38	5.617e-10
13.44	5.387e-10
13.51	5.663e-10
13.57	5.778e-10
13.64	5.755e-10
13.7	5.801e-10
13.76	6.031e-10
13.83	6.031e-10
13.89	5.801e-10
13.95	5.617e-10
14.02	5.755e-10
14.08	5.755e-10
14.17	5.732e-10
14.24	5.732e-10
14.3	5.64e-10
14.36	5.709e-10
14.43	5.962e-10
14.49	5.847e-10
14.56	5.824e-10
14.62	5.824e-10
14.68	5.732e-10
14.75	5.64e-10
14.81	5.824e-10
14.87	5.548e-10
14.94	5.64e-10
15	5.525e-10
15.07	5.686e-10
15.13	5.663e-10
15.19	5.801e-10
15.26	5.962e-10
15.32	5.732e-10
15.38	5.548e-10
15.45	5.571e-10
15.51	5.387e-10
15.58	5.594e-10
15.64	5.341e-10
15.72	5.41e-10
15.79	5.732e-10
15.85	5.456e-10
15.91	5.847e-10
15.98	5.686e-10
16.04	5.454e-10
16.11	4.821e-10
16.17	4.992e-10
16.24	4.681e-10
16.3	3.933e-10
16.36	3.887e-10
16.43	3.427e-10
16.49	2.921e-10
16.55	2.668e-10
16.62	2.438e-10
16.68	2.691e-10
16.75	2.553e-10
16.81	2.507e-10
16.87	2.231e-10
16.94	2.369e-10
17	2.024e-10
17.07	2.093e-10
17.13	2.254e-10
17.19	2.139e-10
17.28	2.07e-10
17.35	2.185e-10
17.41	2.07e-10
17.47	2.3e-10
17.54	2.047e-10
17.6	2.001e-10
17.66	2.001e-10
17.73	2.093e-10
17.79	1.932e-10
17.86	1.978e-10
17.92	2.093e-10
17.98	1.886e-10
18.05	1.955e-10
18.11	1.886e-10
18.18	2.116e-10
18.24	1.978e-10
18.3	1.909e-10
18.37	1.955e-10
18.43	1.909e-10
18.5	2.116e-10
18.56	2.07e-10
18.62	2.024e-10
18.69	1.863e-10
18.75	1.955e-10
18.83	1.909e-10
18.9	2.001e-10
18.96	1.955e-10
19.02	2.001e-10
19.09	2.001e-10
19.15	1.932e-10
19.22	2.116e-10
19.28	1.863e-10
19.34	1.978e-10
19.41	1.978e-10
19.47	1.955e-10
19.53	1.794e-10
19.6	1.909e-10
19.66	1.794e-10
19.73	1.771e-10
19.79	1.909e-10
19.85	1.794e-10
19.92	1.978e-10
19.98	1.886e-10
20.05	1.932e-10
20.11	1.84e-10
20.17	1.863e-10
20.24	1.84e-10
20.3	1.794e-10
20.39	1.771e-10
20.45	1.84e-10
20.52	1.84e-10
20.58	1.886e-10
20.65	1.84e-10
20.71	1.909e-10
20.77	1.817e-10
20.84	1.587e-10
20.9	1.886e-10
20.97	1.725e-10
21.03	1.748e-10
21.09	1.771e-10
21.16	1.817e-10
21.22	1.679e-10
21.28	1.679e-10
21.35	1.748e-10
21.41	1.633e-10
21.48	1.702e-10
21.54	1.725e-10
21.6	1.863e-10
21.67	1.817e-10
21.73	1.863e-10
21.8	1.863e-10
21.86	1.863e-10
21.94	1.61e-10
22.01	1.679e-10
22.07	1.817e-10
22.13	1.702e-10
22.2	1.794e-10
22.26	1.725e-10
22.33	1.679e-10
22.39	1.886e-10
22.45	1.84e-10
22.52	1.794e-10
22.58	1.771e-10
22.64	1.633e-10
22.71	1.748e-10
22.77	1.702e-10
22.84	1.633e-10
22.9	1.633e-10
22.96	1.633e-10
23.03	1.518e-10
23.09	1.472e-10
23.16	1.702e-10
23.22	1.587e-10
23.28	1.725e-10
23.35	1.656e-10
23.41	1.633e-10
23.5	1.748e-10
23.56	1.518e-10
23.63	1.702e-10
23.69	1.518e-10
23.75	2.347e-10
23.82	2.799e-10
23.88	2.286e-10
23.95	2.378e-10
24.01	3.321e-10
24.07	3.505e-10
24.14	4.057e-10
24.2	4.149e-10
24.27	4.356e-10
24.33	4.379e-10
24.39	4.425e-10
24.46	4.402e-10
24.52	4.517e-10
24.59	4.609e-10
24.65	4.701e-10
24.71	4.747e-10
24.78	4.655e-10
24.84	4.862e-10
24.91	5.023e-10
24.97	4.954e-10
25.05	4.816e-10
25.12	4.77e-10
25.18	4.77e-10
25.24	4.701e-10
25.31	4.724e-10
25.37	4.816e-10
25.44	4.77e-10
25.5	4.816e-10
25.56	4.977e-10
25.63	5e-10
25.69	4.977e-10
25.76	5.023e-10
25.82	4.908e-10
25.88	5.023e-10
25.95	4.563e-10
26.01	4.678e-10
26.08	4.793e-10
26.14	4.724e-10
26.2	4.908e-10
26.27	4.839e-10
26.33	4.747e-10
26.39	4.908e-10
26.46	4.77e-10
26.52	4.816e-10
26.61	4.586e-10
26.67	4.724e-10
26.74	4.747e-10
26.8	4.724e-10
26.87	4.586e-10
26.93	4.655e-10
26.99	4.862e-10
27.06	4.54e-10
27.12	4.908e-10
27.19	4.908e-10
27.25	4.885e-10
27.31	5.046e-10
27.38	4.931e-10
27.44	4.724e-10
27.51	4.839e-10
27.57	4.908e-10
27.63	4.54e-10
27.7	4.77e-10
27.76	4.908e-10
27.82	4.816e-10
27.89	4.563e-10
27.95	4.563e-10
28.02	4.701e-10
28.08	4.678e-10
28.16	4.655e-10
28.23	4.609e-10
28.3	4.563e-10
28.36	4.701e-10
28.43	4.724e-10
28.49	4.678e-10
28.55	4.77e-10
28.62	4.839e-10
28.68	4.655e-10
28.74	4.494e-10
28.81	4.793e-10
28.87	4.517e-10
28.94	4.563e-10
29	4.816e-10
29.06	4.724e-10
29.13	4.839e-10
29.19	4.793e-10
29.26	4.724e-10
29.32	4.563e-10
29.38	4.448e-10
29.45	4.356e-10
29.51	4.448e-10
29.58	4.356e-10
29.64	4.356e-10
29.72	4.609e-10
29.78	4.586e-10
29.85	4.701e-10
29.91	4.655e-10
29.98	4.678e-10
30.04	4.655e-10
30.1	4.678e-10
30.17	4.494e-10
30.23	4.195e-10
30.29	4.356e-10
30.36	4.241e-10
30.42	4.379e-10
30.49	4.333e-10
30.55	4.31e-10
30.61	4.241e-10
30.68	4.448e-10
30.74	4.264e-10
30.8	4.287e-10
30.87	4.471e-10
30.93	4.425e-10
31	4.448e-10
31.06	4.402e-10
31.12	4.241e-10
31.19	4.126e-10
31.28	4.563e-10
31.34	4.609e-10
31.41	4.287e-10
31.47	4.448e-10
31.53	4.287e-10
31.6	4.379e-10
31.66	4.31e-10
31.72	4.172e-10
31.79	4.356e-10
31.85	4.356e-10
31.92	4.494e-10
31.98	4.425e-10
32.05	4.31e-10
32.11	4.448e-10
32.18	4.448e-10
32.24	4.54e-10
32.3	4.655e-10
32.37	4.31e-10
32.44	4.402e-10
32.5	4.448e-10
32.57	4.241e-10
32.63	4.356e-10
32.69	4.333e-10
32.76	4.425e-10
32.84	4.517e-10
32.9	4.31e-10
32.97	4.425e-10
33.03	4.287e-10
33.09	4.287e-10
33.16	4.54e-10
33.22	4.471e-10
33.28	4.218e-10
33.35	4.31e-10
33.41	4.471e-10
33.48	4.425e-10
33.54	4.632e-10
33.6	4.563e-10
33.67	4.471e-10
33.73	4.701e-10
33.8	4.701e-10
33.86	4.655e-10
33.92	4.54e-10
33.99	4.517e-10
34.05	4.724e-10
34.11	4.793e-10
34.18	4.586e-10
34.24	4.678e-10
34.31	4.563e-10
34.39	4.977e-10
34.45	4.747e-10
34.52	4.77e-10
34.58	4.563e-10
34.65	4.792e-10
34.71	4.499e-10
34.77	4.039e-10
34.84	4.083e-10
34.9	4.198e-10
34.96	3.841e-10
35.03	2.921e-10
35.09	3.105e-10
35.16	2.737e-10
35.22	2.622e-10
35.28	2.438e-10
35.35	2.254e-10
35.41	2.254e-10
35.48	2.093e-10
35.54	2.047e-10
35.6	2.001e-10
35.67	1.932e-10
35.73	2.001e-10
35.8	1.748e-10
35.86	1.84e-10
35.95	1.955e-10
36.01	1.84e-10
36.08	1.978e-10
36.14	1.863e-10
36.21	1.978e-10
36.27	1.679e-10
36.33	1.886e-10
36.4	1.748e-10
36.46	1.702e-10
36.52	1.794e-10
36.59	1.702e-10
36.65	1.794e-10
36.72	1.794e-10
36.78	1.817e-10
36.84	1.84e-10
36.91	1.702e-10
36.97	1.794e-10
37.04	1.955e-10
37.1	1.817e-10
37.16	1.794e-10
37.23	1.817e-10
37.29	1.794e-10
37.36	1.656e-10
37.42	1.748e-10
37.51	1.794e-10
37.57	1.794e-10
37.64	1.84e-10
37.7	1.679e-10
37.76	1.679e-10
37.83	1.886e-10
37.89	1.725e-10
37.96	1.725e-10
38.02	1.656e-10
38.08	1.679e-10
38.15	1.702e-10
38.21	1.656e-10
38.27	1.587e-10
38.34	1.702e-10
38.4	1.702e-10
38.47	1.771e-10
38.53	1.656e-10
38.59	1.748e-10
38.66	1.794e-10
38.72	1.725e-10
38.79	1.748e-10
38.85	1.84e-10
38.91	1.679e-10
38.98	1.702e-10
39.07	1.656e-10
39.13	1.633e-10
39.19	1.656e-10
39.26	1.748e-10
39.32	1.587e-10
39.39	1.702e-10
39.45	1.656e-10
39.51	1.817e-10
39.58	1.656e-10
39.64	1.564e-10
39.71	1.564e-10
39.77	1.656e-10
39.83	1.449e-10
39.9	1.61e-10
39.96	1.564e-10
40.02	1.61e-10
40.09	1.656e-10
40.15	1.61e-10
40.22	1.587e-10
40.28	1.656e-10
40.35	1.702e-10
40.41	1.656e-10
40.47	1.426e-10
40.54	1.541e-10
40.62	1.495e-10
40.69	1.449e-10
40.75	1.472e-10
40.81	1.587e-10
40.88	1.518e-10
40.94	1.564e-10
41.01	1.472e-10
41.07	1.564e-10
41.14	1.587e-10
41.2	1.495e-10
41.27	1.656e-10
41.33	1.541e-10
41.39	1.495e-10
41.46	1.679e-10
41.52	1.702e-10
41.59	1.541e-10
41.65	1.541e-10
41.71	1.794e-10
41.78	1.656e-10
41.84	1.794e-10
41.9	1.495e-10
41.97	1.794e-10
42.03	1.725e-10
42.1	1.679e-10
42.18	1.495e-10
42.24	1.656e-10
42.3	1.61e-10
42.37	1.61e-10
42.43	1.748e-10
42.5	1.725e-10
42.56	1.748e-10
42.62	1.679e-10
42.69	1.771e-10
42.75	1.564e-10
42.81	1.61e-10
42.88	1.541e-10
42.94	1.449e-10
43.01	1.61e-10
43.07	1.426e-10
43.13	1.449e-10
43.2	1.495e-10
43.26	1.495e-10
43.33	1.61e-10
43.39	1.495e-10
43.45	1.587e-10
43.52	1.61e-10
43.58	1.656e-10
43.65	1.518e-10
43.73	1.38e-10
43.79	1.518e-10
43.86	1.472e-10
43.92	1.518e-10
43.99	1.472e-10
44.05	1.426e-10
44.11	1.564e-10
44.18	1.541e-10
44.24	1.518e-10
44.31	1.495e-10
44.37	1.495e-10
44.44	1.449e-10
44.5	1.403e-10
44.57	1.449e-10
44.63	1.403e-10
44.69	1.173e-10
44.76	1.495e-10
44.82	1.449e-10
44.88	1.426e-10
44.95	1.495e-10
45.01	1.587e-10
45.08	1.426e-10
45.14	1.426e-10
45.2	1.518e-10
45.29	1.472e-10
45.35	1.403e-10
45.42	1.449e-10
45.48	1.495e-10
45.54	1.541e-10
45.61	1.426e-10
45.67	1.541e-10
45.74	1.472e-10
45.8	2.128e-10
45.86	2.316e-10
45.93	2.917e-10
45.99	2.905e-10
46.06	2.504e-10
46.12	2.964e-10
46.19	2.688e-10
46.25	2.895e-10
46.31	2.941e-10
46.38	2.964e-10
46.44	3.079e-10
46.5	3.286e-10
46.57	3.401e-10
46.63	3.355e-10
46.7	3.355e-10
46.76	3.263e-10
46.85	3.286e-10
46.91	3.355e-10
46.98	3.562e-10
47.04	3.332e-10
47.1	3.677e-10
47.17	3.47e-10
47.23	3.47e-10
47.29	3.861e-10
47.36	3.631e-10
47.42	3.447e-10
47.49	3.332e-10
47.55	3.447e-10
47.61	3.447e-10
47.68	3.516e-10
47.74	3.401e-10
47.81	3.585e-10
47.87	3.47e-10
47.93	3.424e-10
48	3.608e-10
48.06	3.47e-10
48.13	3.608e-10
48.19	3.746e-10
48.25	3.792e-10
48.32	3.792e-10
48.41	3.585e-10
48.47	3.631e-10
48.54	3.516e-10
48.6	3.424e-10
48.67	3.654e-10
48.73	3.7e-10
48.79	3.7e-10
48.86	3.815e-10
48.92	3.631e-10
48.98	3.654e-10
49.05	3.631e-10
49.11	3.608e-10
49.18	3.769e-10
49.24	3.539e-10
49.3	3.631e-10
49.37	3.516e-10
49.43	3.608e-10
49.5	3.493e-10
49.56	3.631e-10
49.62	3.654e-10
49.69	3.746e-10
49.75	3.562e-10
49.82	3.562e-10
49.88	3.723e-10
49.97	3.608e-10
50.03	3.723e-10
50.09	3.585e-10
50.16	3.378e-10
50.22	3.493e-10
50.28	3.562e-10
50.35	3.447e-10
50.41	3.723e-10
50.48	3.631e-10
50.54	3.746e-10
50.6	3.838e-10
50.67	3.654e-10
50.73	3.93e-10
50.8	3.631e-10
50.86	3.7e-10
50.92	3.332e-10
50.99	3.263e-10
51.05	3.378e-10
51.12	3.309e-10
51.18	3.378e-10
51.25	3.585e-10
51.31	3.723e-10
51.38	3.723e-10
51.44	3.884e-10
51.52	3.585e-10
51.59	3.493e-10
51.65	3.585e-10
51.71	3.493e-10
51.78	3.493e-10
51.84	3.493e-10
51.91	3.447e-10
51.97	3.815e-10
52.03	3.654e-10
52.1	3.723e-10
52.16	3.677e-10
52.22	3.562e-10
52.29	3.562e-10
52.35	3.562e-10
52.42	3.355e-10
52.48	3.378e-10
52.54	3.447e-10
52.61	3.378e-10
52.67	3.332e-10
52.74	3.746e-10
52.8	3.746e-10
52.87	3.585e-10
52.93	3.424e-10
53	3.539e-10
53.08	3.286e-10
53.14	3.539e-10
53.21	3.447e-10
53.27	3.378e-10
53.34	3.516e-10
53.4	3.493e-10
53.47	3.539e-10
53.53	3.746e-10
53.59	3.378e-10
53.66	3.516e-10
53.72	3.493e-10
53.78	3.585e-10
53.85	3.263e-10
53.92	3.309e-10
53.98	3.493e-10
54.04	3.24e-10
54.11	3.309e-10
54.17	3.24e-10
54.24	3.493e-10
54.3	3.47e-10
54.36	3.631e-10
54.43	3.493e-10
54.49	3.286e-10
54.56	3.286e-10
54.64	3.217e-10
54.71	3.125e-10
54.77	3.263e-10
54.83	3.447e-10
54.9	3.401e-10
54.96	3.424e-10
55.03	3.217e-10
55.09	3.378e-10
55.15	3.355e-10
55.22	3.493e-10
55.28	3.286e-10
55.35	3.263e-10
55.41	3.263e-10
55.47	3.378e-10
55.54	3.217e-10
55.6	3.401e-10
55.67	3.493e-10
55.73	3.447e-10
55.79	3.286e-10
55.86	3.263e-10
55.92	3.263e-10
55.99	3.033e-10
56.05	3.171e-10
56.11	3.217e-10
56.2	3.148e-10
56.26	3.447e-10
56.33	3.447e-10
56.39	3.263e-10
56.46	3.286e-10
56.52	3.447e-10
56.58	3.286e-10
56.65	3.286e-10
56.71	3.447e-10
56.78	3.332e-10
56.84	3.286e-10
56.9	3.447e-10
56.97	3.24e-10
57.03	3.47e-10
57.1	3.401e-10
57.16	3.447e-10
57.22	3.332e-10
57.29	3.447e-10
57.35	3.347e-10
57.42	2.925e-10
57.48	3.058e-10
57.54	3.154e-10
57.61	3.048e-10
57.67	2.485e-10
57.76	2.151e-10
57.83	2.53e-10
57.89	2.415e-10
57.95	2.3e-10
58.02	2.093e-10
58.08	1.817e-10
58.15	2.162e-10
58.21	1.84e-10
58.27	1.794e-10
58.34	1.84e-10
58.4	1.564e-10
58.47	1.702e-10
58.53	1.679e-10
58.6	1.794e-10
58.66	1.702e-10
58.73	1.702e-10
58.79	1.748e-10
58.85	1.679e-10
58.92	1.725e-10
58.99	1.587e-10
59.05	1.633e-10
59.12	1.587e-10
59.18	1.656e-10
59.24	1.702e-10
59.36	1.518e-10
59.43	1.702e-10
59.49	1.656e-10
59.56	1.541e-10
59.62	1.771e-10
59.68	1.633e-10
59.75	1.472e-10
59.81	1.472e-10
59.88	1.541e-10
59.94	1.495e-10
60.01	1.449e-10
60.07	1.564e-10
60.13	1.61e-10
60.2	1.564e-10
60.26	1.679e-10
60.32	1.495e-10
60.39	1.633e-10
60.45	1.564e-10
60.52	1.472e-10
60.58	1.541e-10
60.64	1.472e-10
60.71	1.472e-10
60.77	1.472e-10
60.84	1.426e-10
60.93	1.633e-10
60.99	1.426e-10
61.06	1.357e-10
61.12	1.403e-10
61.18	1.334e-10
61.25	1.472e-10
61.31	1.426e-10
61.38	1.426e-10
61.44	1.426e-10
61.5	1.472e-10
61.57	1.541e-10
61.63	1.541e-10
61.7	1.426e-10
61.76	1.564e-10
61.82	1.587e-10
61.89	1.449e-10
61.95	1.495e-10
62.02	1.449e-10
62.08	1.472e-10
62.14	1.495e-10
62.21	1.426e-10
62.27	1.334e-10
62.34	1.38e-10
62.4	1.38e-10
62.49	1.426e-10
62.55	1.449e-10
62.62	1.449e-10
62.68	1.403e-10
62.75	1.541e-10
62.81	1.311e-10
62.87	1.518e-10
62.94	1.541e-10
63	1.426e-10
63.06	1.426e-10
63.13	1.518e-10
63.19	1.426e-10
63.26	1.449e-10
63.32	1.495e-10
63.38	1.61e-10
63.45	1.449e-10
63.51	1.472e-10
63.58	1.495e-10
63.64	1.403e-10
63.7	1.449e-10
63.77	1.403e-10
63.83	1.426e-10
63.9	1.403e-10
63.96	1.472e-10
64.05	1.38e-10
64.11	1.564e-10
64.18	1.564e-10
64.24	1.541e-10
64.31	1.426e-10
64.37	1.288e-10
64.43	1.449e-10
64.5	1.472e-10
64.56	1.449e-10
64.63	1.426e-10
64.69	1.518e-10
64.76	1.449e-10
64.82	1.403e-10
64.88	1.449e-10
64.95	1.357e-10
65.01	1.357e-10
65.07	1.449e-10
65.14	1.357e-10
65.2	1.495e-10
65.27	1.334e-10
65.33	1.311e-10
65.39	1.357e-10
65.46	1.357e-10
65.52	1.403e-10
65.61	1.541e-10
65.68	1.449e-10
65.74	1.449e-10
65.81	1.426e-10
65.87	1.38e-10
65.93	1.265e-10
66	1.472e-10
66.06	1.403e-10
66.13	1.357e-10
66.19	1.426e-10
66.25	1.334e-10
66.32	1.495e-10
66.38	1.288e-10
66.44	1.495e-10
66.51	1.311e-10
66.57	1.449e-10
66.64	1.403e-10
66.7	1.357e-10
66.76	1.311e-10
66.83	1.449e-10
66.89	1.357e-10
66.95	1.357e-10
67.02	1.472e-10
67.08	1.426e-10
67.18	1.38e-10
67.24	1.357e-10
67.3	1.311e-10
67.37	1.311e-10
67.43	1.334e-10
67.5	1.219e-10
67.56	1.357e-10
67.62	1.518e-10
67.69	1.311e-10
67.75	1.38e-10
67.81	1.495e-10
67.88	1.403e-10
67.94	1.403e-10
68.01	1.334e-10
68.07	1.426e-10
68.14	1.426e-10
68.2	1.311e-10
68.27	1.38e-10
68.33	1.334e-10
68.39	1.288e-10
68.46	1.472e-10
68.52	1.288e-10
68.59	1.472e-10
68.65	1.403e-10
68.73	1.403e-10
68.8	1.449e-10
68.86	1.311e-10
68.92	1.449e-10
68.99	1.472e-10
69.05	1.186e-10
69.12	1.385e-10
69.18	2.222e-10
69.25	2.052e-10
69.31	1.903e-10
69.38	2.246e-10
69.44	2.131e-10
69.5	2.108e-10
69.57	2.361e-10
69.63	2.66e-10
69.7	2.568e-10
69.76	2.798e-10
69.82	2.66e-10
69.89	2.752e-10
69.95	2.706e-10
70.01	2.614e-10
70.08	2.545e-10
70.14	2.499e-10
70.21	2.775e-10
70.29	2.637e-10
70.36	2.775e-10
70.42	2.729e-10
70.49	2.936e-10
70.55	3.074e-10
70.61	2.545e-10
70.68	2.637e-10
70.74	2.499e-10
70.8	2.453e-10
70.87	2.522e-10
70.93	2.568e-10
71	2.453e-10
71.06	2.614e-10
71.13	2.66e-10
71.19	2.683e-10
71.25	2.545e-10
71.32	2.637e-10
71.38	2.522e-10
71.45	2.545e-10
71.51	2.637e-10
71.57	2.545e-10
71.64	2.683e-10
71.7	2.614e-10
71.77	2.499e-10
71.85	2.591e-10
71.92	2.246e-10
71.98	2.476e-10
72.05	2.384e-10
72.11	2.407e-10
72.18	2.407e-10
72.24	2.384e-10
72.3	2.453e-10
72.37	2.499e-10
72.43	2.43e-10
72.49	2.591e-10
72.56	2.384e-10
72.62	2.177e-10
72.69	2.315e-10
72.75	2.154e-10
72.82	2.2e-10
72.88	2.476e-10
72.95	2.453e-10
73.01	2.338e-10
73.07	2.407e-10
73.14	2.545e-10
73.2	2.453e-10
73.27	2.269e-10
73.33	2.453e-10
73.4	2.453e-10
73.47	2.43e-10
73.53	2.246e-10
73.59	2.568e-10
73.66	2.522e-10
73.72	2.591e-10
73.79	2.269e-10
73.85	2.453e-10
73.91	2.453e-10
73.98	2.43e-10
74.04	2.407e-10
74.11	2.453e-10
74.17	2.499e-10
74.24	2.568e-10
74.3	2.591e-10
74.36	2.706e-10
74.43	2.499e-10
74.5	2.453e-10
74.56	2.522e-10
74.63	2.591e-10
74.69	2.637e-10
74.75	2.683e-10
74.82	2.729e-10
74.88	2.683e-10
74.96	2.706e-10
75.03	2.66e-10
75.09	2.683e-10
75.15	2.545e-10
75.22	2.637e-10
75.28	2.844e-10
75.35	2.683e-10
75.41	2.844e-10
75.47	2.775e-10
75.54	2.476e-10
75.6	2.706e-10
75.67	2.476e-10
75.73	2.453e-10
75.79	2.844e-10
75.86	2.614e-10
75.92	2.499e-10
75.99	2.637e-10
76.05	2.545e-10
76.12	2.706e-10
76.18	2.844e-10
76.25	2.89e-10
76.31	2.545e-10
76.37	2.522e-10
76.44	2.499e-10
76.52	2.384e-10
76.59	2.223e-10
76.65	2.522e-10
76.72	2.499e-10
76.78	2.499e-10
76.85	2.637e-10
76.91	2.591e-10
76.97	2.568e-10
77.04	2.591e-10
77.1	2.568e-10
77.16	2.315e-10
77.23	2.292e-10
77.29	2.499e-10
77.36	2.522e-10
77.42	2.361e-10
77.48	2.453e-10
77.55	2.591e-10
77.61	2.476e-10
77.67	2.476e-10
77.74	2.453e-10
77.8	2.361e-10
77.87	2.407e-10
77.93	2.453e-10
77.99	2.269e-10
78.09	2.522e-10
78.15	2.43e-10
78.21	2.66e-10
78.28	2.591e-10
78.34	2.637e-10
78.41	2.591e-10
78.47	2.453e-10
78.53	2.407e-10
78.6	2.499e-10
78.66	2.43e-10
78.73	2.43e-10
78.79	2.545e-10
78.85	2.568e-10
78.92	2.499e-10
78.98	2.476e-10
79.05	2.568e-10
79.11	2.545e-10
79.17	2.315e-10
79.24	2.476e-10
79.3	2.223e-10
79.37	2.476e-10
79.43	2.384e-10
79.49	2.499e-10
79.56	2.476e-10
79.65	2.384e-10
79.71	2.43e-10
79.78	2.453e-10
79.84	2.246e-10
79.91	2.108e-10
79.97	2.361e-10
80.04	2.108e-10
80.1	2.108e-10
80.16	2.039e-10
80.23	2.085e-10
80.29	2.269e-10
80.36	2.108e-10
80.42	2.108e-10
80.48	2.016e-10
80.55	2.131e-10
80.61	2.154e-10
80.68	2.131e-10
80.74	2.177e-10
80.8	2.108e-10
80.87	2.2e-10
80.93	2.223e-10
80.99	2.269e-10
81.06	2.177e-10
81.12	2.177e-10
81.21	2.2e-10
81.28	2.177e-10
81.34	2.2e-10
81.41	2.062e-10
81.47	2.315e-10
81.53	2.177e-10
81.6	2.315e-10
81.66	2.177e-10
81.72	2.476e-10
81.79	2.062e-10
81.85	2.131e-10
81.92	2.361e-10
81.98	2.338e-10
82.04	2.453e-10
82.11	2.384e-10
82.17	2.315e-10
82.24	2.292e-10
82.3	2.315e-10
82.36	2.407e-10
82.43	2.338e-10
82.49	2.223e-10
82.56	2.315e-10
82.62	2.154e-10
82.68	2.085e-10
82.78	2.016e-10
82.84	2.361e-10
82.91	2.384e-10
82.97	2.522e-10
83.04	2.43e-10
83.1	2.292e-10
83.16	2.499e-10
83.23	2.591e-10
83.29	2.66e-10
83.36	2.683e-10
83.42	2.384e-10
83.48	2.384e-10
83.55	2.43e-10
83.61	2.269e-10
83.68	2.545e-10
83.74	2.476e-10
83.8	2.361e-10
83.87	2.407e-10
83.93	2.453e-10
84	2.43e-10
84.06	2.315e-10
84.12	2.338e-10
84.19	2.545e-10
84.25	2.453e-10
84.34	2.591e-10
84.4	2.499e-10
84.46	2.683e-10
84.53	2.499e-10
84.59	2.384e-10
84.66	2.499e-10
84.72	2.453e-10
84.78	2.361e-10
84.85	2.443e-10
84.91	2.409e-10
84.97	2.038e-10
85.04	2.069e-10
85.1	2.347e-10
85.17	2.157e-10
85.23	2.09e-10
85.3	2.013e-10
85.36	2.507e-10
85.42	2.415e-10
85.49	2.277e-10
85.55	2.599e-10
85.61	1.932e-10
85.68	2.001e-10
85.74	1.886e-10
85.81	1.817e-10
85.9	1.84e-10
85.96	1.725e-10
86.03	1.817e-10
86.09	1.587e-10
86.15	1.679e-10
86.22	1.633e-10
86.28	1.725e-10
86.35	1.61e-10
86.41	1.679e-10
86.47	1.656e-10
86.54	1.564e-10
86.6	1.541e-10
86.67	1.702e-10
86.73	1.541e-10
86.79	1.633e-10
86.86	1.564e-10
86.92	1.541e-10
86.99	1.518e-10
87.05	1.449e-10
87.11	1.495e-10
87.18	1.587e-10
87.24	1.449e-10
87.3	1.403e-10
87.37	1.61e-10
87.46	1.472e-10
87.53	1.403e-10
87.59	1.518e-10
87.66	1.449e-10
87.72	1.403e-10
87.78	1.61e-10
87.85	1.403e-10
87.91	1.403e-10
87.98	1.495e-10
88.04	1.587e-10
88.1	1.472e-10
88.17	1.541e-10
88.23	1.403e-10
88.3	1.426e-10
88.36	1.449e-10
88.42	1.357e-10
88.49	1.541e-10
88.55	1.472e-10
88.61	1.38e-10
88.68	1.357e-10
88.74	1.403e-10
88.81	1.518e-10
88.87	1.495e-10
88.93	1.472e-10
89.03	1.495e-10
89.09	1.449e-10
89.16	1.288e-10
89.22	1.426e-10
89.28	1.472e-10
89.35	1.403e-10
89.41	1.656e-10
89.48	1.357e-10
89.54	1.633e-10
89.6	1.61e-10
89.67	1.564e-10
89.73	1.495e-10
89.8	1.541e-10
89.86	1.518e-10
89.92	1.495e-10
89.99	1.449e-10
90.05	1.449e-10
90.12	1.495e-10
90.18	1.426e-10
90.25	1.587e-10
90.31	1.495e-10
90.38	1.472e-10
90.44	1.403e-10
90.5	1.495e-10
90.59	1.472e-10
90.65	1.472e-10
90.72	1.449e-10
90.78	1.564e-10
90.85	1.541e-10
90.91	1.449e-10
90.97	1.403e-10
91.04	1.288e-10
91.1	1.587e-10
91.17	1.541e-10
91.23	1.541e-10
91.29	1.449e-10
91.36	1.288e-10
91.42	1.518e-10
91.49	1.541e-10
91.55	1.357e-10
91.61	1.564e-10
91.68	1.449e-10
91.74	1.449e-10
91.81	1.357e-10
91.87	1.449e-10
91.94	1.495e-10
92	1.518e-10
92.06	1.472e-10
92.15	1.495e-10
92.21	1.426e-10
92.28	1.472e-10
92.34	1.403e-10
92.41	1.449e-10
92.47	1.403e-10
92.54	1.426e-10
92.6	1.449e-10
92.66	1.449e-10
92.73	1.38e-10
92.79	1.403e-10
92.85	1.38e-10
92.92	1.518e-10
92.98	1.426e-10
93.05	1.449e-10
93.11	1.357e-10
93.17	1.403e-10
93.24	1.541e-10
93.3	1.311e-10
93.37	1.449e-10
93.43	1.449e-10
93.49	1.38e-10
93.56	1.495e-10
93.62	1.357e-10
93.71	1.334e-10
93.78	1.472e-10
93.84	1.426e-10
93.9	1.449e-10
93.97	1.472e-10
94.03	1.449e-10
94.09	1.265e-10
94.16	1.449e-10
94.22	1.403e-10
94.29	1.495e-10
94.35	1.495e-10
94.41	1.495e-10
94.48	1.426e-10
94.54	1.403e-10
94.61	1.334e-10
94.67	1.357e-10
94.73	1.334e-10
94.8	1.426e-10
94.86	1.357e-10
94.93	1.357e-10
94.99	1.357e-10
95.05	1.311e-10
95.12	1.357e-10
95.18	1.334e-10
95.3	1.311e-10
95.36	1.357e-10
95.43	1.449e-10
95.49	1.449e-10
95.55	1.38e-10
95.62	1.472e-10
95.68	1.403e-10
95.75	1.495e-10
95.81	1.38e-10
95.88	1.38e-10
95.94	1.518e-10
96.01	1.449e-10
96.07	1.403e-10
96.14	1.38e-10
96.2	1.449e-10
96.26	1.518e-10
96.33	1.334e-10
96.39	1.38e-10
96.45	1.357e-10
96.52	1.127e-10
96.58	1.288e-10
96.65	1.357e-10
96.71	1.311e-10
96.77	1.196e-10
96.87	1.403e-10
96.94	1.173e-10
97	1.334e-10
97.06	1.357e-10
97.13	1.334e-10
97.19	1.265e-10
97.26	1.38e-10
97.32	1.334e-10
97.38	1.38e-10
97.45	1.334e-10
97.51	1.403e-10
97.58	1.242e-10
97.64	1.403e-10
97.7	1.334e-10
97.77	1.311e-10
97.83	1.311e-10
97.89	1.219e-10
97.96	1.426e-10
98.02	1.334e-10
98.09	1.357e-10
98.15	1.38e-10
98.21	1.173e-10
98.28	1.242e-10
98.34	1.403e-10
98.43	1.357e-10
98.49	1.357e-10
98.56	1.357e-10
98.62	1.426e-10
98.69	1.357e-10
98.75	1.265e-10
98.81	1.242e-10
98.88	1.495e-10
98.94	1.219e-10
99.01	1.15e-10
99.07	1.311e-10
99.13	1.242e-10
99.2	1.357e-10
99.26	1.173e-10
99.32	1.265e-10
99.39	1.334e-10
99.45	1.242e-10
99.52	1.173e-10
99.58	1.334e-10
99.64	1.311e-10
99.71	1.357e-10
99.77	1.152e-10
99.84	1.523e-10
99.9	1.431e-10
100	1.224e-10
100.06	1.19e-10
100.12	1.765e-10
100.19	1.42e-10
100.25	1.765e-10
100.32	1.765e-10
100.38	1.88e-10
100.44	1.926e-10
100.51	1.995e-10
100.57	1.811e-10
100.63	2.018e-10
100.7	2.041e-10
100.76	1.926e-10
100.83	2.248e-10
100.89	1.903e-10
100.95	1.811e-10
101.02	1.857e-10
101.08	1.903e-10
101.15	2.087e-10
101.21	1.88e-10
101.27	2.156e-10
101.34	2.018e-10
101.41	1.972e-10
101.47	1.995e-10
101.56	1.88e-10
101.63	2.041e-10
101.69	2.248e-10
101.75	2.018e-10
101.82	2.018e-10
101.88	1.903e-10
101.95	2.018e-10
102.01	2.11e-10
102.07	1.995e-10
102.14	2.156e-10
102.2	2.225e-10
102.27	2.225e-10
102.33	2.317e-10
102.39	2.064e-10
102.46	2.041e-10
102.52	2.248e-10
102.59	2.018e-10
102.65	1.949e-10
102.71	2.041e-10
102.78	2.064e-10
102.84	1.972e-10
102.91	1.995e-10
102.97	2.248e-10
103.03	2.064e-10
103.13	1.972e-10
103.2	1.742e-10
103.26	1.719e-10
103.32	1.696e-10
103.39	1.834e-10
103.45	1.88e-10
103.52	2.018e-10
103.58	1.995e-10
103.64	1.972e-10
103.71	2.087e-10
103.77	1.857e-10
103.83	1.788e-10
103.9	1.903e-10
103.96	1.512e-10
104.03	1.874e-10
104.09	1.883e-10
104.15	1.821e-10
104.22	1.912e-10
104.28	1.957e-10
104.35	2.225e-10
104.41	2.34e-10
104.47	2.432e-10
104.54	2.409e-10
104.6	2.133e-10
104.69	1.834e-10
104.76	1.903e-10
104.82	1.926e-10
104.89	2.455e-10
104.95	2.317e-10
105.01	2.317e-10
105.08	1.995e-10
105.14	1.903e-10
105.21	1.742e-10
105.27	1.742e-10
105.33	1.42e-10
105.4	1.627e-10
105.46	1.88e-10
105.53	1.811e-10
105.59	2.133e-10
105.65	2.202e-10
105.72	2.363e-10
105.78	2.156e-10
105.84	2.202e-10
105.91	1.765e-10
105.97	1.834e-10
106.04	1.535e-10
106.1	1.742e-10
106.16	1.443e-10
106.26	1.949e-10
106.32	2.179e-10
106.39	2.11e-10
106.45	2.524e-10
106.51	2.225e-10
106.58	2.248e-10
106.64	2.087e-10
106.71	1.788e-10
106.77	1.627e-10
106.83	1.719e-10
106.9	1.719e-10
106.96	1.627e-10
107.03	1.742e-10
107.09	1.949e-10
107.15	2.11e-10
107.22	2.018e-10
107.28	2.064e-10
107.35	2.133e-10
107.41	1.949e-10
107.47	1.995e-10
107.54	1.788e-10
107.6	1.788e-10
107.67	1.926e-10
107.73	1.926e-10
107.83	1.972e-10
107.89	2.041e-10
107.95	1.949e-10
108.02	1.972e-10
108.08	1.765e-10
108.14	1.926e-10
108.21	1.811e-10
108.27	1.788e-10
108.34	1.673e-10
108.4	1.742e-10
108.46	1.926e-10
108.53	1.926e-10
108.59	2.294e-10
108.66	1.995e-10
108.72	2.018e-10
108.78	1.995e-10
108.85	2.018e-10
108.91	1.765e-10
108.97	1.88e-10
109.04	1.627e-10
109.1	1.719e-10
109.17	1.489e-10
109.23	1.834e-10
109.29	1.811e-10
109.39	1.834e-10
109.45	1.995e-10
109.51	1.972e-10
109.58	1.926e-10
109.64	2.156e-10
109.71	2.11e-10
109.77	2.087e-10
109.83	1.857e-10
109.9	1.788e-10
109.96	1.834e-10
110.03	1.696e-10
110.09	1.903e-10
110.15	1.949e-10
110.22	1.857e-10
110.28	1.972e-10
110.34	2.041e-10
110.41	1.88e-10
110.47	1.765e-10
110.54	1.857e-10
110.6	1.673e-10
110.66	1.742e-10
110.73	1.581e-10
110.79	1.742e-10
110.86	1.834e-10
110.95	1.834e-10
111.01	2.11e-10
111.08	2.11e-10
111.14	1.788e-10
111.2	1.949e-10
111.27	1.765e-10
111.33	1.765e-10
111.39	1.489e-10
111.46	1.742e-10
111.52	1.604e-10
111.59	1.926e-10
111.65	1.834e-10
111.71	1.972e-10
111.78	1.88e-10
111.84	1.972e-10
111.91	1.926e-10
111.97	1.65e-10
112.03	1.788e-10
112.1	1.834e-10
112.16	1.673e-10
112.22	1.834e-10
112.29	1.696e-10
112.35	1.765e-10
112.42	1.88e-10
112.51	1.788e-10
112.57	1.88e-10
112.64	1.834e-10
112.7	1.857e-10
112.76	1.788e-10
112.83	1.834e-10
112.89	1.949e-10
112.96	1.604e-10
113.02	1.742e-10
113.08	1.995e-10
113.15	1.719e-10
113.21	1.834e-10
113.27	1.535e-10
113.34	1.673e-10
113.4	1.88e-10
113.47	1.834e-10
113.53	1.949e-10
113.6	2.041e-10
113.66	1.972e-10
113.72	1.926e-10
113.79	1.995e-10
113.85	1.765e-10
113.91	1.696e-10
113.98	1.903e-10
114.08	1.742e-10
114.14	1.88e-10
114.2	1.857e-10
114.27	1.88e-10
114.33	1.857e-10
114.4	2.087e-10
114.46	2.133e-10
114.52	1.857e-10
114.59	1.88e-10
114.65	1.972e-10
114.71	1.834e-10
114.78	1.949e-10
114.84	1.742e-10
114.91	1.765e-10
114.97	1.88e-10
115.03	2.041e-10
115.1	1.857e-10
115.16	1.926e-10
115.23	1.995e-10
115.29	1.903e-10
115.36	2.018e-10
115.42	1.857e-10
115.49	1.995e-10
115.55	2.018e-10
115.64	1.811e-10
115.7	1.949e-10
115.77	1.788e-10
115.83	2.018e-10
115.89	1.88e-10
115.96	2.087e-10
116.02	1.926e-10
116.09	1.88e-10
116.15	1.926e-10
116.21	1.788e-10
116.28	2.064e-10
116.35	1.995e-10
116.41	2.156e-10
116.48	1.995e-10
116.54	2.087e-10
116.6	2.064e-10
116.67	2.133e-10
116.73	2.087e-10
116.79	2.271e-10
116.86	2.11e-10
116.92	2.064e-10
116.99	2.064e-10
117.05	2.018e-10
117.11	2.018e-10
117.21	2.524e-10
117.27	1.811e-10
117.34	1.844e-10
117.4	1.763e-10
117.47	1.836e-10
117.53	1.531e-10
117.59	1.554e-10
117.66	1.921e-10
117.72	1.783e-10
117.78	2.106e-10
117.85	2.184e-10
117.91	2.108e-10
117.98	2.277e-10
118.04	2.07e-10
118.1	1.955e-10
118.17	1.909e-10
118.23	2.047e-10
118.3	1.748e-10
118.36	1.909e-10
118.42	1.932e-10
118.49	1.771e-10
118.55	1.633e-10
118.62	1.61e-10
118.68	1.725e-10
118.77	1.702e-10
118.84	1.656e-10
118.9	1.61e-10
118.97	1.656e-10
119.03	1.679e-10
119.09	1.587e-10
119.16	1.518e-10
119.22	1.633e-10
119.28	1.656e-10
119.35	1.587e-10
119.41	1.748e-10
119.48	1.564e-10
119.54	1.656e-10
119.6	1.472e-10
119.67	1.564e-10
119.73	1.564e-10
119.8	1.61e-10
119.86	1.794e-10
119.93	1.541e-10
119.99	1.633e-10
120.05	1.495e-10
120.12	1.656e-10
120.18	1.656e-10
120.24	1.449e-10
120.37	1.587e-10
120.44	1.587e-10
120.5	1.449e-10
120.57	1.61e-10
120.63	1.541e-10
120.69	1.541e-10
120.76	1.564e-10
120.82	1.426e-10
120.89	1.518e-10
120.95	1.518e-10
121.01	1.495e-10
121.08	1.61e-10
121.14	1.518e-10
121.2	1.495e-10
121.27	1.518e-10
121.33	1.495e-10
121.4	1.495e-10
121.46	1.449e-10
121.52	1.656e-10
121.59	1.541e-10
121.65	1.541e-10
121.72	1.449e-10
121.78	1.587e-10
121.84	1.541e-10
121.93	1.541e-10
121.99	1.495e-10
122.06	1.449e-10
122.12	1.564e-10
122.18	1.449e-10
122.25	1.518e-10
122.31	1.426e-10
122.38	1.587e-10
122.44	1.38e-10
122.5	1.357e-10
122.57	1.495e-10
122.63	1.449e-10
122.7	1.472e-10
122.76	1.403e-10
122.83	1.334e-10
122.89	1.357e-10
122.96	1.541e-10
123.02	1.311e-10
123.08	1.656e-10
123.15	1.288e-10
123.21	1.495e-10
123.27	1.449e-10
123.34	1.587e-10
123.4	1.449e-10
123.49	1.449e-10
123.56	1.334e-10
123.62	1.495e-10
123.69	1.357e-10
123.75	1.426e-10
123.81	1.265e-10
123.88	1.38e-10
123.94	1.357e-10
124.01	1.311e-10
124.07	1.311e-10
124.13	1.311e-10
124.2	1.403e-10
124.27	1.403e-10
124.33	1.173e-10
124.39	1.495e-10
124.46	1.288e-10
124.52	1.541e-10
124.59	1.449e-10
124.65	1.495e-10
124.71	1.38e-10
124.78	1.403e-10
124.84	1.311e-10
124.91	1.357e-10
124.97	1.38e-10
125.06	1.311e-10
125.13	1.334e-10
125.19	1.449e-10
125.26	1.403e-10
125.32	1.242e-10
125.38	1.242e-10
125.45	1.311e-10
125.51	1.265e-10
125.57	1.311e-10
125.64	1.449e-10
125.7	1.403e-10
125.77	1.196e-10
125.83	1.38e-10
125.89	1.449e-10
125.96	1.311e-10
126.02	1.426e-10
126.09	1.38e-10
126.15	1.357e-10
126.21	1.334e-10
126.28	1.219e-10
126.34	1.403e-10
126.41	1.357e-10
126.47	1.219e-10
126.53	1.311e-10
126.63	1.449e-10
126.69	1.15e-10
126.76	1.334e-10
126.82	1.242e-10
126.88	1.357e-10
126.95	1.242e-10
127.01	1.265e-10
127.08	1.196e-10
127.14	1.173e-10
127.2	1.288e-10
127.27	1.288e-10
127.33	1.196e-10
127.4	1.265e-10
127.46	1.242e-10
127.52	1.219e-10
127.59	1.38e-10
127.65	1.196e-10
127.71	1.38e-10
127.78	1.449e-10
127.84	1.265e-10
127.91	1.311e-10
127.97	1.219e-10
128.03	1.265e-10
128.1	1.242e-10
128.18	1.38e-10
128.25	1.403e-10
128.31	1.357e-10
128.37	1.173e-10
128.44	1.127e-10
128.5	1.334e-10
128.57	1.104e-10
128.63	1.242e-10
128.69	1.15e-10
128.76	1.242e-10
128.82	1.265e-10
128.88	1.104e-10
128.95	1.035e-10
129.01	1.219e-10
129.08	1.104e-10
129.14	1.334e-10
129.2	1.265e-10
129.27	1.173e-10
129.33	1.219e-10
129.4	1.265e-10
129.46	1.242e-10
129.53	1.311e-10
129.59	1.104e-10
129.65	1.219e-10
129.75	1.288e-10
129.82	1.265e-10
129.88	1.15e-10
129.95	1.311e-10
130.01	1.242e-10
[truncated: 206 more rows]

## Sheet: c
At	AI
	40 V/mm
0.11	2.54e-10
0.18	2.52e-10
0.24	2.58e-10
0.3	2.46e-10
0.37	2.44e-10
0.43	2.6e-10
0.5	2.48e-10
0.56	2.42e-10
0.62	2.54e-10
0.69	2.4e-10
0.75	2.54e-10
0.82	2.42e-10
0.88	2.46e-10
0.94	2.44e-10
1.01	2.6e-10
1.07	2.56e-10
1.13	2.52e-10
1.2	2.42e-10
1.26	2.38e-10
1.33	2.3e-10
1.39	2.46e-10
1.45	2.5e-10
1.52	2.56e-10
1.58	2.4e-10
1.65	2.4e-10
1.74	2.58e-10
1.8	2.56e-10
1.87	2.48e-10
1.93	2.42e-10
2	2.36e-10
2.06	2.42e-10
2.12	2.3e-10
2.19	2.3e-10
2.25	2.38e-10
2.32	2.32e-10
2.38	2.36e-10
2.44	2.56e-10
2.51	2.42e-10
2.57	2.4e-10
2.64	2.4e-10
2.71	2.36e-10
2.77	2.26e-10
2.83	2.28e-10
2.9	2.2e-10
2.96	2.36e-10
3.02	2.3e-10
3.09	2.4e-10
3.15	2.16e-10
3.22	2.3e-10
3.3	2.38e-10
3.36	2.46e-10
3.43	2.44e-10
3.49	2.42e-10
3.55	2.32e-10
3.62	2.26e-10
3.68	2.3e-10
3.74	2.24e-10
3.81	2.4e-10
3.87	2.12e-10
3.94	2.16e-10
4	2.32e-10
4.06	2.22e-10
4.13	2.16e-10
4.19	2.32e-10
4.26	2.26e-10
4.32	2.3e-10
4.39	2.16e-10
4.45	2.28e-10
4.51	2.24e-10
4.58	2.16e-10
4.64	2.26e-10
4.71	2.32e-10
4.77	2.1e-10
4.85	2.28e-10
4.92	2.46e-10
4.98	2.3e-10
5.04	2.32e-10
5.11	3.6e-10
5.17	4.18e-10
5.24	4.96e-10
5.3	5.18e-10
5.36	6.54e-10
5.43	5.94e-10
5.49	7.04e-10
5.56	7.28e-10
5.62	7.2e-10
5.68	7.2e-10
5.75	7.1e-10
5.81	7.04e-10
5.87	7.18e-10
5.94	7.4e-10
6	7.54e-10
6.07	7.62e-10
6.13	7.58e-10
6.2	7.68e-10
6.26	7.6e-10
6.32	7.62e-10
6.4	7.36e-10
6.47	7.46e-10
6.53	7.52e-10
6.6	7.5e-10
6.66	7.64e-10
6.73	7.52e-10
6.79	7.44e-10
6.86	7.3e-10
6.92	7.62e-10
6.98	7.4e-10
7.05	7.28e-10
7.11	7.46e-10
7.17	7.24e-10
7.24	7.7e-10
7.3	7.76e-10
7.37	7.88e-10
7.43	7.6e-10
7.49	7.86e-10
7.56	7.54e-10
7.62	7.5e-10
7.69	7.34e-10
7.75	7.52e-10
7.81	7.64e-10
7.88	7.82e-10
7.96	7.58e-10
8.02	7.52e-10
8.08	7.94e-10
8.15	7.88e-10
8.21	7.82e-10
8.28	7.86e-10
8.34	7.66e-10
8.4	7.76e-10
8.47	7.4e-10
8.53	7.44e-10
8.6	7.4e-10
8.66	7.36e-10
8.72	7.38e-10
8.79	7.4e-10
8.85	7.82e-10
8.92	7.74e-10
8.98	7.86e-10
9.04	7.86e-10
9.11	7.52e-10
9.17	7.58e-10
9.24	7.4e-10
9.3	7.3e-10
9.36	7.42e-10
9.43	7.7e-10
9.51	7.5e-10
9.58	7.66e-10
9.64	7.68e-10
9.7	7.84e-10
9.77	7.74e-10
9.83	7.68e-10
9.89	7.78e-10
9.96	7.62e-10
10.02	7.7e-10
10.09	7.74e-10
10.15	7.56e-10
10.21	7.46e-10
10.28	7.8e-10
10.34	7.48e-10
10.41	7.74e-10
10.47	7.58e-10
10.53	7.54e-10
10.6	7.42e-10
10.66	7.54e-10
10.73	7.52e-10
10.79	7.54e-10
10.86	7.64e-10
10.92	7.56e-10
10.99	7.78e-10
11.06	7.96e-10
11.13	7.74e-10
11.19	7.54e-10
11.25	7.58e-10
11.32	7.7e-10
11.38	7.76e-10
11.45	7.82e-10
11.51	7.64e-10
11.57	7.58e-10
11.64	7.66e-10
11.7	7.86e-10
11.77	7.6e-10
11.83	7.68e-10
11.9	7.78e-10
11.96	7.84e-10
12.02	7.62e-10
12.09	7.44e-10
12.15	7.52e-10
12.22	7.74e-10
12.28	7.8e-10
12.35	7.92e-10
12.41	7.62e-10
12.47	7.8e-10
12.54	7.62e-10
12.62	7.58e-10
12.69	7.88e-10
12.75	7.56e-10
12.81	7.98e-10
12.88	7.8e-10
12.94	7.76e-10
13.01	8.02e-10
13.07	7.82e-10
13.13	7.54e-10
13.2	7.6e-10
13.26	7.7e-10
13.33	7.78e-10
13.39	7.64e-10
13.45	7.64e-10
13.52	7.9e-10
13.58	7.8e-10
13.64	7.98e-10
13.71	7.88e-10
13.77	7.88e-10
13.84	7.8e-10
13.9	7.52e-10
13.96	7.54e-10
14.03	7.64e-10
14.09	7.66e-10
14.17	7.64e-10
14.24	7.82e-10
14.3	7.88e-10
14.36	7.84e-10
14.43	7.94e-10
14.49	8.02e-10
14.56	7.74e-10
14.62	7.72e-10
14.69	7.68e-10
14.75	7.62e-10
14.81	7.72e-10
14.88	7.6e-10
14.94	7.64e-10
15	7.7e-10
15.07	7.8e-10
15.13	7.78e-10
15.2	8e-10
15.26	7.94e-10
15.32	8.04e-10
15.39	8.02e-10
15.45	7.9e-10
15.52	7.88e-10
15.58	7.98e-10
15.64	7.98e-10
15.73	7.92e-10
15.79	7.9e-10
15.86	7.84e-10
15.92	7.88e-10
15.98	7.84e-10
16.05	7.96e-10
16.11	7.7e-10
16.17	8.02e-10
16.24	8.12e-10
16.3	7.96e-10
16.37	7.92e-10
16.43	7.9e-10
16.49	7.92e-10
16.56	8.06e-10
16.62	7.98e-10
16.69	8.18e-10
16.75	7.8e-10
16.81	8.08e-10
16.88	7.96e-10
16.94	8.08e-10
17.01	7.92e-10
17.07	8e-10
17.14	7.7e-10
17.2	8.06e-10
17.28	7.92e-10
17.35	7.86e-10
17.41	7.74e-10
17.48	7.84e-10
17.54	7.86e-10
17.6	7.76e-10
17.67	7.88e-10
17.73	7.92e-10
17.8	7.96e-10
17.86	7.08e-10
17.92	7.58e-10
17.99	6.44e-10
18.05	5.46e-10
18.11	5.5e-10
18.18	4.36e-10
18.24	3.88e-10
18.31	3.8e-10
18.37	3.54e-10
18.43	3.5e-10
18.5	3.34e-10
18.56	3.18e-10
18.62	3.04e-10
18.69	3.08e-10
18.75	2.92e-10
18.84	2.8e-10
18.9	2.72e-10
18.97	2.72e-10
19.03	2.74e-10
19.09	2.68e-10
19.16	2.68e-10
19.22	2.64e-10
19.29	2.62e-10
19.35	2.56e-10
19.42	2.56e-10
19.48	2.66e-10
19.54	2.56e-10
19.61	2.62e-10
19.67	2.48e-10
19.74	2.52e-10
19.8	2.56e-10
19.86	2.66e-10
20.05	2.56e-10
20.12	2.6e-10
20.18	2.62e-10
20.25	2.5e-10
20.31	2.5e-10
20.4	2.52e-10
20.46	2.54e-10
20.52	2.5e-10
20.59	2.46e-10
20.65	2.46e-10
20.71	2.52e-10
20.78	2.5e-10
20.84	2.62e-10
20.91	2.6e-10
20.97	2.56e-10
21.04	2.6e-10
21.1	2.52e-10
21.16	2.76e-10
21.23	2.64e-10
21.29	2.56e-10
21.36	2.56e-10
21.42	2.52e-10
21.48	2.58e-10
21.55	2.64e-10
21.61	2.6e-10
21.68	2.58e-10
21.74	2.52e-10
21.8	2.44e-10
21.87	2.5e-10
21.95	2.32e-10
22.01	2.42e-10
22.08	2.42e-10
22.14	2.24e-10
22.21	2.34e-10
22.27	2.24e-10
22.33	2.4e-10
22.4	2.4e-10
22.46	2.46e-10
22.52	2.48e-10
22.59	2.52e-10
22.65	2.36e-10
22.72	2.5e-10
22.78	2.3e-10
22.84	2.18e-10
22.91	2.22e-10
22.97	2.28e-10
23.04	2.4e-10
23.1	2.22e-10
23.17	2.32e-10
23.23	2.46e-10
23.29	2.3e-10
23.36	2.16e-10
23.42	2.24e-10
23.5	2.12e-10
23.57	2.22e-10
23.63	2e-10
23.7	2.2e-10
23.76	2.18e-10
23.82	2.06e-10
23.89	2.12e-10
23.95	2.18e-10
24.02	2.26e-10
24.08	2.18e-10
24.14	2.16e-10
24.21	2.28e-10
24.27	2.24e-10
24.34	2.14e-10
24.4	2.14e-10
24.46	2.2e-10
24.53	2.32e-10
24.59	2.24e-10
24.66	2.2e-10
24.72	2.28e-10
24.78	2.18e-10
24.85	2.16e-10
24.91	2.16e-10
24.98	2.12e-10
25.06	2.12e-10
25.12	2.06e-10
25.19	2.02e-10
25.25	2.16e-10
25.32	2.16e-10
25.38	2.22e-10
25.45	2.2e-10
25.51	2.16e-10
25.57	2.12e-10
25.64	2.32e-10
25.7	2.14e-10
25.77	2.22e-10
25.83	2.02e-10
25.89	2.2e-10
25.96	2.1e-10
26.02	2.16e-10
26.08	2.3e-10
26.15	2.18e-10
26.21	2.28e-10
26.28	2.3e-10
26.34	2.28e-10
26.4	2.16e-10
26.47	2.16e-10
26.53	2.2e-10
26.61	2.14e-10
26.68	2.14e-10
26.74	2.1e-10
26.8	2.22e-10
26.87	2.2e-10
26.93	2.1e-10
27	2.12e-10
27.06	2.12e-10
27.12	2.12e-10
27.19	2.2e-10
27.25	2.24e-10
27.32	2.2e-10
27.38	2.34e-10
27.44	2.24e-10
27.51	2.16e-10
27.57	2.12e-10
27.64	2.26e-10
27.7	2.22e-10
27.76	2.3e-10
27.83	2.26e-10
27.89	2.14e-10
27.95	2.12e-10
28.02	2.12e-10
28.08	2.14e-10
28.17	2.1e-10
28.23	2.24e-10
28.29	2.16e-10
28.36	2.18e-10
28.42	4.22e-10
28.49	4.07e-10
28.55	4.13e-10
28.61	7.05e-10
28.68	3.91e-10
28.74	7.07e-10
28.81	5.91e-10
28.87	6.03e-10
28.93	6.11e-10
29	6.19e-10
29.06	6.41e-10
29.13	6.43e-10
29.19	6.59e-10
29.25	6.67e-10
29.32	6.67e-10
29.38	6.73e-10
29.45	6.43e-10
29.51	6.59e-10
29.57	6.45e-10
29.64	6.69e-10
29.72	6.91e-10
29.78	6.83e-10
29.85	6.55e-10
29.91	6.73e-10
29.98	6.67e-10
30.04	6.71e-10
30.1	6.55e-10
30.17	6.69e-10
30.23	6.57e-10
30.3	6.85e-10
30.36	6.63e-10
30.42	6.75e-10
30.49	6.85e-10
30.55	6.63e-10
30.62	6.81e-10
30.68	6.65e-10
30.74	6.55e-10
30.81	6.53e-10
30.87	6.53e-10
30.93	6.45e-10
31	6.53e-10
31.06	6.63e-10
31.13	6.59e-10
31.19	6.43e-10
31.28	6.47e-10
31.34	6.45e-10
31.4	6.45e-10
31.47	6.11e-10
31.53	6.31e-10
31.6	6.15e-10
31.66	6.19e-10
31.72	6.33e-10
31.79	6.45e-10
31.85	6.51e-10
31.92	6.25e-10
31.98	6.25e-10
32.04	6.47e-10
32.11	6.37e-10
32.17	6.31e-10
32.24	6.29e-10
32.3	6.31e-10
32.36	6.41e-10
32.43	6.33e-10
32.49	6.39e-10
32.56	6.35e-10
32.62	6.55e-10
32.69	6.33e-10
32.75	6.27e-10
32.83	6.13e-10
32.9	6.39e-10
32.96	6.17e-10
33.02	6.09e-10
33.09	6.31e-10
33.15	6.31e-10
33.22	6.29e-10
33.28	6.31e-10
33.34	6.37e-10
33.41	6.55e-10
33.47	6.39e-10
33.53	6.47e-10
33.6	6.33e-10
33.66	6.13e-10
33.73	6.25e-10
33.79	6.25e-10
33.85	6.39e-10
33.92	6.37e-10
33.98	6.49e-10
34.05	6.59e-10
34.11	6.41e-10
34.17	6.69e-10
34.24	6.65e-10
34.3	6.57e-10
34.39	6.39e-10
34.45	6.67e-10
34.52	6.41e-10
34.58	6.35e-10
34.64	6.49e-10
34.71	6.69e-10
34.77	6.73e-10
34.84	6.85e-10
34.9	6.75e-10
34.97	6.67e-10
35.03	6.63e-10
35.09	6.81e-10
35.16	6.59e-10
35.22	6.75e-10
35.29	6.73e-10
35.35	6.49e-10
35.42	6.59e-10
35.48	6.85e-10
35.54	6.63e-10
35.61	6.55e-10
35.67	6.67e-10
35.74	6.63e-10
35.8	6.73e-10
35.86	6.49e-10
35.94	6.47e-10
36.01	6.51e-10
36.07	6.51e-10
36.13	6.23e-10
36.2	6.55e-10
36.26	6.41e-10
36.32	6.51e-10
36.39	6.45e-10
36.45	6.49e-10
36.52	6.41e-10
36.58	6.27e-10
36.64	6.57e-10
36.71	6.45e-10
36.77	6.39e-10
36.84	6.29e-10
36.9	6.37e-10
36.96	6.53e-10
37.03	6.35e-10
37.09	6.41e-10
37.16	6.41e-10
37.22	6.51e-10
37.28	6.51e-10
37.35	6.25e-10
37.41	6.55e-10
37.5	6.49e-10
37.57	6.37e-10
37.63	6.51e-10
37.69	6.69e-10
37.76	6.41e-10
37.82	6.41e-10
37.89	6.43e-10
37.95	6.31e-10
38.01	6.49e-10
38.08	6.43e-10
38.14	6.53e-10
38.21	6.41e-10
38.27	6.77e-10
38.33	6.61e-10
38.4	6.61e-10
38.46	6.99e-10
38.52	6.77e-10
38.59	6.67e-10
38.65	6.61e-10
38.72	6.63e-10
38.78	6.69e-10
38.84	6.63e-10
38.91	6.63e-10
38.97	6.65e-10
39.06	6.65e-10
39.12	6.69e-10
39.19	6.69e-10
39.25	6.71e-10
39.31	6.89e-10
39.38	6.63e-10
39.44	6.73e-10
39.5	6.77e-10
39.57	6.69e-10
39.63	6.71e-10
39.7	6.75e-10
39.76	6.63e-10
39.83	6.67e-10
39.89	6.73e-10
39.95	6.47e-10
40.02	6.71e-10
40.08	6.87e-10
40.15	6.75e-10
40.21	6.65e-10
40.28	6.75e-10
40.34	6.71e-10
40.4	6.65e-10
40.47	6.75e-10
40.53	6.79e-10
40.61	6.71e-10
40.68	6.73e-10
40.74	6.81e-10
40.8	6.97e-10
40.87	6.79e-10
40.93	5.87e-10
41	4.85e-10
41.06	3.75e-10
41.12	4.32e-10
41.19	3.76e-10
41.25	3.24e-10
41.32	3.12e-10
41.38	3.46e-10
41.44	3.3e-10
41.51	3.16e-10
41.57	2.98e-10
41.63	3.12e-10
41.7	2.9e-10
41.77	2.86e-10
41.83	2.68e-10
41.89	2.72e-10
41.96	2.66e-10
42.02	2.44e-10
42.08	2.72e-10
42.17	2.62e-10
42.24	2.6e-10
42.3	2.64e-10
42.36	2.48e-10
42.43	2.6e-10
42.49	2.58e-10
42.56	2.8e-10
42.62	2.68e-10
42.68	2.5e-10
42.75	2.5e-10
42.81	2.52e-10
42.87	2.62e-10
42.94	2.6e-10
43	2.52e-10
43.07	2.44e-10
43.13	2.44e-10
43.19	2.66e-10
43.26	2.44e-10
43.32	2.46e-10
43.39	2.34e-10
43.45	2.4e-10
43.51	2.38e-10
43.58	2.28e-10
43.64	2.48e-10
43.73	2.42e-10
43.79	2.4e-10
43.86	2.4e-10
43.92	2.38e-10
43.98	2.46e-10
44.05	2.46e-10
44.11	2.36e-10
44.18	2.46e-10
44.24	2.24e-10
44.3	2.34e-10
44.37	2.24e-10
44.43	2.26e-10
44.5	2.18e-10
44.56	2.14e-10
44.63	2.08e-10
44.69	2.14e-10
44.75	2.28e-10
44.82	2.22e-10
44.88	2.26e-10
44.94	2.2e-10
45.01	2.08e-10
45.07	2.14e-10
45.14	2.06e-10
45.2	2.12e-10
45.29	2.24e-10
45.35	2.16e-10
45.41	2.22e-10
45.48	2.26e-10
45.54	2.12e-10
45.61	2.1e-10
45.67	2.14e-10
45.73	2.12e-10
45.8	2.1e-10
45.86	2.1e-10
45.92	2.02e-10
45.99	2.04e-10
46.05	2.08e-10
46.12	2.12e-10
46.18	2.1e-10
46.25	2.1e-10
46.31	2.08e-10
46.37	2.26e-10
46.44	1.96e-10
46.5	2.08e-10
46.56	2.06e-10
46.63	2.16e-10
46.69	2.14e-10
46.76	2.18e-10
46.85	2.18e-10
46.91	2.12e-10
46.97	2.16e-10
47.04	2.22e-10
47.1	2.08e-10
47.17	2e-10
47.23	2.14e-10
47.3	2.1e-10
47.36	2.04e-10
47.42	2.04e-10
47.49	1.9e-10
47.55	2e-10
47.62	2.18e-10
47.68	2e-10
47.74	1.98e-10
47.81	2.08e-10
47.87	1.94e-10
47.93	1.96e-10
48	1.92e-10
48.06	2.04e-10
48.13	2.1e-10
48.19	2.08e-10
48.25	2.08e-10
48.32	2.12e-10
48.39	2.04e-10
48.45	2.1e-10
48.52	2.08e-10
48.58	2.18e-10
48.64	1.98e-10
48.71	2.1e-10
48.77	2.16e-10
48.84	2e-10
48.9	1.96e-10
48.96	1.96e-10
49.03	1.8e-10
49.09	1.82e-10
49.16	1.86e-10
49.22	1.94e-10
49.28	1.9e-10
49.35	2.08e-10
49.41	2.02e-10
49.48	1.92e-10
49.54	2e-10
49.6	1.9e-10
49.67	2e-10
49.73	1.98e-10
49.8	2.04e-10
49.86	1.9e-10
49.94	1.92e-10
50.01	1.96e-10
50.07	2.04e-10
50.14	2.08e-10
50.2	1.94e-10
50.26	1.92e-10
50.33	1.96e-10
50.39	1.86e-10
50.45	1.94e-10
50.52	1.78e-10
50.58	2.02e-10
50.65	1.9e-10
50.71	1.86e-10
50.78	1.9e-10
50.84	1.98e-10
50.9	1.82e-10
50.97	2e-10
51.04	1.92e-10
51.1	1.9e-10
51.16	2.1e-10
51.23	1.94e-10
51.29	2.08e-10
51.36	2.04e-10
51.42	2.12e-10
51.5	2e-10
51.56	1.86e-10
51.63	2.02e-10
51.69	2e-10
51.76	2.1e-10
51.82	1.92e-10
51.88	2.08e-10
51.95	1.94e-10
52.01	2.04e-10
52.07	1.9e-10
52.14	1.92e-10
52.2	1.96e-10
52.27	2.04e-10
52.33	1.96e-10
52.39	1.92e-10
52.46	2.02e-10
52.52	1.94e-10
52.59	1.86e-10
52.65	1.92e-10
52.71	1.8e-10
52.78	1.84e-10
52.84	2.02e-10
52.91	1.9e-10
52.97	2.04e-10
53.06	1.98e-10
53.12	2.04e-10
53.19	2.04e-10
53.25	1.94e-10
53.32	2.06e-10
53.38	2e-10
53.44	1.98e-10
53.51	2.02e-10
53.57	1.9e-10
53.64	2.04e-10
53.7	1.86e-10
53.76	2.02e-10
53.83	2e-10
53.89	1.86e-10
53.96	2.02e-10
54.02	3.02e-10
54.08	1.66e-10
54.15	3.24e-10
54.21	3.68e-10
54.27	4.02e-10
54.34	4.1e-10
54.4	4.28e-10
54.47	4.5e-10
54.53	4.42e-10
54.62	4.8e-10
54.69	4.7e-10
54.75	4.74e-10
54.81	4.7e-10
54.88	4.74e-10
54.94	4.9e-10
55.01	4.76e-10
55.07	4.88e-10
55.13	4.82e-10
55.2	4.7e-10
55.26	4.84e-10
55.33	5.1e-10
55.39	5.14e-10
55.45	4.94e-10
55.52	4.76e-10
55.58	4.96e-10
55.65	4.54e-10
55.71	4.84e-10
55.77	4.64e-10
55.84	4.94e-10
55.9	4.84e-10
55.97	4.94e-10
56.03	4.66e-10
56.09	4.94e-10
56.19	4.86e-10
56.25	4.8e-10
56.31	4.86e-10
56.38	4.46e-10
56.44	4.6e-10
56.5	4.72e-10
56.57	4.84e-10
56.63	4.74e-10
56.7	4.74e-10
56.76	4.92e-10
56.82	4.72e-10
56.89	4.8e-10
56.95	4.78e-10
57.02	4.6e-10
57.08	4.58e-10
57.14	4.6e-10
57.21	4.66e-10
57.27	4.76e-10
57.34	4.72e-10
57.4	4.84e-10
57.47	4.9e-10
57.53	4.86e-10
57.59	4.68e-10
57.66	4.5e-10
57.75	4.62e-10
57.81	4.92e-10
57.87	4.52e-10
57.94	4.56e-10
58	4.62e-10
58.07	4.54e-10
58.13	4.68e-10
58.19	4.58e-10
58.26	4.54e-10
58.32	4.36e-10
58.39	4.64e-10
58.45	4.66e-10
58.51	4.44e-10
58.58	4.66e-10
58.64	4.82e-10
58.7	4.76e-10
58.77	4.76e-10
58.83	4.88e-10
58.9	4.66e-10
58.96	4.8e-10
59.03	4.74e-10
59.09	4.76e-10
59.15	4.66e-10
59.22	4.6e-10
59.31	4.64e-10
59.37	4.98e-10
59.44	5.1e-10
59.5	4.74e-10
59.56	4.72e-10
59.63	4.64e-10
59.69	4.82e-10
59.76	4.82e-10
59.82	4.84e-10
59.88	4.82e-10
59.95	5.04e-10
60.01	5.06e-10
60.08	4.68e-10
60.14	4.72e-10
60.2	4.84e-10
60.27	4.84e-10
60.33	4.76e-10
60.4	4.76e-10
60.46	5.12e-10
60.52	4.84e-10
60.59	4.88e-10
60.65	4.66e-10
60.71	4.82e-10
60.78	4.86e-10
60.87	4.84e-10
60.93	4.76e-10
61	4.82e-10
61.06	4.68e-10
61.13	4.64e-10
61.19	4.68e-10
61.26	4.92e-10
61.32	4.86e-10
61.39	4.7e-10
61.45	5.04e-10
61.52	5.12e-10
61.58	5.08e-10
61.64	5.08e-10
61.71	5.18e-10
61.77	4.98e-10
61.83	4.68e-10
61.9	4.4e-10
61.96	4.76e-10
62.03	4.5e-10
62.09	4.88e-10
62.15	4.9e-10
62.22	5.14e-10
62.28	5e-10
62.35	4.9e-10
62.43	4.98e-10
62.49	4.76e-10
62.55	4.72e-10
62.62	4.74e-10
62.68	4.54e-10
62.75	4.7e-10
62.81	4.38e-10
62.87	4.94e-10
62.94	5.08e-10
63	4.98e-10
63.06	4.98e-10
63.13	4.94e-10
63.19	4.82e-10
63.26	4.84e-10
63.32	4.54e-10
63.38	4.64e-10
63.45	4.68e-10
63.51	4.7e-10
63.58	4.72e-10
63.64	4.66e-10
63.7	4.82e-10
63.77	4.6e-10
63.83	4.6e-10
63.9	4.9e-10
63.98	4.62e-10
64.05	4.52e-10
64.11	4.56e-10
64.18	4.62e-10
64.24	4.64e-10
64.31	4.56e-10
64.37	4.68e-10
64.43	4.62e-10
64.5	4.66e-10
64.56	4.56e-10
64.62	4.52e-10
64.69	4.42e-10
64.75	4.44e-10
64.82	4.52e-10
64.88	4.38e-10
64.94	4.54e-10
65.01	4.54e-10
65.07	4.72e-10
65.14	4.66e-10
65.2	4.66e-10
65.26	4.9e-10
65.33	4.64e-10
65.39	4.4e-10
65.46	4.62e-10
65.55	4.46e-10
65.61	4.44e-10
65.68	4.62e-10
65.74	4.6e-10
65.8	4.44e-10
65.87	4.66e-10
65.93	4.56e-10
65.99	4.6e-10
66.06	4.64e-10
66.12	4.58e-10
66.19	4.44e-10
66.25	4.72e-10
66.31	4.7e-10
66.38	4.74e-10
66.44	4.44e-10
66.5	4.7e-10
66.57	4.76e-10
66.63	4.76e-10
66.7	4.82e-10
66.76	4.7e-10
66.82	4.64e-10
66.89	4.48e-10
66.95	4.56e-10
67.02	4.72e-10
67.1	4.72e-10
67.16	4.6e-10
67.22	4.74e-10
67.29	4.74e-10
67.35	4.54e-10
67.42	4.5e-10
67.48	4.6e-10
67.54	4.66e-10
67.61	4.56e-10
67.67	4.7e-10
67.73	4.7e-10
67.8	4.54e-10
67.86	4.64e-10
67.93	4.64e-10
67.99	4.66e-10
68.06	4.62e-10
68.12	4.8e-10
68.18	4.7e-10
68.25	4.68e-10
68.31	4.78e-10
68.37	4.7e-10
68.44	4.62e-10
68.5	4.72e-10
68.57	4.72e-10
68.66	4.68e-10
68.72	4.58e-10
68.79	4.58e-10
68.85	4.6e-10
68.92	4.64e-10
68.98	4.68e-10
69.05	4.72e-10
69.11	4.82e-10
69.17	4.74e-10
69.24	4.72e-10
69.3	4.74e-10
69.37	4.82e-10
69.43	5.04e-10
69.5	4.86e-10
69.56	4.96e-10
69.62	4.82e-10
69.69	4.76e-10
69.75	4.68e-10
69.81	4.82e-10
69.88	4.76e-10
69.94	4.88e-10
70.01	4.96e-10
70.07	4.68e-10
70.13	4.66e-10
70.22	4.66e-10
70.28	4.8e-10
70.35	4.9e-10
70.41	4.86e-10
70.48	4.92e-10
70.54	5.06e-10
70.6	4.92e-10
70.67	5.18e-10
70.73	4.98e-10
70.79	4.92e-10
70.86	4.88e-10
70.92	4.94e-10
70.99	5.16e-10
71.05	4.94e-10
71.11	5.42e-10
71.18	5.12e-10
71.24	5.08e-10
71.31	5.02e-10
71.37	4.98e-10
71.43	5.04e-10
71.5	5.14e-10
71.56	5.12e-10
71.63	5.14e-10
71.69	5.16e-10
71.79	5.12e-10
71.85	5.06e-10
71.91	5.02e-10
71.98	5.04e-10
72.04	4.98e-10
72.11	5.16e-10
72.17	5.36e-10
72.23	5.22e-10
72.3	5.06e-10
72.36	4.98e-10
72.42	5.2e-10
72.49	5.12e-10
72.55	5.06e-10
72.62	5.42e-10
72.68	5.12e-10
72.75	5.22e-10
72.81	5.08e-10
72.87	5.14e-10
72.94	5.08e-10
73	4.84e-10
73.07	5.06e-10
73.13	4.9e-10
73.19	5.02e-10
73.26	4.86e-10
73.35	4.96e-10
73.41	4.86e-10
73.47	4.9e-10
73.54	5e-10
73.6	5.22e-10
73.67	5.08e-10
73.73	5.12e-10
73.79	4.96e-10
73.86	4.94e-10
73.92	4.9e-10
73.99	4.86e-10
74.05	4.74e-10
74.12	4.84e-10
74.18	4.9e-10
74.24	5.02e-10
74.31	4.76e-10
74.37	4.42e-10
74.44	4.18e-10
74.5	3.92e-10
74.56	3.69e-10
74.63	3.98e-10
74.69	3.52e-10
74.75	3.84e-10
74.82	3.68e-10
74.91	3.64e-10
74.97	3.22e-10
75.04	3.24e-10
75.1	3.28e-10
75.17	3.02e-10
75.23	2.96e-10
75.29	3.02e-10
75.36	2.8e-10
75.42	2.78e-10
75.48	2.78e-10
75.55	2.78e-10
75.61	2.74e-10
75.68	2.9e-10
75.74	2.68e-10
75.8	2.7e-10
75.87	2.58e-10
75.93	2.56e-10
76	2.54e-10
76.06	2.62e-10
76.12	2.5e-10
76.19	2.58e-10
76.25	2.5e-10
76.32	2.54e-10
76.38	2.72e-10
76.47	2.52e-10
76.53	2.54e-10
76.6	2.52e-10
76.66	2.4e-10
76.72	2.5e-10
76.79	2.26e-10
76.85	2.48e-10
76.92	2.28e-10
76.98	2.4e-10
77.04	2.36e-10
77.11	2.36e-10
77.17	2.36e-10
77.24	2.44e-10
77.3	2.36e-10
77.36	2.36e-10
77.43	2.36e-10
77.49	2.22e-10
77.56	2.32e-10
77.62	2.22e-10
77.68	2.24e-10
77.75	2.3e-10
77.81	2.26e-10
77.87	2.34e-10
77.94	2.24e-10
78.03	2.42e-10
78.1	2.36e-10
78.16	2.12e-10
78.22	2.34e-10
78.29	2.3e-10
78.35	2.28e-10
78.42	2.22e-10
78.48	2.12e-10
78.54	2.14e-10
78.61	2.22e-10
78.67	2.22e-10
78.74	2.26e-10
78.8	2.32e-10
78.86	2.26e-10
78.93	2.3e-10
78.99	2.2e-10
79.06	2.14e-10
79.12	2.2e-10
79.18	2.28e-10
79.25	2.24e-10
79.31	2.28e-10
79.37	2.26e-10
79.44	2.14e-10
79.5	2.14e-10
79.6	2.18e-10
79.66	2.14e-10
79.72	2.06e-10
79.79	2.2e-10
79.85	2.08e-10
79.92	2.12e-10
79.98	2.26e-10
80.04	2.16e-10
80.11	2.2e-10
80.17	2.14e-10
80.24	2.2e-10
80.3	2.22e-10
80.37	2.26e-10
80.43	2.12e-10
80.5	2.2e-10
80.56	2.08e-10
80.63	2.1e-10
80.69	2.16e-10
80.75	2.1e-10
80.82	2.14e-10
80.88	2.12e-10
80.94	2.1e-10
81.01	2.1e-10
81.07	1.96e-10
81.16	2.12e-10
81.22	1.96e-10
81.28	2.04e-10
81.35	2.04e-10
81.41	2.08e-10
81.48	2.08e-10
81.54	2.16e-10
81.6	2.22e-10
81.67	2.16e-10
81.73	2.04e-10
81.8	2.14e-10
81.86	2.08e-10
81.92	2.08e-10
81.99	2.08e-10
82.05	2e-10
82.12	2.18e-10
82.18	2.14e-10
82.24	2.1e-10
82.31	2.12e-10
82.37	2.08e-10
82.44	2.02e-10
82.5	2.02e-10
82.56	2.02e-10
82.63	1.96e-10
82.72	1.9e-10
82.78	2e-10
82.85	2.06e-10
82.91	1.92e-10
82.98	1.96e-10
83.04	1.86e-10
83.1	1.96e-10
83.17	1.98e-10
83.23	1.9e-10
83.3	1.96e-10
83.36	1.86e-10
83.42	1.88e-10
83.49	1.98e-10
83.55	1.86e-10
83.61	1.96e-10
83.68	1.84e-10
83.74	2e-10
83.81	2.12e-10
83.87	2.02e-10
83.94	1.8e-10
84	2.04e-10
84.07	1.94e-10
84.13	1.82e-10
84.2	1.82e-10
84.28	1.7e-10
84.35	1.88e-10
84.41	1.8e-10
84.47	1.98e-10
84.54	2e-10
84.6	2.12e-10
84.67	1.88e-10
84.73	1.9e-10
84.79	1.9e-10
84.86	1.96e-10
84.92	1.9e-10
84.99	1.86e-10
85.05	1.86e-10
85.12	1.7e-10
85.18	1.92e-10
85.24	2.08e-10
85.31	1.92e-10
85.37	1.94e-10
85.43	1.73e-10
85.5	1.87e-10
85.56	1.67e-10
85.63	3.33e-10
85.69	2.57e-10
85.75	2.69e-10
85.84	2.81e-10
85.91	3.15e-10
85.97	3.13e-10
86.04	3.03e-10
86.1	3.17e-10
86.16	3.17e-10
86.23	3.25e-10
86.29	3.37e-10
86.36	3.25e-10
86.42	3.33e-10
86.48	3.21e-10
86.55	3.31e-10
86.61	3.07e-10
86.68	3.19e-10
86.74	3.15e-10
86.8	3.33e-10
86.87	3.41e-10
86.93	3.39e-10
86.99	3.17e-10
87.06	3.13e-10
87.12	3.29e-10
87.19	3.11e-10
87.25	3.09e-10
87.31	3.15e-10
87.41	3.23e-10
87.47	3.35e-10
87.54	3.25e-10
87.6	3.43e-10
87.66	3.31e-10
87.73	3.39e-10
87.79	3.37e-10
87.86	3.35e-10
87.92	3.25e-10
87.98	3.27e-10
88.05	3.31e-10
88.11	3.13e-10
88.17	3.15e-10
88.24	3.11e-10
88.3	3.51e-10
88.37	3.27e-10
88.43	3.37e-10
88.49	3.41e-10
88.56	3.29e-10
88.62	3.15e-10
88.69	3.23e-10
88.75	3.23e-10
88.81	3.37e-10
88.88	3.41e-10
88.97	3.39e-10
89.03	3.39e-10
89.1	3.57e-10
89.16	3.41e-10
89.22	3.53e-10
89.29	3.45e-10
89.35	3.39e-10
89.41	3.35e-10
89.48	3.19e-10
89.54	3.15e-10
89.61	3.01e-10
89.67	3.11e-10
89.73	3.19e-10
89.8	3.61e-10
89.86	3.51e-10
89.93	3.55e-10
89.99	3.63e-10
90.05	3.47e-10
90.12	3.31e-10
90.18	3.25e-10
90.24	3.13e-10
90.31	3.29e-10
90.37	3.29e-10
90.44	3.25e-10
90.53	3.61e-10
90.59	3.45e-10
90.66	3.71e-10
90.72	3.55e-10
90.78	3.45e-10
90.85	3.37e-10
90.91	3.43e-10
90.98	3.31e-10
91.04	3.29e-10
91.1	3.45e-10
91.17	3.39e-10
91.23	3.33e-10
91.3	3.65e-10
91.36	3.15e-10
91.43	3.55e-10
91.49	3.49e-10
91.55	3.23e-10
91.62	3.15e-10
91.68	3.17e-10
91.75	3.09e-10
91.81	3.19e-10
91.88	3.31e-10
91.94	3.45e-10
92	3.27e-10
92.09	3.35e-10
92.16	3.39e-10
92.22	3.37e-10
92.29	3.29e-10
92.35	3.31e-10
92.41	3.33e-10
92.48	3.47e-10
92.54	3.19e-10
92.6	3.23e-10
92.67	3.33e-10
92.73	3.25e-10
92.8	3.27e-10
92.86	3.33e-10
92.92	3.37e-10
92.99	3.21e-10
93.05	3.57e-10
93.12	3.45e-10
93.18	3.43e-10
93.25	3.49e-10
93.31	3.41e-10
93.38	3.49e-10
93.44	3.33e-10
93.5	3.31e-10
93.57	3.33e-10
93.66	3.53e-10
93.72	3.57e-10
93.78	3.29e-10
93.85	3.19e-10
93.91	2.99e-10
93.98	3.17e-10
94.04	3.33e-10
94.1	3.21e-10
94.17	3.35e-10
94.23	3.53e-10
94.29	3.65e-10
94.36	3.43e-10
94.42	3.47e-10
94.49	3.35e-10
94.55	3.27e-10
94.61	3.55e-10
94.68	3.37e-10
94.74	3.39e-10
94.81	3.47e-10
94.87	3.25e-10
94.93	3.55e-10
95	3.23e-10
95.06	3.19e-10
95.13	3.35e-10
95.22	3.49e-10
95.28	3.51e-10
95.35	3.29e-10
95.41	3.45e-10
95.48	3.69e-10
95.54	3.55e-10
95.6	3.61e-10
95.67	3.61e-10
95.73	3.65e-10
95.8	3.43e-10
95.86	3.41e-10
95.92	3.45e-10
95.99	3.39e-10
96.05	3.37e-10
96.12	3.63e-10
96.18	3.65e-10
96.24	3.71e-10
96.31	3.71e-10
96.37	3.57e-10
96.44	3.27e-10
96.5	3.43e-10
96.56	3.41e-10
96.63	3.51e-10
96.69	3.41e-10
96.79	3.25e-10
96.85	3.45e-10
96.91	3.41e-10
96.98	3.67e-10
97.04	3.67e-10
97.11	3.43e-10
97.17	3.27e-10
97.23	3.57e-10
97.3	3.55e-10
97.36	3.41e-10
97.42	3.25e-10
97.49	3.19e-10
97.55	3.29e-10
97.62	3.15e-10
97.68	3.06e-10
97.74	2.98e-10
97.81	2.94e-10
97.87	2.82e-10
97.94	2.74e-10
98	2.74e-10
98.06	2.66e-10
98.13	2.58e-10
98.19	2.56e-10
98.25	2.42e-10
98.35	2.33e-10
98.42	2.37e-10
98.48	2.23e-10
98.54	2.22e-10
98.61	2.32e-10
98.67	2.44e-10
98.74	2.32e-10
98.8	2.32e-10
98.86	2.34e-10
98.93	2.16e-10
98.99	2.26e-10
99.06	2.24e-10
99.12	2.26e-10
99.18	2.24e-10
99.25	2.3e-10
99.31	2.26e-10
99.38	2.12e-10
99.44	2.18e-10
99.5	2.22e-10
99.57	2.18e-10
99.63	2.24e-10
99.69	2.24e-10
99.76	2.3e-10
99.82	2.36e-10
99.92	2.26e-10
99.98	2.28e-10
100.05	2.12e-10
100.11	2.16e-10
100.18	2.16e-10
100.24	1.98e-10
100.3	2.04e-10
100.37	2e-10
100.43	1.96e-10
100.5	1.98e-10
100.56	2.1e-10
100.62	2.08e-10
100.69	2.08e-10
100.75	2.06e-10
100.82	2e-10
100.88	2.2e-10
100.94	2.1e-10
101.01	2e-10
101.07	2.04e-10
101.14	2.12e-10
101.2	1.96e-10
101.26	2.1e-10
101.33	2.04e-10
101.39	1.96e-10
101.48	2.02e-10
101.55	1.84e-10
101.61	1.98e-10
101.68	1.9e-10
101.74	1.92e-10
101.81	1.9e-10
101.87	1.96e-10
101.93	2.04e-10
102	1.9e-10
102.06	1.84e-10
102.12	1.98e-10
102.19	2e-10
102.25	1.98e-10
102.32	2.14e-10
102.38	2.08e-10
102.44	1.86e-10
102.51	2e-10
102.57	1.94e-10
102.63	2e-10
102.7	1.96e-10
102.76	2.06e-10
102.83	1.9e-10
102.89	2.06e-10
102.96	2.16e-10
103.08	1.92e-10
103.15	2.02e-10
103.21	2e-10
103.28	1.84e-10
103.34	1.96e-10
103.4	1.88e-10
103.47	1.94e-10
103.53	1.96e-10
103.6	1.88e-10
103.66	2.1e-10
103.72	2e-10
103.79	2.02e-10
103.85	1.96e-10
103.92	2e-10
103.98	1.88e-10
104.04	1.84e-10
104.11	1.92e-10
104.17	1.84e-10
104.24	2.04e-10
104.3	1.98e-10
104.36	1.92e-10
104.43	1.86e-10
104.49	1.86e-10
104.56	1.86e-10
104.65	1.88e-10
104.71	1.84e-10
104.77	1.8e-10
104.84	1.78e-10
104.9	1.78e-10
104.96	1.96e-10
105.03	1.96e-10
105.09	2e-10
105.16	1.9e-10
105.22	1.82e-10
105.28	1.78e-10
105.35	1.94e-10
105.41	1.94e-10
105.48	1.86e-10
105.54	1.98e-10
105.6	1.84e-10
105.67	1.94e-10
105.73	2.02e-10
105.8	1.8e-10
105.86	1.96e-10
105.93	1.9e-10
105.99	1.84e-10
106.06	1.8e-10
106.12	1.72e-10
106.21	1.8e-10
106.27	1.8e-10
106.34	1.68e-10
106.4	1.82e-10
106.47	1.86e-10
106.53	1.86e-10
106.59	1.98e-10
106.66	1.88e-10
106.72	2.06e-10
106.79	1.86e-10
106.85	1.78e-10
106.91	1.86e-10
106.98	1.82e-10
107.04	1.86e-10
107.1	1.8e-10
107.17	1.66e-10
107.23	1.96e-10
107.3	1.84e-10
107.36	1.78e-10
107.42	1.76e-10
107.49	1.72e-10
107.55	1.82e-10
107.62	1.6e-10
107.68	1.6e-10
107.78	1.59e-10
107.84	2.34e-10
107.91	1.98e-10
107.97	2.13e-10
108.03	2.04e-10
108.1	2.09e-10
108.16	2.47e-10
108.23	2.37e-10
108.29	2.33e-10
108.35	2.31e-10
108.42	2.29e-10
108.48	2.59e-10
108.55	2.49e-10
108.61	2.55e-10
108.67	2.61e-10
108.74	2.75e-10
108.8	2.67e-10
108.87	2.75e-10
108.93	2.73e-10
109	2.61e-10
109.06	2.47e-10
109.13	2.49e-10
109.19	2.59e-10
109.25	2.45e-10
109.35	2.67e-10
109.41	2.77e-10
109.47	2.55e-10
109.54	3.03e-10
109.6	3.03e-10
109.66	2.71e-10
109.73	2.73e-10
109.79	2.63e-10
109.86	2.55e-10
109.92	2.31e-10
109.98	2.55e-10
110.05	2.55e-10
110.11	2.35e-10
110.18	2.63e-10
110.24	2.59e-10
110.3	2.95e-10
110.37	2.59e-10
110.43	2.71e-10
110.5	2.61e-10
110.56	2.65e-10
110.62	2.71e-10
110.69	2.69e-10
110.75	2.65e-10
110.81	2.61e-10
110.91	2.57e-10
110.97	2.63e-10
111.03	2.95e-10
111.1	2.75e-10
111.16	2.81e-10
111.23	2.89e-10
111.29	2.97e-10
111.35	2.83e-10
111.42	2.91e-10
111.48	2.67e-10
111.55	2.57e-10
111.61	2.77e-10
111.67	2.45e-10
111.74	2.57e-10
111.8	2.85e-10
111.87	2.83e-10
111.93	3.01e-10
111.99	3.03e-10
112.06	3.17e-10
112.12	2.97e-10
112.19	2.99e-10
112.25	2.79e-10
112.31	2.81e-10
112.38	2.73e-10
112.47	2.65e-10
112.53	2.51e-10
112.6	2.67e-10
112.66	2.89e-10
112.73	2.91e-10
112.79	2.89e-10
112.85	3.05e-10
112.92	2.87e-10
112.98	3.01e-10
113.05	2.85e-10
113.11	2.71e-10
113.17	2.65e-10
113.24	2.57e-10
113.3	2.71e-10
113.37	2.57e-10
113.43	2.69e-10
113.49	2.55e-10
113.56	2.55e-10
113.62	2.73e-10
113.69	2.77e-10
113.75	2.55e-10
113.81	2.63e-10
113.88	2.53e-10
113.94	2.71e-10
114.04	2.57e-10
114.1	2.71e-10
114.17	2.67e-10
114.23	2.51e-10
114.3	2.59e-10
114.36	2.61e-10
114.42	2.73e-10
114.49	2.73e-10
114.55	2.75e-10
114.62	2.67e-10
114.68	2.69e-10
114.74	2.77e-10
114.81	2.65e-10
114.87	2.43e-10
114.94	2.73e-10
115	2.55e-10
115.06	2.69e-10
115.13	2.53e-10
115.19	2.57e-10
115.26	2.63e-10
115.32	2.63e-10
115.38	2.67e-10
115.45	2.43e-10
115.51	2.49e-10
115.61	2.37e-10
115.67	2.45e-10
115.74	2.43e-10
115.8	2.61e-10
115.87	2.57e-10
115.93	2.41e-10
116	2.49e-10
116.06	2.35e-10
116.12	2.61e-10
116.19	2.59e-10
116.25	2.59e-10
116.32	2.57e-10
116.38	2.65e-10
116.44	2.57e-10
116.51	2.59e-10
116.57	2.61e-10
116.63	2.61e-10
116.7	2.59e-10
116.76	2.59e-10
116.83	2.67e-10
116.89	2.55e-10
116.95	2.69e-10
117.02	2.75e-10
117.08	2.67e-10
117.17	2.83e-10
117.23	2.75e-10
117.3	2.63e-10
117.36	2.55e-10
117.42	2.51e-10
117.49	2.57e-10
117.55	2.63e-10
117.62	2.79e-10
117.68	2.85e-10
117.74	2.85e-10
117.81	2.69e-10
117.87	2.71e-10
117.94	2.71e-10
118	2.57e-10
118.06	2.69e-10
118.13	2.47e-10
118.19	2.67e-10
118.26	2.87e-10
118.32	2.73e-10
118.38	2.69e-10
118.45	2.75e-10
118.51	2.83e-10
118.58	2.85e-10
118.64	2.63e-10
118.74	2.65e-10
118.8	2.55e-10
118.86	2.43e-10
118.93	2.35e-10
118.99	2.29e-10
119.06	2.47e-10
119.12	2.47e-10
119.18	2.81e-10
119.25	2.81e-10
119.31	2.79e-10
119.38	2.91e-10
119.44	2.89e-10
119.51	2.73e-10
119.57	2.53e-10
119.63	2.45e-10
119.7	2.33e-10
119.76	2.53e-10
119.82	2.71e-10
119.89	2.73e-10
119.95	2.87e-10
120.02	2.53e-10
120.08	2.87e-10
120.14	2.61e-10
120.21	2.31e-10
120.3	2.57e-10
120.36	2.63e-10
120.43	2.63e-10
120.49	2.63e-10
120.55	2.67e-10
120.62	2.91e-10
120.68	2.75e-10
120.75	2.81e-10
120.81	2.73e-10
120.87	2.75e-10
120.94	2.65e-10
121	2.71e-10
121.07	2.57e-10
121.13	2.53e-10
121.2	2.53e-10
121.26	2.45e-10
121.32	2.63e-10
121.39	2.79e-10
121.45	2.67e-10
121.52	2.59e-10
121.58	2.63e-10
121.64	2.49e-10
121.71	2.69e-10
121.77	2.73e-10
121.87	2.57e-10
121.93	2.63e-10
122	2.67e-10
122.06	2.65e-10
122.12	2.79e-10
122.19	2.65e-10
122.25	2.59e-10
122.32	2.57e-10
122.38	2.43e-10
122.44	2.57e-10
122.51	2.33e-10
122.57	2.41e-10
122.64	2.49e-10
122.7	2.35e-10
122.76	2.47e-10
122.83	2.45e-10
122.89	2.49e-10
122.96	2.55e-10
123.02	2.33e-10
123.08	2.33e-10
123.15	2.53e-10
123.21	2.29e-10
123.28	2.53e-10
123.34	2.43e-10
123.42	2.69e-10
123.49	2.55e-10
123.55	2.67e-10
123.62	2.41e-10
123.68	2.49e-10
123.75	2.57e-10
123.81	2.59e-10
123.88	2.65e-10
123.94	2.65e-10
124.01	2.55e-10
124.07	2.49e-10
124.13	2.51e-10
124.2	2.51e-10
124.26	2.59e-10
124.32	2.55e-10
124.39	2.77e-10
124.45	2.65e-10
124.52	2.53e-10
124.58	2.61e-10
124.64	2.53e-10
124.71	2.63e-10
124.77	2.75e-10
124.83	2.65e-10
124.9	2.67e-10
124.99	2.72e-10
125.06	2.89e-10
125.12	2.78e-10
125.19	2.65e-10
125.25	2.68e-10
125.32	2.78e-10
125.38	2.68e-10
125.45	2.66e-10
125.51	2.74e-10
125.57	2.64e-10
125.64	2.64e-10
125.7	2.48e-10
125.76	2.85e-10
125.83	2.78e-10
125.89	2.76e-10
125.96	2.98e-10
126.02	2.86e-10
126.08	2.78e-10
126.15	2.46e-10
126.21	2.84e-10
126.28	2.77e-10
126.34	2.87e-10
126.4	2.66e-10
126.47	2.58e-10
126.56	2.74e-10
126.63	2.84e-10
126.69	2.68e-10
126.76	2.86e-10
126.82	2.76e-10
126.88	2.78e-10
126.95	2.52e-10
127.01	2.24e-10
127.08	2.26e-10
127.14	2.4e-10
127.2	2.32e-10
127.27	2.43e-10
127.33	2.22e-10
127.4	2.18e-10
127.46	2.74e-10
127.52	2.82e-10
127.59	2.4e-10
127.65	2.48e-10
127.71	2.62e-10
127.78	2.18e-10
127.84	2.32e-10
127.91	2.38e-10
127.97	2.26e-10
128.03	1.96e-10
128.17	2.1e-10
128.23	2.28e-10
128.3	2.18e-10
128.36	2.14e-10
128.42	2.24e-10
128.49	2.04e-10
128.55	2.08e-10
128.61	1.98e-10
128.68	2.04e-10
128.74	2.02e-10
128.81	2.1e-10
128.87	2.3e-10
128.93	2.6e-10
129	2.62e-10
129.06	2.54e-10
129.13	2.58e-10
129.19	2.66e-10
129.26	2.6e-10
129.32	2.34e-10
129.38	2.34e-10
129.45	2.12e-10
129.51	2e-10
129.57	2e-10
129.64	2.04e-10
129.73	2.1e-10
129.8	2.16e-10
129.86	2.2e-10
129.93	2.26e-10
129.99	2.14e-10
130.05	2.3e-10
130.12	2.26e-10
[truncated: 191 more rows]

## Sheet: d
At	AI
	50 V/mm
0.11	2.5e-10
0.17	2.7e-10
0.24	2.4e-10
0.3	2.3e-10
0.37	2.35e-10
0.43	2.15e-10
0.49	2.3e-10
0.56	2.3e-10
0.62	2.55e-10
0.69	2.6e-10
0.75	2.6e-10
0.81	2.6e-10
0.88	2.75e-10
0.94	2.6e-10
1.01	2.7e-10
1.07	2.3e-10
1.13	2.25e-10
1.2	2.1e-10
1.26	2.35e-10
1.32	2.05e-10
1.39	2.2e-10
1.45	2.25e-10
1.52	2.35e-10
1.58	2.4e-10
1.65	2.35e-10
1.74	2.5e-10
1.81	2.35e-10
1.87	2.6e-10
1.94	2.35e-10
2	2.25e-10
2.07	2.3e-10
2.13	2.1e-10
2.19	2.3e-10
2.26	2.35e-10
2.32	2.55e-10
2.39	2.55e-10
2.45	2.8e-10
2.51	2.55e-10
2.58	2.4e-10
2.64	2.25e-10
2.71	2.3e-10
2.77	2.1e-10
2.83	2.05e-10
2.9	2.25e-10
2.96	1.95e-10
3.02	1.95e-10
3.09	2.05e-10
3.15	2.25e-10
3.22	2.2e-10
3.3	2.4e-10
3.36	2.4e-10
3.43	2.3e-10
3.49	2.35e-10
3.55	2.1e-10
3.62	2.1e-10
3.69	2.1e-10
3.75	2.15e-10
3.81	2.3e-10
3.88	2.5e-10
3.94	2.6e-10
4.01	2.45e-10
4.07	2.45e-10
4.13	2.65e-10
4.2	2.45e-10
4.26	2.5e-10
4.32	2.5e-10
4.39	2.2e-10
4.45	2.25e-10
4.52	2.4e-10
4.58	2.05e-10
4.64	2.2e-10
4.71	2.4e-10
4.77	2.25e-10
4.85	2.45e-10
4.91	2.5e-10
4.98	2.45e-10
5.04	2.15e-10
5.11	2.1e-10
5.17	2.1e-10
5.23	2.2e-10
5.3	2.15e-10
5.36	2.2e-10
5.42	2.1e-10
5.49	2.3e-10
5.55	2.3e-10
5.62	2.6e-10
5.68	2.4e-10
5.74	2.5e-10
5.81	2.5e-10
5.87	2.7e-10
5.94	2.5e-10
6	2.15e-10
6.06	2.3e-10
6.13	2.2e-10
6.19	2.3e-10
6.26	2e-10
6.32	2.15e-10
6.4	2.2e-10
6.46	2.7e-10
6.53	2.55e-10
6.59	2.5e-10
6.66	2.35e-10
6.72	2.35e-10
6.78	2.3e-10
6.85	2.3e-10
6.91	2.1e-10
6.98	1.95e-10
7.04	2.2e-10
7.1	2.3e-10
7.17	2.4e-10
7.23	2.3e-10
7.29	2.4e-10
7.36	2.55e-10
7.42	2.55e-10
7.49	2.5e-10
7.55	2.5e-10
7.61	2.25e-10
7.68	2.25e-10
7.74	2.15e-10
7.81	2.1e-10
7.87	1.9e-10
7.96	6.95e-10
8.02	7.61e-10
8.08	6.86e-10
8.15	8.41e-10
8.21	8.56e-10
8.27	8.96e-10
8.34	8.86e-10
8.4	9.36e-10
8.47	9.31e-10
8.53	8.96e-10
8.59	9.51e-10
8.66	9.71e-10
8.73	9.81e-10
8.79	1.001e-09
8.85	1.001e-09
8.92	9.91e-10
8.98	9.96e-10
9.05	1.011e-09
9.11	1.011e-09
9.17	1.011e-09
9.24	9.86e-10
9.3	9.86e-10
9.36	1.001e-09
9.43	1.011e-09
9.51	9.81e-10
9.58	1.036e-09
9.64	1.006e-09
9.7	1.001e-09
9.77	1.001e-09
9.83	9.81e-10
9.9	9.96e-10
9.96	9.81e-10
10.02	1.011e-09
10.09	1.011e-09
10.15	9.81e-10
10.22	9.76e-10
10.28	9.71e-10
10.35	9.91e-10
10.41	1.006e-09
10.47	1.001e-09
10.54	1.011e-09
10.6	1.036e-09
10.67	9.91e-10
10.73	9.91e-10
10.79	1.026e-09
10.86	9.81e-10
10.92	9.81e-10
10.98	1.011e-09
11.06	9.86e-10
11.13	9.91e-10
11.19	1.016e-09
11.25	9.91e-10
11.32	1.001e-09
11.38	1.006e-09
11.45	1.031e-09
11.51	1.021e-09
11.57	1.026e-09
11.64	1.001e-09
11.7	1.011e-09
11.77	1.026e-09
11.83	1.016e-09
11.89	1.011e-09
11.96	9.91e-10
12.02	1.011e-09
12.09	1.011e-09
12.15	1.021e-09
12.21	1.016e-09
12.28	1.016e-09
12.34	1.051e-09
12.41	1.026e-09
12.47	1.031e-09
12.53	1.021e-09
12.62	9.86e-10
12.68	9.86e-10
12.75	1.011e-09
12.81	9.76e-10
12.87	1.016e-09
12.94	1.016e-09
13	1.006e-09
13.07	1.041e-09
13.13	1.026e-09
13.19	1.011e-09
13.26	9.86e-10
13.32	9.96e-10
13.39	1.016e-09
13.45	9.86e-10
13.51	9.91e-10
13.58	9.86e-10
13.65	1.001e-09
13.71	9.91e-10
13.77	9.81e-10
13.84	1.001e-09
13.9	9.76e-10
13.97	9.71e-10
14.03	1.001e-09
14.1	1.011e-09
14.17	1.001e-09
14.24	9.46e-10
14.3	9.81e-10
14.36	9.56e-10
14.43	9.86e-10
14.49	9.81e-10
14.56	1.011e-09
14.62	1.011e-09
14.68	1.006e-09
14.75	1.031e-09
14.81	9.91e-10
14.88	1.011e-09
14.94	9.91e-10
15	9.71e-10
15.07	9.46e-10
15.13	9.46e-10
15.19	9.36e-10
15.26	9.66e-10
15.32	9.91e-10
15.39	9.76e-10
15.45	1.011e-09
15.51	9.91e-10
15.58	1.011e-09
15.64	1.006e-09
15.72	9.96e-10
15.79	9.41e-10
15.85	9.71e-10
15.92	9.46e-10
15.98	9.86e-10
16.04	9.91e-10
16.11	9.91e-10
16.17	9.91e-10
16.24	9.96e-10
16.3	1.001e-09
16.36	9.96e-10
16.43	9.96e-10
16.5	1.011e-09
16.56	9.96e-10
16.62	9.66e-10
16.69	9.71e-10
16.75	9.56e-10
16.82	9.56e-10
16.88	9.61e-10
16.94	9.56e-10
17.01	9.81e-10
17.07	9.81e-10
17.13	9.71e-10
17.2	9.96e-10
17.28	1.016e-09
17.34	9.56e-10
17.41	9.41e-10
17.47	9.46e-10
17.54	9.71e-10
17.6	9.81e-10
17.66	9.91e-10
17.73	9.81e-10
17.79	9.91e-10
17.85	1.011e-09
17.92	1.001e-09
17.98	9.91e-10
18.05	9.91e-10
18.11	1.001e-09
18.17	9.76e-10
18.24	9.66e-10
18.3	9.61e-10
18.36	9.91e-10
18.43	9.71e-10
18.49	9.46e-10
18.56	9.66e-10
18.62	9.61e-10
18.68	9.66e-10
18.75	9.86e-10
18.83	9.71e-10
18.9	9.56e-10
18.96	9.41e-10
19.03	9.71e-10
19.09	9.61e-10
19.15	9.71e-10
19.22	9.66e-10
19.28	9.61e-10
19.34	9.61e-10
19.41	9.41e-10
19.47	9.76e-10
19.54	9.91e-10
19.6	9.86e-10
19.67	9.76e-10
19.73	9.66e-10
19.79	9.61e-10
19.86	9.66e-10
19.92	9.36e-10
19.98	9.56e-10
20.05	9.41e-10
20.11	9.61e-10
20.18	9.61e-10
20.24	9.71e-10
20.3	9.61e-10
20.39	9.46e-10
20.45	9.61e-10
20.52	9.71e-10
20.58	9.46e-10
20.64	9.61e-10
20.71	9.81e-10
20.77	9.81e-10
20.84	9.76e-10
20.9	9.81e-10
20.96	9.86e-10
21.03	9.76e-10
21.09	9.91e-10
21.16	9.96e-10
21.22	1.011e-09
21.28	9.86e-10
21.35	9.96e-10
21.41	9.81e-10
21.48	9.81e-10
21.54	9.31e-10
21.6	9.76e-10
21.67	9.66e-10
21.73	9.46e-10
21.79	8.21e-10
21.86	7.81e-10
21.94	8.9e-10
22	6.35e-10
22.07	5.4e-10
22.13	4.65e-10
22.2	4.65e-10
22.26	4.1e-10
22.32	3.8e-10
22.39	3.95e-10
22.45	3.4e-10
22.52	3.65e-10
22.58	3.4e-10
22.64	3.6e-10
22.71	3.15e-10
22.77	3.15e-10
22.84	3e-10
22.9	2.9e-10
22.96	2.75e-10
23.03	2.7e-10
23.1	2.7e-10
23.16	2.4e-10
23.22	2.1e-10
23.29	2.3e-10
23.35	2.4e-10
23.42	2.55e-10
23.5	2.5e-10
23.56	2.25e-10
23.62	2.4e-10
23.69	2.1e-10
23.75	2.05e-10
23.82	2.15e-10
23.88	2.5e-10
23.94	2.5e-10
24.01	2.55e-10
24.07	2.35e-10
24.14	2.6e-10
24.2	2.7e-10
24.26	2.75e-10
24.33	2.4e-10
24.39	2.5e-10
24.45	2.35e-10
24.52	2.45e-10
24.58	2.5e-10
24.65	2.4e-10
24.71	2.45e-10
24.78	2.25e-10
24.84	2.3e-10
24.9	2.4e-10
24.97	2.5e-10
25.05	2.7e-10
25.11	2.35e-10
25.18	2.4e-10
25.24	2.45e-10
25.31	2.25e-10
25.37	2e-10
25.43	2.1e-10
25.5	2.15e-10
25.56	2.35e-10
25.63	2.4e-10
25.69	2.45e-10
25.75	2.8e-10
25.82	2.7e-10
25.88	2.6e-10
25.95	2.45e-10
26.01	2.4e-10
26.07	2.45e-10
26.14	2.3e-10
26.2	2.25e-10
26.27	2.2e-10
26.33	2.25e-10
26.39	2.1e-10
26.46	2.5e-10
26.52	2.45e-10
26.61	2.55e-10
26.67	2.45e-10
26.74	2.4e-10
26.8	2.45e-10
26.86	2.2e-10
26.93	2.2e-10
27	2.2e-10
27.06	2.55e-10
27.12	2.5e-10
27.19	2.45e-10
27.25	2.3e-10
27.32	2.5e-10
27.38	2.55e-10
27.44	2.9e-10
27.51	2.6e-10
27.57	2.45e-10
27.63	2.5e-10
27.7	2.35e-10
27.76	2.4e-10
27.83	2.25e-10
27.89	2.1e-10
27.95	2.15e-10
28.02	2.4e-10
28.08	2.3e-10
28.16	2.2e-10
28.22	2.3e-10
28.29	2.3e-10
28.35	2.15e-10
28.41	2.25e-10
28.48	2.2e-10
28.54	1.95e-10
28.61	2.05e-10
28.68	2.2e-10
28.74	2.35e-10
28.8	2.3e-10
28.87	2.25e-10
28.93	2.3e-10
29	2.5e-10
29.06	2.4e-10
29.12	2.4e-10
29.19	2.2e-10
29.25	2.3e-10
29.31	2.45e-10
29.38	2.2e-10
29.44	2e-10
29.51	2.2e-10
29.57	2.35e-10
29.63	2.35e-10
29.71	2.4e-10
29.78	2.4e-10
29.84	2.25e-10
29.91	2.2e-10
29.97	2.1e-10
30.03	1.85e-10
30.1	2.1e-10
30.16	2.3e-10
30.23	2.35e-10
30.29	2.4e-10
30.35	2.4e-10
30.42	2.6e-10
30.48	2.55e-10
30.54	2.55e-10
30.61	2.25e-10
30.68	2.2e-10
30.74	2.35e-10
30.81	2.3e-10
30.87	2.25e-10
30.93	2e-10
31	2.2e-10
31.06	2.35e-10
31.12	2.2e-10
31.19	2.4e-10
31.27	2.45e-10
31.33	2.5e-10
31.4	2.1e-10
31.46	2.2e-10
31.52	2.2e-10
31.59	2.1e-10
31.65	1.9e-10
31.72	1.95e-10
31.78	2.1e-10
31.84	2.25e-10
31.91	2.5e-10
31.97	2.45e-10
32.04	2.55e-10
32.1	2.6e-10
32.16	2.35e-10
32.23	2.35e-10
32.29	2.2e-10
32.35	2.1e-10
32.42	2.2e-10
32.48	2e-10
32.55	2e-10
32.61	1.8e-10
32.67	2.05e-10
32.74	2.4e-10
32.83	2.15e-10
32.89	2.45e-10
32.96	2.6e-10
33.02	2.45e-10
33.09	2.3e-10
33.15	2.2e-10
33.22	2.1e-10
33.28	2.3e-10
33.34	2.15e-10
33.41	1.85e-10
33.47	2e-10
33.53	1.95e-10
33.6	2.15e-10
33.66	2.1e-10
33.73	2.05e-10
33.79	2.1e-10
33.85	2.4e-10
33.92	2.25e-10
33.98	2.4e-10
34.04	2.4e-10
34.11	2e-10
34.17	2.05e-10
34.24	2.15e-10
34.3	2.3e-10
34.38	2.05e-10
34.45	2.25e-10
34.51	2.4e-10
34.58	2.45e-10
34.64	2.4e-10
34.71	2.3e-10
34.77	2.35e-10
34.83	2.1e-10
34.9	2e-10
34.96	1.95e-10
35.02	1.95e-10
35.09	2.1e-10
35.15	2.25e-10
35.22	2.3e-10
35.28	2.4e-10
35.34	2.3e-10
35.41	2.55e-10
35.47	2.35e-10
35.54	2.45e-10
35.6	2.3e-10
35.66	2.4e-10
35.73	2.3e-10
35.79	2.15e-10
35.86	2.2e-10
35.93	1.9e-10
36	2.3e-10
36.06	2.45e-10
36.13	2.3e-10
36.19	2.35e-10
36.25	2.35e-10
36.32	2.25e-10
36.38	2.35e-10
36.44	2e-10
36.51	2.05e-10
36.57	1.9e-10
36.64	2e-10
36.7	2e-10
36.76	2.15e-10
36.83	2.2e-10
36.89	2.35e-10
36.96	2.2e-10
37.02	4.2e-10
37.08	1.98e-10
37.15	2.88e-10
37.21	6.08e-10
37.28	6.08e-10
37.34	6.98e-10
37.4	7.18e-10
37.49	7.03e-10
37.55	7.78e-10
37.62	8.23e-10
37.68	8.18e-10
37.75	7.93e-10
37.81	7.98e-10
37.87	8.03e-10
37.94	8.38e-10
38.01	7.98e-10
38.07	8.13e-10
38.13	8.18e-10
38.2	8.03e-10
38.26	8.33e-10
38.32	8.48e-10
38.39	8.33e-10
38.45	8.53e-10
38.52	8.48e-10
38.58	8.48e-10
38.64	8.73e-10
38.71	8.38e-10
38.77	8.38e-10
38.84	8.53e-10
38.9	8.33e-10
38.96	8.43e-10
39.05	8.08e-10
39.11	8.73e-10
39.18	8.23e-10
39.24	8.48e-10
39.3	8.13e-10
39.37	8.48e-10
39.43	8.33e-10
39.5	8.23e-10
39.56	8.48e-10
39.63	7.93e-10
39.69	8.13e-10
39.75	8.18e-10
39.82	8.33e-10
39.88	8.48e-10
39.94	8.38e-10
40.01	8.48e-10
40.07	8.58e-10
40.14	8.68e-10
40.2	8.48e-10
40.26	8.38e-10
40.33	8.28e-10
40.39	8.18e-10
40.46	8.18e-10
40.52	8.08e-10
40.61	8.23e-10
40.67	8.53e-10
40.73	8.68e-10
40.8	8.43e-10
40.86	8.68e-10
40.93	8.43e-10
40.99	8.23e-10
41.05	8.33e-10
41.12	8.33e-10
41.18	8.03e-10
41.25	7.88e-10
41.31	7.93e-10
41.37	8.23e-10
41.44	8.18e-10
41.5	8.43e-10
41.57	8.33e-10
41.63	8.28e-10
41.69	8.33e-10
41.76	8.48e-10
41.82	8.33e-10
41.88	8.33e-10
41.95	7.93e-10
42.01	8.08e-10
42.08	8.23e-10
42.16	8.23e-10
42.22	8.73e-10
42.29	8.33e-10
42.35	8.13e-10
42.42	8.03e-10
42.48	8.13e-10
42.54	8.33e-10
42.61	8.38e-10
42.67	8.28e-10
42.74	8.28e-10
42.8	8.28e-10
42.86	8.43e-10
42.93	8.33e-10
42.99	8.38e-10
43.06	8.33e-10
43.12	8.38e-10
43.18	8.38e-10
43.25	8.53e-10
43.31	8.38e-10
43.38	8.53e-10
43.44	8.38e-10
43.5	8.28e-10
43.57	8.38e-10
43.63	8.08e-10
43.72	7.98e-10
43.78	8.58e-10
43.85	8.43e-10
43.91	8.28e-10
43.98	8.38e-10
44.04	8.18e-10
44.1	8.48e-10
44.17	8.48e-10
44.23	8.48e-10
44.29	8.28e-10
44.36	8.33e-10
44.42	8.28e-10
44.49	8.73e-10
44.55	8.48e-10
44.61	8.58e-10
44.68	8.83e-10
44.74	8.98e-10
44.81	9.08e-10
44.87	8.83e-10
44.93	8.53e-10
45	8.48e-10
45.06	8.33e-10
45.13	8.28e-10
45.19	8.43e-10
45.28	8.33e-10
45.34	8.88e-10
45.4	8.98e-10
45.47	8.93e-10
45.53	8.98e-10
45.6	8.53e-10
45.66	8.48e-10
45.72	8.38e-10
45.79	8.33e-10
45.85	8.43e-10
45.91	8.63e-10
45.98	8.73e-10
46.04	9.18e-10
46.11	8.98e-10
46.17	8.78e-10
46.23	8.63e-10
46.3	8.63e-10
46.36	8.73e-10
46.43	8.58e-10
46.49	8.93e-10
46.56	8.53e-10
46.62	8.43e-10
46.68	8.53e-10
46.75	8.43e-10
46.83	8.63e-10
46.9	8.43e-10
46.96	8.28e-10
47.02	8.03e-10
47.09	8.33e-10
47.15	8.58e-10
47.22	8.58e-10
47.28	8.63e-10
47.34	8.58e-10
47.41	8.48e-10
47.47	8.58e-10
47.54	8.58e-10
47.6	8.53e-10
47.67	8.28e-10
47.73	8.23e-10
47.8	8.38e-10
47.86	8.13e-10
47.92	8.28e-10
47.99	8.08e-10
48.05	8.33e-10
48.12	8.68e-10
48.18	8.48e-10
48.24	8.58e-10
48.31	8.38e-10
48.38	8.43e-10
48.44	8.18e-10
48.51	8.13e-10
48.57	8.08e-10
48.63	8.33e-10
48.7	8.43e-10
48.76	8.28e-10
48.83	8.23e-10
48.89	8.28e-10
48.95	8.23e-10
49.02	7.88e-10
49.08	7.88e-10
49.15	8.08e-10
49.21	8.03e-10
49.27	7.78e-10
49.34	7.78e-10
49.41	7.88e-10
49.47	7.88e-10
49.54	8.08e-10
49.6	8.28e-10
49.66	8.23e-10
49.73	8.18e-10
49.79	8.38e-10
49.86	8.33e-10
49.94	8.48e-10
50	7.93e-10
50.07	8.03e-10
50.13	7.98e-10
50.19	7.93e-10
50.26	8.13e-10
50.32	8.08e-10
50.38	8.13e-10
50.45	8.13e-10
50.51	8.58e-10
50.58	8.53e-10
50.64	8.23e-10
50.7	8.03e-10
50.77	8.18e-10
50.83	8.28e-10
50.9	8.48e-10
50.96	8.08e-10
51.02	7.98e-10
51.09	8.13e-10
51.15	8.13e-10
51.21	8.33e-10
51.28	8.43e-10
51.34	8.23e-10
51.41	8.38e-10
51.49	8.78e-10
51.56	8.48e-10
51.62	8.33e-10
51.68	8.23e-10
51.75	8.48e-10
51.81	8.43e-10
51.87	8.18e-10
51.94	8.23e-10
52	8.33e-10
52.07	8.48e-10
52.13	8.08e-10
52.2	8.23e-10
52.26	8.28e-10
52.32	7.93e-10
52.39	8.23e-10
52.45	8.03e-10
52.52	8.13e-10
52.59	7.98e-10
52.65	7.78e-10
52.71	8.13e-10
52.78	8.28e-10
52.84	8.18e-10
52.91	8.38e-10
52.97	8.58e-10
53.05	8.28e-10
53.12	7.93e-10
53.18	8.03e-10
53.24	7.98e-10
53.31	8.13e-10
53.37	8.08e-10
53.44	7.88e-10
53.5	8.03e-10
53.56	8.43e-10
53.63	8.08e-10
53.69	8.08e-10
53.76	8.08e-10
53.82	8.33e-10
53.88	8.18e-10
53.95	8.03e-10
54.01	7.88e-10
54.08	7.93e-10
54.14	8.08e-10
54.2	8.18e-10
54.27	8.08e-10
54.33	8.03e-10
54.39	7.98e-10
54.46	7.93e-10
54.52	8.13e-10
54.61	8.28e-10
54.67	7.93e-10
54.74	8.13e-10
54.8	8.03e-10
54.87	8.08e-10
54.93	7.98e-10
54.99	8.13e-10
55.06	8.13e-10
55.12	8.18e-10
55.18	8.13e-10
55.25	7.93e-10
55.31	7.83e-10
55.38	8.03e-10
55.44	7.68e-10
55.5	7.88e-10
55.57	8.03e-10
55.63	7.88e-10
55.7	8.03e-10
55.76	8.38e-10
55.82	8.53e-10
55.89	8.38e-10
55.95	8.53e-10
56.01	8.48e-10
56.08	8.13e-10
56.17	8.43e-10
56.23	8.75e-10
56.3	6.6e-10
56.36	6e-10
56.43	5.15e-10
56.49	4.7e-10
56.55	4.45e-10
56.62	4e-10
56.68	3.85e-10
56.75	3.5e-10
56.81	3.3e-10
56.87	2.95e-10
56.94	2.8e-10
57	2.8e-10
57.06	2.6e-10
57.13	2.55e-10
57.19	2.25e-10
57.26	2.35e-10
57.32	2.5e-10
57.38	2.45e-10
57.45	2.5e-10
57.51	2.6e-10
57.58	2.7e-10
57.64	2.8e-10
57.73	2.55e-10
57.79	2.4e-10
57.85	2.3e-10
57.92	2.55e-10
57.98	2.45e-10
58.05	2.5e-10
58.11	2.6e-10
58.17	2.6e-10
58.24	2.3e-10
58.3	2.15e-10
58.37	2.15e-10
58.43	2.1e-10
58.5	2.2e-10
58.56	1.9e-10
58.62	2.05e-10
58.69	2.45e-10
58.75	2.25e-10
58.82	2.25e-10
58.88	2.3e-10
58.94	2.4e-10
59.01	2.5e-10
59.07	2.5e-10
59.14	2.15e-10
59.2	2.2e-10
59.29	2.2e-10
59.35	2.3e-10
59.42	2.25e-10
59.48	2.15e-10
59.55	2.55e-10
59.61	2.35e-10
59.67	2.45e-10
59.74	2.3e-10
59.8	2.1e-10
59.86	2e-10
59.93	2.2e-10
59.99	1.9e-10
60.06	1.85e-10
60.12	1.95e-10
60.18	2.2e-10
60.25	1.95e-10
60.31	2.25e-10
60.38	2.25e-10
60.44	2.4e-10
60.5	2.5e-10
60.57	2.3e-10
60.63	2.25e-10
60.69	2.35e-10
60.76	2.15e-10
60.85	1.95e-10
60.91	2.2e-10
60.98	2.15e-10
61.04	2.25e-10
61.11	2.4e-10
61.17	2.3e-10
61.23	2.05e-10
61.3	2.2e-10
61.36	2e-10
61.43	1.85e-10
61.49	2.15e-10
61.55	1.9e-10
61.62	1.85e-10
61.68	2.1e-10
61.74	2.1e-10
61.81	2.2e-10
61.87	2.2e-10
61.94	2.3e-10
62	2.35e-10
62.07	2.4e-10
62.13	2.2e-10
62.2	2.3e-10
62.26	2.25e-10
62.33	2.25e-10
62.41	2.2e-10
62.47	2.4e-10
62.54	2.35e-10
62.6	2.6e-10
62.66	2.5e-10
62.73	2.35e-10
62.79	2.15e-10
62.86	2.15e-10
62.92	2.25e-10
62.98	2e-10
63.05	2.05e-10
63.12	2.2e-10
63.18	2.45e-10
63.24	2.4e-10
63.31	2.4e-10
63.37	2.55e-10
63.43	2.6e-10
63.5	2.6e-10
63.56	2.75e-10
63.63	2.3e-10
63.69	2.3e-10
63.75	2.3e-10
63.82	2.3e-10
63.88	2.25e-10
63.97	2.25e-10
64.03	2e-10
64.1	2.2e-10
64.16	2.4e-10
64.23	2.35e-10
64.29	2.65e-10
64.35	2.5e-10
64.42	2.45e-10
64.48	2.3e-10
64.54	2.35e-10
64.61	2.45e-10
64.67	2.3e-10
64.74	2.15e-10
64.8	2.1e-10
64.86	2.35e-10
64.93	2.05e-10
64.99	2.2e-10
65.06	2.3e-10
65.12	2.3e-10
65.19	2.3e-10
65.25	2.5e-10
65.31	2.5e-10
65.38	2.6e-10
65.44	2.15e-10
65.53	2.2e-10
65.59	2.2e-10
65.66	2.4e-10
65.72	2.3e-10
65.78	2.25e-10
65.85	2.7e-10
65.91	2.7e-10
65.97	2.55e-10
66.04	2.4e-10
66.1	2.35e-10
66.17	2.4e-10
66.23	2.15e-10
66.29	2.05e-10
66.36	2.15e-10
66.42	1.95e-10
66.49	2.15e-10
66.55	2.4e-10
66.61	2.3e-10
66.68	2.4e-10
66.75	2.35e-10
66.81	2.4e-10
66.87	2.5e-10
66.94	2.35e-10
67	2.4e-10
67.09	2.4e-10
67.16	2.35e-10
67.22	2.25e-10
67.28	2.3e-10
67.35	2.3e-10
67.41	2.55e-10
67.48	2.6e-10
67.54	2.15e-10
67.6	2.15e-10
67.67	2.3e-10
67.74	2.1e-10
67.8	2.2e-10
67.86	2.1e-10
67.93	2.05e-10
67.99	2e-10
68.06	2.45e-10
68.12	2.4e-10
68.18	2.35e-10
68.25	2.5e-10
68.31	2.45e-10
68.37	2.5e-10
68.44	2.5e-10
68.5	2.5e-10
68.57	2.3e-10
68.65	2.3e-10
68.71	2.3e-10
68.78	2.2e-10
68.84	2.3e-10
68.91	2.3e-10
68.97	2.4e-10
69.03	2.2e-10
69.1	2.25e-10
69.16	2.2e-10
69.22	2e-10
69.29	2.05e-10
69.36	1.95e-10
69.42	1.95e-10
69.48	1.95e-10
69.55	1.95e-10
69.61	1.9e-10
69.68	2.25e-10
69.74	2.2e-10
69.8	2.25e-10
69.87	2.35e-10
69.93	2.3e-10
69.99	2.45e-10
70.06	2.25e-10
70.12	2.1e-10
70.2	2.1e-10
70.26	2.45e-10
70.33	2.4e-10
70.39	2.3e-10
70.45	2.35e-10
70.52	2.25e-10
70.58	2.05e-10
70.65	2.2e-10
70.71	2.2e-10
70.77	2.05e-10
70.84	2.05e-10
70.9	2.1e-10
70.96	2.15e-10
71.03	2e-10
71.09	2.35e-10
71.16	2.3e-10
71.22	2.2e-10
71.28	2.25e-10
71.35	2.3e-10
71.41	2.15e-10
71.48	2.35e-10
71.54	2.25e-10
71.6	2.1e-10
71.67	3.4e-10
71.76	4.3e-10
71.82	3.34e-10
71.88	4.09e-10
71.95	4.69e-10
72.01	5.14e-10
72.08	5.34e-10
72.14	5.64e-10
72.2	5.54e-10
72.27	5.59e-10
72.33	5.84e-10
72.39	5.39e-10
72.46	5.99e-10
72.52	6.09e-10
72.59	6.24e-10
72.65	6.24e-10
72.71	6.39e-10
72.78	6.39e-10
72.84	6.44e-10
72.91	6.39e-10
72.97	6.54e-10
73.03	6.14e-10
73.1	6.19e-10
73.17	5.84e-10
73.23	6.19e-10
73.32	5.79e-10
73.38	6.34e-10
73.44	6.24e-10
73.51	5.99e-10
73.57	6.09e-10
73.64	5.84e-10
73.7	5.94e-10
73.76	5.69e-10
73.83	5.54e-10
73.89	5.89e-10
73.96	5.99e-10
74.02	5.94e-10
74.08	6.24e-10
74.15	6.14e-10
74.22	6.29e-10
74.28	6.39e-10
74.34	6.24e-10
74.41	5.94e-10
74.47	6.09e-10
74.54	5.99e-10
74.6	5.94e-10
74.66	5.84e-10
74.73	5.94e-10
74.79	5.84e-10
74.88	5.89e-10
74.94	6.24e-10
75.01	6.09e-10
75.07	6.19e-10
75.14	5.89e-10
75.2	6.14e-10
75.27	6.14e-10
75.33	5.89e-10
75.39	5.99e-10
75.46	5.79e-10
75.52	6.29e-10
75.59	6.34e-10
75.65	6.19e-10
75.71	6.49e-10
75.78	6.39e-10
75.84	6.39e-10
75.91	6.14e-10
75.97	6.14e-10
76.03	6.04e-10
76.1	6.09e-10
76.16	6.44e-10
76.23	6.14e-10
76.29	6.09e-10
76.35	5.94e-10
76.44	6.24e-10
76.51	6.14e-10
76.57	6.34e-10
76.63	6.44e-10
76.7	6.39e-10
76.76	6.09e-10
76.83	5.99e-10
76.89	5.79e-10
76.95	5.64e-10
77.02	5.89e-10
77.08	5.79e-10
77.15	5.79e-10
77.21	6.04e-10
77.27	6.34e-10
77.34	6.14e-10
77.4	6.14e-10
77.46	6.14e-10
77.53	6.09e-10
77.59	6.04e-10
77.66	5.74e-10
77.72	5.99e-10
77.79	5.84e-10
77.85	5.89e-10
77.91	5.64e-10
78	5.59e-10
78.07	6.34e-10
78.13	6.34e-10
78.19	6.24e-10
78.26	6.14e-10
78.32	5.84e-10
78.39	5.69e-10
78.45	5.59e-10
78.51	5.94e-10
78.58	5.64e-10
78.64	5.79e-10
78.7	6.09e-10
78.77	5.94e-10
78.84	5.94e-10
78.9	5.79e-10
78.96	5.94e-10
79.03	5.84e-10
79.09	5.99e-10
79.15	6.14e-10
79.22	5.89e-10
79.28	5.94e-10
79.35	5.74e-10
79.41	5.59e-10
79.47	5.84e-10
79.57	5.54e-10
79.63	5.59e-10
79.69	5.49e-10
79.76	5.74e-10
79.83	5.64e-10
79.89	5.84e-10
79.95	5.69e-10
80.02	5.49e-10
80.08	5.69e-10
80.14	5.69e-10
80.21	5.89e-10
80.27	5.84e-10
80.34	5.99e-10
80.4	6.04e-10
80.46	5.89e-10
80.53	5.79e-10
80.59	5.79e-10
80.66	5.69e-10
80.72	5.54e-10
80.78	5.74e-10
80.85	5.89e-10
80.91	5.84e-10
80.97	5.59e-10
81.04	5.59e-10
81.13	5.29e-10
81.19	5.69e-10
81.26	5.54e-10
81.32	5.49e-10
81.38	5.74e-10
81.45	5.69e-10
81.51	5.54e-10
81.58	5.59e-10
81.64	5.34e-10
81.7	5.44e-10
81.77	5.49e-10
81.83	5.39e-10
81.9	5.59e-10
81.96	5.54e-10
82.02	5.59e-10
82.09	5.69e-10
82.15	5.74e-10
82.22	5.44e-10
82.29	5.39e-10
82.35	5.24e-10
82.41	5.49e-10
82.48	5.39e-10
82.54	5.19e-10
82.6	5.44e-10
82.69	5.49e-10
82.76	5.64e-10
82.82	5.69e-10
82.88	5.64e-10
82.95	5.54e-10
83.01	5.69e-10
83.08	5.34e-10
83.14	5.59e-10
83.2	5.64e-10
83.27	5.79e-10
83.34	5.54e-10
83.4	5.64e-10
83.46	5.99e-10
83.53	6.04e-10
83.59	6.09e-10
83.66	6.24e-10
83.73	5.94e-10
83.79	5.74e-10
83.85	5.54e-10
83.92	5.44e-10
83.98	5.54e-10
84.04	5.34e-10
84.11	5.14e-10
84.17	5.59e-10
84.28	5.64e-10
84.34	5.69e-10
84.4	5.44e-10
84.47	5.49e-10
84.53	5.59e-10
84.6	5.39e-10
84.66	5.49e-10
84.72	5.59e-10
84.79	5.64e-10
84.85	5.89e-10
84.92	5.89e-10
84.98	5.94e-10
85.04	6.29e-10
85.11	5.99e-10
85.17	6.09e-10
85.24	5.79e-10
85.3	5.39e-10
85.36	5.49e-10
85.43	5.59e-10
85.49	5.34e-10
85.56	5.64e-10
85.62	5.54e-10
85.68	5.69e-10
85.75	5.89e-10
85.84	5.74e-10
85.91	5.69e-10
85.97	5.49e-10
86.04	5.39e-10
86.1	5.24e-10
86.16	5.49e-10
86.23	5.69e-10
86.29	5.89e-10
86.36	5.79e-10
86.42	5.69e-10
86.48	6.14e-10
86.55	6.09e-10
86.61	5.99e-10
86.67	5.59e-10
86.74	5.99e-10
86.8	5.74e-10
86.87	5.69e-10
86.93	5.54e-10
86.99	5.69e-10
87.06	5.99e-10
87.12	5.79e-10
87.18	6.14e-10
87.25	5.79e-10
87.31	5.69e-10
87.4	5.94e-10
87.47	5.59e-10
87.53	5.54e-10
87.59	5.34e-10
87.66	5.79e-10
87.72	5.84e-10
87.79	5.94e-10
87.85	5.99e-10
87.91	6.24e-10
87.98	6.24e-10
88.04	5.79e-10
88.11	5.94e-10
88.17	5.89e-10
88.23	5.79e-10
88.3	5.74e-10
88.36	5.69e-10
88.42	5.79e-10
88.49	5.84e-10
88.55	5.99e-10
88.62	5.84e-10
88.68	6.09e-10
88.74	6.09e-10
88.81	6.09e-10
88.87	6.19e-10
88.97	6.49e-10
89.03	5.69e-10
89.09	6.14e-10
89.16	5.84e-10
89.22	6.04e-10
89.29	6.34e-10
89.35	6.19e-10
89.41	6.29e-10
89.48	5.99e-10
89.55	6.14e-10
89.61	5.94e-10
89.67	5.89e-10
89.74	6.29e-10
89.8	5.99e-10
89.87	5.99e-10
89.93	5.94e-10
89.99	5.84e-10
90.06	5.89e-10
90.12	5.74e-10
90.18	5.94e-10
90.25	5.94e-10
90.31	6.04e-10
90.38	6.04e-10
90.44	5.94e-10
90.53	6.04e-10
90.59	5.99e-10
90.66	6.29e-10
90.72	6.44e-10
90.78	6.19e-10
90.85	6.39e-10
90.91	6.34e-10
90.98	6.19e-10
91.04	6.09e-10
91.11	6.04e-10
91.17	5.99e-10
91.23	5.79e-10
91.3	5.89e-10
91.36	5.89e-10
91.42	6.09e-10
91.49	6.09e-10
91.55	6.09e-10
91.62	6.19e-10
91.68	6.24e-10
91.74	6.14e-10
91.81	6.14e-10
91.87	6.14e-10
91.94	6.44e-10
92	6.34e-10
92.1	6.14e-10
92.16	6.19e-10
92.22	5.94e-10
92.29	6.14e-10
92.35	6.14e-10
92.41	6.19e-10
92.48	6.14e-10
92.55	6.14e-10
92.61	6.34e-10
92.67	6.24e-10
92.74	6.34e-10
92.8	6.19e-10
92.87	6.09e-10
92.93	6.19e-10
92.99	6.04e-10
93.06	6.24e-10
93.12	6.19e-10
93.19	6.34e-10
93.25	6.24e-10
93.31	6.29e-10
93.38	6.44e-10
93.44	6.54e-10
93.51	6.49e-10
93.57	6.29e-10
93.66	6.34e-10
93.72	6.59e-10
93.78	6.49e-10
93.85	6.84e-10
93.91	6.64e-10
93.98	6.54e-10
94.04	6.09e-10
94.1	5.44e-10
94.17	4.25e-10
94.23	4.55e-10
94.29	4.35e-10
94.36	5.02e-10
94.42	4.9e-10
94.49	4.8e-10
94.55	4.1e-10
94.62	3.9e-10
94.68	3.6e-10
94.74	3.6e-10
94.81	3.25e-10
94.87	3.35e-10
94.93	3.45e-10
95	3.05e-10
95.06	2.95e-10
95.13	2.8e-10
95.22	2.75e-10
95.29	2.65e-10
95.35	2.8e-10
95.41	2.5e-10
95.48	2.4e-10
95.54	2.35e-10
95.61	2.3e-10
95.67	2.15e-10
95.73	2.3e-10
95.8	2.35e-10
95.86	2.3e-10
95.93	2.55e-10
95.99	2.6e-10
96.05	2.65e-10
96.12	2.5e-10
96.18	2.6e-10
96.25	2.65e-10
96.31	2.65e-10
96.37	2.4e-10
96.44	2.4e-10
96.5	2.4e-10
96.57	2.35e-10
96.64	2.35e-10
96.7	2.1e-10
96.79	2.15e-10
96.85	2.45e-10
96.92	2.35e-10
96.98	2.4e-10
97.04	2.25e-10
97.11	2.1e-10
97.17	2.15e-10
97.24	2.35e-10
97.3	2.5e-10
97.36	2.4e-10
97.43	2.45e-10
97.49	2.5e-10
97.56	2.55e-10
97.62	2.55e-10
97.68	2.55e-10
97.75	2.7e-10
97.81	2.65e-10
97.87	2.4e-10
97.94	2.45e-10
98.01	2.3e-10
98.07	2.3e-10
98.13	2.1e-10
98.2	2.15e-10
98.26	2.3e-10
98.35	2.4e-10
98.42	2.35e-10
98.48	2.5e-10
98.54	2.45e-10
98.61	2.35e-10
98.67	2.25e-10
98.73	2.35e-10
98.8	2.25e-10
98.86	2.1e-10
98.93	2.25e-10
98.99	2.3e-10
99.06	2.4e-10
99.12	2.45e-10
99.18	2.4e-10
99.25	2.55e-10
99.31	2.6e-10
99.37	2.65e-10
99.44	2.65e-10
99.5	2.3e-10
99.57	2.45e-10
99.63	2.25e-10
99.69	2.35e-10
99.76	2.3e-10
99.82	2.2e-10
99.92	2.35e-10
99.98	2.35e-10
100.04	2.7e-10
100.11	2.3e-10
100.17	2.45e-10
100.24	2.35e-10
100.3	2.3e-10
100.36	2.4e-10
100.43	2.2e-10
100.5	2.15e-10
100.56	2.2e-10
100.62	2.3e-10
100.69	2.25e-10
100.75	2.4e-10
100.82	2.5e-10
100.88	2.4e-10
100.94	2.55e-10
101.01	2.5e-10
101.07	2.5e-10
101.13	2.3e-10
101.2	2.35e-10
101.26	2.4e-10
101.33	2.05e-10
101.39	2.05e-10
101.46	2.15e-10
101.53	2.15e-10
101.59	2.45e-10
101.66	2.25e-10
101.72	2.35e-10
101.79	2.15e-10
101.85	2.3e-10
101.91	2e-10
101.98	2.2e-10
102.04	2.3e-10
102.11	2.25e-10
102.17	2.45e-10
102.24	2.4e-10
102.3	2.5e-10
102.37	2.4e-10
102.43	2.55e-10
102.49	2.35e-10
102.56	2.5e-10
102.62	2.3e-10
102.68	2.35e-10
102.75	2.2e-10
102.81	2.25e-10
102.88	2.1e-10
102.94	2.1e-10
103.03	2.3e-10
103.09	2.3e-10
103.15	2.25e-10
103.22	2.15e-10
103.28	1.9e-10
103.35	1.9e-10
103.41	2.1e-10
103.47	2.1e-10
103.54	2e-10
103.6	2.35e-10
103.66	2.25e-10
103.73	2.35e-10
103.79	2.3e-10
103.86	2.4e-10
103.92	2.35e-10
103.98	2.2e-10
104.05	2.15e-10
104.11	2e-10
104.18	1.95e-10
104.24	1.7e-10
104.3	1.9e-10
104.37	1.85e-10
104.43	2.1e-10
104.49	2.2e-10
104.59	2.15e-10
104.66	2.3e-10
104.72	2e-10
104.79	1.95e-10
104.85	2.15e-10
104.91	2.05e-10
104.98	2.05e-10
105.04	2.2e-10
105.1	2.4e-10
105.17	1.95e-10
105.23	2.25e-10
105.3	2.15e-10
105.36	2.25e-10
105.42	2.25e-10
105.49	2.2e-10
105.55	1.9e-10
105.62	1.75e-10
105.68	1.75e-10
105.74	2.05e-10
105.81	2.25e-10
105.87	2.15e-10
105.93	2.05e-10
106	2.05e-10
106.06	2.1e-10
106.15	2.55e-10
106.22	2.2e-10
106.28	2.25e-10
106.35	2.35e-10
106.41	2.3e-10
106.47	2.3e-10
106.54	2.25e-10
106.6	2.4e-10
106.67	2.3e-10
106.73	2.25e-10
106.79	2.15e-10
106.86	2.05e-10
106.92	2.1e-10
106.98	2.2e-10
107.05	2.05e-10
107.11	2e-10
107.18	1.9e-10
107.24	2.2e-10
107.31	2.1e-10
107.37	2.15e-10
107.43	2.35e-10
107.5	2.25e-10
107.56	2.25e-10
107.63	2.45e-10
107.72	2.2e-10
107.79	2.3e-10
107.85	2.05e-10
107.92	2.5e-10
107.98	2.4e-10
108.04	2.4e-10
108.11	2.35e-10
108.17	2.35e-10
108.24	2.2e-10
108.3	2.1e-10
108.36	2e-10
108.43	1.95e-10
108.49	1.9e-10
108.55	1.85e-10
108.62	2.15e-10
108.69	2.2e-10
108.75	2.2e-10
108.81	2.3e-10
108.88	2.2e-10
108.94	2.3e-10
109.01	2.5e-10
109.07	2.25e-10
109.13	2.2e-10
109.2	1.95e-10
109.29	2.05e-10
109.35	2.2e-10
109.41	2.35e-10
109.48	2.45e-10
109.54	2.45e-10
109.61	2.4e-10
109.67	2e-10
109.73	2.2e-10
109.8	2.1e-10
109.86	2.1e-10
109.92	2e-10
109.99	1.8e-10
110.05	1.9e-10
110.12	2.25e-10
110.18	2.05e-10
110.24	2.35e-10
110.31	2.2e-10
110.37	2.2e-10
110.44	2.25e-10
110.5	2.15e-10
110.56	2.25e-10
110.63	2.2e-10
110.7	2.2e-10
110.76	2.2e-10
110.85	2e-10
110.92	2.15e-10
110.98	2.6e-10
111.05	3.1e-10
111.11	3.2e-10
111.18	1.73e-10
111.24	3.08e-10
111.3	3.23e-10
111.37	3.58e-10
111.43	3.78e-10
111.5	3.98e-10
111.56	4.28e-10
111.62	4.63e-10
111.69	4.73e-10
111.75	4.83e-10
111.82	5.03e-10
111.88	5.03e-10
111.94	5.28e-10
112.01	5.18e-10
112.07	4.48e-10
112.14	4.73e-10
112.2	4.68e-10
112.26	4.58e-10
112.33	4.38e-10
112.42	4.23e-10
112.48	4.93e-10
112.54	5.08e-10
112.61	4.93e-10
112.67	4.68e-10
112.74	4.88e-10
112.8	4.23e-10
112.86	4.58e-10
112.93	4.48e-10
112.99	4.33e-10
113.05	4.83e-10
113.12	4.78e-10
113.19	5.13e-10
113.25	5.08e-10
113.31	5.38e-10
113.38	5.18e-10
113.44	5.38e-10
113.51	4.93e-10
113.58	4.98e-10
113.64	4.93e-10
113.7	4.83e-10
113.77	4.38e-10
113.83	4.58e-10
113.89	4.93e-10
114.03	4.78e-10
114.09	4.88e-10
114.16	4.93e-10
114.22	4.73e-10
114.28	4.78e-10
114.35	4.68e-10
114.41	4.53e-10
114.48	4.78e-10
114.54	4.53e-10
114.6	4.78e-10
114.67	4.88e-10
114.73	4.98e-10
114.79	5.18e-10
114.86	5.13e-10
114.93	4.78e-10
114.99	4.63e-10
115.06	4.58e-10
115.12	4.58e-10
115.18	4.63e-10
115.25	4.53e-10
115.31	4.28e-10
115.38	4.38e-10
115.44	4.43e-10
115.5	4.73e-10
115.6	4.78e-10
115.66	4.88e-10
115.72	4.63e-10
115.79	4.58e-10
115.85	4.73e-10
115.92	4.28e-10
115.98	4.28e-10
116.04	4.43e-10
116.11	4.73e-10
116.17	4.58e-10
116.23	5.03e-10
116.3	5.03e-10
116.36	5.08e-10
116.43	5.13e-10
116.49	5.03e-10
116.55	4.88e-10
116.62	4.78e-10
116.68	4.98e-10
116.74	4.68e-10
116.81	4.78e-10
116.87	4.78e-10
116.94	4.78e-10
117	4.78e-10
117.06	4.73e-10
117.17	4.98e-10
117.23	4.88e-10
117.29	4.88e-10
117.36	4.93e-10
117.42	4.88e-10
117.49	4.83e-10
117.55	4.63e-10
117.61	4.53e-10
117.68	4.43e-10
117.74	4.63e-10
117.81	4.63e-10
117.87	4.73e-10
117.93	4.98e-10
118	4.98e-10
118.06	4.98e-10
118.12	4.98e-10
118.19	4.78e-10
118.25	4.88e-10
118.32	4.63e-10
118.38	4.43e-10
118.44	4.43e-10
118.51	4.68e-10
118.57	4.43e-10
118.64	4.53e-10
118.73	4.78e-10
118.79	4.78e-10
118.86	4.83e-10
118.92	4.68e-10
118.98	4.43e-10
119.05	4.53e-10
119.11	4.43e-10
119.18	4.48e-10
119.24	4.68e-10
119.3	4.78e-10
119.37	4.93e-10
119.43	4.83e-10
119.49	4.73e-10
119.56	4.98e-10
119.62	4.93e-10
119.69	4.83e-10
119.75	4.78e-10
119.81	4.78e-10
119.88	4.53e-10
119.94	4.68e-10
120	4.48e-10
120.07	4.43e-10
120.13	4.58e-10
120.2	4.43e-10
120.29	4.73e-10
120.36	4.88e-10
120.42	4.63e-10
120.48	4.53e-10
120.55	4.63e-10
120.61	4.53e-10
120.67	4.63e-10
120.74	4.83e-10
120.8	4.93e-10
120.87	4.83e-10
120.93	4.88e-10
120.99	4.93e-10
121.06	5.13e-10
121.12	4.88e-10
121.19	4.43e-10
121.25	4.53e-10
121.31	4.48e-10
121.38	4.53e-10
121.44	4.58e-10
121.51	4.48e-10
121.57	4.73e-10
121.63	5.03e-10
121.7	4.53e-10
121.76	4.73e-10
121.86	5.03e-10
121.92	4.73e-10
121.98	4.48e-10
122.05	4.68e-10
122.11	4.83e-10
122.18	4.83e-10
122.24	4.93e-10
122.3	4.83e-10
122.37	5.13e-10
122.43	4.93e-10
122.49	4.93e-10
122.56	4.88e-10
122.62	4.63e-10
122.69	4.53e-10
122.75	4.83e-10
122.82	4.78e-10
122.88	4.73e-10
122.94	4.68e-10
123.01	4.63e-10
123.07	4.78e-10
123.13	4.88e-10
123.2	4.98e-10
123.26	4.78e-10
123.33	4.93e-10
123.42	4.93e-10
123.49	4.78e-10
123.55	4.88e-10
123.62	4.98e-10
123.68	4.93e-10
123.74	5.08e-10
123.81	5.03e-10
123.87	4.83e-10
123.94	4.73e-10
124	4.78e-10
124.06	4.38e-10
124.13	4.58e-10
124.2	4.48e-10
124.26	4.58e-10
124.32	4.38e-10
124.39	4.53e-10
124.45	4.53e-10
124.52	4.58e-10
124.58	4.78e-10
124.64	4.78e-10
124.71	4.68e-10
124.77	4.68e-10
124.83	4.88e-10
124.9	4.63e-10
125	4.83e-10
125.06	4.53e-10
125.12	4.73e-10
125.19	5.18e-10
125.25	4.88e-10
125.31	5.23e-10
125.38	4.78e-10
125.44	4.78e-10
125.51	4.73e-10
125.57	4.53e-10
125.64	4.53e-10
125.7	4.53e-10
125.76	4.78e-10
125.83	4.73e-10
125.89	4.73e-10
125.95	4.83e-10
126.02	4.78e-10
126.08	4.68e-10
126.15	4.93e-10
126.21	4.78e-10
126.27	4.48e-10
126.34	4.48e-10
126.4	4.78e-10
126.46	4.63e-10
126.56	4.43e-10
126.62	4.53e-10
126.69	4.88e-10
126.75	4.78e-10
126.82	4.48e-10
126.88	4.63e-10
126.94	4.48e-10
127.01	4.48e-10
127.07	4.28e-10
127.14	4.43e-10
127.2	4.63e-10
127.26	4.53e-10
127.33	4.78e-10
127.39	4.93e-10
127.46	4.93e-10
127.52	4.83e-10
127.58	4.63e-10
127.65	4.08e-10
127.71	4.28e-10
127.78	4.18e-10
127.84	3.83e-10
127.9	3.75e-10
127.97	4.8e-10
128.03	4.71e-10
128.13	4.5e-10
128.19	4.05e-10
128.26	3.95e-10
128.32	3.75e-10
128.38	3.69e-10
128.45	2.95e-10
128.52	2.55e-10
128.58	2.6e-10
128.64	2.5e-10
128.71	2.35e-10
128.77	2.6e-10
128.83	2.45e-10
128.9	2.4e-10
128.96	2.55e-10
129.03	2.6e-10
129.09	2.25e-10
129.15	2.55e-10
129.22	2.4e-10
129.28	2.3e-10
129.35	2.3e-10
129.41	2.15e-10
129.47	2.35e-10
129.54	2.2e-10
129.6	2.15e-10
129.69	2.2e-10
129.76	2.4e-10
129.82	2.35e-10
129.88	2.25e-10
129.95	2.1e-10
[truncated: 678 more rows]

## Sheet: e
Dose rate	Photocurrent					Photocurrent density
uGy s-1	A					A/cm2
	50 V/mm	40 V/mm	30 V/mm	20 V/mm		50 V/mm	40 V/mm	30 V/mm	20 V/mm
7.73	7.751e-11	6.295e-11	3.235e-11	2.175e-11		7.751e-09	6.295e-09	3.235e-09	2.175e-09
17.7	2.186e-10	1.367e-10	8.934e-11	5.419e-11		2.186e-08	1.367e-08	8.934e-09	5.419e-09
31.9	3.534e-10	2.732e-10	1.973e-10	1.138e-10		3.534e-08	2.732e-08	1.973e-08	1.138e-08
49.2	5.708e-10	4.479e-10	3.116e-10	1.843e-10		5.708e-08	4.479e-08	3.116e-08	1.843e-08
63.4	7.213e-10	5.615e-10	4.145e-10	2.604e-10		7.213e-08	5.615e-08	4.145e-08	2.604e-08

## Sheet: f
Electric field	Sensitivity
V mm-1	uC Gy-1 cm-2
20	426.8
30	691.6
40	931.3
50	1146.7
