# Supplementary material for: Nucleation-controlled growth of superior lead-free perovskite Cs3Bi2I9 single-crystals for high-performance X-ray detection
Source: Nat Commun. 2020 May 8;11:2304. doi: 10.1038/s41467-020-16034-w (PMC7210296; doi:10.1038/s41467-020-16034-w)
Supplement: Supplementary file 2 — Source Data [file 41467_2020_16034_MOESM2_ESM.zip › Source Data/Figure S10.xlsx]

## Sheet: a
0.13 uGy s-1
0.0743	1.821e-10	1.983e-10
0.2326	1.819e-10	1.955e-10
0.43284	1.815e-10	2.004e-10
0.63323	1.819e-10	1.96e-10
0.8333	1.816e-10	2.028e-10
1.03355	1.823e-10	1.97e-10
1.23383	1.821e-10	1.977e-10
1.43406	1.821e-10	2.012e-10
1.63424	1.817e-10	1.975e-10
1.83449	1.818e-10	2.008e-10
2.03576	1.819e-10	1.967e-10
2.23594	1.812e-10	1.996e-10
2.4362	1.816e-10	1.943e-10
2.63644	1.818e-10	1.954e-10
2.83664	1.819e-10	1.991e-10
3.03692	1.818e-10	1.953e-10
3.23716	1.814e-10	1.991e-10
3.43782	1.812e-10	1.955e-10
3.63766	1.81e-10	1.965e-10
3.83788	1.814e-10	2.005e-10
4.03852	1.803e-10	1.998e-10
4.23832	1.811e-10	1.969e-10
4.43858	1.81e-10	1.959e-10
4.63884	1.804e-10	1.984e-10
4.8391	1.814e-10	1.959e-10
5.03944	1.809e-10	1.984e-10
5.23964	1.799e-10	1.986e-10
5.4399	1.801e-10	1.976e-10
5.6401	1.801e-10	1.985e-10
5.84034	1.795e-10	2.002e-10
6.04074	1.795e-10	2.016e-10
6.24116	1.793e-10	2.029e-10
6.44122	1.793e-10	2.005e-10
6.64144	1.798e-10	2.018e-10
6.84168	1.804e-10	1.986e-10
7.04194	1.791e-10	2.017e-10
7.24214	1.799e-10	1.969e-10
7.44242	1.809e-10	2.026e-10
7.6427	1.803e-10	1.931e-10
7.84288	1.819e-10	2.021e-10
8.0431	1.807e-10	1.92e-10
8.24334	1.811e-10	1.966e-10
8.44356	1.812e-10	1.944e-10
8.64378	1.806e-10	2.041e-10
8.84404	1.804e-10	2.018e-10
9.04428	1.815e-10	1.998e-10
9.2445	1.82e-10	2.016e-10
9.4449	1.8e-10	1.968e-10
9.64496	1.81e-10	1.976e-10
9.84568	1.808e-10	1.965e-10
10.0455	1.805e-10	1.981e-10
10.2458	1.805e-10	1.96e-10
10.446	1.797e-10	1.953e-10
10.6463	1.791e-10	2.018e-10
10.8465	1.811e-10	1.93e-10
11.0467	1.801e-10	2.01e-10
11.2474	1.821e-10	1.99e-10
11.4473	1.807e-10	2.023e-10
11.6475	1.811e-10	1.979e-10
11.8478	1.809e-10	2.02e-10
12.0481	1.805e-10	1.942e-10
12.2483	1.808e-10	2.003e-10
12.4485	1.815e-10	1.974e-10
12.6487	1.808e-10	1.945e-10
12.8489	1.799e-10	2e-10
13.0492	1.799e-10	1.951e-10
13.2495	1.806e-10	1.985e-10
13.4497	1.797e-10	1.956e-10
13.65	1.796e-10	1.972e-10
13.8502	1.795e-10	1.968e-10
14.0504	1.801e-10	1.972e-10
14.2507	1.801e-10	2.005e-10
14.4509	1.798e-10	1.965e-10
14.6512	1.794e-10	1.995e-10
14.8514	1.798e-10	1.98e-10
15.0518	1.8e-10	1.998e-10
15.252	1.796e-10	2.017e-10
15.4522	1.797e-10	1.988e-10
15.6528	1.797e-10	1.988e-10
15.8527	1.797e-10	1.987e-10
16.053	1.803e-10	2.008e-10
16.2533	1.796e-10	2.027e-10
16.4535	1.807e-10	2.016e-10
16.6537	1.791e-10	2.025e-10
16.854	1.79e-10	1.998e-10
17.0557	1.792e-10	2.023e-10
17.2558	1.787e-10	2.02e-10
17.4561	1.785e-10	2.024e-10
17.6563	1.791e-10	2.013e-10
17.8565	1.79e-10	2.022e-10
18.0569	1.788e-10	1.994e-10
18.2571	1.787e-10	2.007e-10
18.4574	1.795e-10	1.966e-10
18.6576	1.794e-10	2.044e-10
18.8578	1.797e-10	2.018e-10
19.0581	1.794e-10	2.035e-10
19.2583	1.791e-10	2.02e-10
19.4587	1.791e-10	1.949e-10
19.6589	1.783e-10	2.011e-10
19.8595	1.785e-10	1.978e-10
20.0598	1.776e-10	2.003e-10
20.26	1.78e-10	2.022e-10
20.4603	1.782e-10	1.931e-10
20.6606	1.777e-10	1.972e-10
20.8608	1.779e-10	2.007e-10
21.0611	1.783e-10	1.985e-10
21.2613	1.78e-10	1.996e-10
21.4616	1.78e-10	1.927e-10
21.6618	1.783e-10	1.945e-10
21.8621	1.782e-10	1.956e-10
22.0623	1.79e-10	1.962e-10
22.2626	1.79e-10	1.941e-10
22.4628	1.786e-10	1.993e-10
22.663	1.785e-10	1.945e-10
22.8634	1.788e-10	1.974e-10
23.0636	1.787e-10	1.969e-10
23.2639	1.794e-10	1.953e-10
23.4641	1.792e-10	1.949e-10
23.6644	1.792e-10	1.947e-10
23.8646	1.789e-10	1.962e-10
24.0648	1.796e-10	1.941e-10
24.265	1.797e-10	1.976e-10
24.4652	1.793e-10	1.945e-10
24.6655	1.787e-10	1.979e-10
24.8657	1.798e-10	1.945e-10
25.0661	1.799e-10	1.993e-10
25.2663	1.795e-10	1.987e-10
25.4666	1.796e-10	1.986e-10
25.6672	1.798e-10	1.965e-10
25.8674	1.794e-10	1.995e-10
26.0678	1.801e-10	1.992e-10
26.268	1.799e-10	2e-10
26.4682	1.801e-10	2.029e-10
26.6685	1.795e-10	2.015e-10
26.8687	1.8e-10	1.97e-10
27.0694	1.796e-10	1.987e-10
27.2696	1.789e-10	2.02e-10
27.4699	1.798e-10	1.971e-10
27.6701	1.79e-10	2.017e-10
27.8703	1.797e-10	2.02e-10
28.0706	1.793e-10	2.02e-10
28.2708	1.791e-10	2.006e-10
28.4711	1.793e-10	2.003e-10
28.6713	1.789e-10	1.989e-10
28.8715	1.794e-10	1.991e-10
29.0719	1.798e-10	1.978e-10
29.2719	1.801e-10	1.933e-10
29.4722	1.792e-10	2.028e-10
29.6724	1.791e-10	1.969e-10
29.8727	1.797e-10	1.978e-10
30.073	1.797e-10	1.954e-10
30.2732	1.787e-10	1.988e-10
30.4735	1.794e-10	1.973e-10
30.6737	1.793e-10	1.958e-10
30.8739	1.797e-10	1.957e-10
31.0742	1.787e-10	1.969e-10
31.2744	1.791e-10	2.003e-10
31.4748	1.798e-10	1.948e-10
31.675	1.794e-10	2.002e-10
31.8753	1.8e-10	1.986e-10
32.0759	1.801e-10	2.008e-10
32.2761	1.803e-10	1.973e-10
32.4764	1.79e-10	1.984e-10
32.6766	1.796e-10	1.992e-10
32.8769	1.794e-10	2.023e-10
33.0772	1.791e-10	1.959e-10
33.2775	1.801e-10	1.971e-10
33.4776	1.791e-10	1.985e-10
33.6778	1.799e-10	2.015e-10
33.8781	1.798e-10	1.995e-10
34.0784	1.792e-10	1.975e-10
34.2785	1.782e-10	1.951e-10
34.4788	1.782e-10	1.958e-10
34.679	1.794e-10	1.937e-10
34.8793	1.789e-10	1.931e-10
35.0795	1.794e-10	1.96e-10
35.2798	1.787e-10	2.024e-10
35.48	1.79e-10	1.997e-10
35.6802	1.791e-10	1.956e-10
35.8804	1.792e-10	1.937e-10
36.0807	1.791e-10	1.99e-10
36.2809	1.785e-10	1.973e-10
36.4812	1.79e-10	1.964e-10
36.6814	1.788e-10	1.992e-10
36.8817	1.786e-10	2.004e-10
37.0819	1.785e-10	1.93e-10
37.2822	1.781e-10	1.983e-10
37.4824	1.793e-10	2.02e-10
37.6827	1.791e-10	1.951e-10
37.8829	1.784e-10	2.015e-10
38.0832	1.792e-10	1.969e-10
38.2834	1.786e-10	2.003e-10
38.4836	1.794e-10	1.969e-10
38.6839	1.791e-10	1.983e-10
38.8841	1.796e-10	1.999e-10
39.0844		1.955e-10
39.2846		1.963e-10
39.4849		1.959e-10
39.6851		1.972e-10
39.8855		1.935e-10
40.0857		1.962e-10
40.286		1.958e-10
40.4862		1.986e-10
40.6864		1.934e-10
40.8866		1.961e-10
41.0869		1.983e-10
41.2876		1.993e-10
41.4875		1.969e-10
41.6877		2.028e-10
41.888		1.957e-10
42.0886		2.001e-10
42.2885		2.012e-10
42.4888		1.96e-10
42.6889		2.006e-10
42.8893		2.023e-10
43.0897		1.964e-10
43.2898		1.968e-10
43.49		1.993e-10
43.6902		1.974e-10
43.8905		1.965e-10
44.0908		1.96e-10
44.291		1.982e-10
44.4912		1.935e-10
44.6915		1.979e-10
44.8918		1.996e-10
45.092		1.951e-10
45.2922		1.977e-10
45.4925		1.957e-10
45.6928		1.978e-10
45.893		1.984e-10
46.0933		1.985e-10
46.2935		1.998e-10
46.4937		2e-10
46.6939		2.037e-10
46.8942		2.018e-10

## Sheet: b
0.67 uGy s-1
0.0743	1.799e-10	2.11e-10
0.2326	1.791e-10	2.191e-10
0.43284	1.8e-10	2.088e-10
0.63323	1.8e-10	2.178e-10
0.8333	1.808e-10	2.087e-10
1.03355	1.798e-10	2.168e-10
1.23383	1.8e-10	2.086e-10
1.43406	1.811e-10	2.166e-10
1.63424	1.806e-10	2.087e-10
1.83449	1.797e-10	2.123e-10
2.03576	1.796e-10	2.105e-10
2.23594	1.793e-10	2.097e-10
2.4362	1.786e-10	2.11e-10
2.63644	1.786e-10	2.155e-10
2.83664	1.777e-10	2.076e-10
3.03692	1.796e-10	2.13e-10
3.23716	1.8e-10	2.132e-10
3.43782	1.781e-10	2.119e-10
3.63766	1.792e-10	2.117e-10
3.83788	1.79e-10	2.163e-10
4.03852	1.786e-10	2.148e-10
4.23832	1.787e-10	2.125e-10
4.43858	1.794e-10	2.167e-10
4.63884	1.788e-10	2.111e-10
4.8391	1.779e-10	2.139e-10
5.03944	1.782e-10	2.136e-10
5.23964	1.789e-10	2.088e-10
5.4399	1.785e-10	2.109e-10
5.6401	1.795e-10	2.099e-10
5.84034	1.792e-10	2.111e-10
6.04074	1.78e-10	2.177e-10
6.24116	1.789e-10	2.158e-10
6.44122	1.79e-10	2.196e-10
6.64144	1.784e-10	2.184e-10
6.84168	1.781e-10	2.208e-10
7.04194	1.786e-10	2.193e-10
7.24214	1.79e-10	2.153e-10
7.44242	1.786e-10	2.154e-10
7.6427	1.786e-10	2.126e-10
7.84288	1.782e-10	2.17e-10
8.0431	1.782e-10	2.168e-10
8.24334	1.783e-10	2.137e-10
8.44356	1.794e-10	2.172e-10
8.64378	1.786e-10	2.118e-10
8.84404	1.78e-10	2.154e-10
9.04428	1.782e-10	2.145e-10
9.2445	1.783e-10	2.137e-10
9.4449	1.79e-10	2.109e-10
9.64496	1.774e-10	2.119e-10
9.84568	1.786e-10	2.132e-10
10.0455	1.793e-10	2.107e-10
10.2458	1.798e-10	2.135e-10
10.446	1.782e-10	2.146e-10
10.6463	1.782e-10	2.129e-10
10.8465	1.785e-10	2.103e-10
11.0467	1.78e-10	2.169e-10
11.2474	1.785e-10	2.151e-10
11.4473	1.781e-10	2.154e-10
11.6475	1.78e-10	2.186e-10
11.8478	1.783e-10	2.158e-10
12.0481	1.783e-10	2.197e-10
12.2483	1.79e-10	2.175e-10
12.4485	1.79e-10	2.145e-10
12.6487	1.786e-10	2.174e-10
12.8489	1.788e-10	2.122e-10
13.0492	1.785e-10	2.111e-10
13.2495	1.781e-10	2.142e-10
13.4497	1.799e-10	2.137e-10
13.65	1.791e-10	2.192e-10
13.8502	1.795e-10	2.131e-10
14.0504	1.799e-10	2.107e-10
14.2507	1.797e-10	2.151e-10
14.4509	1.792e-10	2.124e-10
14.6512	1.8e-10	2.156e-10
14.8514	1.793e-10	2.155e-10
15.0518	1.79e-10	2.197e-10
15.252	1.788e-10	2.195e-10
15.4522	1.796e-10	2.213e-10
15.6528	1.784e-10	2.194e-10
15.8527	1.794e-10	2.142e-10
16.053	1.795e-10	2.146e-10
16.2533	1.803e-10	2.167e-10
16.4535	1.795e-10	2.153e-10
16.6537	1.794e-10	2.127e-10
16.854	1.792e-10	2.107e-10
17.0557	1.806e-10	2.129e-10
17.2558	1.796e-10	2.177e-10
17.4561	1.802e-10	2.135e-10
17.6563	1.799e-10	2.137e-10
17.8565	1.786e-10	2.119e-10
18.0569	1.791e-10	2.151e-10
18.2571	1.783e-10	2.133e-10
18.4574	1.787e-10	2.16e-10
18.6576	1.788e-10	2.136e-10
18.8578	1.787e-10	2.178e-10
19.0581	1.776e-10	2.134e-10
19.2583	1.785e-10	2.155e-10
19.4587	1.793e-10	2.136e-10
19.6589	1.793e-10	2.169e-10
19.8595	1.792e-10	2.159e-10
20.0598	1.792e-10	2.21e-10
20.26	1.784e-10	2.106e-10
20.4603	1.788e-10	2.186e-10
20.6606	1.787e-10	2.153e-10
20.8608	1.787e-10	2.179e-10
21.0611	1.787e-10	2.168e-10
21.2613	1.784e-10	2.166e-10
21.4616	1.782e-10	2.183e-10
21.6618	1.786e-10	2.142e-10
21.8621	1.786e-10	2.186e-10
22.0623	1.785e-10	2.165e-10
22.2626	1.792e-10	2.118e-10
22.4628	1.791e-10	2.181e-10
22.663	1.789e-10	2.159e-10
22.8634	1.777e-10	2.184e-10
23.0636	1.786e-10	2.164e-10
23.2639	1.782e-10	2.195e-10
23.4641	1.776e-10	2.173e-10
23.6644	1.782e-10	2.171e-10
23.8646	1.784e-10	2.132e-10
24.0648	1.777e-10	2.203e-10
24.265	1.783e-10	2.163e-10
24.4652	1.782e-10	2.179e-10
24.6655	1.78e-10	2.187e-10
24.8657	1.786e-10	2.204e-10
25.0661	1.784e-10	2.178e-10
25.2663	1.788e-10	2.201e-10
25.4666	1.784e-10	2.197e-10
25.6672	1.778e-10	2.156e-10
25.8674	1.782e-10	2.198e-10
26.0678	1.781e-10	2.185e-10
26.268	1.79e-10	2.168e-10
26.4682	1.777e-10	2.144e-10
26.6685	1.773e-10	2.187e-10
26.8687	1.777e-10	2.125e-10
27.0694	1.779e-10	2.194e-10
27.2696	1.776e-10	2.114e-10
27.4699	1.784e-10	2.171e-10
27.6701	1.785e-10	2.134e-10
27.8703	1.78e-10	2.133e-10
28.0706	1.787e-10	2.164e-10
28.2708	1.783e-10	2.122e-10
28.4711	1.781e-10	2.187e-10
28.6713	1.78e-10	2.147e-10
28.8715	1.795e-10	2.129e-10
29.0719	1.792e-10	2.138e-10
29.2719	1.797e-10	2.141e-10
29.4722	1.798e-10	2.109e-10
29.6724	1.801e-10	2.128e-10
29.8727	1.793e-10	2.162e-10
30.073	1.792e-10	2.091e-10
30.2732	1.777e-10	2.085e-10
30.4735	1.793e-10	2.097e-10
30.6737	1.784e-10	2.179e-10
30.8739	1.784e-10	2.157e-10
31.0742	1.79e-10	2.116e-10
31.2744	1.79e-10	2.156e-10
31.4748	1.787e-10	2.134e-10
31.675	1.788e-10	2.128e-10
31.8753	1.794e-10	2.116e-10
32.0759	1.788e-10	2.168e-10
32.2761	1.781e-10	2.149e-10
32.4764	1.79e-10	2.16e-10
32.6766	1.785e-10	2.158e-10
32.8769	1.78e-10	2.114e-10
33.0772	1.776e-10	2.162e-10
33.2775	1.772e-10	2.2e-10
33.4776	1.765e-10	2.108e-10
33.6778	1.775e-10	2.084e-10
33.8781	1.767e-10	2.124e-10
34.0784	1.77e-10	2.126e-10
34.2785	1.776e-10	2.119e-10
34.4788	1.774e-10	2.123e-10
34.679	1.781e-10	2.126e-10
34.8793	1.766e-10	2.121e-10
35.0795	1.763e-10	2.138e-10
35.2798	1.765e-10	2.177e-10
35.48	1.769e-10	2.128e-10
35.6802	1.771e-10	2.138e-10
35.8804	1.763e-10	2.097e-10
36.0807	1.764e-10	2.135e-10
36.2809	1.769e-10	2.121e-10
36.4812	1.765e-10	2.153e-10
36.6814	1.776e-10	2.135e-10
36.8817	1.773e-10	2.169e-10
37.0819	1.775e-10	2.126e-10
37.2822	1.766e-10	2.19e-10
37.4824	1.777e-10	2.129e-10
37.6827	1.778e-10	2.181e-10
37.8829	1.772e-10	2.131e-10
38.0832	1.778e-10	2.2e-10
38.2834	1.777e-10	2.2e-10
38.4836	1.778e-10	2.146e-10
38.6839	1.788e-10	2.12e-10
38.8841	1.787e-10	2.146e-10
39.0844	1.784e-10	2.153e-10
39.2846	1.781e-10	2.125e-10
39.4849	1.77e-10	2.171e-10
39.6851	1.778e-10	2.166e-10
39.8855	1.775e-10	2.168e-10
40.0857	1.776e-10	2.194e-10
40.286	1.779e-10	2.161e-10
40.4862	1.782e-10	2.107e-10
40.6864	1.794e-10	2.167e-10
40.8866	1.794e-10	2.093e-10
41.0869	1.795e-10	2.162e-10
41.2876	1.786e-10	2.123e-10
41.4875	1.795e-10	2.155e-10
41.6877	1.79e-10	2.096e-10
41.888	1.788e-10	2.136e-10
42.0886	1.789e-10	2.095e-10
42.2885	1.79e-10	2.139e-10
42.4888	1.783e-10	2.158e-10
42.6889	1.78e-10	2.104e-10
42.8893	1.782e-10	2.162e-10
43.0897	1.794e-10	2.108e-10
43.2898	1.788e-10	2.177e-10
43.49	1.783e-10	2.178e-10
43.6902	1.783e-10	2.134e-10
43.8905	1.783e-10	2.174e-10
44.0908	1.788e-10	2.163e-10
44.291	1.783e-10	2.161e-10
44.4912	1.784e-10	2.149e-10
44.6915	1.778e-10	2.18e-10
44.8918	1.782e-10	2.177e-10
45.092	1.775e-10	2.158e-10
45.2922	1.78e-10	2.159e-10
45.4925	1.784e-10	2.145e-10
45.6928	1.785e-10	2.15e-10
45.893	1.778e-10	2.163e-10
46.0933	1.781e-10	2.153e-10
46.2935	1.785e-10	2.126e-10
46.4937	1.777e-10	2.189e-10
46.6939	1.773e-10	2.119e-10
46.8942	1.768e-10	2.146e-10
47.0944	1.773e-10	2.146e-10
47.2946	1.766e-10	2.151e-10
47.4949	1.771e-10	2.136e-10
47.6957	1.777e-10	2.159e-10
47.8959	1.773e-10	2.134e-10
48.0962	1.775e-10	2.151e-10
48.2965	1.776e-10	2.15e-10
48.4967		2.153e-10
48.697		2.174e-10
48.8972		2.143e-10
49.0974		2.206e-10
49.2977		2.108e-10
49.4979		2.178e-10
49.6984		2.148e-10
49.8984		2.144e-10
50.0988		2.122e-10
50.299		2.115e-10
50.4992		2.109e-10
50.6994		2.131e-10
50.8997		2.149e-10
51.0999		2.159e-10
51.3002		2.164e-10
51.5005		2.14e-10
51.7007		2.16e-10
51.9009		2.148e-10
52.1012		2.122e-10
52.3016		2.112e-10
52.5018		2.176e-10
52.702		2.101e-10
52.9024		2.194e-10
53.1026		2.096e-10
53.3028		2.144e-10
53.503		2.127e-10
53.7033		2.128e-10
53.9035		2.157e-10
54.1038		2.132e-10
54.304		2.123e-10
54.5043		2.119e-10
54.7045		2.11e-10
54.9048		2.113e-10
55.105		2.139e-10
55.3053		2.082e-10
55.5057		2.133e-10
55.7058		2.131e-10
55.906		2.09e-10
56.1062		2.112e-10
56.3065		2.07e-10
56.5067		2.104e-10
56.707		2.1e-10
56.9079		2.1e-10
57.1075		2.081e-10
57.3078		2.122e-10
57.5084		2.079e-10
57.7082		2.125e-10
57.9084		2.097e-10
58.1087		2.086e-10
58.3091		2.15e-10
58.5094		2.098e-10
58.7096		2.141e-10
58.9099		2.074e-10
59.1101		2.124e-10
59.3103		2.107e-10
59.5106		2.13e-10
59.7108		2.105e-10
59.911		2.124e-10
60.1113		2.181e-10

## Sheet: c
1.63 uGy s-1
0.0743	1.811e-10	2.326e-10
0.2326	1.816e-10	2.35e-10
0.43284	1.812e-10	2.328e-10
0.63323	1.809e-10	2.32e-10
0.8333	1.813e-10	2.308e-10
1.03355	1.812e-10	2.351e-10
1.23383	1.803e-10	2.335e-10
1.43406	1.805e-10	2.355e-10
1.63424	1.806e-10	2.347e-10
1.83449	1.81e-10	2.312e-10
2.03576	1.81e-10	2.359e-10
2.23594	1.812e-10	2.345e-10
2.4362	1.815e-10	2.345e-10
2.63644	1.806e-10	2.336e-10
2.83664	1.81e-10	2.328e-10
3.03692	1.804e-10	2.376e-10
3.23716	1.805e-10	2.36e-10
3.43782	1.804e-10	2.338e-10
3.63766	1.805e-10	2.328e-10
3.83788	1.806e-10	2.401e-10
4.03852	1.814e-10	2.305e-10
4.23832	1.811e-10	2.377e-10
4.43858	1.81e-10	2.362e-10
4.63884	1.801e-10	2.366e-10
4.8391	1.804e-10	2.339e-10
5.03944	1.797e-10	2.334e-10
5.23964	1.792e-10	2.388e-10
5.4399	1.799e-10	2.363e-10
5.6401	1.805e-10	2.353e-10
5.84034	1.804e-10	2.396e-10
6.04074	1.788e-10	2.342e-10
6.24116	1.792e-10	2.352e-10
6.44122	1.794e-10	2.375e-10
6.64144	1.786e-10	2.37e-10
6.84168	1.785e-10	2.404e-10
7.04194	1.785e-10	2.391e-10
7.24214	1.804e-10	2.393e-10
7.44242	1.807e-10	2.386e-10
7.6427	1.805e-10	2.372e-10
7.84288	1.812e-10	2.359e-10
8.0431	1.808e-10	2.384e-10
8.24334	1.813e-10	2.368e-10
8.44356	1.803e-10	2.358e-10
8.64378	1.81e-10	2.392e-10
8.84404	1.801e-10	2.384e-10
9.04428	1.799e-10	2.393e-10
9.2445	1.803e-10	2.398e-10
9.4449	1.794e-10	2.363e-10
9.64496	1.798e-10	2.33e-10
9.84568	1.807e-10	2.375e-10
10.0455	1.8e-10	2.338e-10
10.2458	1.792e-10	2.349e-10
10.446	1.8e-10	2.309e-10
10.6463	1.795e-10	2.366e-10
10.8465	1.793e-10	2.348e-10
11.0467	1.799e-10	2.369e-10
11.2474	1.808e-10	2.395e-10
11.4473	1.792e-10	2.36e-10
11.6475	1.797e-10	2.351e-10
11.8478	1.789e-10	2.299e-10
12.0481	1.795e-10	2.3e-10
12.2483	1.795e-10	2.299e-10
12.4485	1.802e-10	2.273e-10
12.6487	1.797e-10	2.267e-10
12.8489	1.8e-10	2.32e-10
13.0492	1.793e-10	2.292e-10
13.2495	1.798e-10	2.305e-10
13.4497	1.791e-10	2.308e-10
13.65	1.793e-10	2.309e-10
13.8502	1.799e-10	2.281e-10
14.0504	1.794e-10	2.316e-10
14.2507	1.8e-10	2.285e-10
14.4509	1.786e-10	2.334e-10
14.6512	1.787e-10	2.276e-10
14.8514	1.798e-10	2.332e-10
15.0518	1.795e-10	2.313e-10
15.252	1.795e-10	2.329e-10
15.4522	1.793e-10	2.353e-10
15.6528	1.804e-10	2.296e-10
15.8527	1.796e-10	2.344e-10
16.053	1.793e-10	2.33e-10
16.2533	1.796e-10	2.35e-10
16.4535	1.787e-10	2.32e-10
16.6537	1.788e-10	2.352e-10
16.854	1.793e-10	2.336e-10
17.0557	1.8e-10	2.327e-10
17.2558	1.777e-10	2.344e-10
17.4561	1.786e-10	2.312e-10
17.6563	1.788e-10	2.287e-10
17.8565	1.78e-10	2.293e-10
18.0569	1.783e-10	2.293e-10
18.2571	1.785e-10	2.296e-10
18.4574	1.786e-10	2.293e-10
18.6576	1.792e-10	2.317e-10
18.8578	1.794e-10	2.317e-10
19.0581	1.788e-10	2.334e-10
19.2583	1.788e-10	2.277e-10
19.4587	1.788e-10	2.354e-10
19.6589	1.779e-10	2.284e-10
19.8595	1.778e-10	2.308e-10
20.0598	1.782e-10	2.319e-10
20.26	1.778e-10	2.337e-10
20.4603	1.788e-10	2.299e-10
20.6606	1.779e-10	2.301e-10
20.8608	1.782e-10	2.34e-10
21.0611	1.786e-10	2.307e-10
21.2613	1.781e-10	2.34e-10
21.4616	1.778e-10	2.349e-10
21.6618	1.775e-10	2.346e-10
21.8621	1.783e-10	2.321e-10
22.0623	1.792e-10	2.361e-10
22.2626	1.776e-10	2.36e-10
22.4628	1.774e-10	2.36e-10
22.663	1.784e-10	2.364e-10
22.8634	1.783e-10	2.365e-10
23.0636	1.782e-10	2.375e-10
23.2639	1.799e-10	2.359e-10
23.4641	1.803e-10	2.341e-10
23.6644	1.806e-10	2.35e-10
23.8646	1.804e-10	2.369e-10
24.0648	1.805e-10	2.35e-10
24.265	1.806e-10	2.377e-10
24.4652	1.806e-10	2.366e-10
24.6655	1.8e-10	2.364e-10
24.8657	1.796e-10	2.381e-10
25.0661	1.801e-10	2.366e-10
25.2663	1.803e-10	2.361e-10
25.4666	1.798e-10	2.363e-10
25.6672	1.79e-10	2.365e-10
25.8674	1.793e-10	2.342e-10
26.0678	1.79e-10	2.354e-10
26.268	1.794e-10	2.342e-10
26.4682	1.789e-10	2.325e-10
26.6685	1.793e-10	2.334e-10
26.8687	1.802e-10	2.371e-10
27.0694	1.796e-10	2.322e-10
27.2696	1.793e-10	2.365e-10
27.4699	1.796e-10	2.319e-10
27.6701	1.796e-10	2.381e-10
27.8703	1.798e-10	2.33e-10
28.0706	1.8e-10	2.375e-10
28.2708	1.793e-10	2.341e-10
28.4711	1.793e-10	2.246e-10
28.6713	1.794e-10	2.28e-10
28.8715	1.794e-10	2.278e-10
29.0719	1.796e-10	2.266e-10
29.2719	1.783e-10	2.331e-10
29.4722	1.788e-10	2.324e-10
29.6724	1.796e-10	2.323e-10
29.8727	1.797e-10	2.298e-10
30.073	1.793e-10	2.3e-10
30.2732	1.797e-10	2.304e-10
30.4735	1.801e-10	2.319e-10
30.6737	1.797e-10	2.302e-10
30.8739	1.8e-10	2.304e-10
31.0742	1.788e-10	2.302e-10
31.2744	1.795e-10	2.251e-10
31.4748	1.795e-10	2.253e-10
31.675	1.791e-10	2.313e-10
31.8753	1.788e-10	2.293e-10
32.0759	1.792e-10	2.321e-10
32.2761	1.795e-10	2.305e-10
32.4764	1.794e-10	2.312e-10
32.6766	1.792e-10	2.327e-10
32.8769	1.786e-10	2.289e-10
33.0772	1.791e-10	2.318e-10
33.2775	1.784e-10	2.332e-10
33.4776	1.788e-10	2.325e-10
33.6778	1.77e-10	2.318e-10
33.8781		2.345e-10
34.0784		2.312e-10
34.2785		2.366e-10
34.4788		2.32e-10
34.679		2.326e-10
34.8793		2.336e-10
35.0795		2.346e-10
35.2798		2.332e-10
35.48		2.335e-10
35.6802		2.327e-10
35.8804		2.358e-10
36.0807		2.318e-10
36.2809		2.345e-10
36.4812		2.314e-10
36.6814		2.343e-10
36.8817		2.319e-10
37.0819		2.293e-10
37.2822		2.322e-10
37.4824		2.303e-10
37.6827		2.291e-10
37.8829		2.325e-10
38.0832		2.357e-10
38.2834		2.344e-10
38.4836		2.327e-10
38.6839		2.317e-10
38.8841		2.361e-10
39.0844		2.322e-10
39.2846		2.318e-10
39.4849		2.279e-10
39.6851		2.294e-10
39.8855		2.36e-10
40.0857		2.373e-10
40.286		2.315e-10
40.4862		2.318e-10
40.6864		2.341e-10
40.8866		2.3e-10
41.0869		2.319e-10
41.2876		2.333e-10
41.4875		2.286e-10
41.6877		2.318e-10
41.888		2.313e-10
42.0886		2.319e-10
42.2885		2.284e-10
42.4888		2.285e-10
42.6889		2.332e-10
42.8893		2.358e-10
43.0897		2.317e-10
43.2898		2.341e-10
43.49		2.329e-10
43.6902		2.314e-10
43.8905		2.333e-10
44.0908		2.328e-10
44.291		2.317e-10
44.4912		2.319e-10
44.6915		2.296e-10
44.8918		2.302e-10
45.092		2.285e-10
45.2922		2.315e-10
45.4925		2.315e-10
45.6928		2.345e-10
45.893		2.312e-10
46.0933		2.328e-10
46.2935		2.333e-10
46.4937		2.304e-10
46.6939		2.343e-10
46.8942		2.336e-10
47.0944		2.297e-10
47.2946		2.299e-10
47.4949		2.288e-10
47.6957		2.34e-10
47.8959		2.335e-10
48.0962		2.292e-10
48.2965		2.306e-10
48.4967		2.29e-10
48.697		2.278e-10
48.8972		2.292e-10
49.0974		2.25e-10
49.2977		2.308e-10
49.4979		2.294e-10
49.6984		2.273e-10
49.8984		2.325e-10
50.0988		2.288e-10
50.299		2.295e-10
50.4992		2.327e-10
50.6994		2.328e-10
50.8997		2.336e-10
51.0999		2.264e-10
51.3002		2.308e-10
51.5005		2.241e-10
51.7007		2.293e-10
51.9009		2.253e-10
52.1012		2.271e-10
52.3016		2.279e-10
52.5018		2.22e-10
52.702		2.262e-10
52.9024		2.286e-10
53.1026		2.285e-10
53.3028		2.276e-10
53.503		2.276e-10
53.7033		2.302e-10
53.9035		2.308e-10
54.1038		2.3e-10
54.304		2.346e-10
54.5043		2.312e-10
54.7045		2.371e-10
54.9048		2.354e-10
55.105		2.304e-10
55.3053		2.275e-10
55.5057		2.34e-10
55.7058		2.34e-10
55.906		2.332e-10
56.1062		2.345e-10
56.3065		2.296e-10
56.5067		2.342e-10
56.707		2.303e-10
56.9079		2.354e-10
57.1075		2.28e-10
57.3078		2.357e-10
57.5084		2.33e-10
57.7082		2.373e-10
57.9084		2.334e-10
58.1087		2.3e-10
58.3091		2.335e-10
58.5094		2.298e-10
58.7096		2.315e-10
58.9099		2.337e-10
59.1101		2.342e-10
59.3103		2.295e-10
59.5106		2.322e-10
59.7108		2.292e-10
59.911		2.32e-10
60.1113		2.311e-10
60.3119		2.341e-10
60.5118		2.333e-10
60.712		2.353e-10
60.9122		2.337e-10
61.1125		2.345e-10
61.3127		2.34e-10
61.513		2.311e-10
61.7132		2.345e-10
61.9134		2.342e-10
62.1137		2.317e-10
62.3139		2.338e-10
62.5142		2.356e-10
62.7144		2.315e-10
62.9146		2.324e-10
63.1149		2.295e-10
63.3152		2.311e-10
63.5155		2.316e-10
63.7157		2.31e-10
63.9159		2.314e-10
64.1163		2.329e-10
64.3166		2.315e-10
64.5169		2.303e-10
64.7171		2.302e-10
64.9174		2.349e-10
65.1177		2.321e-10
65.3181		2.33e-10
65.5182		2.353e-10
65.7184		2.343e-10
65.9187		2.349e-10
66.1189		2.372e-10
66.3191		2.318e-10
66.5194		2.355e-10
66.7196		2.337e-10
66.9199		2.276e-10
67.1203		2.332e-10
67.3205		2.282e-10
67.5207		2.324e-10
67.7209		2.28e-10
67.9212		2.304e-10
68.1215		2.323e-10
68.3218		2.316e-10
68.522		2.312e-10
