# Supplementary material for: Nucleation-controlled growth of superior lead-free perovskite Cs3Bi2I9 single-crystals for high-performance X-ray detection
Source: Nat Commun. 2020 May 8;11:2304. doi: 10.1038/s41467-020-16034-w (PMC7210296; doi:10.1038/s41467-020-16034-w)
Supplement: Supplementary file 2 — Source Data [file 41467_2020_16034_MOESM2_ESM.zip › Source Data/Figure S11.xlsx]

## Sheet: Sheet1
Time	Current
s	A
0.03672	1.214e-10
0.11584	1.191e-10
0.21598	1.208e-10
0.31678	1.178e-10
0.4169	1.183e-10
0.51702	1.183e-10
0.61716	1.18e-10
0.7173	1.134e-10
0.81739	1.132e-10
0.91752	1.136e-10
1.01764	1.14e-10
1.11775	1.131e-10
1.2179	1.13e-10
1.31802	1.126e-10
1.41814	1.125e-10
1.51824	1.11e-10
1.61836	1.116e-10
1.71848	1.117e-10
1.81859	1.12e-10
1.91872	1.102e-10
2.01884	1.102e-10
2.11896	1.097e-10
2.21911	1.09e-10
2.31924	1.084e-10
2.41969	1.114e-10
2.51947	1.103e-10
2.61959	1.098e-10
2.71971	1.089e-10
2.81983	1.099e-10
2.91997	1.092e-10
3.02009	1.089e-10
3.12021	1.093e-10
3.22037	1.082e-10
3.32049	1.104e-10
3.42061	1.071e-10
3.52074	1.072e-10
3.62084	1.072e-10
3.72096	1.064e-10
3.82108	1.054e-10
3.9212	1.067e-10
4.02132	1.085e-10
4.12145	1.063e-10
4.22157	1.062e-10
4.3217	1.056e-10
4.42181	1.067e-10
4.52193	1.083e-10
4.62204	1.116e-10
4.72218	1.086e-10
4.8223	1.073e-10
4.92244	1.076e-10
5.02255	1.078e-10
5.12267	1.055e-10
5.2228	1.043e-10
5.32293	1.053e-10
5.42304	1.057e-10
5.52316	1.055e-10
5.6235	1.063e-10
5.72342	1.049e-10
5.82354	1.049e-10
5.92366	1.045e-10
6.0238	1.049e-10
6.124	1.068e-10
6.22403	1.046e-10
6.32415	1.04e-10
6.42428	1.056e-10
6.5244	1.058e-10
6.62452	1.055e-10
6.72466	1.057e-10
6.82477	1.051e-10
6.92489	1.056e-10
7.02501	1.061e-10
7.12509	1.039e-10
7.22522	1.049e-10
7.32534	1.038e-10
7.42543	1.039e-10
7.52561	1.04e-10
7.62573	1.042e-10
7.72593	1.044e-10
7.82591	1.048e-10
7.92605	1.046e-10
8.02633	1.037e-10
8.12627	1.046e-10
8.22642	1.05e-10
8.32655	1.049e-10
8.42667	1.045e-10
8.52675	1.036e-10
8.62688	1.033e-10
8.72701	1.028e-10
8.8271	1.046e-10
8.92723	1.046e-10
9.02735	1.05e-10
9.12747	1.04e-10
9.22762	1.037e-10
9.32775	1.039e-10
9.42787	1.035e-10
9.52797	1.026e-10
9.62809	1.028e-10
9.72823	1.034e-10
9.82852	1.031e-10
9.92865	1.026e-10
10.0288	1.036e-10
10.1289	1.023e-10
10.2291	1.033e-10
10.3292	1.038e-10
10.4293	1.045e-10
10.5294	1.028e-10
10.6295	1.04e-10
10.7297	1.025e-10
10.8298	1.037e-10
10.9299	1.04e-10
11.0301	1.037e-10
11.1302	1.038e-10
11.2303	1.031e-10
11.3304	1.035e-10
11.4306	1.043e-10
11.5307	1.035e-10
11.6308	1.028e-10
11.731	1.023e-10
11.8311	1.022e-10
11.9312	1.037e-10
12.0313	1.024e-10
12.1314	1.036e-10
12.2316	1.035e-10
12.3319	1.033e-10
12.4318	1.036e-10
12.5319	6.886e-10
12.632	6.99e-10
12.7322	6.965e-10
12.8323	6.925e-10
12.9324	6.86e-10
13.0327	6.887e-10
13.1328	6.845e-10
13.2329	6.856e-10
13.3331	6.861e-10
13.4332	6.852e-10
13.5333	6.884e-10
13.6334	6.861e-10
13.7337	6.868e-10
13.8338	6.854e-10
13.934	6.889e-10
14.0341	6.92e-10
14.1342	6.9e-10
14.2343	6.858e-10
14.3345	6.912e-10
14.4346	6.887e-10
14.5347	6.927e-10
14.6348	6.947e-10
14.7349	6.921e-10
14.835	6.94e-10
14.9352	6.929e-10
15.0353	6.96e-10
15.1354	6.919e-10
15.2355	6.925e-10
15.3357	6.941e-10
15.4358	6.944e-10
15.5359	6.97e-10
15.636	6.97e-10
15.7361	6.986e-10
15.8363	7.002e-10
15.9364	6.996e-10
16.0365	6.959e-10
16.1366	6.986e-10
16.2368	6.982e-10
16.3369	6.93e-10
16.437	6.989e-10
16.5371	6.943e-10
16.6372	6.982e-10
16.7373	6.947e-10
16.8375	6.958e-10
16.9376	6.902e-10
17.0377	6.922e-10
17.1378	6.886e-10
17.2382	6.91e-10
17.3381	6.882e-10
17.4382	6.875e-10
17.5383	6.908e-10
17.6384	6.888e-10
17.7385	6.9e-10
17.8387	6.865e-10
17.9389	6.865e-10
18.0389	6.945e-10
18.1391	6.871e-10
18.2392	6.944e-10
18.3393	6.922e-10
18.4394	6.914e-10
18.5395	6.962e-10
18.6397	6.837e-10
18.7398	6.915e-10
18.8399	6.867e-10
18.94	6.928e-10
19.0401	6.888e-10
19.1403	6.925e-10
19.2404	6.894e-10
19.3405	6.902e-10
19.4406	6.832e-10
19.5408	6.906e-10
19.6409	6.827e-10
19.741	6.916e-10
19.8412	6.882e-10
19.9413	6.941e-10
20.0414	6.824e-10
20.1416	6.904e-10
20.2417	6.874e-10
20.3418	6.86e-10
20.4419	6.903e-10
20.542	6.913e-10
20.6422	6.882e-10
20.7423	6.878e-10
20.8424	6.909e-10
20.9425	6.91e-10
21.0426	6.932e-10
21.1429	6.95e-10
21.2429	6.925e-10
21.343	6.948e-10
21.4431	6.971e-10
21.5434	6.998e-10
21.6434	6.968e-10
21.7435	7.014e-10
21.8436	6.955e-10
21.9437	7.016e-10
22.0438	7.009e-10
22.144	7.027e-10
22.2441	7.03e-10
22.3442	7.069e-10
22.4443	1.843e-10
22.5445	1.439e-10
22.6445	1.314e-10
22.7447	1.254e-10
22.8449	1.221e-10
22.945	1.197e-10
23.0451	1.174e-10
23.1452	1.177e-10
23.2453	1.178e-10
23.3455	1.17e-10
23.4456	1.13e-10
23.5457	1.136e-10
23.6459	1.126e-10
23.7461	1.125e-10
23.8462	1.135e-10
23.9463	1.116e-10
24.0465	1.104e-10
24.1466	1.111e-10
24.2467	1.11e-10
24.3469	1.1e-10
24.447	1.091e-10
24.5471	1.096e-10
24.6472	1.098e-10
24.7474	1.093e-10
24.8475	1.088e-10
24.9476	1.088e-10
25.0477	1.079e-10
25.1478	1.087e-10
25.248	1.08e-10
25.3484	1.072e-10
25.4482	1.08e-10
25.5483	1.054e-10
25.6485	1.078e-10
25.7486	1.07e-10
25.8487	1.066e-10
25.9489	1.065e-10
26.049	1.071e-10
26.1491	1.065e-10
26.2492	1.068e-10
26.3494	1.057e-10
26.4495	1.065e-10
26.5496	1.072e-10
26.6497	1.059e-10
26.7498	1.054e-10
26.8499	1.067e-10
26.9501	1.078e-10
27.0502	1.053e-10
27.1503	1.062e-10
27.2505	1.048e-10
27.3506	1.059e-10
27.4507	1.045e-10
27.5508	1.042e-10
27.651	1.058e-10
27.7511	1.039e-10
27.8512	1.042e-10
27.9513	1.041e-10
28.0514	1.046e-10
28.1516	1.053e-10
28.2517	1.051e-10
28.3518	1.055e-10
28.452	1.067e-10
28.5522	1.04e-10
28.6523	1.043e-10
28.7525	1.051e-10
28.8526	1.047e-10
28.9527	1.035e-10
29.0528	1.029e-10
29.153	1.032e-10
29.2563	1.033e-10
29.3565	1.044e-10
29.4566	1.044e-10
29.5567	1.048e-10
29.6568	1.07e-10
29.7569	1.033e-10
29.8571	1.029e-10
29.9572	1.037e-10
30.0573	1.038e-10
30.1575	1.04e-10
30.2577	1.037e-10
30.3577	1.05e-10
30.4578	1.038e-10
30.558	1.064e-10
30.6584	1.056e-10
30.7582	1.038e-10
30.8583	1.028e-10
30.9585	1.031e-10
31.0586	1.031e-10
31.1587	1.033e-10
31.2588	1.032e-10
31.359	1.033e-10
31.4591	1.034e-10
31.5592	1.029e-10
31.6593	1.03e-10
31.7595	1.035e-10
31.8596	1.043e-10
31.9597	1.03e-10
32.0599	1.024e-10
32.16	1.028e-10
32.2601	1.017e-10
32.3602	1.031e-10
32.4603	1.026e-10
32.5604	1.021e-10
32.6606	1.915e-10
32.7607	7.004e-10
32.8608	6.926e-10
32.9609	6.937e-10
33.061	6.849e-10
33.1612	6.875e-10
33.2613	6.831e-10
33.3614	6.805e-10
33.4616	6.823e-10
33.5617	6.802e-10
33.6618	6.825e-10
33.7619	6.851e-10
33.8622	6.854e-10
33.9623	6.872e-10
34.0624	6.859e-10
34.1626	6.919e-10
34.2627	6.887e-10
34.3628	6.946e-10
34.4629	6.898e-10
34.5633	6.957e-10
34.6632	6.931e-10
34.7634	6.941e-10
34.8635	6.917e-10
34.9636	6.94e-10
35.0637	6.926e-10
35.1638	6.956e-10
35.2639	6.916e-10
35.3641	6.94e-10
35.4642	6.968e-10
35.5643	7.011e-10
35.6644	6.998e-10
35.7645	7.079e-10
35.8647	6.985e-10
35.9648	7.093e-10
36.0649	7.035e-10
36.1651	7.039e-10
36.2653	7.034e-10
36.3653	7.002e-10
36.4654	7.032e-10
36.5655	7.006e-10
36.6657	6.995e-10
36.7658	6.986e-10
36.8659	7e-10
36.9661	6.988e-10
37.0662	6.989e-10
37.1663	6.978e-10
37.2664	6.97e-10
37.3665	7.004e-10
37.4667	7.009e-10
37.5668	7.018e-10
37.6669	7.009e-10
37.7671	7.051e-10
37.8672	6.98e-10
37.9673	7.048e-10
38.0675	7.015e-10
38.1676	7.074e-10
38.2677	7.028e-10
38.3678	7.041e-10
38.4679	7.047e-10
38.568	7.036e-10
38.6682	7.078e-10
38.7684	7.011e-10
38.8685	7.086e-10
38.9686	7.018e-10
39.0687	7.104e-10
39.1688	7.015e-10
39.2689	7.088e-10
39.3691	7.036e-10
39.4692	7.044e-10
39.5693	7.006e-10
39.6694	7.052e-10
39.7696	7.005e-10
39.8697	6.955e-10
39.9698	6.967e-10
40.0699	6.917e-10
40.17	6.946e-10
40.2701	6.979e-10
40.3703	6.946e-10
40.4704	6.953e-10
40.5705	6.936e-10
40.6706	6.938e-10
40.7708	6.972e-10
40.8709	6.986e-10
40.971	6.992e-10
41.0711	7.013e-10
41.1713	6.983e-10
41.2714	6.992e-10
41.3715	6.983e-10
41.4716	6.968e-10
41.5717	7.004e-10
41.6718	6.928e-10
41.772	6.989e-10
41.8721	6.946e-10
41.9723	7.036e-10
42.0724	6.95e-10
42.1725	7.046e-10
42.2726	6.962e-10
42.3727	7.084e-10
42.4729	2.076e-10
42.573	1.46e-10
42.6733	1.33e-10
42.7732	1.309e-10
42.8733	1.253e-10
42.9734	1.209e-10
43.0737	1.175e-10
43.1738	1.161e-10
43.2739	1.165e-10
43.374	1.151e-10
43.4741	1.144e-10
43.5742	1.151e-10
43.6744	1.137e-10
43.7745	1.131e-10
43.8746	1.132e-10
43.9748	1.125e-10
44.0751	1.124e-10
44.175	1.11e-10
44.2751	1.13e-10
44.3752	1.109e-10
44.4754	1.072e-10
44.5754	1.079e-10
44.6756	1.087e-10
44.7757	1.089e-10
44.8758	1.089e-10
44.9759	1.087e-10
45.0761	1.068e-10
45.1762	1.086e-10
45.2763	1.071e-10
45.3764	1.072e-10
45.4766	1.069e-10
45.5766	1.073e-10
45.6768	1.06e-10
45.7769	1.075e-10
45.877	1.064e-10
45.9771	1.072e-10
46.0773	1.052e-10
46.1774	1.057e-10
46.2775	1.076e-10
46.3776	1.05e-10
46.4778	1.055e-10
46.5781	1.053e-10
46.678	1.063e-10
46.7781	1.052e-10
46.8783	1.057e-10
46.9784	1.051e-10
47.0785	1.055e-10
47.1786	1.041e-10
47.2787	1.047e-10
47.3789	1.053e-10
47.479	1.05e-10
47.5791	1.05e-10
47.6792	1.046e-10
47.7794	1.042e-10
47.8795	1.05e-10
47.9796	1.05e-10
48.0798	1.068e-10
48.1799	1.052e-10
48.28	1.055e-10
48.3802	1.056e-10
48.4802	1.045e-10
48.5804	1.032e-10
48.6805	1.049e-10
48.7806	1.048e-10
48.8808	1.031e-10
48.9809	1.035e-10
49.081	1.042e-10
49.1812	1.035e-10
49.2813	1.057e-10
49.3814	1.052e-10
49.4815	1.053e-10
49.5816	1.055e-10
49.6818	1.052e-10
49.782	1.055e-10
49.8822	1.043e-10
49.9823	1.056e-10
50.0824	1.042e-10
50.1825	1.05e-10
50.2827	1.05e-10
50.3828	1.035e-10
50.4829	1.04e-10
50.583	1.032e-10
50.6831	1.04e-10
50.7833	1.034e-10
50.8834	1.047e-10
50.9836	1.051e-10
51.0837	1.046e-10
51.1838	1.042e-10
51.2839	1.038e-10
51.3841	1.032e-10
51.4842	1.026e-10
51.5843	1.043e-10
51.6844	1.031e-10
51.7845	1.034e-10
51.8847	1.031e-10
51.9847	1.032e-10
52.0849	1.037e-10
52.185	1.026e-10
52.2852	1.039e-10
52.3853	1.038e-10
52.4854	1.02e-10
52.5857	1.031e-10
52.6856	1.02e-10
52.7858	1.029e-10
52.8859	1.017e-10
52.986	1.029e-10
53.0861	1.024e-10
53.1862	3.834e-10
53.2866	7.025e-10
53.3867	7.024e-10
53.4868	6.972e-10
53.5869	6.916e-10
53.687	6.917e-10
53.7873	6.908e-10
53.8874	6.886e-10
53.9875	6.929e-10
54.0876	6.889e-10
54.1878	6.932e-10
54.2882	6.883e-10
54.388	6.898e-10
54.4881	6.928e-10
54.5882	6.922e-10
54.6883	6.887e-10
54.7885	6.911e-10
54.8886	6.925e-10
54.9888	6.906e-10
55.0889	6.895e-10
55.189	6.885e-10
55.2891	6.882e-10
55.3892	6.838e-10
55.4893	6.934e-10
55.5895	6.837e-10
55.6897	6.891e-10
55.7897	6.84e-10
55.8899	6.923e-10
55.99	6.893e-10
56.0901	6.904e-10
56.1903	6.818e-10
56.2904	6.892e-10
56.3905	6.903e-10
56.4907	6.922e-10
56.5907	6.882e-10
56.6909	6.938e-10
56.791	6.889e-10
56.8911	6.976e-10
56.9912	6.921e-10
57.0914	6.962e-10
57.1915	6.934e-10
57.2916	7.021e-10
57.3918	6.929e-10
57.4919	7.041e-10
57.592	6.988e-10
57.6921	7.031e-10
57.7922	6.961e-10
57.8924	7.008e-10
57.9925	7.025e-10
58.0927	7.046e-10
58.193	7.07e-10
58.2929	7.022e-10
58.3931	7.04e-10
58.4932	6.99e-10
58.5935	7.089e-10
58.6936	7.015e-10
58.7938	7.043e-10
58.8939	6.996e-10
58.994	7.054e-10
59.0941	6.991e-10
59.1943	7.046e-10
59.2944	7.046e-10
59.3945	7.088e-10
59.4946	7.042e-10
59.5947	7.083e-10
59.6948	7.042e-10
59.795	7.072e-10
59.8951	7.033e-10
59.9954	7.06e-10
60.0953	7.016e-10
60.1955	7.021e-10
60.2958	6.983e-10
60.3957	6.973e-10
60.4958	6.954e-10
60.596	6.994e-10
60.6961	6.993e-10
60.7962	6.947e-10
60.8963	7.018e-10
60.9965	6.896e-10
61.0966	7.008e-10
61.1967	6.894e-10
61.2969	7.012e-10
61.397	6.94e-10
61.4971	6.966e-10
61.5972	6.944e-10
61.6974	7.018e-10
61.7975	6.957e-10
61.8978	7.008e-10
61.9979	6.983e-10
62.0983	6.971e-10
62.1981	6.978e-10
62.2983	7.05e-10
62.3984	6.985e-10
62.4985	7.053e-10
62.5986	7.039e-10
62.6987	7.043e-10
62.7989	7.028e-10
62.899	7.058e-10
62.9991	7.061e-10
63.0992	7.033e-10
63.1993	7.022e-10
63.2997	7.066e-10
63.3998	7.035e-10
63.4999	1.623e-10
63.6	1.347e-10
63.7002	1.267e-10
63.8003	1.217e-10
63.9004	1.185e-10
64.0005	1.175e-10
64.1007	1.162e-10
64.2008	1.134e-10
64.3009	1.142e-10
64.401	1.15e-10
64.5012	1.13e-10
64.6013	1.122e-10
64.7014	1.119e-10
64.8015	1.114e-10
64.9017	1.109e-10
65.0019	1.11e-10
65.1021	1.111e-10
65.2022	1.113e-10
65.3023	1.099e-10
65.4024	1.09e-10
65.5025	1.094e-10
65.6026	1.08e-10
65.7031	1.081e-10
65.8029	1.077e-10
65.903	1.081e-10
66.0032	1.064e-10
66.1034	1.083e-10
66.2036	1.08e-10
66.3037	1.074e-10
66.4039	1.077e-10
66.5039	1.087e-10
66.6041	1.07e-10
66.7042	1.064e-10
66.8043	1.065e-10
66.9044	1.069e-10
67.0045	1.042e-10
67.1047	1.068e-10
67.2048	1.07e-10
67.305	1.048e-10
67.405	1.065e-10
67.5051	1.059e-10
67.6055	1.058e-10
67.7053	1.058e-10
67.8055	1.064e-10
67.9056	1.054e-10
68.0057	1.058e-10
68.1059	1.057e-10
68.206	1.053e-10
68.3061	1.049e-10
68.4062	1.059e-10
68.5063	1.046e-10
68.6065	1.05e-10
68.7066	1.048e-10
68.8067	1.039e-10
68.9069	1.047e-10
69.007	1.049e-10
69.1071	1.048e-10
69.2072	1.044e-10
69.3074	1.045e-10
69.4075	1.039e-10
69.5076	1.045e-10
69.6077	1.044e-10
69.7081	1.053e-10
69.808	1.056e-10
69.9081	1.041e-10
70.0082	1.047e-10
70.1083	1.042e-10
70.2085	1.041e-10
70.3086	1.035e-10
70.4087	1.042e-10
70.5088	1.034e-10
70.609	1.032e-10
70.7091	1.037e-10
70.8092	1.044e-10
70.9093	1.047e-10
71.0095	1.029e-10
71.1096	1.034e-10
71.2097	1.041e-10
71.3098	1.042e-10
71.41	1.036e-10
71.5101	1.037e-10
71.6102	1.023e-10
71.7103	1.036e-10
71.8105	1.035e-10
71.9106	1.037e-10
72.0107	1.029e-10
72.1108	1.027e-10
72.2109	1.026e-10
72.3111	1.039e-10
72.4112	1.031e-10
72.5113	1.031e-10
72.6114	1.024e-10
72.7116	1.029e-10
72.8117	1.031e-10
72.9118	1.03e-10
73.0119	1.027e-10
73.112	6.993e-10
73.2121	7.036e-10
73.3123	6.983e-10
73.4124	6.947e-10
73.5128	6.95e-10
73.6126	6.842e-10
73.7128	6.905e-10
73.8129	6.818e-10
73.9133	6.884e-10
74.0131	6.801e-10
74.1133	6.84e-10
74.2134	6.828e-10
74.3136	6.837e-10
74.4137	6.802e-10
74.5138	6.9e-10
74.6139	6.841e-10
74.714	6.836e-10
74.8142	6.932e-10
74.9143	6.853e-10
75.0144	6.916e-10
75.1145	6.871e-10
75.2147	6.939e-10
75.3148	6.85e-10
75.4149	6.94e-10
75.515	6.862e-10
75.6152	6.919e-10
75.7153	6.893e-10
75.8154	6.925e-10
75.9155	6.854e-10
76.0157	6.892e-10
76.1158	6.891e-10
76.2159	6.905e-10
76.3161	6.898e-10
76.4161	6.861e-10
76.5162	6.883e-10
76.6164	6.897e-10
76.7165	6.947e-10
76.8166	6.884e-10
76.9167	6.953e-10
77.0169	6.925e-10
77.117	6.945e-10
77.2171	6.908e-10
77.3173	6.994e-10
77.4174	6.928e-10
77.5175	6.974e-10
77.6176	6.92e-10
77.7177	6.947e-10
77.8179	6.966e-10
77.918	6.926e-10
78.0182	6.931e-10
78.1183	6.92e-10
78.2184	6.97e-10
78.3185	6.968e-10
78.4186	7.008e-10
78.5188	7.047e-10
78.6189	7.018e-10
78.719	7.048e-10
78.8191	7e-10
78.9193	6.999e-10
79.0194	6.967e-10
79.1195	7.041e-10
79.2196	6.972e-10
79.3198	7.014e-10
79.4199	6.969e-10
79.52	6.968e-10
79.6201	6.977e-10
79.7202	6.966e-10
79.8204	6.975e-10
79.9206	6.94e-10
80.0207	6.939e-10
80.1208	6.95e-10
80.2209	6.99e-10
80.321	6.905e-10
80.4211	6.975e-10
80.5213	6.983e-10
80.6214	6.972e-10
80.7215	6.972e-10
80.8217	6.97e-10
80.9218	7.001e-10
81.0219	7.005e-10
81.122	6.988e-10
81.2222	6.995e-10
81.3223	7.003e-10
81.4224	7.024e-10
81.5225	6.983e-10
81.6226	7.072e-10
81.7227	7.032e-10
81.8229	7.023e-10
81.923	7.037e-10
82.0233	7.024e-10
82.1234	7.019e-10
82.2235	7.109e-10
82.3237	7.02e-10
82.4238	7.017e-10
82.5239	6.98e-10
82.6241	6.983e-10
82.7242	6.987e-10
82.8243	6.928e-10
82.9245	6.991e-10
83.0246	6.986e-10
83.1247	6.971e-10
83.2248	1.562e-10
83.325	1.361e-10
83.4251	1.287e-10
83.5252	1.232e-10
83.6253	1.222e-10
83.7255	1.193e-10
83.8265	1.16e-10
83.9267	1.156e-10
84.0268	1.158e-10
84.1269	1.177e-10
84.227	1.129e-10
84.3272	1.129e-10
84.4273	1.126e-10
84.5274	1.134e-10
84.6275	1.102e-10
84.7276	1.115e-10
84.8281	1.114e-10
84.9279	1.121e-10
85.028	1.1e-10
85.1281	1.105e-10
85.2283	1.099e-10
85.3284	1.102e-10
85.4286	1.1e-10
85.5287	1.088e-10
85.6287	1.097e-10
85.7289	1.081e-10
85.829	1.084e-10
85.9292	1.084e-10
86.0293	1.086e-10
86.1294	1.075e-10
86.2295	1.079e-10
86.3297	1.073e-10
86.4298	1.075e-10
86.5299	1.07e-10
86.6301	1.071e-10
86.7301	1.059e-10
86.8303	1.071e-10
86.9304	1.056e-10
87.0305	1.061e-10
87.1307	1.058e-10
87.2308	1.059e-10
87.331	1.049e-10
87.4311	1.049e-10
87.5312	1.046e-10
87.6313	1.058e-10
87.7314	1.052e-10
87.8316	1.05e-10
87.9317	1.053e-10
88.032	1.044e-10
88.1321	1.048e-10
88.2322	1.055e-10
88.3324	1.053e-10
88.4325	1.049e-10
88.5326	1.027e-10
88.6327	1.039e-10
88.7331	1.048e-10
88.833	1.046e-10
88.9331	1.037e-10
89.0332	1.034e-10
89.1333	1.03e-10
89.2334	1.047e-10
89.3336	1.021e-10
89.4341	1.024e-10
89.5339	1.026e-10
89.634	1.035e-10
89.7341	1.025e-10
89.8342	1.029e-10
89.9344	1.021e-10
90.0345	1.017e-10
90.1346	1.03e-10
90.2347	1.029e-10
90.3349	1.049e-10
90.4351	1.033e-10
90.5353	1.031e-10
90.6354	1.029e-10
90.7355	1.023e-10
90.8357	1.037e-10
90.9358	1.022e-10
91.0359	1.031e-10
91.136	1.024e-10
91.2361	1.022e-10
91.3363	1.024e-10
91.4364	1.024e-10
91.5366	1.018e-10
91.6367	1.023e-10
91.7368	1.018e-10
91.8369	1.034e-10
91.937	1.021e-10
92.0372	1.034e-10
92.1373	1.02e-10
92.2374	1.015e-10
92.3375	1.019e-10
92.4377	1.022e-10
92.5378	2.856e-10
92.6379	6.962e-10
92.738	6.932e-10
92.8382	6.893e-10
92.9383	6.807e-10
93.0384	6.857e-10
93.1385	6.79e-10
93.2386	6.823e-10
93.3388	6.811e-10
93.4389	6.847e-10
93.539	6.82e-10
93.6392	6.871e-10
93.7393	6.814e-10
93.8394	6.977e-10
93.9395	6.854e-10
94.0396	6.982e-10
94.1398	6.897e-10
94.2399	6.932e-10
94.3401	6.925e-10
94.4402	6.964e-10
94.5403	6.966e-10
94.6404	6.977e-10
94.7405	6.953e-10
94.8407	6.937e-10
94.9408	6.923e-10
95.0409	6.972e-10
95.141	6.932e-10
95.2412	6.977e-10
95.3413	6.97e-10
95.4414	6.968e-10
95.5416	6.957e-10
95.6417	6.988e-10
95.7418	6.951e-10
95.8419	6.963e-10
95.942	6.979e-10
96.0422	6.993e-10
96.1423	6.985e-10
96.2424	6.998e-10
96.3426	7.027e-10
96.4426	6.967e-10
96.5428	6.979e-10
96.6429	6.945e-10
96.7432	6.99e-10
96.8434	6.944e-10
96.9435	6.955e-10
97.0436	6.99e-10
97.1437	6.976e-10
97.2439	6.973e-10
97.344	6.931e-10
97.4441	6.976e-10
97.5443	6.91e-10
97.6444	6.961e-10
97.7445	6.927e-10
97.8446	6.956e-10
97.9448	6.898e-10
98.0449	6.949e-10
98.145	6.927e-10
98.2451	6.961e-10
98.3453	6.908e-10
98.4454	6.973e-10
98.5464	6.962e-10
98.6465	7.003e-10
98.7467	6.97e-10
98.8468	6.987e-10
98.947	6.999e-10
99.0471	6.977e-10
99.1472	6.985e-10
99.2473	6.972e-10
99.3475	6.979e-10
99.4476	6.966e-10
99.5481	6.995e-10
99.6478	6.967e-10
99.7479	7.009e-10
99.8481	6.981e-10
99.9482	7.014e-10
100.048	6.976e-10
100.148	6.998e-10
100.249	6.965e-10
100.349	7.02e-10
100.449	6.993e-10
100.549	6.987e-10
100.649	7.005e-10
100.749	6.999e-10
100.849	7.018e-10
100.95	6.93e-10
101.05	7.011e-10
101.15	6.973e-10
101.25	7.005e-10
101.35	6.999e-10
101.45	7.034e-10
101.55	6.962e-10
101.65	6.999e-10
101.751	6.965e-10
101.851	6.976e-10
101.951	6.964e-10
102.051	6.983e-10
102.151	6.995e-10
102.251	6.977e-10
102.352	6.952e-10
102.451	6.984e-10
102.552	6.967e-10
102.652	6.969e-10
102.752	6.981e-10
102.852	6.992e-10
102.952	7.036e-10
103.052	7.05e-10
103.152	7.026e-10
103.252	7.036e-10
103.352	1.859e-10
103.453	1.424e-10
103.553	1.303e-10
103.653	1.241e-10
103.753	1.213e-10
103.853	1.186e-10
103.953	1.175e-10
104.053	1.163e-10
104.154	1.156e-10
104.254	1.142e-10
104.354	1.136e-10
104.454	1.135e-10
104.554	1.121e-10
104.654	1.118e-10
104.754	1.115e-10
104.855	1.111e-10
104.955	1.101e-10
105.055	1.1e-10
105.155	1.097e-10
105.255	1.109e-10
105.355	1.087e-10
105.455	1.086e-10
105.555	1.098e-10
105.655	1.09e-10
105.756	1.083e-10
105.856	1.08e-10
105.956	1.075e-10
106.056	1.057e-10
106.156	1.095e-10
106.256	1.078e-10
106.356	1.071e-10
106.456	1.073e-10
106.557	1.069e-10
106.657	1.066e-10
106.757	1.066e-10
106.857	1.068e-10
106.957	1.065e-10
107.057	1.057e-10
107.157	1.045e-10
107.258	1.058e-10
107.357	1.053e-10
107.458	1.06e-10
107.558	1.055e-10
107.658	1.063e-10
107.758	1.05e-10
107.858	1.057e-10
107.958	1.052e-10
108.058	1.05e-10
108.158	1.054e-10
108.259	1.047e-10
108.359	1.044e-10
108.459	1.052e-10
108.559	1.063e-10
108.659	1.041e-10
108.759	1.046e-10
108.859	1.055e-10
108.959	1.045e-10
109.059	1.047e-10
109.16	1.05e-10
109.26	1.048e-10
109.36	1.06e-10
109.46	1.061e-10
109.56	1.042e-10
109.66	1.035e-10
109.76	1.044e-10
109.86	1.037e-10
109.961	1.048e-10
110.061	1.046e-10
110.161	1.048e-10
110.261	1.041e-10
110.361	1.039e-10
110.461	1.046e-10
110.561	1.033e-10
110.661	1.052e-10
110.762	1.037e-10
110.862	1.043e-10
110.962	1.033e-10
111.062	1.029e-10
111.162	1.038e-10
111.262	1.042e-10
111.362	1.027e-10
111.462	1.041e-10
111.562	1.032e-10
111.663	1.027e-10
111.763	1.039e-10
111.863	1.03e-10
111.963	1.036e-10
112.063	1.036e-10
112.163	1.074e-10
112.263	7.001e-10
112.363	7.053e-10
112.464	6.891e-10
112.564	6.943e-10
112.664	6.862e-10
112.764	6.906e-10
112.864	6.863e-10
112.964	6.835e-10
113.064	6.914e-10
113.165	6.836e-10
113.265	6.921e-10
113.365	6.866e-10
113.465	6.876e-10
113.565	6.883e-10
113.665	6.852e-10
113.765	6.886e-10
113.865	6.887e-10
113.965	6.879e-10
114.066	6.92e-10
114.166	6.876e-10
114.266	6.913e-10
114.366	6.95e-10
114.466	6.902e-10
114.566	6.926e-10
114.666	6.919e-10
114.766	6.946e-10
114.866	6.952e-10
114.967	6.967e-10
115.067	6.964e-10
115.167	6.942e-10
115.267	6.992e-10
115.367	6.925e-10
115.467	6.98e-10
115.567	6.946e-10
115.668	6.975e-10
115.768	7.018e-10
115.868	6.997e-10
115.968	6.971e-10
116.068	6.968e-10
116.168	6.997e-10
116.268	7.007e-10
116.368	7.048e-10
116.468	6.975e-10
116.569	7.013e-10
116.669	6.991e-10
116.769	6.959e-10
116.869	7.016e-10
116.969	6.973e-10
117.069	6.974e-10
117.169	6.976e-10
117.269	6.949e-10
117.369	6.953e-10
117.47	6.988e-10
117.57	6.944e-10
117.67	6.908e-10
117.77	6.959e-10
117.87	6.912e-10
117.97	6.977e-10
118.07	6.946e-10
118.17	6.948e-10
118.271	6.942e-10
118.371	7.004e-10
118.471	6.988e-10
118.571	6.979e-10
118.671	6.993e-10
118.771	6.963e-10
118.871	6.993e-10
118.971	7.03e-10
119.072	7.044e-10
119.172	6.979e-10
119.272	7.079e-10
119.372	6.995e-10
119.472	7.048e-10
119.572	7.017e-10
119.672	6.991e-10
119.772	7.027e-10
119.873	6.989e-10
119.973	7.017e-10
120.073	6.987e-10
120.173	7.04e-10
120.273	7.006e-10
120.373	7.023e-10
120.473	7.011e-10
120.574	6.993e-10
120.674	7.037e-10
120.774	6.999e-10
120.874	7.051e-10
120.974	6.988e-10
121.074	7.059e-10
121.174	7.046e-10
121.274	7.033e-10
121.375	7.001e-10
121.475	7.058e-10
121.575	6.919e-10
121.675	7.012e-10
121.775	7.007e-10
121.875	6.911e-10
121.975	6.996e-10
122.075	6.92e-10
122.175	6.955e-10
122.276	6.958e-10
122.376	6.932e-10
122.477	6.948e-10
122.577	6.99e-10
122.677	6.949e-10
122.777	6.981e-10
122.877	6.97e-10
122.977	6.919e-10
123.077	7.025e-10
123.177	6.953e-10
123.278	4.307e-10
123.378	1.488e-10
123.478	1.34e-10
123.578	1.248e-10
123.678	1.27e-10
123.778	1.215e-10
123.878	1.181e-10
123.978	1.172e-10
124.079	1.145e-10
124.179	1.15e-10
124.279	1.138e-10
124.379	1.106e-10
124.479	1.117e-10
124.579	1.108e-10
124.679	1.117e-10
124.779	1.11e-10
124.879	1.117e-10
124.98	1.114e-10
125.08	1.081e-10
125.18	1.086e-10
125.28	1.084e-10
125.38	1.078e-10
125.48	1.078e-10
125.58	1.102e-10
125.68	1.089e-10
125.781	1.088e-10
125.881	1.094e-10
125.981	1.06e-10
126.081	1.094e-10
126.181	1.079e-10
126.281	1.076e-10
126.381	1.065e-10
126.481	1.061e-10
126.582	1.07e-10
126.682	1.071e-10
126.782	1.054e-10
126.882	1.051e-10
126.982	1.057e-10
127.082	1.071e-10
127.182	1.079e-10
127.283	1.053e-10
127.383	1.065e-10
127.483	1.069e-10
127.583	1.065e-10
127.683	1.053e-10
127.783	1.046e-10
127.883	1.059e-10
127.983	1.054e-10
128.083	1.048e-10
128.184	1.027e-10
128.284	1.051e-10
128.384	1.059e-10
128.484	1.048e-10
128.584	1.051e-10
128.684	1.052e-10
128.784	1.053e-10
128.884	1.039e-10
128.985	1.02e-10
129.085	1.047e-10
129.185	1.044e-10
129.285	1.052e-10
129.385	1.058e-10
129.485	1.049e-10
129.585	1.049e-10
129.685	1.043e-10
129.786	1.055e-10
129.886	1.038e-10
129.987	1.029e-10
130.087	1.026e-10
130.187	1.026e-10
130.287	1.059e-10
130.387	1.021e-10
130.487	1.048e-10
130.587	1.046e-10
130.687	1.034e-10
130.788	1.028e-10
130.888	1.037e-10
130.988	1.043e-10
131.088	1.046e-10
131.188	1.035e-10
131.288	1.039e-10
131.388	1.032e-10
131.489	1.034e-10
131.589	1.029e-10
131.689	1.029e-10
131.789	1.028e-10
131.889	1.031e-10
131.989	1.023e-10
132.089	1.027e-10
132.189	1.026e-10
132.29	1.029e-10
132.39	1.029e-10
132.49	1.022e-10
132.59	1.023e-10
132.69	9.92e-11
132.79	1.054e-10
132.89	1.016e-10
132.99	1.014e-10
133.091	1.001e-10
133.191	1.033e-10
133.291	7.025e-10
133.391	6.972e-10
133.491	6.931e-10
133.591	6.881e-10
133.691	6.89e-10
133.791	6.918e-10
133.892	6.816e-10
133.992	6.889e-10
134.092	6.887e-10
134.192	6.853e-10
134.292	6.901e-10
134.392	6.798e-10
134.492	6.934e-10
134.592	6.811e-10
134.693	6.917e-10
134.793	6.849e-10
134.893	6.923e-10
134.993	6.9e-10
135.093	6.913e-10
135.193	6.874e-10
135.293	6.908e-10
135.393	6.896e-10
135.493	6.975e-10
135.594	6.962e-10
135.694	6.959e-10
135.794	6.991e-10
135.894	6.963e-10
135.994	7.023e-10
136.094	6.978e-10
136.194	7.031e-10
136.294	6.933e-10
136.395	7.017e-10
136.495	6.962e-10
136.595	7.003e-10
136.695	6.952e-10
136.795	7.009e-10
136.895	6.966e-10
136.995	6.968e-10
137.095	6.998e-10
137.196	6.959e-10
137.296	7.007e-10
137.396	6.935e-10
137.496	6.971e-10
137.596	6.951e-10
137.696	6.997e-10
137.796	6.957e-10
137.896	7.023e-10
137.996	6.975e-10
138.097	7.02e-10
138.197	6.984e-10
138.297	7.022e-10
138.397	7.014e-10
138.497	7.055e-10
138.597	6.999e-10
138.697	7.031e-10
138.797	7.033e-10
138.898	7.038e-10
138.998	7.035e-10
139.098	7.022e-10
139.198	6.996e-10
139.298	6.967e-10
139.398	7.043e-10
139.498	6.93e-10
139.598	6.962e-10
139.698	6.955e-10
139.799	6.976e-10
139.899	6.961e-10
139.999	6.951e-10
140.099	6.974e-10
140.199	6.94e-10
140.299	6.979e-10
140.399	6.962e-10
140.499	6.936e-10
140.6	6.985e-10
140.7	6.977e-10
140.8	6.96e-10
140.9	6.987e-10
141	6.985e-10
141.1	6.996e-10
141.2	7.036e-10
141.3	6.971e-10
141.401	7.03e-10
141.501	6.965e-10
141.601	7.021e-10
141.701	6.991e-10
141.801	6.975e-10
141.901	6.969e-10
142.001	6.984e-10
142.101	6.93e-10
142.202	7.02e-10
142.302	6.964e-10
142.402	6.981e-10
142.502	6.953e-10
142.602	7.037e-10
142.702	6.95e-10
142.802	6.989e-10
142.902	6.948e-10
143.003	6.966e-10
143.103	6.968e-10
143.203	6.875e-10
143.303	1.556e-10
143.403	1.327e-10
143.503	1.248e-10
143.603	1.204e-10
143.703	1.199e-10
143.804	1.167e-10
143.904	1.159e-10
144.004	1.152e-10
144.104	1.128e-10
144.204	1.132e-10
144.304	1.121e-10
144.404	1.124e-10
144.504	1.115e-10
144.605	1.119e-10
144.705	1.107e-10
144.805	1.107e-10
144.905	1.103e-10
145.005	1.106e-10
145.105	1.1e-10
145.205	1.089e-10
145.305	1.087e-10
145.406	1.095e-10
145.506	1.093e-10
145.606	1.092e-10
145.706	1.082e-10
145.806	1.083e-10
145.906	1.082e-10
146.006	1.067e-10
146.107	1.067e-10
146.207	1.07e-10
146.307	1.068e-10
146.407	1.065e-10
146.507	1.046e-10
146.607	1.045e-10
146.707	1.062e-10
146.807	1.045e-10
146.908	1.081e-10
147.008	1.041e-10
147.108	1.044e-10
147.208	1.044e-10
147.308	1.05e-10
147.408	1.064e-10
147.508	1.054e-10
147.608	1.054e-10
147.708	1.051e-10
147.809	1.046e-10
147.909	1.048e-10
148.009	1.058e-10
148.109	1.039e-10
148.209	1.037e-10
148.309	1.046e-10
148.409	1.024e-10
148.509	1.058e-10
148.61	1.068e-10
148.71	1.038e-10
148.81	1.019e-10
148.91	1.018e-10
149.01	1.036e-10
149.11	1.034e-10
149.21	1.034e-10
149.31	1.028e-10
149.411	1.042e-10
149.511	1.031e-10
149.611	1.039e-10
149.711	1.035e-10
149.811	1.032e-10
149.911	1.029e-10
150.011	1.043e-10
150.112	1.043e-10
150.212	1.034e-10
150.312	1.027e-10
150.412	1.025e-10
150.512	1.031e-10
150.612	1.042e-10
150.712	1.035e-10
150.812	1.035e-10
150.912	1.016e-10
151.013	1.032e-10
151.113	1.024e-10
151.213	1.02e-10
151.313	1.031e-10
151.413	1.019e-10
151.513	1.02e-10
151.613	1.017e-10
151.713	1.042e-10
151.814	1.026e-10
151.914	1.034e-10
152.014	1.033e-10
152.114	1.026e-10
152.214	1.012e-10
152.314	1.018e-10
152.414	1.024e-10
152.514	1.034e-10
152.615	1.02e-10
152.715	1.021e-10
152.815	1.04e-10
152.915	6.537e-10
153.015	6.937e-10
153.115	6.911e-10
153.215	6.859e-10
153.315	6.849e-10
153.416	6.851e-10
153.516	6.815e-10
153.616	6.807e-10
153.716	6.782e-10
153.816	6.794e-10
153.916	6.783e-10
154.016	6.817e-10
154.117	6.844e-10
154.217	6.786e-10
154.317	6.821e-10
154.417	6.842e-10
154.517	6.86e-10
154.617	6.836e-10
154.717	6.837e-10
154.817	6.869e-10
154.917	6.88e-10
155.018	6.884e-10
155.118	6.917e-10
155.218	6.836e-10
155.318	6.888e-10
155.418	6.893e-10
155.518	6.851e-10
155.618	6.879e-10
155.718	6.838e-10
155.819	6.902e-10
155.919	6.866e-10
156.019	6.895e-10
156.119	6.914e-10
156.219	6.884e-10
156.319	6.955e-10
156.419	6.928e-10
156.519	6.982e-10
156.62	6.944e-10
156.72	6.969e-10
156.82	6.985e-10
156.92	6.954e-10
157.02	7.017e-10
157.12	6.942e-10
157.22	7.013e-10
157.32	6.971e-10
157.421	6.981e-10
157.521	7.032e-10
157.621	6.999e-10
157.721	7.034e-10
157.821	6.973e-10
157.921	7.016e-10
158.021	6.97e-10
158.121	7.003e-10
158.222	6.957e-10
158.322	7.001e-10
158.422	6.971e-10
158.522	7.002e-10
158.622	7.017e-10
158.722	7.033e-10
158.822	6.993e-10
158.922	7.001e-10
159.023	6.996e-10
159.123	7.049e-10
159.223	7.017e-10
159.323	7.003e-10
159.423	7.007e-10
159.523	6.996e-10
159.623	6.988e-10
159.723	6.98e-10
159.824	6.998e-10
159.924	6.974e-10
160.024	7.003e-10
160.124	6.938e-10
160.224	7.003e-10
160.324	6.955e-10
160.425	6.947e-10
160.524	7.02e-10
160.625	6.995e-10
160.725	6.989e-10
160.825	6.975e-10
160.925	7.005e-10
161.025	6.964e-10
161.125	7.027e-10
161.225	6.962e-10
161.325	7.029e-10
161.425	6.959e-10
161.526	7.036e-10
161.626	6.973e-10
161.726	6.985e-10
161.826	6.994e-10
161.926	7.048e-10
162.026	7.015e-10
162.126	7.01e-10
162.226	6.983e-10
162.327	6.954e-10
162.427	7.019e-10
162.527	7.002e-10
162.627	7.012e-10
162.727	6.976e-10
162.827	7.011e-10
162.927	6.979e-10
163.027	7.051e-10
163.128	7.045e-10
163.228	7.038e-10
163.328	7.059e-10
163.428	6.996e-10
163.528	6.981e-10
163.628	7.005e-10
163.728	3.388e-10
163.829	1.484e-10
163.929	1.336e-10
164.029	1.277e-10
164.129	1.2e-10
164.229	1.194e-10
164.329	1.187e-10
164.429	1.155e-10
164.529	1.158e-10
164.63	1.158e-10
164.73	1.155e-10
164.83	1.129e-10
164.93	1.15e-10
165.03	1.129e-10
165.13	1.102e-10
165.23	1.128e-10
165.33	1.107e-10
165.431	1.117e-10
165.531	1.09e-10
165.631	1.105e-10
165.731	1.108e-10
165.831	1.09e-10
165.931	1.096e-10
166.031	1.101e-10
166.131	1.093e-10
166.232	1.108e-10
166.332	1.087e-10
166.432	1.082e-10
166.532	1.074e-10
166.632	1.075e-10
166.732	1.073e-10
166.832	1.064e-10
166.932	1.074e-10
167.033	1.07e-10
167.133	1.064e-10
167.233	1.085e-10
167.333	1.072e-10
167.433	1.065e-10
167.533	1.05e-10
167.633	1.061e-10
167.733	1.053e-10
167.833	1.083e-10
167.934	1.071e-10
168.034	1.057e-10
168.134	1.056e-10
168.234	1.059e-10
168.334	1.048e-10
168.434	1.058e-10
168.534	1.045e-10
168.634	1.056e-10
168.735	1.054e-10
168.835	1.054e-10
168.935	1.048e-10
169.035	1.042e-10
169.135	1.039e-10
169.235	1.038e-10
169.335	1.052e-10
169.436	1.034e-10
169.536	1.057e-10
169.636	1.045e-10
169.736	1.045e-10
169.836	1.051e-10
169.936	1.044e-10
170.036	1.049e-10
170.136	1.056e-10
170.237	1.033e-10
170.337	1.044e-10
170.437	1.008e-10
170.537	1.027e-10
170.637	1.025e-10
170.737	1.038e-10
170.837	1.038e-10
170.937	1.024e-10
171.037	1.033e-10
171.138	1.035e-10
171.238	1.033e-10
171.338	1.031e-10
171.438	1.031e-10
171.538	1.027e-10
171.638	1.025e-10
171.739	1.035e-10
171.839	1.027e-10
171.939	1.018e-10
172.039	1.022e-10
172.139	1.021e-10
172.239	1.017e-10
172.339	1.022e-10
172.439	1.024e-10
172.54	1.031e-10
172.64	1.022e-10
172.74	1.026e-10
172.84	1.025e-10
172.94	1.018e-10
173.04	6.921e-10
173.14	6.888e-10
173.24	6.835e-10
173.341	6.829e-10
173.441	6.782e-10
173.541	6.807e-10
173.641	6.791e-10
173.741	6.852e-10
173.841	6.822e-10
173.941	6.909e-10
174.041	6.854e-10
174.142	6.901e-10
174.242	6.915e-10
174.342	6.956e-10
174.442	6.986e-10
174.542	7.013e-10
174.642	6.981e-10
174.742	7.028e-10
174.842	7.012e-10
174.942	6.991e-10
175.043	7.033e-10
175.143	6.974e-10
175.243	7.027e-10
175.343	6.954e-10
175.443	6.991e-10
175.543	6.97e-10
175.643	6.992e-10
175.743	6.97e-10
175.844	6.994e-10
175.944	7.002e-10
176.044	6.996e-10
176.144	7.039e-10
176.244	7.067e-10
176.344	7.064e-10
176.444	7.092e-10
176.544	7.054e-10
176.645	7.073e-10
176.745	7.11e-10
176.845	7.024e-10
176.945	7.062e-10
177.045	7.081e-10
177.145	7.05e-10
177.246	7.049e-10
177.346	7.016e-10
177.446	7.025e-10
177.546	7.041e-10
177.646	7.007e-10
177.746	7.005e-10
177.846	7.087e-10
177.946	7.023e-10
178.046	7.062e-10
178.147	7.017e-10
178.247	7.022e-10
178.347	7.026e-10
178.447	7.008e-10
178.547	6.995e-10
178.647	7.043e-10
178.747	6.967e-10
178.847	7.022e-10
178.948	6.987e-10
179.048	6.971e-10
179.148	7.005e-10
179.248	6.952e-10
179.348	7.035e-10
179.448	6.972e-10
179.548	7.02e-10
179.648	6.941e-10
179.749	7.014e-10
179.849	6.958e-10
179.949	6.979e-10
180.049	6.972e-10
180.149	6.983e-10
180.249	6.987e-10
180.349	6.966e-10
180.449	7.014e-10
180.55	6.998e-10
180.65	6.984e-10
180.75	6.97e-10
180.85	6.98e-10
180.95	6.965e-10
181.05	7.023e-10
181.15	6.987e-10
181.25	7.055e-10
181.351	6.959e-10
181.451	7.029e-10
181.551	7.014e-10
181.651	6.99e-10
181.751	6.982e-10
181.851	6.979e-10
181.951	6.994e-10
182.051	7.007e-10
182.152	6.973e-10
182.252	6.98e-10
182.352	1.846e-10
182.452	1.414e-10
182.552	1.304e-10
182.652	1.246e-10
182.752	1.217e-10
182.853	1.201e-10
182.953	1.193e-10
183.053	1.152e-10
183.153	1.153e-10
183.253	1.135e-10
183.353	1.134e-10
183.453	1.124e-10
183.553	1.111e-10
183.653	1.104e-10
183.754	1.104e-10
183.854	1.094e-10
183.954	1.095e-10
184.054	1.094e-10
184.154	1.087e-10
184.254	1.079e-10
184.354	1.082e-10
184.454	1.078e-10
184.555	1.078e-10
184.655	1.076e-10
184.755	1.066e-10
184.855	1.074e-10
184.955	1.062e-10
185.055	1.065e-10
185.155	1.055e-10
185.255	1.069e-10
185.356	1.053e-10
185.456	1.049e-10
185.556	1.062e-10
185.656	1.057e-10
185.756	1.064e-10
185.856	1.07e-10
185.956	1.059e-10
186.056	1.052e-10
186.157	1.047e-10
186.257	1.045e-10
186.357	1.049e-10
186.457	1.05e-10
186.557	1.042e-10
186.657	1.051e-10
186.757	1.051e-10
186.858	1.051e-10
186.958	1.042e-10
187.058	1.052e-10
187.158	1.056e-10
187.258	1.046e-10
187.358	1.046e-10
187.458	1.044e-10
187.558	1.04e-10
187.659	1.048e-10
187.759	1.046e-10
187.859	1.045e-10
187.959	1.035e-10
188.059	1.033e-10
188.159	1.038e-10
188.259	1.041e-10
188.359	1.029e-10
188.459	1.027e-10
188.56	1.041e-10
188.66	1.032e-10
188.76	1.038e-10
188.86	1.026e-10
188.96	1.035e-10
189.06	1.031e-10
189.16	1.037e-10
189.26	1.029e-10
189.361	1.026e-10
189.461	1.037e-10
189.561	1.035e-10
189.661	1.028e-10
189.761	1.028e-10
189.861	1.028e-10
189.961	1.028e-10
190.061	1.024e-10
190.162	1.035e-10
190.262	1.034e-10
190.362	1.029e-10
190.462	1.03e-10
190.562	1.031e-10
190.662	1.026e-10
190.762	1.031e-10
190.862	1.034e-10
190.963	1.033e-10
191.063	1.019e-10
191.163	1.019e-10
191.263	1.03e-10
191.363	1.024e-10
191.463	1.029e-10
191.563	1.029e-10
191.663	1.025e-10
191.764	1.024e-10
191.864	1.022e-10
191.964	1.033e-10
192.064	1.024e-10
192.164	1.022e-10
192.264	1.024e-10
192.364	1.024e-10
192.464	1.026e-10
192.565	1.033e-10
192.665	1.035e-10
192.765	1.022e-10
192.865	1.018e-10
192.965	1.019e-10
193.065	1.016e-10
193.165	1.014e-10
193.265	4.198e-10
193.366	6.984e-10
193.466	6.976e-10
193.566	6.903e-10
193.666	6.876e-10
193.767	6.858e-10
193.867	6.852e-10
193.967	6.839e-10
194.067	6.893e-10
194.167	6.856e-10
194.267	6.834e-10
194.368	6.905e-10
194.467	6.899e-10
194.568	6.923e-10
194.668	6.95e-10
194.768	6.94e-10
194.868	6.987e-10
194.968	6.942e-10
195.068	6.983e-10
195.168	6.921e-10
195.268	6.974e-10
195.369	6.932e-10
195.469	6.946e-10
195.569	6.948e-10
195.669	6.936e-10
195.769	6.973e-10
195.869	6.937e-10
195.969	6.985e-10
196.069	6.971e-10
196.17	6.967e-10
196.27	6.983e-10
196.37	6.994e-10
196.47	7.003e-10
196.57	7.036e-10
196.67	7.036e-10
196.77	7.006e-10
196.87	7.035e-10
196.971	6.983e-10
197.071	7.032e-10
197.171	6.995e-10
197.271	7.029e-10
197.371	6.971e-10
197.471	6.997e-10
197.572	6.972e-10
197.672	6.989e-10
197.772	6.982e-10
197.872	6.995e-10
197.972	6.965e-10
198.072	6.969e-10
198.172	6.984e-10
198.273	6.962e-10
198.373	6.98e-10
198.473	6.995e-10
198.573	7.034e-10
198.673	6.993e-10
198.773	7.035e-10
198.873	7.034e-10
198.973	7.032e-10
199.073	7.039e-10
199.173	7.023e-10
199.274	7.091e-10
199.374	6.993e-10
199.474	7.095e-10
199.574	6.968e-10
199.674	7.01e-10
199.774	7.009e-10
199.874	6.95e-10
199.975	6.987e-10
[truncated: 8,001 more rows]
