# Supplementary material for: Nucleation-controlled growth of superior lead-free perovskite Cs3Bi2I9 single-crystals for high-performance X-ray detection
Source: Nat Commun. 2020 May 8;11:2304. doi: 10.1038/s41467-020-16034-w (PMC7210296; doi:10.1038/s41467-020-16034-w)
Supplement: Supplementary file 2 — Source Data [file 41467_2020_16034_MOESM2_ESM.zip › Source Data/Figure S12.xlsx]

## Sheet: Sheet1
Time	Current
s	A
11.2761	1.02363e-10
16.1462	9.98714e-11
21.0163	9.97447e-11
25.8864	1.01022e-10
30.7565	9.89941e-11
35.6265	9.84552e-11
40.4966	9.8741e-11
45.3667	9.90321e-11
50.2368	9.8047e-11
55.1069	9.87063e-11
59.977	9.96272e-11
64.8471	1.00127e-10
69.7172	1.00356e-10
74.5872	1.00166e-10
79.4573	1.00064e-10
84.3274	1.0018e-10
89.1975	9.99506e-11
94.0676	1.01266e-10
98.9377	1.02447e-10
103.808	1.02672e-10
108.678	1.01067e-10
113.548	1.02202e-10
118.418	1.02197e-10
123.288	1.00901e-10
128.158	1.00442e-10
133.028	9.99148e-11
137.898	9.92889e-11
142.768	9.88662e-11
147.639	9.91088e-11
152.509	1.00449e-10
157.379	1.00492e-10
162.249	1.00667e-10
167.119	1.02086e-10
171.989	1.00445e-10
176.859	1.00406e-10
181.729	1.00791e-10
186.599	9.97312e-11
191.469	1.00096e-10
196.339	1.01108e-10
201.21	1.02188e-10
206.08	1.02112e-10
210.95	1.00803e-10
215.82	1.00224e-10
220.69	1.00647e-10
225.56	1.01715e-10
230.43	1.00815e-10
235.3	1.01053e-10
240.17	1.01756e-10
245.04	1.0161e-10
249.91	1.00179e-10
254.781	9.96949e-11
259.651	9.98239e-11
264.521	9.98675e-11
269.391	9.89787e-11
274.261	9.8647e-11
279.131	9.90095e-11
284.001	9.99367e-11
288.871	9.90952e-11
293.741	9.92524e-11
298.611	9.92198e-11
303.481	9.86892e-11
308.351	9.86151e-11
313.222	9.93242e-11
318.092	1.00128e-10
322.962	1.00623e-10
327.832	1.00165e-10
332.702	9.88334e-11
337.572	9.76627e-11
342.442	9.80438e-11
347.312	9.84254e-11
352.182	9.90969e-11
357.052	9.96582e-11
361.922	9.9048e-11
366.793	9.89647e-11
371.663	9.89265e-11
376.533	9.90634e-11
381.403	9.95983e-11
386.273	1.00133e-10
391.143	1.0009e-10
396.013	1.00072e-10
400.883	1.0054e-10
405.753	1.01151e-10
410.623	1.00903e-10
415.493	1.00474e-10
420.364	1.00262e-10
425.234	1.01101e-10
430.104	1.00775e-10
434.974	9.99471e-11
439.844	9.92124e-11
444.714	9.99767e-11
449.584	1.00143e-10
454.454	1.00194e-10
459.324	9.95753e-11
464.194	9.88622e-11
469.064	9.89397e-11
473.934	9.90462e-11
478.805	9.86948e-11
483.675	9.73368e-11
488.545	9.66742e-11
493.415	9.61807e-11
498.285	9.61046e-11
503.155	9.5957e-11
508.025	9.63776e-11
512.895	9.72124e-11
517.765	9.81921e-11
522.635	9.69704e-11
527.505	9.54283e-11
532.376	9.44593e-11
537.246	9.45457e-11
542.116	9.38583e-11
546.986	9.42295e-11
551.856	9.54825e-11
556.726	9.71117e-11
561.596	9.71872e-11
566.466	9.7327e-11
571.336	9.744e-11
576.206	9.77137e-11
581.076	9.87052e-11
585.947	9.94718e-11
590.817	1.00269e-10
595.687	1.00201e-10
600.557	9.73859e-11
605.427	9.56196e-11
610.297	9.69348e-11
615.167	9.86283e-11
620.037	9.74966e-11
624.907	9.72676e-11
629.777	9.66615e-11
634.647	9.62303e-11
639.518	9.63683e-11
644.388	9.71294e-11
649.258	9.76617e-11
654.128	9.75089e-11
658.998	9.77881e-11
663.868	9.81416e-11
668.738	9.80308e-11
673.608	9.69798e-11
678.478	9.86827e-11
683.348	9.89373e-11
688.218	9.94517e-11
693.088	1.01477e-10
697.959	1.02117e-10
702.829	1.01336e-10
707.699	1.00111e-10
712.569	9.90738e-11
717.439	9.75452e-11
722.309	9.6726e-11
727.179	9.68996e-11
732.049	9.78601e-11
736.919	9.82417e-11
741.789	9.86888e-11
746.659	9.9972e-11
751.53	1.01447e-10
756.4	1.01218e-10
761.27	1.00356e-10
766.14	1.00701e-10
771.01	1.01454e-10
775.88	1.01292e-10
780.75	1.00439e-10
785.62	9.9582e-11
790.49	9.89704e-11
795.36	9.84163e-11
800.23	9.8584e-11
805.101	9.86749e-11
809.971	9.86559e-11
814.841	9.99992e-11
819.711	1.00185e-10
824.581	9.97358e-11
829.451	9.90525e-11
834.321	9.82126e-11
839.191	9.77716e-11
844.061	9.87815e-11
848.931	1.0093e-10
853.801	9.82643e-11
858.671	9.84034e-11
863.542	9.86614e-11
868.412	9.80104e-11
873.282	9.80869e-11
878.152	9.8987e-11
883.022	9.93807e-11
887.892	9.89095e-11
892.762	9.75351e-11
897.632	9.76065e-11
902.502	9.83787e-11
907.372	9.9265e-11
912.242	9.9481e-11
917.113	9.88312e-11
921.983	9.86507e-11
926.853	9.88083e-11
931.723	9.91008e-11
936.593	9.91795e-11
941.463	9.95896e-11
946.333	1.00281e-10
951.203	1.01055e-10
956.073	1.00626e-10
960.943	1.00871e-10
965.813	1.01497e-10
970.683	1.00275e-10
975.554	9.95114e-11
980.424	9.93252e-11
985.294	9.92827e-11
990.164	9.83646e-11
995.034	9.8229e-11
999.904	9.88621e-11
1004.77	9.9293e-11
1009.64	9.82955e-11
1014.51	9.71545e-11
1019.38	9.64306e-11
1024.25	9.63921e-11
1029.12	9.70661e-11
1033.99	9.66101e-11
1038.86	9.6268e-11
1043.73	9.60655e-11
1048.6	1.13929e-10
1053.47	3.09361e-10
1058.35	5.2272e-10
1063.22	6.51038e-10
1068.09	6.7339e-10
1072.96	6.77814e-10
1077.83	6.81867e-10
1082.7	6.85315e-10
1087.57	6.89037e-10
1092.44	6.95211e-10
1097.31	6.99e-10
1102.18	7.02029e-10
1107.05	7.03635e-10
1111.92	7.0275e-10
1116.79	7.0167e-10
1121.66	7.00993e-10
1126.53	7.01643e-10
1131.4	6.99625e-10
1136.27	6.98295e-10
1141.14	6.98237e-10
1146.01	6.9971e-10
1150.88	6.99938e-10
1155.75	6.99164e-10
1160.62	6.98917e-10
1165.49	6.99877e-10
1170.36	7.00564e-10
1175.23	7.01435e-10
1180.1	7.01373e-10
1184.97	7.00739e-10
1189.84	7.02038e-10
1194.71	7.02133e-10
1199.58	7.01756e-10
1204.45	7.01469e-10
1209.32	7.02133e-10
1214.19	6.99549e-10
1219.06	6.99312e-10
1223.93	7.00033e-10
1228.8	6.99497e-10
1233.67	6.98886e-10
1238.54	6.99815e-10
1243.41	7.01716e-10
1248.28	7.04003e-10
1253.15	7.04079e-10
1258.02	7.03877e-10
1262.89	7.0337e-10
1267.76	7.02583e-10
1272.63	7.02056e-10
1277.5	7.01546e-10
1282.37	7.00721e-10
1287.24	6.98367e-10
1292.11	6.97206e-10
1296.98	6.96488e-10
1301.85	6.95883e-10
1306.72	6.96721e-10
1311.59	6.9702e-10
1316.46	6.98966e-10
1321.33	7.0246e-10
1326.2	7.03987e-10
1331.07	7.03345e-10
1335.94	7.01802e-10
1340.81	7.00105e-10
1345.68	6.99305e-10
1350.55	6.98554e-10
1355.42	6.98721e-10
1360.29	6.99236e-10
1365.16	6.98015e-10
1370.03	7.00739e-10
1374.9	7.03643e-10
1379.77	7.05379e-10
1384.64	7.04614e-10
1389.51	7.05872e-10
1394.38	7.05481e-10
1399.25	7.03461e-10
1404.12	7.0021e-10
1408.99	7.0012e-10
1413.86	6.98126e-10
1418.73	6.97494e-10
1423.6	6.99577e-10
1428.47	7.02501e-10
1433.34	7.04468e-10
1438.21	7.04691e-10
1443.08	7.03852e-10
1447.95	7.07114e-10
1452.82	7.09582e-10
1457.69	7.10055e-10
1462.56	7.09291e-10
1467.43	7.07717e-10
1472.3	7.06176e-10
1477.17	7.05158e-10
1482.04	7.05387e-10
1486.91	7.04679e-10
1491.78	7.05686e-10
1496.65	7.06756e-10
1501.52	7.05703e-10
1506.39	7.11191e-10
1511.26	7.10527e-10
1516.13	7.07821e-10
1521	7.07233e-10
1525.87	7.06262e-10
1530.74	7.05754e-10
1535.61	7.06698e-10
1540.48	7.0992e-10
1545.35	7.09689e-10
1550.22	7.09708e-10
1555.09	7.0974e-10
1559.96	7.09457e-10
1564.83	7.0755e-10
1569.7	7.06516e-10
1574.57	7.05452e-10
1579.44	7.04033e-10
1584.31	7.02614e-10
1589.18	7.05308e-10
1594.05	7.07888e-10
1598.92	7.10079e-10
1603.79	7.12058e-10
1608.67	7.11425e-10
1613.54	7.11046e-10
1618.41	7.11095e-10
1623.28	7.11487e-10
1628.15	7.09822e-10
1633.02	7.07911e-10
1637.89	7.06665e-10
1642.76	7.0626e-10
1647.63	7.05189e-10
1652.5	7.07833e-10
1657.37	7.10366e-10
1662.24	7.11919e-10
1667.11	7.12986e-10
1671.98	7.12758e-10
1676.85	7.12511e-10
1681.72	7.12295e-10
1686.59	7.11913e-10
1691.46	7.11094e-10
1696.33	7.11097e-10
1701.2	7.11788e-10
1706.07	7.12893e-10
1710.94	7.12979e-10
1715.81	7.1245e-10
1720.68	7.1222e-10
1725.55	7.1296e-10
1730.42	7.15481e-10
1735.29	7.14569e-10
1740.16	7.12929e-10
1745.03	7.15057e-10
1749.9	7.15863e-10
1754.77	7.16763e-10
1759.64	7.18356e-10
1764.51	7.16751e-10
1769.38	7.17288e-10
1774.25	7.18253e-10
1779.12	7.18641e-10
1783.99	7.16961e-10
1788.86	7.15151e-10
1793.73	7.14259e-10
1798.6	7.13872e-10
1803.47	7.12425e-10
1808.34	7.12438e-10
1813.21	7.11688e-10
1818.08	7.11235e-10
1822.95	7.13132e-10
1827.82	7.13644e-10
1832.69	7.12742e-10
1837.56	7.1221e-10
1842.43	7.13565e-10
1847.3	7.13282e-10
1852.17	7.12306e-10
1857.04	7.10858e-10
1861.91	7.09396e-10
1866.78	7.10237e-10
1871.65	7.09047e-10
1876.52	7.08389e-10
1881.39	7.08414e-10
1886.26	7.06884e-10
1891.13	7.08225e-10
1896	7.09906e-10
1900.87	7.08883e-10
1905.74	7.09263e-10
1910.61	7.09536e-10
1915.48	7.08246e-10
1920.35	7.071e-10
1925.22	7.0584e-10
1930.09	7.05133e-10
1934.96	7.05265e-10
1939.83	7.05799e-10
1944.7	7.03294e-10
1949.57	7.01969e-10
1954.44	7.02504e-10
1959.31	7.03038e-10
1964.18	7.04114e-10
1969.05	7.04688e-10
1973.92	7.04902e-10
1978.79	7.05313e-10
1983.66	7.07863e-10
1988.53	7.0885e-10
1993.4	7.08874e-10
1998.27	7.08785e-10
2003.14	7.08334e-10
2008.01	7.09549e-10
2012.88	7.1052e-10
2017.75	7.10038e-10
2022.62	7.092e-10
2027.49	7.08942e-10
2032.36	7.08762e-10
2037.23	7.08394e-10
2042.1	7.07652e-10
2046.97	7.07359e-10
2051.84	7.07446e-10
2056.71	7.09811e-10
2061.58	7.0904e-10
2066.45	7.0838e-10
2071.32	7.08887e-10
2076.19	7.10034e-10
2081.06	7.11426e-10
2085.93	7.12748e-10
2090.8	7.13734e-10
2095.67	7.13884e-10
2100.54	7.12867e-10
2105.41	7.1231e-10
2110.28	7.12923e-10
2115.15	7.15519e-10
2120.02	7.17723e-10
2124.89	7.16383e-10
2129.76	7.13892e-10
2134.63	7.13011e-10
2139.5	7.13392e-10
2144.37	7.12145e-10
2149.24	7.12231e-10
2154.11	7.15e-10
2158.99	7.13777e-10
2163.86	7.14562e-10
2168.73	7.16148e-10
2173.6	7.17935e-10
2178.47	7.19465e-10
2183.34	7.19377e-10
2188.21	7.20383e-10
2193.08	7.22201e-10
2197.95	7.22659e-10
2202.82	7.21536e-10
2207.69	7.20229e-10
2212.56	7.18255e-10
2217.43	7.1781e-10
2222.3	7.18523e-10
2227.17	7.1978e-10
2232.04	7.18405e-10
2236.91	7.18992e-10
2241.78	7.20421e-10
2246.65	7.21573e-10
2251.52	7.19435e-10
2256.39	7.21033e-10
2261.26	7.22673e-10
2266.13	7.23186e-10
2271	7.21809e-10
2275.87	7.21489e-10
2280.74	7.20183e-10
2285.61	7.18196e-10
2290.48	7.16277e-10
2295.35	7.1939e-10
2300.22	7.21079e-10
2305.09	7.22723e-10
2309.96	7.25192e-10
2314.83	7.23922e-10
2319.7	7.2015e-10
2324.57	7.18346e-10
2329.44	7.19593e-10
2334.31	7.18066e-10
2339.18	7.1629e-10
2344.05	7.16762e-10
2348.92	7.19422e-10
2353.79	7.22097e-10
2358.66	7.21561e-10
2363.53	7.20666e-10
2368.4	7.21878e-10
2373.27	7.22558e-10
2378.14	7.22076e-10
2383.01	7.20129e-10
2387.88	7.18607e-10
2392.75	7.1764e-10
2397.62	7.17102e-10
2402.49	7.16636e-10
2407.36	7.14427e-10
2412.23	7.16402e-10
2417.1	7.19193e-10
2421.97	7.21256e-10
2426.84	7.21027e-10
2431.71	7.18239e-10
2436.58	7.16593e-10
2441.45	7.16605e-10
2446.32	7.18109e-10
2451.19	7.15098e-10
2456.06	7.1419e-10
2460.93	7.13785e-10
2465.8	7.11738e-10
2470.67	7.13921e-10
2475.54	7.14977e-10
2480.41	7.15543e-10
2485.28	7.15896e-10
2490.15	7.13601e-10
2495.02	7.15727e-10
2499.89	7.1938e-10
2504.76	7.22334e-10
2509.63	7.20121e-10
2514.5	7.18908e-10
2519.37	7.17874e-10
2524.24	7.1711e-10
2529.11	7.15305e-10
2533.98	7.13628e-10
2538.85	7.12676e-10
2543.72	7.11375e-10
2548.59	7.09353e-10
2553.46	7.08822e-10
2558.33	7.10302e-10
2563.2	7.12671e-10
2568.07	7.1379e-10
2572.94	7.15424e-10
2577.81	7.1697e-10
2582.68	7.16439e-10
2587.55	7.16543e-10
2592.42	7.16552e-10
2597.29	7.15799e-10
2602.16	7.13629e-10
2607.03	7.13142e-10
2611.9	7.12213e-10
2616.77	7.11413e-10
2621.64	7.11459e-10
2626.51	7.15208e-10
2631.38	7.14182e-10
2636.25	7.13076e-10
2641.12	7.13459e-10
2645.99	7.12465e-10
2650.86	7.12236e-10
2655.73	7.12565e-10
2660.6	7.13336e-10
2665.47	7.14405e-10
2670.34	7.15884e-10
2675.21	7.17364e-10
2680.08	7.15946e-10
2684.95	7.14758e-10
2689.82	7.14748e-10
2694.69	7.16177e-10
2699.56	7.14739e-10
2704.43	7.11238e-10
2709.31	7.10694e-10
2714.18	7.1391e-10
2719.05	7.13987e-10
2723.92	7.14378e-10
2728.79	7.13183e-10
2733.66	7.11729e-10
2738.53	7.15241e-10
2743.4	7.16424e-10
2748.27	7.1671e-10
2753.14	7.16307e-10
2758.01	7.1526e-10
2762.88	7.13257e-10
2767.75	7.11919e-10
2772.62	7.11226e-10
2777.49	7.10998e-10
2782.36	7.10702e-10
2787.23	7.10951e-10
2792.1	7.10982e-10
2796.97	7.10138e-10
2801.84	7.10895e-10
2806.71	7.11881e-10
2811.58	7.12596e-10
2816.45	7.12489e-10
2821.32	7.09743e-10
2826.19	7.10015e-10
2831.06	7.11008e-10
2835.93	7.11551e-10
2840.8	7.1369e-10
2845.67	7.14983e-10
2850.54	7.14089e-10
2855.41	7.12101e-10
2860.28	7.12676e-10
2865.15	7.12702e-10
2870.02	7.11837e-10
2874.89	7.12602e-10
2879.76	7.11965e-10
2884.63	7.11817e-10
2889.5	7.12316e-10
2894.37	7.13153e-10
2899.24	7.12045e-10
2904.11	7.13592e-10
2908.98	7.15825e-10
2913.85	7.16215e-10
2918.72	7.16822e-10
2923.59	7.15863e-10
2928.46	7.15267e-10
2933.33	7.16043e-10
2938.2	7.15428e-10
2943.07	7.15844e-10
2947.94	7.15795e-10
2952.81	7.15309e-10
2957.68	7.16533e-10
2962.55	7.17777e-10
2967.42	7.19097e-10
2972.29	7.19457e-10
2977.16	7.16783e-10
2982.03	7.16837e-10
2986.9	7.1706e-10
2991.77	7.15484e-10
2996.64	7.15497e-10
3001.51	7.15655e-10
3006.38	7.14451e-10
3011.25	7.1582e-10
3016.12	7.16476e-10
3020.99	7.16951e-10
3025.86	7.17254e-10
3030.73	7.14669e-10
3035.6	7.13802e-10
3040.47	7.14465e-10
3045.34	7.15888e-10
3050.21	7.15204e-10
3055.08	7.17106e-10
3059.95	7.17995e-10
3064.82	7.17578e-10
3069.69	7.1705e-10
3074.56	7.16793e-10
3079.43	7.16654e-10
3084.3	7.16686e-10
3089.17	7.16995e-10
3094.04	7.18337e-10
3098.91	7.1693e-10
3103.78	7.14889e-10
3108.65	7.15863e-10
3113.52	7.15975e-10
3118.39	7.17373e-10
3123.26	7.19272e-10
3128.13	7.20793e-10
3133	7.2064e-10
3137.87	7.21486e-10
3142.74	7.22667e-10
3147.61	7.20357e-10
3152.48	7.18925e-10
3157.35	7.17848e-10
3162.22	7.16604e-10
3167.09	7.14997e-10
3171.96	7.14203e-10
3176.83	7.15074e-10
3181.7	7.1759e-10
3186.57	7.18355e-10
3191.44	7.17693e-10
3196.31	7.16738e-10
3201.18	7.16074e-10
3206.05	7.16455e-10
3210.92	7.19188e-10
3215.79	7.18718e-10
3220.66	7.16202e-10
3225.53	7.15454e-10
3230.4	7.1649e-10
3235.27	7.17882e-10
3240.14	7.18976e-10
3245.01	7.19198e-10
3249.88	7.19045e-10
3254.75	7.20133e-10
3259.63	7.21009e-10
3264.5	7.20686e-10
3269.37	7.19311e-10
3274.24	7.20953e-10
3279.11	7.21585e-10
3283.98	7.20263e-10
3288.85	7.20034e-10
3293.72	7.16314e-10
3298.59	7.1207e-10
3303.46	7.09671e-10
3308.33	7.10092e-10
3313.2	7.11647e-10
3318.07	7.13262e-10
3322.94	7.1502e-10
3327.81	7.15041e-10
3332.68	7.15273e-10
3337.55	7.16138e-10
3342.42	7.16366e-10
3347.29	7.1627e-10
3352.16	7.15786e-10
3357.03	7.1489e-10
3361.9	7.13551e-10
3366.77	7.12692e-10
3371.64	7.11893e-10
3376.51	7.11935e-10
3381.38	7.12088e-10
3386.25	7.15553e-10
3391.12	7.17328e-10
3395.99	7.1763e-10
3400.86	7.17387e-10
3405.73	7.16258e-10
3410.6	7.14537e-10
3415.47	7.12553e-10
3420.34	7.10802e-10
3425.21	7.12006e-10
3430.08	7.11836e-10
3434.95	7.12153e-10
3439.82	7.13165e-10
3444.69	7.11487e-10
3449.56	7.11369e-10
3454.43	7.11573e-10
3459.3	7.11569e-10
3464.17	7.11224e-10
3469.04	7.11786e-10
3473.91	7.1396e-10
3478.78	7.14463e-10
3483.65	7.17967e-10
3488.52	7.21108e-10
3493.39	7.21315e-10
3498.26	7.17727e-10
3503.13	7.16138e-10
3508	7.15217e-10
3512.87	7.14198e-10
3517.74	7.12135e-10
3522.61	7.10263e-10
3527.48	7.11056e-10
3532.35	7.13266e-10
3537.22	7.12197e-10
3542.09	7.12656e-10
3546.96	7.11442e-10
3551.83	7.09935e-10
3556.7	7.10787e-10
3561.57	7.12505e-10
3566.44	7.1467e-10
3571.31	7.15196e-10
3576.18	7.12416e-10
3581.05	7.105e-10
3585.92	7.09379e-10
3590.79	7.0913e-10
3595.66	7.0972e-10
3600.53	7.10713e-10
3605.4	7.10518e-10
3610.27	7.1028e-10
3615.14	7.11883e-10
3620.01	7.12506e-10
3624.88	7.12174e-10
3629.75	7.11394e-10
3634.62	7.11915e-10
3639.49	7.107e-10
3644.36	7.11159e-10
3649.23	7.12993e-10
3654.1	7.11234e-10
3658.97	7.0954e-10
3663.84	7.09443e-10
3668.71	7.10627e-10
3673.58	7.11923e-10
3678.45	7.12792e-10
3683.32	7.13293e-10
3688.19	7.13649e-10
3693.06	7.14108e-10
3697.93	7.14566e-10
3702.8	7.14484e-10
3707.67	7.13906e-10
3712.54	7.12915e-10
3717.41	7.11921e-10
3722.28	7.12709e-10
3727.15	7.1315e-10
3732.02	7.12422e-10
3736.89	7.10662e-10
3741.76	7.09425e-10
3746.63	7.1006e-10
3751.5	7.1227e-10
3756.37	7.14716e-10
3761.24	7.14499e-10
3766.11	7.14229e-10
3770.98	7.15752e-10
3775.85	7.13267e-10
3780.72	7.10485e-10
3785.59	7.08846e-10
3790.46	7.07853e-10
3795.33	7.07312e-10
3800.2	7.07551e-10
3805.07	7.08636e-10
3809.95	7.10539e-10
3814.82	7.1056e-10
3819.69	7.10869e-10
3824.56	7.11478e-10
3829.43	7.12056e-10
3834.3	7.12616e-10
3839.17	7.141e-10
3844.04	7.16396e-10
3848.91	7.19433e-10
3853.78	7.22043e-10
3858.65	7.20747e-10
3863.52	7.17895e-10
3868.39	7.1568e-10
3873.26	7.13539e-10
3878.13	7.12943e-10
3883	7.11319e-10
3887.87	7.0816e-10
3892.74	7.07855e-10
3897.61	7.07109e-10
3902.48	7.07878e-10
3907.35	7.10246e-10
3912.22	7.12915e-10
3917.09	7.13658e-10
3921.96	7.13817e-10
3926.83	7.1178e-10
3931.7	7.11338e-10
3936.57	7.09992e-10
3941.44	7.08107e-10
3946.31	7.0918e-10
3951.18	7.08757e-10
3956.05	7.07927e-10
3960.92	7.07546e-10
3965.79	7.08845e-10
3970.66	7.09704e-10
3975.53	7.12229e-10
3980.4	7.14448e-10
3985.27	7.14379e-10
3990.14	7.16032e-10
3995.01	7.16117e-10
3999.88	7.14753e-10
4004.75	7.12314e-10
4009.62	7.11399e-10
4014.49	7.11617e-10
4019.36	7.109e-10
4024.23	7.09051e-10
4029.1	7.08745e-10
4033.97	7.08765e-10
4038.84	7.09458e-10
4043.71	7.11139e-10
4048.58	7.14352e-10
4053.45	7.13403e-10
4058.32	7.10094e-10
4063.19	7.06205e-10
4068.06	7.03943e-10
4072.93	7.05613e-10
4077.8	7.07398e-10
4082.67	7.09921e-10
4087.54	7.10382e-10
4092.41	7.10053e-10
4097.28	7.09646e-10
4102.15	7.09949e-10
4107.02	7.10508e-10
4111.89	7.10721e-10
4116.76	7.1068e-10
4121.63	7.11062e-10
4126.5	7.10825e-10
4131.37	7.10383e-10
4136.24	7.10371e-10
4141.11	7.11617e-10
4145.98	7.10205e-10
4150.85	7.09956e-10
4155.72	7.10366e-10
4160.59	7.10757e-10
4165.46	7.09996e-10
4170.33	7.11845e-10
4175.2	7.14363e-10
4180.07	7.16262e-10
4184.94	7.15956e-10
4189.81	7.14776e-10
4194.68	7.14721e-10
4199.55	7.15442e-10
4204.42	7.14142e-10
4209.29	7.13319e-10
4214.16	7.12468e-10
4219.03	7.12129e-10
4223.9	7.13342e-10
4228.77	7.12816e-10
4233.64	7.12218e-10
4238.51	7.11683e-10
4243.38	7.12758e-10
4248.25	7.12711e-10
4253.12	7.12152e-10
4257.99	7.14211e-10
4262.86	7.13498e-10
4267.73	7.12368e-10
4272.6	7.11389e-10
4277.47	7.11055e-10
4282.34	7.13172e-10
4287.21	7.13182e-10
4292.08	7.13109e-10
4296.95	7.14807e-10
4301.82	7.16794e-10
4306.69	7.16049e-10
4311.56	7.13575e-10
4316.43	7.10614e-10
4321.3	7.11531e-10
4326.17	7.12378e-10
4331.04	7.13327e-10
4335.91	7.13975e-10
4340.78	7.12752e-10
4345.65	7.16123e-10
4350.52	7.17089e-10
4355.39	7.15828e-10
4360.26	7.15154e-10
4365.14	7.16329e-10
4370.01	7.13634e-10
4374.88	7.09899e-10
4379.75	7.08748e-10
4384.62	7.09675e-10
4389.49	7.10668e-10
4394.36	7.11888e-10
4399.23	7.11468e-10
4404.1	7.11574e-10
4408.97	7.1216e-10
4413.84	7.11478e-10
4418.71	7.11197e-10
4423.58	7.12377e-10
4428.45	7.14082e-10
4433.32	7.14387e-10
4438.19	7.12568e-10
4443.06	7.11303e-10
4447.93	7.10465e-10
4452.8	7.09789e-10
4457.67	7.09405e-10
4462.54	7.09466e-10
4467.41	7.09412e-10
4472.28	7.09247e-10
4477.15	7.11839e-10
4482.02	7.10364e-10
4486.89	7.08567e-10
4491.76	7.07996e-10
4496.63	7.09218e-10
4501.5	7.09595e-10
4506.37	7.10864e-10
4511.24	7.1223e-10
4516.11	7.11098e-10
4520.98	7.13662e-10
4525.85	7.14661e-10
4530.72	7.13821e-10
4535.59	7.1154e-10
4540.46	7.10664e-10
4545.33	7.09869e-10
4550.2	7.09564e-10
4555.07	7.09322e-10
4559.94	7.10461e-10
4564.81	7.13039e-10
4569.68	7.14643e-10
4574.55	7.12459e-10
4579.42	7.11304e-10
4584.29	7.10795e-10
4589.16	7.07202e-10
4594.03	7.10052e-10
4598.9	7.10287e-10
4603.77	7.09295e-10
4608.64	7.10283e-10
4613.51	7.10979e-10
4618.38	7.11459e-10
4623.25	7.1209e-10
4628.12	7.12955e-10
4632.99	7.10695e-10
4637.86	7.08177e-10
4642.73	7.06048e-10
4647.6	7.04557e-10
4652.47	7.03258e-10
4657.34	7.03061e-10
4662.21	7.03933e-10
4667.08	7.05443e-10
4671.95	7.06207e-10
4676.82	7.07508e-10
4681.69	7.07055e-10
4686.56	7.06039e-10
4691.43	7.07338e-10
4696.3	7.08018e-10
4701.17	7.08987e-10
4706.04	7.12727e-10
4710.91	7.11993e-10
4715.78	7.10307e-10
4720.65	7.08986e-10
4725.52	7.08306e-10
4730.39	7.07684e-10
4735.26	7.0767e-10
4740.13	7.08167e-10
4745	7.08611e-10
4749.87	7.10229e-10
4754.74	7.11876e-10
4759.61	7.13042e-10
4764.48	7.13272e-10
4769.35	7.11961e-10
4774.22	7.12733e-10
4779.09	7.13785e-10
4783.96	7.1071e-10
4788.83	7.1246e-10
4793.7	7.13151e-10
4798.57	7.12592e-10
4803.44	7.11024e-10
4808.31	7.08286e-10
4813.18	7.06629e-10
4818.05	7.06724e-10
4822.92	7.08535e-10
4827.79	7.07772e-10
4832.66	7.09198e-10
4837.53	7.11869e-10
4842.4	7.14688e-10
4847.27	7.14611e-10
4852.14	7.15271e-10
4857.01	7.15875e-10
4861.88	7.14278e-10
4866.75	7.15416e-10
4871.62	7.15012e-10
4876.49	7.12276e-10
4881.36	7.12812e-10
4886.23	7.13539e-10
4891.1	7.12445e-10
4895.97	7.11164e-10
4900.84	7.15052e-10
4905.71	7.14911e-10
4910.58	7.15993e-10
4915.46	7.16984e-10
4920.33	7.15252e-10
4925.2	7.16104e-10
4930.07	7.16969e-10
4934.94	7.16489e-10
4939.81	7.13869e-10
4944.68	7.13333e-10
4949.55	7.13087e-10
4954.42	7.12387e-10
4959.29	7.11178e-10
4964.16	7.11866e-10
4969.03	7.12985e-10
4973.9	7.13828e-10
4978.77	7.14314e-10
4983.64	7.14925e-10
4988.51	7.1668e-10
4993.38	7.19332e-10
4998.25	7.2164e-10
5003.12	7.21387e-10
5007.99	7.18795e-10
5012.86	7.16284e-10
5017.73	7.15365e-10
5022.6	7.13323e-10
5027.47	7.12862e-10
5032.34	7.14325e-10
5037.21	7.16451e-10
5042.08	7.15081e-10
5046.95	7.13248e-10
5051.82	7.12771e-10
5056.69	7.12414e-10
5061.56	7.14089e-10
5066.43	7.15646e-10
5071.3	7.16233e-10
5076.17	7.15108e-10
5081.04	7.12854e-10
5085.91	7.14863e-10
5090.78	7.16823e-10
5095.65	7.16129e-10
5100.52	7.15366e-10
5105.39	7.1514e-10
5110.26	7.14775e-10
5115.13	7.14531e-10
5120	7.1659e-10
5124.87	7.1664e-10
5129.74	7.17161e-10
5134.61	7.17816e-10
5139.48	7.16592e-10
5144.35	7.15731e-10
5149.22	7.16136e-10
5154.09	7.17292e-10
5158.96	7.18284e-10
5163.83	7.18095e-10
5168.7	7.17947e-10
5173.57	7.18711e-10
5178.44	7.18095e-10
5183.31	7.18111e-10
5188.18	7.19207e-10
5193.05	7.1852e-10
5197.92	7.16065e-10
5202.79	7.14542e-10
5207.66	7.14253e-10
5212.53	7.14024e-10
5217.4	7.14477e-10
5222.27	7.15367e-10
5227.14	7.15804e-10
5232.01	7.14366e-10
5236.88	7.14153e-10
5241.75	7.136e-10
5246.62	7.12061e-10
5251.49	7.09201e-10
5256.36	7.10114e-10
5261.23	7.10182e-10
5266.1	7.10858e-10
5270.97	7.1275e-10
5275.84	7.12139e-10
5280.71	7.11469e-10
5285.58	7.11065e-10
5290.45	7.1139e-10
5295.32	7.1422e-10
5300.19	7.14953e-10
5305.06	7.14123e-10
5309.93	7.12124e-10
5314.8	7.09456e-10
5319.67	7.08807e-10
5324.54	7.08652e-10
5329.41	7.08118e-10
5334.28	7.08175e-10
5339.15	7.10567e-10
5344.02	7.14421e-10
5348.89	7.10066e-10
5353.76	7.09551e-10
5358.63	7.1009e-10
5363.5	7.11102e-10
5368.37	7.1309e-10
5373.24	7.13641e-10
5378.11	7.13399e-10
5382.98	7.12921e-10
5387.85	7.12962e-10
5392.72	7.10785e-10
5397.59	7.098e-10
5402.46	7.08972e-10
5407.33	7.07251e-10
5412.2	7.08776e-10
5417.07	7.09365e-10
5421.94	7.09647e-10
5426.81	7.10003e-10
5431.68	7.09583e-10
5436.55	7.08208e-10
5441.42	7.07092e-10
5446.29	7.06872e-10
5451.16	7.09547e-10
5456.03	7.11564e-10
5460.9	7.12701e-10
5465.78	7.13042e-10
5470.65	7.12837e-10
5475.52	7.15601e-10
5480.39	7.1857e-10
5485.26	7.15779e-10
5490.13	7.12623e-10
5495	7.10114e-10
5499.87	7.09011e-10
5504.74	7.08844e-10
5509.61	7.08582e-10
5514.48	7.1017e-10
5519.35	7.1443e-10
5524.22	7.17715e-10
5529.09	7.19488e-10
5533.96	7.19721e-10
5538.83	7.18474e-10
5543.7	7.16026e-10
5548.57	7.15037e-10
5553.44	7.13972e-10
5558.31	7.12363e-10
5563.18	7.09842e-10
5568.05	7.11146e-10
5572.92	7.12237e-10
5577.79	7.13279e-10
5582.66	7.14654e-10
5587.53	7.13531e-10
5592.4	7.13254e-10
5597.27	7.1241e-10
5602.14	7.10353e-10
5607.01	7.0982e-10
5611.88	7.08933e-10
5616.75	7.08718e-10
5621.62	7.09156e-10
5626.49	7.08209e-10
5631.36	7.08984e-10
5636.23	7.10247e-10
5641.1	7.11946e-10
5645.97	7.12264e-10
5650.84	7.12258e-10
5655.71	7.14373e-10
5660.58	7.11884e-10
5665.45	7.10073e-10
5670.32	7.0898e-10
5675.19	7.08352e-10
5680.06	7.09304e-10
5684.93	7.08579e-10
5689.8	7.08605e-10
5694.67	7.10739e-10
5699.54	7.11197e-10
5704.41	7.08988e-10
5709.28	7.07223e-10
5714.15	7.07249e-10
5719.02	7.09614e-10
5723.89	7.11407e-10
5728.76	7.1321e-10
5733.63	7.14885e-10
5738.5	7.15726e-10
5743.37	7.15661e-10
5748.24	7.15281e-10
5753.11	7.14879e-10
5757.98	7.14766e-10
5762.85	7.11792e-10
5767.72	7.09359e-10
5772.59	7.07606e-10
5777.46	7.06633e-10
5782.33	7.0895e-10
5787.2	7.10345e-10
5792.07	7.11371e-10
5796.94	7.14034e-10
5801.81	7.16309e-10
5806.68	7.17205e-10
5811.55	7.15989e-10
5816.42	7.15026e-10
5821.29	7.1415e-10
5826.16	7.13067e-10
5831.03	7.11158e-10
5835.9	7.10097e-10
5840.77	7.10794e-10
5845.64	7.12078e-10
5850.51	7.1201e-10
5855.38	7.12512e-10
5860.25	7.12455e-10
5865.12	7.11971e-10
5869.99	7.11322e-10
5874.86	7.12214e-10
5879.73	7.12903e-10
5884.6	7.1416e-10
5889.47	7.16683e-10
5894.34	7.15919e-10
5899.21	7.15754e-10
5904.08	7.15204e-10
5908.95	7.13646e-10
5913.82	7.11744e-10
5918.69	7.12061e-10
5923.56	7.12076e-10
5928.43	7.11203e-10
5933.3	7.11891e-10
5938.17	7.13347e-10
5943.04	7.14726e-10
5947.91	7.15905e-10
5952.78	7.16707e-10
5957.65	7.1683e-10
5962.52	7.16049e-10
5967.39	7.14767e-10
5972.26	7.12922e-10
5977.13	7.11762e-10
5982	7.11951e-10
5986.87	7.1247e-10
5991.74	7.1065e-10
5996.61	7.09538e-10
6001.48	7.10251e-10
6006.35	7.10634e-10
6011.22	7.11775e-10
6016.1	7.12756e-10
6020.97	7.13441e-10
6025.84	7.14128e-10
6030.71	7.14132e-10
6035.58	7.12842e-10
6040.45	7.10916e-10
6045.32	7.09542e-10
6050.19	7.08094e-10
6055.06	7.08456e-10
6059.93	7.0946e-10
6064.8	7.09963e-10
6069.67	7.11326e-10
6074.54	7.12641e-10
6079.41	7.13202e-10
6084.28	7.13879e-10
6089.15	7.15483e-10
6094.02	7.1439e-10
6098.89	7.1309e-10
6103.76	7.12259e-10
6108.63	7.11159e-10
6113.5	7.11209e-10
6118.37	7.13399e-10
6123.24	7.16374e-10
6128.11	7.1416e-10
6132.98	7.1081e-10
6137.85	7.08291e-10
6142.72	7.06761e-10
6147.59	7.08526e-10
6152.46	7.10374e-10
6157.33	7.11448e-10
6162.2	7.11677e-10
6167.07	7.13749e-10
6171.94	7.14389e-10
6176.81	7.14458e-10
6181.68	7.16125e-10
6186.55	7.16347e-10
6191.42	7.14895e-10
6196.29	7.13027e-10
6201.16	7.11902e-10
6206.03	7.09798e-10
6210.9	7.11559e-10
6215.77	7.13937e-10
6220.64	7.15189e-10
6225.51	7.18156e-10
6230.38	7.16645e-10
6235.25	7.15127e-10
6240.12	7.15102e-10
6244.99	7.15712e-10
6249.86	7.13315e-10
6254.73	7.12137e-10
6259.6	7.12389e-10
6264.47	7.12836e-10
6269.34	7.13686e-10
6274.21	7.14934e-10
6279.08	7.16512e-10
6283.95	7.17514e-10
6288.82	7.15895e-10
6293.69	7.13596e-10
6298.56	7.11774e-10
6303.43	7.09104e-10
6308.3	7.09386e-10
6313.17	7.11553e-10
6318.04	7.1441e-10
6322.91	7.13658e-10
6327.78	7.13322e-10
6332.65	7.15922e-10
6337.52	7.17703e-10
6342.39	7.15253e-10
6347.26	7.13395e-10
6352.13	7.11051e-10
6357	7.09247e-10
6361.87	7.10696e-10
6366.74	7.12431e-10
6371.61	7.12674e-10
6376.48	7.12271e-10
6381.35	7.12517e-10
6386.22	7.13265e-10
6391.09	7.14347e-10
6395.96	7.15512e-10
6400.83	7.16385e-10
6405.7	7.14851e-10
6410.57	7.13399e-10
6415.44	7.11985e-10
6420.31	7.12263e-10
6425.18	7.11713e-10
6430.05	7.10975e-10
6434.92	7.10953e-10
6439.79	7.13242e-10
6444.66	7.14935e-10
6449.53	7.15769e-10
6454.4	7.15685e-10
6459.27	7.15534e-10
6464.14	7.15263e-10
6469.01	7.14958e-10
6473.88	7.13907e-10
6478.75	7.12684e-10
6483.62	7.12949e-10
6488.49	7.14004e-10
6493.36	7.14967e-10
6498.23	7.13896e-10
6503.1	7.14282e-10
6507.97	7.1441e-10
6512.84	7.14023e-10
6517.71	7.13046e-10
6522.58	7.12857e-10
6527.45	7.13712e-10
6532.32	7.15347e-10
6537.19	7.17349e-10
6542.06	7.13775e-10
6546.93	7.11262e-10
6551.8	7.10074e-10
6556.67	7.09938e-10
6561.54	7.0795e-10
6566.41	7.09207e-10
6571.29	7.11706e-10
6576.16	7.14193e-10
6581.03	7.1641e-10
6585.9	7.17666e-10
6590.77	7.18639e-10
6595.64	7.19938e-10
6600.51	7.23301e-10
6605.38	7.20785e-10
6610.25	7.18886e-10
6615.12	7.18795e-10
6619.99	7.16512e-10
6624.86	7.16134e-10
6629.73	7.15845e-10
6634.6	7.16369e-10
6639.47	7.1986e-10
6644.34	7.20315e-10
6649.21	7.22227e-10
6654.08	7.23087e-10
6658.95	7.19616e-10
6663.82	7.16774e-10
6668.69	7.15373e-10
6673.56	7.14292e-10
6678.43	7.1268e-10
6683.3	7.10998e-10
6688.17	7.11126e-10
6693.04	7.12093e-10
6697.91	7.13403e-10
6702.78	7.14779e-10
6707.65	7.15793e-10
6712.52	7.16059e-10
6717.39	7.15809e-10
6722.26	7.17564e-10
6727.13	7.18675e-10
6732	7.19634e-10
6736.87	7.1778e-10
6741.74	7.15622e-10
6746.61	7.1441e-10
6751.48	7.15349e-10
6756.35	7.13575e-10
6761.22	7.13524e-10
6766.09	7.1426e-10
6770.96	7.14919e-10
6775.83	7.15227e-10
6780.7	7.14197e-10
6785.57	7.12607e-10
6790.44	7.11307e-10
6795.31	7.12743e-10
6800.18	7.14128e-10
6805.05	7.14723e-10
6809.92	7.15048e-10
6814.79	7.17393e-10
6819.66	7.13711e-10
6824.53	7.12806e-10
6829.4	7.15279e-10
6834.27	7.17574e-10
6839.14	7.15044e-10
6844.01	7.1312e-10
6848.88	7.11888e-10
6853.75	7.10437e-10
6858.62	7.09207e-10
6863.49	7.09362e-10
6868.36	7.10259e-10
6873.23	7.11305e-10
6878.1	7.13133e-10
6882.97	7.17376e-10
6887.84	7.22438e-10
6892.71	7.21949e-10
6897.58	7.19426e-10
6902.45	7.1594e-10
6907.32	7.12538e-10
6912.19	7.10011e-10
6917.06	7.09303e-10
6921.93	7.09094e-10
6926.8	7.08267e-10
6931.67	7.07655e-10
6936.54	7.09384e-10
6941.41	7.10599e-10
6946.28	7.10101e-10
6951.15	7.09338e-10
6956.02	7.09513e-10
6960.89	7.10792e-10
6965.76	7.13067e-10
6970.63	7.15884e-10
6975.5	7.1769e-10
6980.37	7.17581e-10
6985.24	7.16354e-10
6990.11	7.15743e-10
6994.98	7.12501e-10
6999.85	7.11106e-10
7004.72	7.10731e-10
7009.59	7.0983e-10
7014.46	7.0965e-10
7019.33	7.10582e-10
7024.2	7.12706e-10
7029.07	7.15816e-10
7033.94	7.16285e-10
7038.81	7.16825e-10
7043.68	7.17392e-10
7048.55	7.16511e-10
7053.42	7.15211e-10
7058.29	7.13762e-10
7063.16	7.12013e-10
7068.03	7.13812e-10
7072.9	7.16019e-10
7077.77	7.1772e-10
7082.64	7.18186e-10
7087.51	7.19436e-10
7092.38	7.21423e-10
7097.25	7.22795e-10
7102.12	7.22261e-10
7106.99	7.24474e-10
7111.86	7.22582e-10
7116.73	7.19445e-10
7121.61	7.16998e-10
7126.48	7.15929e-10
7131.35	7.16781e-10
7136.22	7.18047e-10
7141.09	7.18602e-10
7145.96	7.16235e-10
7150.83	7.16162e-10
7155.7	7.17477e-10
7160.57	7.18662e-10
7165.44	7.16846e-10
7170.31	7.15295e-10
7175.18	7.16427e-10
7180.05	7.17825e-10
7184.92	7.15962e-10
7189.79	7.15976e-10
7194.66	7.15159e-10
7199.53	7.13923e-10
7204.4	7.14893e-10
7209.27	7.16809e-10
7214.14	7.18691e-10
7219.01	7.18615e-10
7223.88	7.1645e-10
7228.75	7.15063e-10
7233.62	7.14908e-10
7238.49	7.14373e-10
7243.36	7.13441e-10
7248.23	7.14327e-10
7253.1	7.15987e-10
7257.97	7.14993e-10
7262.84	7.18496e-10
7267.71	7.20056e-10
7272.58	7.18713e-10
7277.45	7.13237e-10
7282.32	7.13635e-10
7287.19	7.14806e-10
7292.06	7.1448e-10
7296.93	7.14023e-10
7301.8	7.13855e-10
7306.67	7.16197e-10
7311.54	7.17888e-10
7316.41	7.15497e-10
7321.28	7.14407e-10
7326.15	7.14808e-10
7331.02	7.15647e-10
7335.89	7.16171e-10
7340.76	7.15865e-10
7345.63	7.18685e-10
7350.5	7.19869e-10
7355.37	7.18339e-10
7360.24	7.17567e-10
7365.11	7.17462e-10
7369.98	7.17708e-10
7374.85	7.19096e-10
7379.72	7.20046e-10
7384.59	7.2114e-10
7389.46	7.22896e-10
7394.33	7.20963e-10
7399.2	7.20941e-10
7404.07	7.2113e-10
7408.94	7.20582e-10
7413.81	7.21576e-10
7418.68	7.21269e-10
7423.55	7.20971e-10
7428.42	7.21512e-10
7433.29	7.24187e-10
7438.16	7.22535e-10
7443.03	7.21482e-10
7447.9	7.20977e-10
7452.77	7.18225e-10
7457.64	7.20595e-10
7462.51	7.21746e-10
7467.38	7.21914e-10
7472.25	7.22281e-10
7477.12	7.22073e-10
7481.99	7.23148e-10
7486.86	7.23601e-10
7491.73	7.22203e-10
7496.6	7.23809e-10
7501.47	7.23679e-10
7506.34	7.22593e-10
7511.21	7.21023e-10
7516.08	7.20745e-10
7520.95	7.2212e-10
7525.82	7.24634e-10
7530.69	7.2487e-10
7535.56	7.26545e-10
7540.43	7.28351e-10
7545.3	7.25612e-10
7550.17	7.26537e-10
7555.04	7.25793e-10
7559.91	7.24205e-10
7564.78	7.23559e-10
7569.65	7.28469e-10
7574.52	7.2899e-10
7579.39	7.29514e-10
7584.26	7.34082e-10
7589.13	7.31179e-10
7594	7.28834e-10
7598.87	7.2705e-10
7603.74	7.25917e-10
7608.61	7.2607e-10
7613.48	7.26633e-10
7618.35	7.27294e-10
7623.22	7.28425e-10
7628.09	7.29646e-10
7632.96	7.30201e-10
7637.83	7.29924e-10
7642.7	7.28691e-10
7647.57	7.26354e-10
7652.44	7.27141e-10
7657.31	7.26083e-10
7662.18	7.23789e-10
7667.05	7.21346e-10
7671.93	7.20149e-10
7676.8	7.21482e-10
7681.67	7.21811e-10
7686.54	7.24256e-10
7691.41	7.27207e-10
7696.28	7.2935e-10
7701.15	7.28662e-10
7706.02	7.27222e-10
7710.89	7.264e-10
7715.76	7.26918e-10
7720.63	7.27451e-10
7725.5	7.25671e-10
7730.37	7.24257e-10
7735.24	7.24532e-10
7740.11	7.23845e-10
7744.98	7.24123e-10
7749.85	7.24253e-10
7754.72	7.24172e-10
7759.59	7.25166e-10
7764.46	7.26618e-10
7769.33	7.26584e-10
7774.2	7.25588e-10
7779.07	7.25537e-10
7783.94	7.25344e-10
7788.81	7.24783e-10
7793.68	7.24714e-10
7798.55	7.2567e-10
7803.42	7.25546e-10
7808.29	7.26355e-10
7813.16	7.27011e-10
7818.03	7.26825e-10
7822.9	7.2714e-10
7827.77	7.27667e-10
7832.64	7.29195e-10
7837.51	7.27943e-10
7842.38	7.27031e-10
7847.25	7.26388e-10
7852.12	7.24642e-10
7856.99	7.26551e-10
7861.86	7.26391e-10
7866.73	7.25158e-10
7871.6	7.25006e-10
7876.47	7.24853e-10
7881.34	7.2485e-10
7886.21	7.24246e-10
7891.08	7.22391e-10
7895.95	7.21621e-10
7900.82	7.21019e-10
7905.69	7.21285e-10
7910.56	7.22722e-10
7915.43	7.24019e-10
7920.3	7.26038e-10
7925.17	7.27455e-10
7930.04	7.28371e-10
7934.91	7.31198e-10
7939.78	7.31076e-10
7944.65	7.30052e-10
7949.52	7.28095e-10
7954.39	7.24124e-10
7959.26	7.20994e-10
7964.13	7.20266e-10
7969	7.2183e-10
7973.87	7.25217e-10
7978.74	7.25661e-10
7983.61	7.26021e-10
7988.48	7.27013e-10
7993.35	7.27014e-10
7998.22	7.27283e-10
8003.09	7.28517e-10
8007.96	7.31725e-10
8012.83	7.30829e-10
8017.7	7.29728e-10
8022.57	7.2826e-10
8027.44	7.24905e-10
8032.31	7.23271e-10
8037.18	7.2375e-10
8042.05	7.25377e-10
8046.92	7.26885e-10
8051.79	7.29244e-10
8056.66	7.30312e-10
8061.53	7.30709e-10
8066.4	7.30994e-10
8071.27	7.30631e-10
8076.14	7.28142e-10
8081.01	7.25444e-10
8085.88	7.24733e-10
8090.75	7.25486e-10
8095.62	7.27241e-10
8100.49	7.28185e-10
8105.36	7.27595e-10
8110.23	7.28512e-10
8115.1	7.26638e-10
8119.97	7.26079e-10
8124.84	7.27779e-10
8129.71	7.29916e-10
8134.58	7.29133e-10
8139.45	7.27889e-10
8144.32	7.26221e-10
8149.19	7.26482e-10
8154.06	7.27787e-10
8158.93	7.29286e-10
8163.8	7.29139e-10
8168.67	7.30978e-10
8173.54	7.32077e-10
8178.41	7.31453e-10
8183.28	7.32064e-10
8188.15	7.2887e-10
8193.02	7.25954e-10
8197.89	7.24407e-10
8202.76	7.21958e-10
8207.63	7.21731e-10
8212.5	7.22929e-10
8217.37	7.24701e-10
8222.25	7.25542e-10
8227.12	7.26734e-10
8231.99	7.24839e-10
8236.86	7.21639e-10
8241.73	7.19831e-10
8246.6	7.18233e-10
8251.47	7.17802e-10
8256.34	7.19454e-10
8261.21	7.23523e-10
8266.08	7.2296e-10
8270.95	7.23815e-10
8275.82	7.24666e-10
8280.69	7.24652e-10
8285.56	7.2343e-10
8290.43	7.20482e-10
8295.3	7.17182e-10
8300.17	7.1722e-10
8305.04	7.17548e-10
8309.91	7.17127e-10
8314.78	7.1526e-10
8319.65	7.17317e-10
8324.52	7.20033e-10
8329.39	7.22791e-10
8334.26	7.24986e-10
8339.13	7.24833e-10
8344	7.245e-10
8348.87	7.23102e-10
8353.74	7.20873e-10
8358.61	7.20105e-10
8363.48	7.20198e-10
8368.35	7.20977e-10
8373.22	7.21881e-10
8378.09	7.21798e-10
8382.96	7.2065e-10
8387.83	7.19861e-10
8392.7	7.19252e-10
8397.57	7.18507e-10
8402.44	7.18347e-10
8407.31	7.18459e-10
8412.18	7.18454e-10
8417.05	7.18171e-10
8421.92	7.19118e-10
8426.79	7.20733e-10
8431.66	7.22407e-10
8436.53	7.23596e-10
8441.4	7.23678e-10
8446.27	7.23961e-10
8451.14	7.24324e-10
8456.01	7.22234e-10
8460.88	7.21126e-10
8465.75	7.21812e-10
8470.62	7.22903e-10
8475.49	7.24522e-10
8480.36	7.26697e-10
8485.23	7.28858e-10
8490.1	7.27254e-10
8494.97	7.26422e-10
8499.84	7.2423e-10
8504.71	7.21158e-10
8509.58	7.19631e-10
8514.45	7.20805e-10
8519.32	7.22222e-10
8524.19	7.22784e-10
8529.06	7.23292e-10
8533.93	7.23827e-10
8538.8	7.25654e-10
8543.67	7.27144e-10
8548.54	7.26941e-10
8553.41	7.2581e-10
8558.28	7.25277e-10
8563.15	7.26319e-10
8568.02	7.2864e-10
8572.89	7.26269e-10
8577.76	7.24713e-10
8582.63	7.23931e-10
8587.5	7.2404e-10
8592.37	7.25724e-10
8597.24	7.26511e-10
8602.11	7.263e-10
8606.98	7.2535e-10
8611.85	7.2661e-10
8616.72	7.27577e-10
8621.59	7.26758e-10
8626.46	7.23474e-10
8631.33	7.23581e-10
8636.2	7.24208e-10
8641.07	7.24023e-10
8645.94	7.21728e-10
8650.81	7.23149e-10
8655.68	7.24073e-10
8660.55	7.24022e-10
8665.42	7.24653e-10
8670.29	7.25793e-10
8675.16	7.27453e-10
8680.03	7.29383e-10
8684.9	7.30759e-10
8689.77	7.31655e-10
8694.64	7.31187e-10
8699.51	7.30373e-10
8704.38	7.30944e-10
8709.25	7.29261e-10
8714.12	7.27521e-10
8718.99	7.2915e-10
8723.86	7.30678e-10
8728.73	7.3046e-10
8733.6	7.32143e-10
8738.47	7.33239e-10
8743.34	7.32304e-10
8748.21	7.28943e-10
8753.08	7.29104e-10
8757.95	7.28544e-10
8762.82	7.26436e-10
8767.69	7.24778e-10
8772.57	7.23951e-10
8777.44	7.24551e-10
8782.31	7.23598e-10
8787.18	7.24398e-10
8792.05	7.24883e-10
8796.92	7.22371e-10
8801.79	7.24274e-10
8806.66	7.25162e-10
8811.53	7.2625e-10
8816.4	7.28507e-10
8821.27	7.30359e-10
8826.14	7.29316e-10
8831.01	7.27192e-10
8835.88	7.26074e-10
8840.75	7.28908e-10
8845.62	7.28765e-10
8850.49	7.27655e-10
8855.36	7.27184e-10
8860.23	7.29938e-10
8865.1	7.27332e-10
8869.97	7.23989e-10
8874.84	7.21642e-10
8879.71	7.20776e-10
8884.58	7.20067e-10
8889.45	7.19914e-10
8894.32	7.1978e-10
8899.19	7.19689e-10
8904.06	7.17961e-10
8908.93	7.16665e-10
8913.8	7.16574e-10
8918.67	7.18308e-10
8923.54	7.18576e-10
8928.41	7.17189e-10
8933.28	7.1528e-10
8938.15	7.16236e-10
8943.02	7.18063e-10
8947.89	7.19827e-10
8952.76	7.20361e-10
8957.63	7.18344e-10
8962.5	7.17642e-10
8967.37	7.18639e-10
8972.24	7.21227e-10
8977.11	7.20302e-10
8981.98	7.17976e-10
8986.85	7.16319e-10
8991.72	7.16561e-10
8996.59	7.16106e-10
9001.46	7.15475e-10
9006.33	7.1541e-10
9011.2	7.16419e-10
9016.07	7.19397e-10
9020.94	7.17675e-10
9025.81	7.17795e-10
9030.68	7.19932e-10
9035.55	7.20084e-10
9040.42	7.20306e-10
9045.29	7.20581e-10
9050.16	7.20451e-10
9055.03	7.19228e-10
9059.9	7.18603e-10
9064.77	7.16057e-10
9069.64	7.13458e-10
9074.51	7.12499e-10
9079.38	7.12876e-10
9084.25	7.15404e-10
9089.12	7.16932e-10
9093.99	7.20545e-10
9098.86	7.22934e-10
9103.73	7.22714e-10
9108.6	7.20661e-10
9113.47	7.20743e-10
9118.34	7.19527e-10
9123.21	7.16507e-10
9128.08	7.12771e-10
9132.95	7.11127e-10
9137.82	7.09226e-10
9142.69	7.082e-10
9147.56	7.1103e-10
9152.43	7.13047e-10
9157.3	7.15588e-10
9162.17	7.18233e-10
9167.04	7.20307e-10
9171.91	7.22666e-10
9176.78	7.2166e-10
9181.65	7.19723e-10
9186.52	7.18694e-10
9191.39	7.17109e-10
9196.26	7.1948e-10
9201.13	7.2266e-10
9206	7.24866e-10
9210.87	7.25396e-10
9215.74	7.26052e-10
9220.61	7.26362e-10
9225.48	7.25672e-10
9230.35	7.2224e-10
9235.22	7.19353e-10
9240.09	7.18278e-10
9244.96	7.14901e-10
9249.83	7.14339e-10
9254.7	7.16617e-10
9259.57	7.20954e-10
9264.44	7.20848e-10
9269.31	7.23362e-10
9274.18	7.25643e-10
9279.05	7.25446e-10
9283.92	7.24454e-10
9288.79	7.20161e-10
9293.66	7.17199e-10
9298.53	7.17383e-10
9303.4	7.1723e-10
9308.27	7.16772e-10
9313.14	7.17291e-10
9318.01	7.19004e-10
9322.89	7.21448e-10
9327.76	7.20698e-10
9332.63	7.20725e-10
9337.5	7.2227e-10
9342.37	7.21427e-10
9347.24	7.20587e-10
9352.11	7.1917e-10
9356.98	7.17629e-10
9361.85	7.17325e-10
9366.72	7.1737e-10
9371.59	7.20256e-10
9376.46	7.23477e-10
9381.33	7.23406e-10
9386.2	7.24177e-10
9391.07	7.25002e-10
9395.94	7.26379e-10
9400.81	7.26524e-10
9405.68	7.25915e-10
9410.55	7.24937e-10
9415.42	7.24478e-10
9420.29	7.24084e-10
9425.16	7.24097e-10
9430.03	7.24232e-10
9434.9	7.23393e-10
9439.77	7.22552e-10
9444.64	7.21367e-10
9449.51	7.20104e-10
9454.38	7.1934e-10
9459.25	7.21474e-10
9464.12	7.22398e-10
9468.99	7.22903e-10
9473.86	7.24118e-10
9478.73	7.25193e-10
9483.6	7.26426e-10
9488.47	7.26891e-10
9493.34	7.26236e-10
9498.21	7.26618e-10
9503.08	7.26461e-10
9507.95	7.25614e-10
9512.82	7.24388e-10
9517.69	7.24311e-10
9522.56	7.23321e-10
9527.43	7.2305e-10
9532.3	7.23346e-10
9537.17	7.23118e-10
9542.04	7.23667e-10
9546.91	7.243e-10
9551.78	7.26008e-10
9556.65	7.25096e-10
9561.52	7.24197e-10
9566.39	7.25931e-10
9571.26	7.27002e-10
9576.13	7.27024e-10
9581	7.26296e-10
9585.87	7.25129e-10
9590.74	7.24441e-10
9595.61	7.24117e-10
9600.48	7.24374e-10
9605.35	7.24765e-10
9610.22	7.23466e-10
9615.09	7.23699e-10
9619.96	7.25187e-10
9624.83	7.26435e-10
9629.7	7.24619e-10
9634.57	7.25005e-10
9639.44	7.25394e-10
9644.31	7.25749e-10
9649.18	7.26178e-10
9654.05	7.25735e-10
9658.92	7.26298e-10
9663.79	7.26781e-10
9668.66	7.26531e-10
9673.53	7.26913e-10
9678.4	7.25937e-10
9683.27	7.25484e-10
9688.14	7.26202e-10
9693.01	7.27501e-10
9697.88	7.25845e-10
9702.75	7.23653e-10
9707.62	7.21482e-10
9712.49	7.20583e-10
9717.36	7.19946e-10
9722.23	7.20487e-10
9727.1	7.22965e-10
9731.97	7.24493e-10
9736.84	7.25348e-10
[truncated: 7,654 more rows]
