# Supplementary material for: Nucleation-controlled growth of superior lead-free perovskite Cs3Bi2I9 single-crystals for high-performance X-ray detection
Source: Nat Commun. 2020 May 8;11:2304. doi: 10.1038/s41467-020-16034-w (PMC7210296; doi:10.1038/s41467-020-16034-w)
Supplement: Supplementary file 2 — Source Data [file 41467_2020_16034_MOESM2_ESM.zip › Source Data/Figure S13.xlsx]

## Sheet: Sheet1
	As prepared		After 20 days		After 47 days
CH1 Time	CH1 Current	CH1 Time	CH1 Current	CH1 Time	CH1 Current
0.11106	1.7526e-10	0.11147	1.2328e-10	0.1133	1.617e-10
0.1756	1.6698e-10	0.17599	1.2512e-10	0.1778	1.5729e-10
0.23942	1.6422e-10	0.23981	1.288e-10	0.24169	1.5729e-10
0.30318	1.6146e-10	0.30445	1.2512e-10	0.30556	1.5876e-10
0.36775	1.587e-10	0.36978	1.288e-10	0.37087	1.6023e-10
0.43155	1.5456e-10	0.43367	1.2512e-10	0.43464	1.6317e-10
0.4953	1.6146e-10	0.49744	1.196e-10	0.49838	1.5435e-10
0.55997	1.6422e-10	0.56127	1.196e-10	0.5621	1.4994e-10
0.62378	1.6146e-10	0.62562	1.196e-10	0.62596	1.4847e-10
0.68757	1.587e-10	0.68952	1.196e-10	0.68969	1.4259e-10
0.75148	1.6422e-10	0.75337	1.1592e-10	0.75373	1.4553e-10
0.81677	1.6008e-10	0.81719	1.1776e-10	0.81788	1.3524e-10
0.88059	1.6284e-10	0.88096	1.1592e-10	0.88185	1.5435e-10
0.94438	1.6284e-10	0.94486	1.1224e-10	0.94576	1.47e-10
1.00809	1.587e-10	1.00868	1.2328e-10	1.00972	1.47e-10
1.07193	1.5456e-10	1.0725	1.2512e-10	1.07352	1.3965e-10
1.13571	1.5318e-10	1.1364	1.196e-10	1.13736	1.4847e-10
1.19972	1.5042e-10	1.20024	1.196e-10	1.2012	1.5288e-10
1.2635	1.5594e-10	1.26407	1.3064e-10	1.26499	1.4553e-10
1.32731	1.518e-10	1.32801	1.2512e-10	1.32886	1.6023e-10
1.39123	1.4766e-10	1.39184	1.2328e-10	1.39268	1.4112e-10
1.45501	1.4076e-10	1.45563	1.2144e-10	1.45654	1.4847e-10
1.51876	1.4352e-10	1.52103	1.1224e-10	1.52026	1.3965e-10
1.58264	1.4766e-10	1.58483	1.1408e-10	1.58471	1.4259e-10
1.64689	1.4904e-10	1.64866	1.1592e-10	1.64858	1.4553e-10
1.7385	1.4904e-10	1.74438	1.2328e-10	1.73375	1.47e-10
1.80223	1.4628e-10	1.80829	1.2512e-10	1.79761	1.4847e-10
1.86607	1.4214e-10	1.87204	1.3064e-10	1.86141	1.4406e-10
1.92991	1.518e-10	1.9359	1.1776e-10	1.92535	1.5141e-10
1.9938	1.3524e-10	1.99974	1.1592e-10	1.98916	1.47e-10
2.05772	1.5594e-10	2.06359	1.1408e-10	2.05302	1.4553e-10
2.12148	1.38e-10	2.12744	1.1224e-10	2.1179	1.4406e-10
2.18532	1.4766e-10	2.19126	1.1408e-10	2.1817	1.4406e-10
2.24916	1.4904e-10	2.25502	1.1224e-10	2.24552	1.3965e-10
2.31298	1.4766e-10	2.31893	1.1592e-10	2.30972	1.3671e-10
2.37684	1.4628e-10	2.38273	1.104e-10	2.37357	1.2642e-10
2.44066	1.518e-10	2.4465	1.0856e-10	2.43744	1.4553e-10
2.50457	1.4766e-10	2.51059	1.104e-10	2.50125	1.3377e-10
2.56884	1.449e-10	2.57474	1.0672e-10	2.56508	1.4994e-10
2.63269	1.449e-10	2.63868	1.0856e-10	2.62888	1.3818e-10
2.69653	1.4214e-10	2.70251	1.1408e-10	2.69266	1.4259e-10
2.76044	1.3662e-10	2.76656	1.1776e-10	2.75656	1.4259e-10
2.82489	1.4076e-10	2.83035	1.2144e-10	2.82079	1.3671e-10
2.88876	1.4076e-10	2.89412	1.1592e-10	2.88456	1.5288e-10
2.95249	1.3938e-10	2.95875	1.196e-10	2.9485	1.3671e-10
3.01758	1.38e-10	3.02253	1.2328e-10	3.01452	1.3965e-10
3.08145	1.4352e-10	3.08634	1.1224e-10	3.0783	1.4847e-10
3.14523	1.449e-10	3.15027	1.104e-10	3.14265	1.3671e-10
3.21081	1.38e-10	3.21405	1.1592e-10	3.20658	1.4406e-10
3.29298	1.4076e-10	3.29541	1.1592e-10	3.28311	1.4112e-10
3.35682	1.3524e-10	3.35928	1.196e-10	3.34686	1.3671e-10
3.42111	1.3524e-10	3.42318	1.2144e-10	3.41076	1.3671e-10
3.48672	1.3524e-10	3.48702	1.1592e-10	3.47463	1.4259e-10
3.5505	1.3248e-10	3.55086	1.1776e-10	3.53841	1.4553e-10
3.61425	1.3248e-10	3.61473	1.1776e-10	3.60228	1.617e-10
3.67884	1.38e-10	3.67878	1.196e-10	3.66615	1.2789e-10
3.74301	1.3662e-10	3.74331	1.1408e-10	3.72984	1.4406e-10
3.80685	1.3938e-10	3.80721	1.0304e-10	3.79374	1.3965e-10
3.87072	1.3662e-10	3.87096	1.0856e-10	3.85764	1.2936e-10
3.9345	1.38e-10	3.93483	1.1224e-10	3.92142	1.3377e-10
3.99825	1.4352e-10	3.99867	1.0488e-10	3.98511	1.323e-10
4.06209	1.4352e-10	4.06254	1.0856e-10	4.04904	1.3524e-10
4.12593	1.38e-10	4.12731	1.104e-10	4.11291	1.3377e-10
4.18971	1.4214e-10	4.19118	1.0672e-10	4.17669	1.3671e-10
4.25355	1.3938e-10	4.25499	1.0856e-10	4.24053	1.3524e-10
4.31745	1.38e-10	4.31856	1.1224e-10	4.30434	1.3083e-10
4.3812	1.3662e-10	4.38237	1.1592e-10	4.36815	1.323e-10
4.44507	1.3524e-10	4.44624	1.1776e-10	4.43196	1.4259e-10
4.50891	1.2834e-10	4.51011	1.2328e-10	4.49577	1.323e-10
4.57296	1.311e-10	4.57392	1.2696e-10	4.55958	1.4994e-10
4.63671	1.2696e-10	4.63776	1.1224e-10	4.62549	1.323e-10
4.70052	1.3524e-10	4.70214	1.196e-10	4.69137	1.4112e-10
4.76448	1.3662e-10	4.76598	1.0672e-10	4.75545	1.323e-10
4.8444	1.4076e-10	4.84716	1.1408e-10	4.83855	1.3671e-10
4.90812	1.38e-10	4.9116	1.1592e-10	4.90245	1.323e-10
4.97202	1.3386e-10	4.97547	1.1408e-10	4.96623	1.4406e-10
5.03589	1.311e-10	5.03934	1.1592e-10	5.03163	1.4112e-10
5.09973	1.311e-10	5.10414	1.1776e-10	5.09544	1.3818e-10
5.16357	1.3386e-10	5.16942	1.2696e-10	5.15925	1.3083e-10
5.22735	1.2972e-10	5.23329	1.104e-10	5.22639	1.3965e-10
5.29116	1.2834e-10	5.29701	1.1592e-10	5.29182	1.47e-10
5.35497	1.3524e-10	5.36133	1.1224e-10	5.35569	1.3377e-10
5.41875	1.3386e-10	5.4252	1.1408e-10	5.41965	1.2495e-10
5.48265	1.3248e-10	5.48892	1.1592e-10	5.48421	1.3524e-10
5.54643	1.3938e-10	5.55276	1.104e-10	5.54802	1.3377e-10
5.61021	1.3248e-10	5.6166	1.1408e-10	5.61492	1.323e-10
5.67417	1.3662e-10	5.68065	1.104e-10	5.68074	1.2348e-10
5.73801	1.3938e-10	5.74449	1.0856e-10	5.74452	1.2495e-10
5.80188	1.3662e-10	5.80833	1.1224e-10	5.80833	1.3083e-10
5.86695	1.3386e-10	5.87214	1.1408e-10	5.87268	1.2789e-10
5.93076	1.3248e-10	5.93655	1.0488e-10	5.93649	1.3818e-10
5.9946	1.311e-10	6.00045	1.1224e-10	6.00027	1.2495e-10
6.06072	1.3524e-10	6.06426	1.1776e-10	6.06417	1.176e-10
6.12654	1.2696e-10	6.1281	1.104e-10	6.12795	1.4553e-10
6.19041	1.2696e-10	6.19188	1.1408e-10	6.19173	1.323e-10
6.25416	1.2696e-10	6.25572	1.1224e-10	6.25554	1.4406e-10
6.31791	1.311e-10	6.31953	1.1408e-10	6.31929	1.1319e-10
6.39567	1.4076e-10	6.3984	1.0488e-10	6.38958	1.3083e-10
6.45942	1.38e-10	6.46218	1.0488e-10	6.45333	1.2054e-10
6.5241	1.4076e-10	6.52605	1.1224e-10	6.51705	1.176e-10
6.5877	1.3662e-10	6.58995	1.0856e-10	6.58089	1.2642e-10
6.65145	1.3248e-10	6.6537	1.0856e-10	6.64464	1.3083e-10
6.71532	1.311e-10	6.72084	1.196e-10	6.70884	1.323e-10
6.77925	1.3386e-10	6.78516	1.2144e-10	6.7728	1.2348e-10
6.843	1.3524e-10	6.84894	1.1592e-10	6.83658	1.2789e-10
6.90693	1.242e-10	6.91284	1.2328e-10	6.90033	1.2789e-10
6.97083	1.2144e-10	6.9768	1.2328e-10	6.96426	1.3083e-10
7.03461	1.2696e-10	7.04061	1.104e-10	7.0281	1.3671e-10
7.09818	1.3386e-10	7.10436	1.1776e-10	7.09185	1.2495e-10
7.16202	1.311e-10	7.16805	1.1224e-10	7.15572	1.2201e-10
7.2261	1.3248e-10	7.23195	1.0304e-10	7.21959	1.2495e-10
7.29144	1.2834e-10	7.29564	1.1224e-10	7.28331	1.2054e-10
7.35723	1.3386e-10	7.35948	1.104e-10	7.34715	1.1907e-10
7.42113	1.3938e-10	7.42332	1.0304e-10	7.41105	1.2495e-10
7.48488	1.3248e-10	7.4871	1.104e-10	7.47477	1.1172e-10
7.54944	1.311e-10	7.5513	1.0856e-10	7.53864	1.2936e-10
7.61328	1.2558e-10	7.61514	1.0856e-10	7.60248	1.2642e-10
7.68021	1.2834e-10	7.67898	1.1408e-10	7.66632	1.2201e-10
7.74504	1.2282e-10	7.74474	1.1224e-10	7.73004	1.2348e-10
7.80888	1.1868e-10	7.81044	1.1776e-10	7.79361	1.3083e-10
7.8726	1.3248e-10	7.87425	1.3064e-10	7.85748	1.3524e-10
7.95114	1.311e-10	7.94838	1.0856e-10	7.94091	1.323e-10
8.01525	1.311e-10	8.01231	1.0856e-10	8.00481	1.2789e-10
8.07897	1.2696e-10	8.07609	1.012e-10	8.06874	1.2054e-10
8.14284	1.3248e-10	8.13996	9.936e-11	8.13513	1.2348e-10
8.20665	1.2834e-10	8.20383	9.568e-11	8.20053	1.1172e-10
8.27046	1.2834e-10	8.26788	1.012e-10	8.26434	3.6897e-10
8.33433	1.2282e-10	8.33163	9.2e-11	8.32872	4.6158e-10
8.39814	1.2006e-10	8.3955	1.0488e-10	8.39283	4.8069e-10
8.46189	1.1868e-10	8.45991	1.0672e-10	8.45664	5.0274e-10
8.52582	1.1868e-10	8.52369	1.1224e-10	8.52021	5.3361e-10
8.58963	1.1868e-10	8.58768	1.1776e-10	8.58411	4.9245e-10
8.65341	1.1592e-10	8.65161	1.0856e-10	8.64798	4.2777e-10
8.71809	1.2006e-10	8.71542	1.104e-10	8.7117	5.5272e-10
8.78196	1.2282e-10	8.77914	1.2696e-10	8.77554	5.7183e-10
8.8458	1.242e-10	8.8437	1.104e-10	8.83935	5.9388e-10
8.90961	1.2282e-10	8.90748	1.196e-10	8.90316	4.9392e-10
8.97327	1.2282e-10	8.97429	1.1224e-10	8.96766	5.6448e-10
9.03705	1.2972e-10	9.04014	1.1224e-10	9.03168	5.2479e-10
9.10086	1.3248e-10	9.10398	1.104e-10	9.09543	5.8506e-10
9.16548	1.2972e-10	9.16779	1.012e-10	9.15927	5.4684e-10
9.22926	1.2144e-10	9.23145	1.1224e-10	9.22311	5.7183e-10
9.29307	1.2144e-10	9.29526	1.104e-10	9.28695	5.7918e-10
9.36009	1.1868e-10	9.35931	1.1408e-10	9.35073	5.4831e-10
9.42639	1.3524e-10	9.42318	1.1224e-10	9.41517	5.8065e-10
9.49032	3.036e-10	9.50574	1.1224e-10	9.49323	5.6301e-10
9.5541	3.5742e-10	9.5694	1.0672e-10	9.55707	5.8065e-10
9.61866	4.7748e-10	9.63327	1.1224e-10	9.62157	5.5419e-10
9.68253	4.7058e-10	9.69717	1.1408e-10	9.68547	5.6301e-10
9.74631	4.9956e-10	9.76101	1.104e-10	9.74931	5.5713e-10
9.81027	5.2992e-10	9.82548	1.0304e-10	9.81315	5.6448e-10
9.87405	5.6442e-10	9.88926	1.0304e-10	9.8775	5.6742e-10
9.93777	5.106e-10	9.95301	1.1224e-10	9.94137	5.6301e-10
10.0016	5.8788e-10	10.0175	1.0488e-10	10.0052	5.5272e-10
10.0655	5.589e-10	10.0814	1.104e-10	10.0691	5.6595e-10
10.1293	5.658e-10	10.1454	1.1408e-10	10.1329	5.6301e-10
10.1931	5.6166e-10	10.2093	1.1224e-10	10.1968	5.6448e-10
10.257	5.727e-10	10.2731	1.2144e-10	10.2606	5.6007e-10
10.3208	5.6304e-10	10.3368	1.196e-10	10.3244	5.7477e-10
10.3845	5.6166e-10	10.4014	1.196e-10	10.3883	5.6448e-10
10.4484	5.727e-10	10.4651	1.1408e-10	10.4521	5.6301e-10
10.5123	5.727e-10	10.5289	1.288e-10	10.5159	5.6889e-10
10.5763	5.6166e-10	10.5948	1.9136e-10	10.5797	5.6595e-10
10.6407	5.7408e-10	10.6601	4.786e-10	10.6435	5.4978e-10
10.7046	5.796e-10	10.7239	4.602e-10	10.7074	5.5566e-10
10.7684	5.8098e-10	10.7877	4.6204e-10	10.7711	5.439e-10
10.8328	5.865e-10	10.8515	2.5228e-10	10.835	5.439e-10
10.8967	5.865e-10	10.9153	5.43e-10	10.8988	5.4243e-10
10.9604	5.796e-10	10.979	5.4668e-10	10.9626	5.4537e-10
11.0492	5.7684e-10	11.0618	5.1724e-10	11.0514	5.6448e-10
11.1131	5.7132e-10	11.1256	5.6508e-10	11.1154	5.6301e-10
11.1769	5.7408e-10	11.1892	5.614e-10	11.1791	5.4537e-10
11.2407	5.7408e-10	11.2531	5.522e-10	11.2427	5.439e-10
11.3053	5.7546e-10	11.317	5.6876e-10	11.3066	5.439e-10
11.369	5.8374e-10	11.3808	5.5588e-10	11.3705	5.3067e-10
11.4328	5.7822e-10	11.4446	5.4668e-10	11.4354	5.3214e-10
11.4967	5.7408e-10	11.5084	5.43e-10	11.5012	5.1597e-10
11.5604	5.7684e-10	11.573	5.5404e-10	11.5651	5.292e-10
11.625	5.727e-10	11.6372	5.614e-10	11.6287	5.3361e-10
11.6889	5.727e-10	11.7013	5.614e-10	11.6925	5.2773e-10
11.7529	5.7546e-10	11.7651	5.6324e-10	11.7563	5.3214e-10
11.82	5.796e-10	11.8308	5.614e-10	11.82	5.3067e-10
11.8863	5.796e-10	11.8946	5.614e-10	11.8838	5.4537e-10
11.9502	5.7546e-10	11.9584	5.5772e-10	11.9476	5.2773e-10
12.014	5.6718e-10	12.0221	5.5588e-10	12.0114	5.3361e-10
12.0778	5.8098e-10	12.086	5.522e-10	12.0753	5.2626e-10
12.1416	5.7684e-10	12.1497	5.5588e-10	12.1391	5.292e-10
12.2054	5.7132e-10	12.2135	5.5588e-10	12.2028	5.292e-10
12.2691	5.7822e-10	12.2773	5.4484e-10	12.2666	5.2185e-10
12.3329	5.6994e-10	12.341	5.4484e-10	12.3304	5.3655e-10
12.3975	5.7408e-10	12.4049	5.4484e-10	12.3942	5.3361e-10
12.4613	5.7132e-10	12.469	5.4116e-10	12.458	5.2626e-10
12.5251	5.7684e-10	12.5328	5.4484e-10	12.5248	5.1744e-10
12.6065	5.6166e-10	12.617	5.5588e-10	12.6029	5.2626e-10
12.6704	5.7822e-10	12.6808	5.5404e-10	12.6668	5.4684e-10
12.7341	5.7546e-10	12.7446	5.5772e-10	12.731	5.3802e-10
12.7977	5.7408e-10	12.8089	5.4852e-10	12.795	5.3655e-10
12.8616	5.6304e-10	12.8727	5.4116e-10	12.8588	5.3655e-10
12.9254	5.6994e-10	12.9366	5.43e-10	12.9233	5.2332e-10
12.9925	5.6856e-10	13.0005	5.4484e-10	12.9871	5.2185e-10
13.0581	5.727e-10	13.0643	5.3564e-10	13.0509	5.2479e-10
13.1219	5.7132e-10	13.1281	5.4484e-10	13.1148	5.2038e-10
13.1857	5.6304e-10	13.1922	5.3012e-10	13.1785	5.1009e-10
13.2502	5.658e-10	13.2561	5.3932e-10	13.2423	5.3214e-10
13.314	5.6304e-10	13.3202	5.43e-10	13.3063	5.3214e-10
13.3778	5.6718e-10	13.3841	5.4116e-10	13.3701	5.2479e-10
13.4423	5.52e-10	13.448	5.4116e-10	13.4339	5.2479e-10
13.5061	5.6166e-10	13.5118	5.43e-10	13.4977	5.292e-10
13.5699	5.589e-10	13.5756	5.4668e-10	13.5616	5.4684e-10
13.6336	5.6028e-10	13.6408	5.4668e-10	13.6253	5.4096e-10
13.6974	5.5614e-10	13.7047	5.4484e-10	13.6891	5.3361e-10
13.7612	5.6718e-10	13.7685	5.3564e-10	13.753	5.3802e-10
13.825	5.5752e-10	13.8349	5.3564e-10	13.8168	5.1744e-10
13.8889	5.6028e-10	13.9008	5.2644e-10	13.8805	5.3214e-10
13.9526	5.6028e-10	13.9649	5.3196e-10	13.9451	5.2626e-10
14.0165	5.6028e-10	14.029	5.2828e-10	14.0086	5.2332e-10
14.0803	5.589e-10	14.0935	5.3012e-10	14.0725	5.3361e-10
14.1577	5.4924e-10	14.168	5.3932e-10	14.1616	5.2773e-10
14.2223	5.4924e-10	14.2319	5.3564e-10	14.2254	5.2773e-10
14.2861	5.589e-10	14.2957	5.3748e-10	14.2894	5.3508e-10
14.3499	5.5614e-10	14.3596	5.3748e-10	14.3534	5.3508e-10
14.4143	5.4648e-10	14.4232	5.3748e-10	14.4177	5.3508e-10
14.4781	5.4372e-10	14.487	5.338e-10	14.4815	5.292e-10
14.5419	5.4924e-10	14.5508	5.43e-10	14.5458	5.2185e-10
14.6056	5.4648e-10	14.6146	5.2828e-10	14.6097	5.292e-10
14.6695	5.5476e-10	14.6786	5.2828e-10	14.6735	5.3067e-10
14.7334	5.5062e-10	14.7424	5.338e-10	14.7373	5.3067e-10
14.7973	5.5338e-10	14.8062	5.2644e-10	14.8012	5.2773e-10
14.8613	5.52e-10	14.8708	5.1908e-10	14.8649	5.1156e-10
14.9251	5.5062e-10	14.9346	5.3196e-10	14.9287	5.439e-10
14.9887	5.4234e-10	14.9985	5.2644e-10	14.9926	5.3949e-10
15.0526	5.4372e-10	15.0624	5.3196e-10	15.0564	5.4096e-10
15.1164	5.4648e-10	15.1262	5.3932e-10	15.1202	5.3361e-10
15.1802	5.451e-10	15.19	5.338e-10	15.1853	5.4831e-10
15.2447	5.382e-10	15.2539	5.43e-10	15.251	5.3508e-10
15.3086	5.4096e-10	15.3178	5.3748e-10	15.3148	5.5272e-10
15.3723	5.4234e-10	15.3816	5.3748e-10	15.3786	5.3508e-10
15.4372	5.4096e-10	15.4455	5.3196e-10	15.4425	5.5125e-10
15.501	5.4096e-10	15.5097	5.3564e-10	15.5063	5.3949e-10
15.5648	5.3544e-10	15.5735	5.3196e-10	15.5701	5.3508e-10
15.6286	5.451e-10	15.6373	5.338e-10	15.6339	5.3214e-10
15.7125	5.4372e-10	15.7226	5.43e-10	15.715	5.4243e-10
15.7765	5.451e-10	15.7864	5.43e-10	15.7789	5.4243e-10
15.8404	5.382e-10	15.8502	5.4116e-10	15.8427	5.4978e-10
15.9042	5.451e-10	15.9141	5.3748e-10	15.9066	5.4537e-10
15.968	5.4924e-10	15.9781	5.3564e-10	15.9704	5.4831e-10
16.0319	5.5476e-10	16.0423	5.338e-10	16.0344	5.6154e-10
16.0957	5.4924e-10	16.1062	5.4116e-10	16.0982	5.4684e-10
16.1595	5.5476e-10	16.1702	5.1908e-10	16.162	5.5125e-10
16.2234	5.4924e-10	16.2339	5.2276e-10	16.2263	5.3949e-10
16.2873	5.3958e-10	16.2985	5.2644e-10	16.2902	5.3508e-10
16.3511	5.4786e-10	16.3623	5.2644e-10	16.3539	5.3655e-10
16.415	5.4924e-10	16.4261	5.2644e-10	16.4177	5.4537e-10
16.4789	5.4372e-10	16.4912	5.246e-10	16.4822	5.3655e-10
16.5427	5.52e-10	16.5549	5.2828e-10	16.546	5.4096e-10
16.6066	5.4786e-10	16.6187	5.3012e-10	16.6097	5.2773e-10
16.6705	5.4234e-10	16.6845	5.3932e-10	16.6743	5.5125e-10
16.7344	5.4234e-10	16.7502	5.3196e-10	16.7378	5.439e-10
16.7983	5.4096e-10	16.814	5.43e-10	16.8016	5.4831e-10
16.8628	5.3268e-10	16.8785	5.3932e-10	16.8656	5.439e-10
16.9265	5.3268e-10	16.9422	5.4484e-10	16.9309	5.6889e-10
16.9903	5.3682e-10	17.0062	5.4668e-10	16.9947	5.3949e-10
17.054	5.4096e-10	17.0733	5.3564e-10	17.0584	5.6007e-10
17.1179	5.382e-10	17.1388	5.3196e-10	17.1223	5.4978e-10
17.1817	5.3406e-10	17.2026	5.246e-10	17.1864	5.3949e-10
17.2711	5.4234e-10	17.2665	5.1724e-10	17.2721	5.439e-10
17.3349	5.4648e-10	17.3312	5.2276e-10	17.3359	5.4096e-10
17.3987	5.451e-10	17.3949	5.246e-10	17.3998	5.5713e-10
17.4626	5.451e-10	17.4588	5.2644e-10	17.4652	5.5125e-10
17.5265	5.4924e-10	17.5227	5.246e-10	17.5306	5.5272e-10
17.5903	5.4924e-10	17.5866	5.246e-10	17.5944	5.5125e-10
17.6541	5.52e-10	17.6503	5.2828e-10	17.6581	5.4831e-10
17.718	5.52e-10	17.7142	5.246e-10	17.7227	5.3214e-10
17.7819	5.4372e-10	17.7781	5.246e-10	17.7866	5.439e-10
17.8456	5.4924e-10	17.8418	5.246e-10	17.8503	5.3067e-10
17.9094	5.4924e-10	17.9057	5.2644e-10	17.9141	5.3949e-10
17.9735	5.4924e-10	17.9698	5.0988e-10	17.978	5.439e-10
18.0372	5.52e-10	18.0337	5.1356e-10	18.0418	5.3655e-10
18.101	5.451e-10	18.0974	5.1908e-10	18.1057	5.3361e-10
18.1647	5.4234e-10	18.1612	5.2092e-10	18.1694	5.4243e-10
18.2283	5.451e-10	18.2249	5.2276e-10	18.2332	5.4243e-10
18.2922	5.451e-10	18.2887	5.154e-10	18.297	5.4243e-10
18.356	5.5062e-10	18.3526	5.1908e-10	18.3607	5.3949e-10
18.4201	5.3958e-10	18.4164	5.1724e-10	18.4245	5.2185e-10
18.4853	5.4372e-10	18.4803	5.2092e-10	18.4883	5.4537e-10
18.5492	5.5062e-10	18.5441	5.154e-10	18.5522	5.5566e-10
18.6138	5.4786e-10	18.6097	5.154e-10	18.616	5.1009e-10
18.6777	5.4648e-10	18.6734	5.1356e-10	18.6797	5.2626e-10
18.7415	5.4372e-10	18.7377	5.154e-10	18.7443	5.3361e-10
18.8289	5.3682e-10	18.8228	5.2276e-10	18.8279	5.5125e-10
18.8926	5.3958e-10	18.8866	5.1908e-10	18.8917	5.3067e-10
18.9564	5.3406e-10	18.9514	5.1356e-10	18.9556	5.439e-10
19.0205	5.3544e-10	19.0153	5.154e-10	19.02	4.9686e-10
19.0864	5.451e-10	19.0791	5.154e-10	19.0838	5.5566e-10
19.1503	5.451e-10	19.145	5.1908e-10	19.1477	5.2185e-10
19.2141	5.5476e-10	19.2109	5.2092e-10	19.2115	5.4831e-10
19.2778	5.3958e-10	19.2746	5.2644e-10	19.2754	5.1744e-10
19.3417	5.4372e-10	19.3384	5.2828e-10	19.3391	5.1597e-10
19.4054	5.4096e-10	19.4021	5.3012e-10	19.4037	5.2773e-10
19.4693	5.451e-10	19.4659	5.1724e-10	19.4675	5.4243e-10
19.5334	5.4648e-10	19.5296	5.246e-10	19.5346	5.2332e-10
19.5972	5.3544e-10	19.5935	5.2276e-10	19.5998	5.3067e-10
19.661	5.382e-10	19.6574	5.2092e-10	19.6636	5.3214e-10
19.7248	5.4096e-10	19.7211	5.0988e-10	19.7275	5.3214e-10
19.7887	5.3544e-10	19.7849	5.1172e-10	19.7914	5.3949e-10
19.8526	5.3958e-10	19.8488	5.1356e-10	19.8551	5.4243e-10
19.9164	5.3682e-10	19.9126	5.0804e-10	19.9195	5.292e-10
19.9803	5.3406e-10	19.9764	5.062e-10	19.9834	5.292e-10
20.0441	5.3682e-10	20.0403	5.1908e-10	20.0472	5.3361e-10
20.1079	5.4096e-10	20.1041	5.246e-10	20.111	5.2332e-10
20.1717	5.3268e-10	20.168	5.154e-10	20.1751	5.3655e-10
20.2355	5.3958e-10	20.2318	5.1908e-10	20.239	5.3655e-10
20.3001	5.3682e-10	20.2956	5.1724e-10	20.3027	5.2185e-10
20.3829	5.313e-10	20.3787	5.1724e-10	20.3857	5.2038e-10
20.4467	5.3406e-10	20.4426	5.0436e-10	20.45	5.2479e-10
20.5106	5.3406e-10	20.5064	3.9212e-10	20.5137	5.292e-10
20.575	5.3544e-10	20.5703	3.7004e-10	20.5777	5.3361e-10
20.6389	5.3544e-10	20.6344	3.8108e-10	20.6415	5.3214e-10
20.7028	5.451e-10	20.6988	2.0848e-10	20.7052	5.4096e-10
20.7669	5.3268e-10	20.7625	1.3984e-10	20.7691	5.3508e-10
20.8309	5.4648e-10	20.8261	1.564e-10	20.833	5.2773e-10
20.8946	5.4786e-10	20.89	1.7296e-10	20.8968	5.6301e-10
20.9583	5.4234e-10	20.9538	8.832e-11	20.9605	5.1009e-10
21.0222	5.4372e-10	21.0176	2.9992e-10	21.0251	5.6889e-10
21.086	5.4924e-10	21.0814	1.5272e-10	21.089	2.5137e-10
21.1498	5.4372e-10	21.1456	1.472e-10	21.1527	2.7342e-10
21.2136	5.451e-10	21.2094	1.38e-10	21.2172	2.2932e-10
21.2775	5.4372e-10	21.2732	1.2696e-10	21.281	2.0139e-10
21.3414	5.4234e-10	21.3372	1.3248e-10	21.3447	1.3671e-10
21.4052	5.451e-10	21.4011	1.2696e-10	21.4086	1.8522e-10
21.469	5.4372e-10	21.4649	1.2512e-10	21.4725	1.47e-10
21.5329	5.4786e-10	21.5286	1.196e-10	21.5363	1.3818e-10
21.5967	5.4786e-10	21.5939	1.1224e-10	21.5999	1.8963e-10
21.6605	5.3958e-10	21.6577	1.1776e-10	21.6637	1.3083e-10
21.7243	5.5062e-10	21.7216	1.1592e-10	21.7276	1.5729e-10
21.7882	5.4648e-10	21.7854	1.0856e-10	21.7913	1.3377e-10
21.852	5.4786e-10	21.851	1.1776e-10	21.8552	1.176e-10
21.9354	5.4786e-10	21.9326	1.1408e-10	21.9393	1.2642e-10
21.9992	5.4372e-10	21.9965	1.1224e-10	22.0031	1.6023e-10
22.0631	5.451e-10	22.0621	1.1224e-10	22.067	1.1466e-10
22.127	5.4648e-10	22.126	1.1408e-10	22.1309	1.323e-10
22.1909	5.4234e-10	22.1901	1.0672e-10	22.1946	1.2642e-10
22.2554	5.1474e-10	22.2544	1.0488e-10	22.2586	1.2642e-10
22.3193	3.2292e-10	22.3182	1.0304e-10	22.3224	1.2495e-10
22.383	1.4904e-10	22.382	1.1224e-10	22.3861	1.3524e-10
22.4468	2.6082e-10	22.4459	1.1592e-10	22.45	1.2495e-10
22.5106	2.3736e-10	22.5097	1.1224e-10	22.5146	1.2789e-10
22.5754	1.4628e-10	22.5735	1.1224e-10	22.5784	1.3524e-10
22.6391	1.8768e-10	22.6373	1.0856e-10	22.643	1.2642e-10
22.703	1.794e-10	22.7011	1.1224e-10	22.7068	1.3524e-10
22.7701	1.104e-10	22.7649	1.1592e-10	22.7706	1.2936e-10
22.8356	1.6698e-10	22.8289	1.196e-10	22.8344	1.2936e-10
22.8994	1.5042e-10	22.8928	1.1408e-10	22.8989	1.1613e-10
22.963	1.4076e-10	22.9566	1.0856e-10	22.9627	9.261e-11
23.0276	1.4904e-10	23.0205	1.0856e-10	23.0266	1.2789e-10
23.0914	1.7664e-10	23.0844	9.568e-11	23.0911	1.2936e-10
23.1552	1.2282e-10	23.1482	1.0304e-10	23.155	1.2054e-10
23.2191	9.108e-11	23.2125	9.752e-11	23.2188	1.3083e-10
23.2829	1.2282e-10	23.2764	9.936e-11	23.2852	1.2936e-10
23.3466	1.2558e-10	23.3402	1.0304e-10	23.3512	1.2789e-10
23.4105	1.2144e-10	23.4039	1.0488e-10	23.4152	1.2642e-10
23.4908	1.2972e-10	23.4874	1.104e-10	23.4927	1.2495e-10
23.5545	1.2282e-10	23.5512	1.0672e-10	23.5565	1.1907e-10
23.6184	1.173e-10	23.615	1.104e-10	23.6203	1.2201e-10
23.6824	1.1868e-10	23.6801	1.0304e-10	23.6843	9.114e-11
23.7461	1.3386e-10	23.7438	1.0672e-10	23.7481	1.176e-10
23.8108	8.004e-11	23.8085	1.012e-10	23.8119	1.2054e-10
23.8747	1.1592e-10	23.8723	9.936e-11	23.8757	1.1025e-10
23.9384	1.0212e-10	23.9361	9.568e-11	23.9396	1.3377e-10
24.0022	1.2282e-10	24.0001	9.936e-11	24.0034	1.2054e-10
24.066	1.1316e-10	24.0639	1.0672e-10	24.0671	1.1466e-10
24.1298	1.242e-10	24.1276	1.0672e-10	24.131	1.3083e-10
24.1935	1.311e-10	24.1914	1.0304e-10	24.1949	1.2495e-10
24.2573	1.1868e-10	24.2552	1.1408e-10	24.2587	1.1172e-10
24.3212	1.2144e-10	24.319	1.0488e-10	24.3224	1.2936e-10
24.385	1.2144e-10	24.3828	1.1224e-10	24.3863	1.3377e-10
24.4487	1.104e-10	24.4503	1.104e-10	24.45	1.2201e-10
24.5124	1.6146e-10	24.5141	1.1592e-10	24.5138	1.2348e-10
24.5763	1.2144e-10	24.5779	1.1224e-10	24.5775	1.3818e-10
24.64	1.1592e-10	24.6429	1.0304e-10	24.6413	1.3083e-10
24.7039	1.104e-10	24.7067	1.1224e-10	24.7051	1.1319e-10
24.7677	1.0764e-10	24.7705	9.936e-11	24.7688	1.3083e-10
24.8315	1.173e-10	24.8352	9.384e-11	24.8327	1.2642e-10
24.8953	1.1316e-10	24.8989	9.936e-11	24.897	1.176e-10
24.9591	1.0488e-10	24.9628	9.752e-11	24.9608	1.2495e-10
25.042	1.2282e-10	25.0447	1.1776e-10	25.0508	1.2495e-10
25.1059	1.0764e-10	25.1085	1.1224e-10	25.1147	1.2642e-10
25.1697	1.1868e-10	25.1722	1.0488e-10	25.1785	1.1907e-10
25.2337	1.2006e-10	25.2367	1.0304e-10	25.2424	1.2495e-10
25.2975	1.2006e-10	25.3005	1.104e-10	25.3061	1.0878e-10
25.3613	1.1454e-10	25.3642	1.104e-10	25.3702	1.2348e-10
25.4251	1.1316e-10	25.428	1.104e-10	25.4347	1.2348e-10
25.4887	1.1454e-10	25.4919	9.568e-11	25.4983	1.176e-10
25.5526	1.0488e-10	25.5556	9.752e-11	25.5621	1.2054e-10
25.6163	1.1454e-10	25.6193	1.0488e-10	25.626	1.2348e-10
25.6826	1.4628e-10	25.6831	9.752e-11	25.6915	1.2495e-10
25.7479	1.1592e-10	25.747	1.0672e-10	25.7553	1.1907e-10
25.8118	1.1316e-10	25.8107	1.1408e-10	25.8191	1.1613e-10
25.8757	1.1868e-10	25.8745	1.0672e-10	25.8836	1.323e-10
25.9402	1.1592e-10	25.9384	1.0488e-10	25.9474	1.2201e-10
26.004	1.2006e-10	26.0021	1.012e-10	26.0145	1.2054e-10
26.0679	1.242e-10	26.066	1.0304e-10	26.0803	1.2201e-10
26.1324	1.1592e-10	26.1302	1.1224e-10	26.1442	1.2348e-10
26.1964	1.1868e-10	26.1941	1.0488e-10	26.208	1.2054e-10
26.2602	1.1316e-10	26.2579	1.0304e-10	26.2725	1.2201e-10
26.3239	1.1316e-10	26.3217	9.568e-11	26.3363	1.176e-10
26.3877	1.173e-10	26.3856	1.012e-10	26.4004	1.2789e-10
26.4516	1.0902e-10	26.4493	1.0304e-10	26.4643	1.2936e-10
26.5152	1.1178e-10	26.5139	9.936e-11	26.528	1.2495e-10
26.5977	1.173e-10	26.5977	1.012e-10	26.6058	1.2348e-10
26.6615	1.2006e-10	26.6621	1.0488e-10	26.6697	1.2495e-10
26.7254	1.1868e-10	26.726	1.0856e-10	26.7336	1.2495e-10
26.7892	1.1316e-10	26.7898	1.0488e-10	26.7974	1.2642e-10
26.8531	1.1316e-10	26.8536	1.0856e-10	26.8613	1.2201e-10
26.9171	1.1316e-10	26.9181	1.0856e-10	26.9251	1.1907e-10
26.9809	1.1178e-10	26.9819	1.0856e-10	26.9889	1.2642e-10
27.0446	1.0902e-10	27.0459	1.012e-10	27.0526	1.2348e-10
27.1085	1.104e-10	27.1107	1.0488e-10	27.117	1.176e-10
27.1725	1.0488e-10	27.1745	1.0856e-10	27.1808	1.2054e-10
27.2362	1.0764e-10	27.2384	1.0672e-10	27.2479	1.2348e-10
27.3007	1.0488e-10	27.3023	1.104e-10	27.3143	1.2201e-10
27.366	1.0902e-10	27.3661	1.0856e-10	27.3782	1.47e-10
27.4297	1.1178e-10	27.4299	1.0672e-10	27.4425	1.2642e-10
27.4936	1.1316e-10	27.4938	1.0856e-10	27.5064	1.2348e-10
27.558	1.1178e-10	27.5576	1.0488e-10	27.5702	1.2495e-10
27.6218	1.2006e-10	27.6214	1.1592e-10	27.634	1.1613e-10
27.6856	1.1868e-10	27.6851	1.0856e-10	27.6976	1.1907e-10
27.7494	1.2006e-10	27.7489	1.0856e-10	27.7615	1.1466e-10
27.8132	1.173e-10	27.8127	1.0856e-10	27.8252	1.2348e-10
27.8772	1.1316e-10	27.8766	1.012e-10	27.889	1.0584e-10
27.9411	1.1316e-10	27.941	9.752e-11	27.9528	1.1319e-10
28.0049	1.1454e-10	28.0048	9.936e-11	28.0165	1.2348e-10
28.0687	1.1178e-10	28.0687	1.0304e-10	28.0802	1.1466e-10
28.1577	1.1868e-10	28.1566	1.0304e-10	28.1643	1.1319e-10
28.2215	1.173e-10	28.2206	1.0672e-10	28.2282	1.2054e-10
28.2855	1.1868e-10	28.285	1.0488e-10	28.2925	1.1319e-10
28.3513	1.1316e-10	28.349	1.0304e-10	28.3564	1.1613e-10
28.4165	1.0902e-10	28.4128	1.104e-10	28.4203	1.1319e-10
28.4804	1.104e-10	28.4766	1.0672e-10	28.484	1.176e-10
28.5442	1.104e-10	28.5405	1.0304e-10	28.5479	1.1319e-10
28.6079	1.104e-10	28.6043	1.0672e-10	28.6117	9.702e-11
28.6717	1.0626e-10	28.6681	1.104e-10	28.6755	1.2495e-10
28.7354	1.1454e-10	28.7318	1.0304e-10	28.7394	1.1025e-10
28.7995	1.1592e-10	28.7956	1.0304e-10	28.8032	1.1613e-10
28.8633	1.1592e-10	28.8594	1.0488e-10	28.8669	1.1613e-10
28.9271	1.1178e-10	28.9233	1.0304e-10	28.9308	1.176e-10
28.9911	1.1592e-10	28.987	1.0488e-10	28.9946	1.1907e-10
29.0549	1.104e-10	29.0511	1.0672e-10	29.0585	1.2054e-10
29.1186	1.1316e-10	29.115	1.1224e-10	29.1229	1.2789e-10
29.1825	1.1316e-10	29.1788	1.0856e-10	29.1868	1.1466e-10
29.2464	1.173e-10	29.2427	1.104e-10	29.2506	1.1466e-10
29.3101	1.1316e-10	29.3065	1.1776e-10	29.3155	1.1466e-10
29.374	1.1454e-10	29.3704	1.104e-10	29.381	1.1613e-10
29.4379	1.1178e-10	29.4341	1.2144e-10	29.445	1.2054e-10
29.5017	1.0488e-10	29.4979	1.104e-10	29.5088	1.1319e-10
29.5654	1.0764e-10	29.5618	1.0856e-10	29.5733	1.1466e-10
29.63	1.0902e-10	29.6256	1.0304e-10	29.6371	9.702e-11
29.7129	1.1316e-10	29.7096	1.0488e-10	29.7176	2.499e-10
29.7769	1.1178e-10	29.7735	1.1776e-10	29.7817	3.8808e-10
29.841	1.1868e-10	29.8373	1.0856e-10	29.8456	3.7485e-10
29.9049	1.1316e-10	29.9012	1.0488e-10	29.9095	4.0131e-10
29.9686	1.173e-10	29.9651	1.1592e-10	29.9733	4.9686e-10
30.0324	1.0488e-10	30.0289	1.1224e-10	30.0371	5.1303e-10
30.0962	1.0902e-10	30.0931	1.0304e-10	30.1011	4.8069e-10
30.1599	1.104e-10	30.1568	1.0672e-10	30.1649	5.1597e-10
30.2236	1.1592e-10	30.2206	1.0672e-10	30.2287	5.2626e-10
30.2876	1.0626e-10	30.2844	1.0672e-10	30.2926	5.0421e-10
30.3514	1.0764e-10	30.3482	1.0856e-10	30.3563	5.0568e-10
30.4151	1.0626e-10	30.4119	1.0488e-10	30.4201	5.2332e-10
30.479	1.0764e-10	30.4758	1.012e-10	30.4838	5.2773e-10
30.5429	1.1178e-10	30.5397	1.0488e-10	30.5476	5.3508e-10
30.6066	1.0902e-10	30.6034	1.0488e-10	30.6114	5.1597e-10
30.6704	1.3524e-10	30.668	1.012e-10	30.6751	5.4243e-10
30.7343	1.1316e-10	30.7319	1.0856e-10	30.7389	5.1744e-10
30.7981	1.1868e-10	30.7956	1.1408e-10	30.8026	5.4096e-10
30.8619	1.1868e-10	30.8594	1.0672e-10	30.8671	5.5272e-10
30.9262	1.1454e-10	30.9232	1.0856e-10	30.9307	5.0862e-10
30.99	1.1592e-10	30.9871	1.0856e-10	30.9945	5.3067e-10
31.0539	1.1592e-10	31.0513	1.0488e-10	31.0584	5.3214e-10
31.1177	1.1178e-10	31.1151	1.0488e-10	31.1223	5.0568e-10
31.1816	1.0902e-10	31.1789	1.0304e-10	31.1861	5.3508e-10
31.2729	1.1178e-10	31.2705	1.0488e-10	31.2754	5.4831e-10
31.3367	1.2144e-10	31.3343	1.0304e-10	31.3393	5.3802e-10
31.4005	1.173e-10	31.3982	1.104e-10	31.4031	5.3361e-10
31.4651	1.1592e-10	31.4627	1.1224e-10	31.4677	5.4978e-10
31.5289	1.1454e-10	31.5266	1.1592e-10	31.5313	5.1597e-10
31.5928	1.1178e-10	31.5904	1.104e-10	31.595	5.4684e-10
31.6567	1.0902e-10	31.6542	1.1224e-10	31.659	5.3949e-10
31.7206	1.0626e-10	31.718	1.1776e-10	31.7228	5.2626e-10
31.7844	1.0764e-10	31.7818	1.0672e-10	31.7866	5.2038e-10
31.8482	9.936e-11	31.8457	1.0672e-10	31.8504	5.0862e-10
31.9121	1.0626e-10	31.9095	1.0488e-10	31.9148	5.2332e-10
31.9762	9.66e-11	31.9734	1.0304e-10	31.9786	5.4096e-10
32.0401	1.0488e-10	32.0378	1.0488e-10	32.0425	5.3067e-10
32.1039	1.0764e-10	32.1017	9.752e-11	32.1071	5.2773e-10
32.1677	1.0488e-10	32.1657	1.0488e-10	32.1709	5.3361e-10
32.2315	1.035e-10	32.2295	1.0488e-10	32.2347	5.2332e-10
32.2954	1.0902e-10	32.2934	1.012e-10	32.2986	5.3361e-10
32.3599	1.1316e-10	32.3572	1.104e-10	32.3626	5.2332e-10
32.4238	1.0626e-10	32.4209	1.288e-10	32.4264	5.3067e-10
32.4875	1.0488e-10	32.4849	1.1224e-10	32.4903	5.3655e-10
32.5512	1.0488e-10	32.5491	3.9028e-10	32.5541	5.2332e-10
32.6148	1.0212e-10	32.6129	4.786e-10	32.618	5.1891e-10
32.6786	1.0212e-10	32.6766	5.4852e-10	32.6818	5.2626e-10
32.7425	1.0212e-10	32.7405	5.0068e-10	32.7457	5.2038e-10
32.8257	1.035e-10	32.8256	5.4852e-10	32.8309	5.2332e-10
32.8896	1.0212e-10	32.8895	5.246e-10	32.8947	5.2479e-10
32.9534	1.035e-10	32.9534	5.3012e-10	32.9586	5.5713e-10
33.0173	1.0626e-10	33.0172	5.43e-10	33.0225	5.2185e-10
33.0811	1.0212e-10	33.0809	5.3932e-10	33.0863	5.1744e-10
33.145	1.0764e-10	33.1448	5.4668e-10	33.1502	5.2479e-10
33.2088	2.5944e-10	33.2086	5.4484e-10	33.214	5.3508e-10
33.2725	3.864e-10	33.2724	5.4852e-10	33.2778	5.3361e-10
33.3364	4.3194e-10	33.3363	5.3748e-10	33.3416	5.292e-10
33.4003	4.2504e-10	33.4002	5.3932e-10	33.4055	5.4243e-10
33.464	5.106e-10	33.464	5.2828e-10	33.4692	5.2773e-10
33.5286	5.1198e-10	33.5278	5.3748e-10	33.5337	5.2038e-10
33.5929	5.0094e-10	33.5916	5.3196e-10	33.5976	5.292e-10
33.6567	5.1888e-10	33.6555	5.338e-10	33.6613	5.0715e-10
33.7207	5.3268e-10	33.7199	5.338e-10	33.7252	5.292e-10
33.7858	5.2716e-10	33.7836	5.3012e-10	33.789	5.292e-10
33.8496	5.451e-10	33.8476	5.2644e-10	33.8528	5.1744e-10
33.9141	5.4372e-10	33.9114	5.3932e-10	33.9167	5.2479e-10
33.9779	5.4372e-10	33.9751	5.3932e-10	33.9805	5.3067e-10
34.042	5.6028e-10	34.0398	5.3196e-10	34.0444	5.2773e-10
34.1057	5.589e-10	34.1037	5.3012e-10	34.1093	5.292e-10
34.1696	5.5476e-10	34.1675	5.338e-10	34.1732	5.2332e-10
34.2334	5.5062e-10	34.2346	5.3564e-10	34.237	5.2626e-10
34.2974	5.5338e-10	34.3009	5.2092e-10	34.3007	5.2626e-10
34.3841	5.5614e-10	34.38	5.154e-10	34.3755	5.2626e-10
34.4479	5.5752e-10	34.4446	5.1908e-10	34.4393	5.2185e-10
34.5117	5.6304e-10	34.5092	5.154e-10	34.5031	5.2626e-10
34.5757	5.6028e-10	34.5731	5.2092e-10	34.5669	5.3361e-10
34.6397	5.658e-10	34.6378	5.2644e-10	34.6306	5.3067e-10
34.7034	5.5752e-10	34.7016	5.2276e-10	34.6944	5.3361e-10
34.7672	5.589e-10	34.7654	5.3012e-10	34.7582	5.2038e-10
34.8311	5.5752e-10	34.8291	5.3196e-10	34.8221	5.3508e-10
34.895	5.52e-10	34.8929	5.1908e-10	34.8858	5.5125e-10
34.9588	5.52e-10	34.9567	5.3012e-10	34.9497	5.2185e-10
35.0227	5.5062e-10	35.0204	5.2828e-10	35.0135	5.3067e-10
35.0865	5.4096e-10	35.0844	5.154e-10	35.0773	5.292e-10
35.1509	5.4786e-10	35.1482	5.246e-10	35.1412	5.1891e-10
35.2147	5.5062e-10	35.2124	5.246e-10	35.205	5.1744e-10
35.2786	5.5476e-10	35.2763	5.2092e-10	35.2689	5.2479e-10
35.3423	5.5614e-10	35.3401	5.1724e-10	35.3326	5.2185e-10
35.4061	5.52e-10	35.4038	5.246e-10	35.3963	5.2479e-10
35.47	5.5062e-10	35.4675	5.2092e-10	35.4603	5.3214e-10
35.5338	5.5476e-10	35.5314	5.246e-10	35.5241	5.2626e-10
35.5975	5.4924e-10	35.5952	5.2644e-10	35.5886	5.2479e-10
35.6614	5.4924e-10	35.6599	5.3012e-10	35.6525	5.2626e-10
35.7251	5.52e-10	35.724	5.338e-10	35.7163	5.3949e-10
35.7892	5.4096e-10	35.7878	5.43e-10	35.7801	5.4243e-10
35.853	5.382e-10	35.8548	5.3748e-10	35.8439	5.2038e-10
35.9416	5.382e-10	35.9378	5.3564e-10	35.9278	5.2626e-10
36.0054	5.3682e-10	36.0016	5.2276e-10	35.9916	5.2332e-10
36.0691	5.3958e-10	36.0657	5.246e-10	36.0555	5.2479e-10
36.133	5.4786e-10	36.1295	5.2092e-10	36.1194	5.2185e-10
36.1967	5.4786e-10	36.1933	5.3012e-10	36.1832	5.3067e-10
36.2606	5.4924e-10	36.2571	5.3196e-10	36.247	5.2479e-10
36.3257	5.4786e-10	36.3221	5.3932e-10	36.3108	5.2479e-10
36.3902	5.4234e-10	36.3859	5.4116e-10	36.3745	5.3214e-10
36.454	5.382e-10	36.4498	5.4668e-10	36.4383	5.292e-10
36.5177	5.451e-10	36.5154	5.43e-10	36.502	5.3361e-10
36.5816	5.4234e-10	36.5813	5.3012e-10	36.5658	5.3802e-10
36.6454	5.3958e-10	36.6451	5.3564e-10	36.6296	5.3067e-10
36.7091	5.3682e-10	36.7088	5.3196e-10	36.6939	5.3214e-10
36.773	5.3682e-10	36.7734	5.3564e-10	36.7577	5.2626e-10
36.8371	5.3406e-10	36.8372	5.3564e-10	36.8214	5.2479e-10
36.901	5.3682e-10	36.9009	5.3012e-10	36.8853	5.2626e-10
36.9649	5.4234e-10	36.9648	5.338e-10	36.9491	5.3214e-10
37.0287	5.4924e-10	37.0287	5.3012e-10	37.0129	5.292e-10
37.0925	5.4924e-10	37.0925	5.3196e-10	37.0768	5.3067e-10
37.1563	5.5062e-10	37.1571	5.3196e-10	37.1407	5.292e-10
37.2202	5.5338e-10	37.221	5.3196e-10	37.2045	5.3655e-10
37.2845	5.3682e-10	37.2849	5.3932e-10	37.269	5.2626e-10
37.3507	5.3682e-10	37.3485	5.43e-10	37.3328	5.3067e-10
37.4162	5.3406e-10	37.4125	5.4668e-10	37.3967	5.2479e-10
37.4954	5.2992e-10	37.4792	5.5036e-10	37.4889	5.2773e-10
37.561	5.3958e-10	37.543	5.4668e-10	37.5528	5.292e-10
37.6266	5.4648e-10	37.6069	5.3932e-10	37.6165	5.3214e-10
37.6905	5.4372e-10	37.671	5.338e-10	37.6804	5.2773e-10
37.7543	5.4096e-10	37.7352	5.246e-10	37.7442	5.3655e-10
37.8188	5.4096e-10	37.799	5.2828e-10	37.8081	5.4978e-10
37.8827	5.3958e-10	37.8629	5.246e-10	37.8719	5.439e-10
37.9497	5.4648e-10	37.9267	5.246e-10	37.9357	5.3361e-10
38.0145	5.313e-10	37.9905	5.338e-10	37.9995	5.4096e-10
38.0784	5.3682e-10	38.0543	5.3932e-10	38.0632	5.439e-10
38.1422	5.3406e-10	38.1182	5.43e-10	38.127	5.6154e-10
38.2067	5.3682e-10	38.1828	5.4668e-10	38.1908	5.3214e-10
38.2705	5.313e-10	38.2466	5.4668e-10	38.2545	5.439e-10
38.3343	5.3682e-10	38.3104	5.4852e-10	38.3191	5.3802e-10
38.3981	5.3406e-10	38.3749	5.5404e-10	38.383	5.3067e-10
38.462	5.4234e-10	38.4387	5.4484e-10	38.4469	5.3067e-10
38.5257	5.3406e-10	38.5025	5.3932e-10	38.5115	5.4243e-10
38.5898	5.3958e-10	38.5663	5.4484e-10	38.5754	5.3067e-10
38.6536	5.3958e-10	38.6302	5.338e-10	38.6392	5.1891e-10
38.7174	5.3406e-10	38.694	5.3012e-10	38.7057	5.4096e-10
38.7813	5.3958e-10	38.758	5.3748e-10	38.7714	5.3067e-10
38.8457	5.3268e-10	38.8218	5.3196e-10	38.8352	5.3949e-10
38.9096	5.4234e-10	38.8858	5.3748e-10	38.8989	5.4096e-10
38.9735	5.3682e-10	38.9497	5.3196e-10	38.9635	5.5713e-10
39.0534	5.2854e-10	39.0363	5.4116e-10	39.0453	5.3802e-10
39.1173	5.3268e-10	39.1002	5.4116e-10	39.1091	5.3949e-10
39.1811	5.2992e-10	39.164	5.4668e-10	39.1733	5.3655e-10
39.2468	5.2302e-10	39.2279	5.4116e-10	39.2372	5.3508e-10
39.3106	5.3268e-10	39.2918	5.3196e-10	39.301	5.4096e-10
39.3743	5.3544e-10	39.3556	5.246e-10	39.3649	5.4243e-10
39.438	5.3406e-10	39.4194	5.3196e-10	39.4287	5.3949e-10
39.5018	5.2992e-10	39.4832	5.3012e-10	39.4924	5.4243e-10
39.5656	5.2716e-10	39.547	5.3196e-10	39.5563	5.4537e-10
39.6294	5.2854e-10	39.6109	5.2092e-10	39.6201	5.4096e-10
39.6933	5.2992e-10	39.6747	5.3012e-10	39.684	5.3802e-10
39.757	5.2578e-10	39.7385	5.3196e-10	39.7484	5.439e-10
39.8209	5.2992e-10	39.8022	5.2644e-10	39.8122	5.5125e-10
39.8848	5.244e-10	39.866	5.3748e-10	39.8766	5.4831e-10
39.9486	5.2854e-10	39.9298	5.338e-10	39.9405	5.439e-10
40.0124	5.2992e-10	39.9947	5.4116e-10	40.0044	5.3655e-10
40.0763	5.2716e-10	40.06	5.3932e-10	40.0683	5.3802e-10
40.1401	5.3268e-10	40.1238	5.3564e-10	40.1321	5.3655e-10
40.2039	5.3544e-10	40.1874	5.3748e-10	40.1959	5.439e-10
40.2678	5.4372e-10	40.2514	5.2644e-10	40.2597	5.3508e-10
40.3316	5.3406e-10	40.3152	5.2276e-10	40.3235	5.439e-10
40.3954	5.4234e-10	40.3789	5.246e-10	40.3872	5.439e-10
40.4595	5.4096e-10	40.4427	5.2276e-10	40.4509	5.439e-10
40.523	5.3682e-10	40.5065	5.2644e-10	40.5148	5.4684e-10
40.6088	5.2716e-10	40.5945	5.3196e-10	40.6043	5.439e-10
40.6727	5.2992e-10	40.6598	5.43e-10	40.6682	5.3361e-10
40.7365	5.3268e-10	40.7236	5.246e-10	40.732	5.4978e-10
40.8004	5.2716e-10	40.7878	5.246e-10	40.7959	5.3655e-10
40.8657	5.2854e-10	40.8516	5.2828e-10	40.8602	5.0715e-10
40.9296	5.3406e-10	40.9155	5.2276e-10	40.924	5.5125e-10
40.9934	5.3958e-10	40.9791	5.2092e-10	40.9878	5.3949e-10
41.0576	5.2716e-10	41.0429	5.2092e-10	41.0517	5.3802e-10
41.1214	5.2716e-10	41.1068	5.246e-10	41.1156	5.3802e-10
41.1852	5.2854e-10	41.1706	5.246e-10	41.1794	5.3949e-10
41.2491	5.2854e-10	41.2345	5.246e-10	41.244	4.9686e-10
41.3128	5.244e-10	41.2983	5.2276e-10	41.3078	1.6611e-10
41.3767	5.2992e-10	41.3621	5.2276e-10	41.3716	4.7775e-10
41.4406	5.2578e-10	41.426	5.3196e-10	41.4355	1.5729e-10
41.5044	5.2302e-10	41.49	5.2828e-10	41.4994	2.8077e-10
41.5682	5.3406e-10	41.5538	5.338e-10	41.5631	2.2932e-10
41.6318	5.3544e-10	41.6178	5.246e-10	41.6278	1.617e-10
41.6957	5.3406e-10	41.6816	5.246e-10	41.6917	1.6611e-10
41.7595	5.2992e-10	41.7456	5.3012e-10	41.7554	1.7199e-10
41.8233	5.382e-10	41.811	5.2276e-10	41.8198	1.7346e-10
41.8872	5.3268e-10	41.8751	5.1908e-10	41.8837	1.6758e-10
41.951	5.3682e-10	41.9389	5.1908e-10	41.9475	1.0878e-10
42.0148	5.3268e-10	42.0026	5.1172e-10	42.0113	1.6317e-10
42.0785	5.313e-10	42.0664	5.1724e-10	42.0752	1.1025e-10
42.1669	5.2164e-10	42.1486	5.3012e-10	42.1606	1.3671e-10
42.2308	5.3406e-10	42.2124	5.2828e-10	42.2243	1.5141e-10
42.2945	5.3268e-10	42.2762	5.3012e-10	42.2881	1.2936e-10
42.3603	5.4096e-10	42.3401	5.3196e-10	42.352	1.1907e-10
42.4256	5.3268e-10	42.4039	5.246e-10	42.4157	1.4553e-10
42.4894	5.4786e-10	42.4676	5.2644e-10	42.4795	1.4406e-10
42.5541	5.4096e-10	42.5314	5.2276e-10	42.5434	1.3965e-10
42.6179	5.4372e-10	42.5952	5.2276e-10	42.6075	1.323e-10
42.6817	5.3682e-10	42.6588	5.2092e-10	42.6712	1.2642e-10
42.7459	5.3544e-10	42.7227	5.1356e-10	42.735	1.3083e-10
42.8097	5.313e-10	42.7865	5.154e-10	42.7989	1.2642e-10
42.8735	5.3544e-10	42.8503	5.154e-10	42.8627	1.3524e-10
42.9374	5.2578e-10	42.9142	5.1356e-10	42.9265	1.2495e-10
43.0013	5.2716e-10	42.978	5.1356e-10	42.9904	1.3524e-10
43.0651	5.2302e-10	43.0417	5.1908e-10	43.0543	1.323e-10
43.1288	5.2578e-10	43.1056	5.1724e-10	43.118	1.2789e-10
43.1927	5.2716e-10	43.17	5.154e-10	43.1826	1.2936e-10
43.2565	5.3268e-10	43.2337	5.2644e-10	43.2464	1.2495e-10
43.3205	5.3682e-10	43.2976	5.2828e-10	43.3102	1.2348e-10
43.3851	5.2992e-10	43.3615	5.2276e-10	43.3748	1.176e-10
43.4489	5.3682e-10	43.4253	5.154e-10	43.4384	1.2789e-10
43.5127	5.382e-10	43.49	5.154e-10	43.5021	1.1907e-10
43.5775	5.3406e-10	43.5538	5.154e-10	43.566	1.1907e-10
43.6413	5.3406e-10	43.6176	5.0988e-10	43.6312	1.2642e-10
43.7268	5.2854e-10	43.7088	5.1908e-10	43.7158	1.2642e-10
43.7908	5.313e-10	43.7732	5.2276e-10	43.7796	1.2495e-10
43.8549	5.3682e-10	43.8369	5.2644e-10	43.8435	1.2642e-10
43.9188	5.3682e-10	43.9008	5.154e-10	43.9074	1.2789e-10
43.9826	5.3406e-10	43.9647	5.2092e-10	43.9711	1.2348e-10
44.0465	5.3544e-10	44.0285	5.1172e-10	44.035	1.2201e-10
44.1102	5.3682e-10	44.0931	5.154e-10	44.0989	1.2936e-10
44.1739	5.3544e-10	44.1572	5.1172e-10	44.1629	1.2495e-10
44.2378	5.313e-10	44.221	5.1172e-10	44.2274	1.2201e-10
44.3015	5.382e-10	44.2849	5.1724e-10	44.2912	1.2348e-10
44.3651	5.3682e-10	44.3504	5.1172e-10	44.3549	1.2789e-10
44.429	5.3682e-10	44.4143	5.154e-10	44.4203	1.2936e-10
44.4929	5.3406e-10	44.4781	5.154e-10	44.4841	1.323e-10
44.5567	5.4096e-10	44.5425	5.2092e-10	44.548	1.2936e-10
44.6205	5.313e-10	44.6071	5.1172e-10	44.612	1.3083e-10
44.6844	5.3268e-10	44.674	5.2092e-10	44.6757	1.2789e-10
44.7485	5.3406e-10	44.7398	5.1724e-10	44.7395	1.2789e-10
44.8124	5.2854e-10	44.8037	3.958e-10	44.8034	1.2495e-10
44.8762	5.3544e-10	44.8675	2.1528e-10	44.8672	1.2054e-10
44.9401	5.3406e-10	44.9317	1.6192e-10	44.931	1.1907e-10
45.0046	5.2716e-10	44.9954	1.6744e-10	44.9952	1.2054e-10
45.0684	4.9266e-10	45.0592	1.564e-10	45.0591	1.176e-10
45.1322	4.8024e-10	45.1232	1.4536e-10	45.1229	1.176e-10
45.1973	2.4288e-10	45.187	1.6744e-10	45.1868	1.1466e-10
45.2846	1.9734e-10	45.2644	1.3984e-10	45.2752	1.1613e-10
45.3484	1.3662e-10	45.3282	1.3432e-10	45.339	1.1907e-10
45.4122	2.1528e-10	45.3921	1.5272e-10	45.4029	1.2495e-10
45.4761	1.5594e-10	45.456	1.3616e-10	45.4667	1.2201e-10
45.5399	1.4904e-10	45.5199	1.4168e-10	45.5305	1.1172e-10
45.6046	1.3938e-10	45.5837	1.1408e-10	45.5951	1.176e-10
45.6684	1.3248e-10	45.6475	1.2512e-10	45.659	1.1319e-10
45.7322	1.242e-10	45.712	1.1776e-10	45.7228	1.1319e-10
45.7973	1.3938e-10	45.7761	1.196e-10	45.7867	1.1172e-10
45.8614	1.2558e-10	45.8399	1.1224e-10	45.8508	1.176e-10
45.9252	1.1868e-10	45.9039	1.104e-10	45.9149	1.1172e-10
45.9904	1.173e-10	45.9676	1.0672e-10	45.9795	1.1319e-10
46.0563	1.104e-10	46.0314	1.0488e-10	46.0434	1.2054e-10
46.12	1.104e-10	46.0954	1.104e-10	46.1072	1.2054e-10
46.1838	1.0902e-10	46.1594	1.1224e-10	46.1711	1.2495e-10
46.2475	1.1316e-10	46.2232	1.1592e-10	46.2349	1.2348e-10
46.3116	1.0764e-10	46.2871	1.1592e-10	46.2988	1.2054e-10
46.3753	1.104e-10	46.351	1.104e-10	46.3626	1.1907e-10
46.4392	1.0902e-10	46.4147	1.196e-10	46.4264	1.2348e-10
46.503	1.0488e-10	46.4785	1.2328e-10	46.4902	1.2054e-10
46.5668	1.0902e-10	46.5424	1.1776e-10	46.5545	1.1466e-10
46.6307	1.1178e-10	46.6062	1.1224e-10	46.6184	1.1172e-10
46.6945	1.0902e-10	46.67	1.0672e-10	46.6822	1.1172e-10
46.7584	1.0764e-10	46.7338	1.0672e-10	46.746	1.0731e-10
46.8444	9.66e-11	46.8224	1.1408e-10	46.8331	1.176e-10
46.9083	9.522e-11	46.8861	1.1592e-10	46.8969	1.2642e-10
46.9722	1.0212e-10	46.95	1.0488e-10	46.9606	1.2495e-10
47.0393	1.0074e-10	47.0139	1.1224e-10	47.0245	1.176e-10
47.1051	1.035e-10	47.0777	1.196e-10	47.0883	1.1319e-10
47.1689	1.035e-10	47.1416	1.0856e-10	47.1521	1.1319e-10
47.2326	1.0902e-10	47.2054	1.0856e-10	47.2159	1.1025e-10
47.2964	1.0764e-10	47.2692	1.0488e-10	47.2803	1.176e-10
47.3602	1.0488e-10	47.3338	1.012e-10	47.344	1.1319e-10
47.4241	9.936e-11	47.3976	1.0672e-10	47.4079	1.1613e-10
47.4881	1.0488e-10	47.4614	1.012e-10	47.4718	1.176e-10
47.5518	9.936e-11	47.5259	1.0488e-10	47.5356	1.1172e-10
47.6157	1.0212e-10	47.5898	9.936e-11	47.6003	1.2054e-10
47.6796	9.798e-11	47.6536	1.0304e-10	47.6641	1.2201e-10
47.7435	9.798e-11	47.7178	1.0488e-10	47.7279	1.2642e-10
47.8072	9.798e-11	47.7817	1.0672e-10	47.7918	1.2642e-10
47.8711	1.0074e-10	47.8455	1.0672e-10	47.8556	1.2348e-10
47.935	1.0212e-10	47.9093	1.1224e-10	47.9194	1.2201e-10
47.9988	1.0488e-10	47.973	1.0672e-10	47.9833	1.2201e-10
48.0625	1.0626e-10	48.0368	1.196e-10	48.0471	1.2054e-10
48.1264	1.0764e-10	48.1007	1.1408e-10	48.1109	1.2054e-10
48.1903	1.1454e-10	48.1645	1.104e-10	48.1749	1.2054e-10
48.2541	1.104e-10	48.2291	1.0488e-10	48.2386	1.176e-10
48.3187	1.104e-10	48.2929	1.0856e-10	48.3023	1.176e-10
48.404	9.66e-11	48.3765	1.0672e-10	48.3875	1.1907e-10
48.4684	1.0074e-10	48.4411	1.012e-10	48.4513	1.3818e-10
48.5323	1.0074e-10	48.5049	1.0304e-10	48.5151	1.0584e-10
48.5962	9.936e-11	48.5688	1.012e-10	48.579	1.2495e-10
48.6599	1.0626e-10	48.6331	9.936e-11	48.6428	1.2642e-10
48.7244	1.0764e-10	48.6969	1.0304e-10	48.7067	1.1613e-10
48.7882	1.104e-10	48.7607	1.0488e-10	48.7705	1.1613e-10
48.8519	1.0488e-10	48.8246	9.568e-11	48.8343	1.176e-10
48.9163	1.0488e-10	48.8883	9.936e-11	48.8984	1.176e-10
48.9801	1.0488e-10	48.9521	9.568e-11	48.9622	1.1172e-10
49.0446	1.0074e-10	49.016	1.0672e-10	49.0261	1.1172e-10
49.1085	9.936e-11	49.0798	9.936e-11	49.09	1.1025e-10
49.1723	9.936e-11	49.1437	1.0304e-10	49.1538	1.1466e-10
49.2361	1.0074e-10	49.2076	9.752e-11	49.2177	1.1172e-10
49.3	1.0074e-10	49.2715	9.2e-11	49.2815	1.2054e-10
49.3639	1.0074e-10	49.3353	1.0672e-10	49.3454	1.1907e-10
49.4276	9.936e-11	49.3991	1.0672e-10	49.4092	1.176e-10
49.4915	1.0074e-10	49.4637	1.0304e-10	49.4752	1.2201e-10
49.5559	1.0626e-10	49.5275	1.104e-10	49.5409	1.2054e-10
49.6196	1.0488e-10	49.5912	1.1408e-10	49.6046	1.2201e-10
49.6835	1.035e-10	49.6558	1.0672e-10	49.6684	1.176e-10
49.7492	1.0764e-10	49.7195	1.1224e-10	49.7322	1.2054e-10
49.813	1.0488e-10	49.7833	1.0672e-10	49.796	1.176e-10
49.8768	9.798e-11	49.8473	1.0488e-10	49.8597	1.2054e-10
49.963	9.798e-11	49.9327	9.752e-11	49.9354	1.1466e-10
50.0268	9.384e-11	49.9965	1.012e-10	49.9993	1.2201e-10
50.0911	1.0212e-10	50.0605	9.936e-11	50.063	1.1907e-10
50.155	1.035e-10	50.1244	1.0488e-10	50.1268	1.1907e-10
50.2188	1.0212e-10	50.1889	1.012e-10	50.1911	1.1466e-10
50.2826	1.0488e-10	50.2528	1.012e-10	50.2549	1.1613e-10
50.3464	1.0764e-10	50.3165	1.0304e-10	50.3187	1.1613e-10
50.4102	1.0764e-10	50.3803	1.0304e-10	50.3826	1.2201e-10
50.474	1.0074e-10	50.4442	1.1224e-10	50.4466	1.176e-10
50.5386	9.66e-11	50.5081	1.104e-10	50.5112	1.1466e-10
50.6021	1.0212e-10	50.5718	1.0672e-10	50.575	1.1613e-10
50.666	9.798e-11	50.6356	1.0488e-10	50.6389	1.176e-10
50.7299	9.522e-11	50.6995	1.0488e-10	50.7052	1.0878e-10
50.7937	9.522e-11	50.7634	9.936e-11	50.7711	1.1172e-10
50.8577	9.66e-11	50.828	9.2e-11	50.8349	1.1613e-10
50.9216	8.832e-11	50.8919	1.0304e-10	50.8986	1.1466e-10
50.9854	1.0074e-10	50.9556	1.012e-10	50.9625	1.1907e-10
51.0492	9.936e-11	51.021	9.936e-11	51.0263	1.2054e-10
51.113	1.0074e-10	51.0848	9.936e-11	51.09	1.176e-10
51.1769	1.0212e-10	51.1487	1.0488e-10	51.1539	1.2495e-10
51.2406	1.035e-10	51.2142	1.104e-10	51.2183	1.2642e-10
51.3051	1.035e-10	51.2799	1.0488e-10	51.2821	1.2642e-10
51.369	1.0488e-10	51.3439	1.0672e-10	51.3459	1.1466e-10
51.4327	9.936e-11	51.4076	1.0304e-10	51.4098	1.1613e-10
51.5124	9.522e-11	51.48	9.936e-11	51.4915	1.1466e-10
51.5762	8.97e-11	51.5437	9.568e-11	51.5553	1.1319e-10
51.64	9.108e-11	51.6076	9.936e-11	51.6192	1.176e-10
51.7037	9.384e-11	51.6715	9.752e-11	51.6831	1.1907e-10
51.7675	9.936e-11	51.7353	1.0488e-10	51.7469	1.1319e-10
51.8313	1.035e-10	51.7991	1.0488e-10	51.8107	1.1613e-10
51.8949	1.0074e-10	51.8636	1.0304e-10	51.8746	1.2201e-10
51.9588	1.0212e-10	51.9275	9.568e-11	51.9385	1.176e-10
52.0226	1.0902e-10	51.9912	9.936e-11	52.0023	1.1907e-10
52.0864	1.0626e-10	52.0558	9.936e-11	52.0662	1.1613e-10
52.1503	1.0764e-10	52.1197	1.104e-10	52.13	1.1613e-10
52.2141	1.035e-10	52.1835	1.0856e-10	52.1938	1.1319e-10
52.2779	1.0074e-10	52.2479	1.0488e-10	52.2576	1.1319e-10
52.3417	9.66e-11	52.3118	9.752e-11	52.3214	1.1319e-10
52.4055	9.798e-11	52.3757	9.936e-11	52.3861	1.0584e-10
52.4693	9.936e-11	52.4392	9.568e-11	52.4498	1.1466e-10
52.5341	9.384e-11	52.5031	1.012e-10	52.5136	9.408e-11
52.5979	9.108e-11	52.567	1.0304e-10	52.5775	2.0874e-10
52.6619	9.66e-11	52.6307	8.832e-11	52.6413	3.1899e-10
52.7258	9.798e-11	52.6946	9.568e-11	52.705	4.4541e-10
52.7896	9.936e-11	52.7585	9.384e-11	52.7689	4.2483e-10
52.8533	1.0212e-10	52.8222	1.012e-10	52.8333	4.9098e-10
52.9172	9.936e-11	52.886	1.0488e-10	52.897	4.557e-10
52.981	1.0074e-10	52.9499	1.0488e-10	52.9609	4.5717e-10
53.0677	9.798e-11	53.0355	9.936e-11	53.0495	4.8069e-10
53.1322	9.384e-11	53.0993	1.012e-10	53.1133	4.851e-10
53.1961	9.384e-11	53.1632	1.012e-10	53.1772	4.2336e-10
53.26	9.384e-11	53.2272	9.752e-11	53.2411	5.4684e-10
53.3246	9.522e-11	53.291	1.012e-10	53.3053	5.2038e-10
53.3884	1.035e-10	53.3548	9.568e-11	53.3692	5.2332e-10
53.4524	1.0212e-10	53.4195	9.936e-11	53.4333	5.0862e-10
53.5195	1.0764e-10	53.4833	1.012e-10	53.4972	5.439e-10
53.5858	1.104e-10	53.5473	1.012e-10	53.5613	5.0862e-10
53.6497	1.0626e-10	53.614	1.0304e-10	53.6251	5.3802e-10
53.7134	1.0764e-10	53.6804	1.0856e-10	53.6889	5.3655e-10
53.7772	1.0488e-10	53.7442	9.752e-11	53.7534	5.292e-10
53.8412	1.0764e-10	53.8082	1.0488e-10	53.8172	5.3508e-10
53.9051	1.035e-10	53.8721	1.0856e-10	53.8843	5.3949e-10
53.9689	1.0074e-10	53.9358	1.012e-10	53.9491	5.2773e-10
54.0326	9.798e-11	53.9995	1.0304e-10	54.0129	5.292e-10
54.0972	9.66e-11	54.0633	1.0672e-10	54.0766	5.3067e-10
54.161	1.0488e-10	54.129	9.568e-11	54.1404	5.292e-10
54.2247	1.0212e-10	54.1928	1.0488e-10	54.2043	5.2773e-10
54.2887	1.0488e-10	54.2567	9.568e-11	54.268	5.3655e-10
54.3524	1.035e-10	54.3211	9.936e-11	54.3317	5.3067e-10
54.4162	1.0764e-10	54.385	1.0488e-10	54.3968	5.3655e-10
54.48	1.0212e-10	54.4488	1.0488e-10	54.4606	5.4243e-10
54.5439	1.035e-10	54.5142	1.0672e-10	54.5244	5.3655e-10
54.6239	9.66e-11	54.5796	1.104e-10	54.6105	5.3508e-10
54.6878	9.522e-11	54.6435	1.0856e-10	54.6743	5.292e-10
54.7517	9.384e-11	54.7073	1.1408e-10	54.7382	5.3655e-10
54.8156	8.97e-11	54.7715	1.0304e-10	54.8021	5.4096e-10
54.8794	9.108e-11	54.8353	1.0672e-10	54.8658	5.439e-10
54.9434	9.522e-11	54.8991	1.0488e-10	54.9299	5.4243e-10
55.0072	9.936e-11	54.963	1.104e-10	54.995	5.3655e-10
55.071	9.798e-11	55.0268	1.0304e-10	55.0609	5.4537e-10
55.1354	9.798e-11	55.0906	1.0488e-10	55.1247	5.4096e-10
55.1991	9.66e-11	55.1545	1.012e-10	55.1888	5.3949e-10
55.263	9.936e-11	55.2183	1.0672e-10	55.2533	5.3361e-10
55.327	9.798e-11	55.2823	1.0672e-10	55.3172	5.3067e-10
55.3909	1.0074e-10	55.3462	1.0304e-10	55.3843	5.3067e-10
55.4546	9.384e-11	55.41	1.0304e-10	55.4501	5.2332e-10
55.5192	9.936e-11	55.4738	1.0856e-10	55.5139	5.2626e-10
55.5831	2.2632e-10	55.5377	1.0488e-10	55.5777	5.2479e-10
55.6468	3.4638e-10	55.6015	1.104e-10	55.6418	5.3067e-10
55.7106	5.1198e-10	55.6653	1.1408e-10	55.7056	5.2773e-10
55.7745	5.3682e-10	55.7291	1.0304e-10	55.7694	5.3655e-10
55.8383	4.7748e-10	55.7935	1.0856e-10	55.8333	5.3214e-10
55.9026	4.8852e-10	55.8573	1.0304e-10	55.8971	5.4096e-10
55.9665	5.0784e-10	55.9243	1.012e-10	55.9608	5.3067e-10
56.0303	5.0784e-10	55.9901	1.012e-10	56.0248	5.3067e-10
56.0941	5.1612e-10	56.054	1.012e-10	56.0886	5.2479e-10
56.1838	5.2164e-10	56.1411	1.1224e-10	56.1674	5.2773e-10
56.2505	5.175e-10	56.2049	1.1408e-10	56.2316	5.2332e-10
56.3158	5.2164e-10	56.2687	1.0672e-10	56.2955	5.2479e-10
56.3796	5.244e-10	56.3326	1.012e-10	56.3594	5.3067e-10
56.4434	5.3544e-10	56.3969	1.0488e-10	56.424	5.3067e-10
56.5076	5.2578e-10	56.4607	1.012e-10	56.4881	5.2773e-10
56.5714	5.382e-10	56.5245	1.0304e-10	56.5519	5.292e-10
56.635	5.382e-10	56.589	1.0856e-10	56.6159	5.2773e-10
56.699	5.3958e-10	56.6528	9.936e-11	56.6812	5.2038e-10
56.7628	5.4096e-10	56.7166	1.012e-10	56.745	5.2773e-10
56.8266	5.4234e-10	56.7805	9.752e-11	56.8088	5.4096e-10
56.8904	5.3958e-10	56.8443	9.936e-11	56.8725	5.3361e-10
56.9544	5.382e-10	56.9081	1.0304e-10	56.9363	5.3361e-10
57.0181	5.2164e-10	56.9746	1.104e-10	57.0001	5.2773e-10
57.0819	5.313e-10	57.0404	1.0488e-10	57.064	5.2773e-10
57.1462	5.313e-10	57.1043	1.196e-10	57.1278	5.2185e-10
57.2099	5.2578e-10	57.1681	1.8032e-10	57.1919	5.2185e-10
57.2738	5.2854e-10	57.2317	2.3736e-10	57.2558	5.3508e-10
57.3377	5.2716e-10	57.2955	4.6756e-10	57.3197	5.3655e-10
57.4016	5.244e-10	57.3595	4.8412e-10	57.3835	5.2773e-10
57.4669	5.3268e-10	57.4234	4.878e-10	57.4472	5.2626e-10
57.5308	5.382e-10	57.4872	5.2092e-10	57.5111	5.3067e-10
57.5946	5.3682e-10	57.551	5.1356e-10	57.5749	5.3214e-10
57.661	5.451e-10	57.6148	5.1908e-10	57.6387	5.4243e-10
57.7432	5.3544e-10	57.6978	5.246e-10	57.7282	5.3508e-10
57.807	5.3544e-10	57.7616	5.3932e-10	57.792	5.3067e-10
57.8708	5.2716e-10	57.8255	5.3012e-10	57.8558	5.2773e-10
57.9366	5.2302e-10	57.8893	5.4116e-10	57.92	5.2185e-10
58.0004	5.3406e-10	57.9531	5.3932e-10	57.9838	5.3361e-10
58.0642	5.3544e-10	58.0171	5.3748e-10	58.0476	5.3214e-10
58.128	5.3958e-10	58.0809	5.3564e-10	58.1116	5.3655e-10
58.1918	5.2992e-10	58.1448	5.3748e-10	58.1754	5.4096e-10
58.2555	5.2854e-10	58.2092	5.3748e-10	58.2392	5.3949e-10
58.3194	5.4234e-10	58.273	5.3196e-10	58.3031	5.4978e-10
58.3833	5.3958e-10	58.337	5.3932e-10	58.3672	5.3508e-10
58.4471	5.451e-10	58.4007	5.3748e-10	58.431	5.3508e-10
58.5109	5.2992e-10	58.4645	5.3564e-10	58.4949	5.3949e-10
58.5748	5.2854e-10	58.5283	5.3748e-10	58.5588	5.439e-10
58.6389	5.2578e-10	58.5948	5.4116e-10	58.6226	5.292e-10
58.7027	5.244e-10	58.6606	5.4484e-10	58.6864	5.3949e-10
58.7666	5.2992e-10	58.7244	5.4668e-10	58.7503	5.2626e-10
58.8304	5.2302e-10	58.7882	5.4852e-10	58.8141	5.3802e-10
58.8941	5.2716e-10	58.8519	5.3748e-10	58.8779	5.3655e-10
58.958	5.3268e-10	58.9157	5.4116e-10	58.9424	5.292e-10
59.0218	5.2992e-10	58.9795	5.3932e-10	59.0063	5.3361e-10
59.0857	5.3544e-10	59.0434	5.3748e-10	59.0701	5.3508e-10
59.1502	5.3268e-10	59.1072	5.3012e-10	59.1353	5.3508e-10
59.2141	5.3268e-10	59.1711	5.4116e-10	59.2012	5.439e-10
59.3006	5.3406e-10	59.2604	5.43e-10	59.2833	5.2773e-10
59.3645	5.3682e-10	59.3242	5.4668e-10	59.3472	5.292e-10
59.4283	5.2026e-10	59.388	5.5404e-10	59.4116	5.2332e-10
59.4922	5.1612e-10	59.4518	5.43e-10	59.4755	5.3361e-10
59.5561	5.2302e-10	59.5161	5.43e-10	59.5393	5.3067e-10
59.62	5.2992e-10	59.5799	5.3932e-10	59.6039	5.3214e-10
59.6839	5.313e-10	59.6452	5.3748e-10	59.6677	5.4096e-10
59.7476	5.3268e-10	59.7106	5.3932e-10	59.7314	5.3949e-10
59.8114	5.3544e-10	59.7744	5.338e-10	59.7953	5.3655e-10
59.8753	5.313e-10	59.8384	5.3196e-10	59.8591	5.3949e-10
59.9392	5.382e-10	59.9022	5.3748e-10	59.9228	5.4243e-10
60.003	5.3544e-10	59.9659	5.3748e-10	59.9867	5.4243e-10
60.0671	5.313e-10	60.0297	5.3748e-10	60.0506	5.3508e-10
60.1309	5.3268e-10	60.0937	5.5036e-10	60.1144	5.3361e-10
60.1962	5.2992e-10	60.1575	5.3932e-10	60.1781	5.3949e-10
60.26	5.2992e-10	60.2213	5.3932e-10	60.242	5.292e-10
60.3238	5.2578e-10	60.2852	5.3748e-10	60.306	5.3067e-10
60.3877	5.244e-10	60.3491	5.3748e-10	60.3698	5.3655e-10
60.4515	5.313e-10	60.4129	5.3196e-10	60.4335	5.2626e-10
60.5153	5.2716e-10	60.4766	5.3196e-10	60.4982	5.292e-10
60.5791	5.3406e-10	60.5405	5.3564e-10	60.5619	5.3508e-10
60.6431	5.382e-10	60.6043	5.3196e-10	60.6257	5.3067e-10
60.7068	5.4096e-10	60.668	5.3012e-10	60.6896	5.2773e-10
60.7711	5.3682e-10	60.7322	5.2276e-10	60.7534	5.3214e-10
60.8615	5.3958e-10	60.8032	5.246e-10	60.8427	5.2479e-10
60.9257	5.2716e-10	60.8669	5.2644e-10	60.9072	5.3214e-10
60.9905	5.313e-10	60.9309	5.3196e-10	60.9711	5.2773e-10
61.0558	5.2578e-10	60.9947	5.2644e-10	61.0351	5.2773e-10
61.1197	5.3406e-10	61.0585	5.3196e-10	61.0987	5.2479e-10
61.1842	5.3682e-10	61.1224	5.3012e-10	61.1625	5.2626e-10
61.2479	5.2854e-10	61.1863	5.3748e-10	61.2264	5.3361e-10
61.3118	5.2578e-10	61.2501	5.3748e-10	61.29	5.3214e-10
61.3758	5.2854e-10	61.314	5.3012e-10	61.3539	5.3802e-10
61.4396	5.3682e-10	61.3778	5.338e-10	61.4177	5.3508e-10
61.5034	5.382e-10	61.4417	5.246e-10	61.4815	5.4096e-10
61.5672	5.4786e-10	61.5061	5.3196e-10	61.5454	5.3361e-10
61.631	5.4234e-10	61.57	5.2828e-10	61.6091	5.3214e-10
61.6949	5.382e-10	61.6338	5.246e-10	61.6729	5.292e-10
61.7587	5.3406e-10	61.6976	5.2276e-10	61.7368	5.3361e-10
61.8226	5.3682e-10	61.7614	5.2276e-10	61.8006	5.2626e-10
61.8864	5.3544e-10	61.8253	5.3196e-10	61.8644	5.2479e-10
61.9502	5.3544e-10	61.8889	5.3012e-10	61.9283	5.2773e-10
62.014	5.3682e-10	61.9527	5.2828e-10	61.9922	5.2332e-10
62.0779	5.3958e-10	62.0165	5.3748e-10	62.056	5.2332e-10
62.1416	5.3682e-10	62.0804	5.4116e-10	62.1197	5.2626e-10
62.2054	5.382e-10	62.1442	5.3012e-10	62.1844	5.3214e-10
62.27	5.3958e-10	62.2081	5.3564e-10	62.2482	5.3361e-10
62.3338	5.3958e-10	62.2725	5.3748e-10	62.312	5.3508e-10
62.4183	5.3544e-10	62.3647	5.2644e-10	62.4024	5.3361e-10
62.4821	5.3544e-10	62.4286	5.3012e-10	62.4664	5.3214e-10
62.546	5.3958e-10	62.4944	5.3564e-10	62.5308	5.3067e-10
62.6099	5.2992e-10	62.5597	5.338e-10	62.5947	5.2773e-10
62.6741	5.2992e-10	62.6235	5.4668e-10	62.6585	5.2332e-10
62.7379	5.2992e-10	62.6874	5.3748e-10	62.7223	5.2185e-10
62.8017	5.3544e-10	62.7515	5.2828e-10	62.7861	5.2626e-10
62.8656	5.3268e-10	62.8156	5.338e-10	62.8504	5.292e-10
62.9297	5.3268e-10	62.8794	5.2828e-10	62.9144	5.292e-10
62.9943	5.3958e-10	62.9432	5.2644e-10	62.9783	5.2773e-10
63.0581	5.3544e-10	63.007	5.2828e-10	63.0421	5.3067e-10
63.122	5.3958e-10	63.0708	5.2644e-10	63.106	5.3361e-10
63.1858	5.382e-10	63.1348	5.2828e-10	63.1697	5.3067e-10
63.2496	5.3544e-10	63.1987	5.2644e-10	63.2342	5.3214e-10
63.3134	5.3406e-10	63.2625	5.2644e-10	63.2981	5.3361e-10
63.3772	5.4234e-10	63.3263	5.3196e-10	63.3618	5.2332e-10
63.4411	5.3544e-10	63.3901	5.3564e-10	63.4263	5.2185e-10
63.5054	5.3406e-10	63.4539	5.338e-10	63.4901	5.2332e-10
63.5692	5.4096e-10	63.5177	5.3012e-10	63.5539	5.1303e-10
63.6331	5.2992e-10	63.5816	5.3748e-10	63.6177	5.1744e-10
63.6969	5.4234e-10	63.6454	5.338e-10	63.6815	5.2038e-10
63.7608	5.2716e-10	63.7091	5.3932e-10	63.7456	5.2038e-10
63.8246	5.313e-10	63.7738	5.3748e-10	63.8094	5.1891e-10
63.8891	5.2992e-10	63.8376	5.3196e-10	63.8733	5.2626e-10
63.9778	5.3268e-10	63.9217	5.2644e-10	63.9605	5.2185e-10
64.0416	5.4234e-10	63.9856	5.3564e-10	64.0244	5.2479e-10
64.1054	5.3406e-10	64.0498	5.2644e-10	64.0882	5.2332e-10
64.1693	5.3268e-10	64.1136	5.3196e-10	64.1521	5.2332e-10
64.2331	5.3268e-10	64.1782	5.3932e-10	64.216	5.2038e-10
64.297	5.3958e-10	64.242	5.3748e-10	64.2799	5.2038e-10
64.361	5.451e-10	64.306	5.43e-10	64.3436	5.1891e-10
64.4248	5.4372e-10	64.3712	5.3932e-10	64.4074	5.2479e-10
64.4893	5.313e-10	64.435	5.338e-10	64.4716	5.2773e-10
64.5531	5.3544e-10	64.4987	5.3012e-10	64.5353	5.3067e-10
64.617	5.3958e-10	64.564	5.338e-10	64.5991	5.2332e-10
64.6808	5.4096e-10	64.6298	5.3748e-10	64.6629	5.2773e-10
64.7465	5.3682e-10	64.6936	5.3012e-10	64.7268	5.3508e-10
64.8103	5.3406e-10	64.7575	5.2276e-10	64.7905	5.292e-10
64.8741	5.3958e-10	64.8214	5.2644e-10	64.8549	5.2479e-10
64.9378	5.313e-10	64.8851	5.2828e-10	64.9187	5.2479e-10
65.0017	5.2716e-10	64.9489	5.3012e-10	64.9825	5.3508e-10
65.0655	5.313e-10	65.0129	5.3196e-10	65.0463	5.3067e-10
65.1293	5.2578e-10	65.0767	5.4116e-10	65.1115	5.3067e-10
65.1932	5.2854e-10	65.1404	5.3196e-10	65.1753	5.3067e-10
65.2569	5.2854e-10	65.2043	5.43e-10	65.2392	5.292e-10
65.3207	5.3406e-10	65.2682	5.4484e-10	65.3037	5.2332e-10
65.3846	5.2854e-10	65.3318	5.43e-10	65.3675	5.2038e-10
65.4484	5.2992e-10	65.3957	5.4484e-10	65.4313	4.2042e-10
65.5399	5.244e-10	65.4829	5.3012e-10	65.5632	3.6309e-10
65.6038	5.2302e-10	65.5467	5.3932e-10	65.6271	2.7783e-10
65.6676	5.2578e-10	65.6106	5.338e-10	65.6918	2.9841e-10
65.7314	5.2992e-10	65.6745	5.3932e-10	65.7557	2.499e-10
65.7952	5.382e-10	65.7382	5.338e-10	65.8196	1.6758e-10
65.8592	5.3268e-10	65.8023	5.3012e-10	65.8852	1.6464e-10
65.9231	5.3268e-10	65.866	5.3564e-10	65.951	1.3818e-10
65.987	5.3544e-10	65.9297	5.4116e-10	66.0148	1.764e-10
66.0509	5.3682e-10	65.9935	5.3196e-10	66.0785	1.3524e-10
66.1148	5.3682e-10	66.0573	5.338e-10	66.1423	9.261e-11
66.1785	5.3958e-10	66.1218	5.3564e-10	66.2061	1.7493e-10
66.2429	5.3544e-10	66.1857	5.3564e-10	66.27	1.3965e-10
66.3067	5.382e-10	66.2495	5.3748e-10	66.3337	1.2642e-10
66.3704	5.2716e-10	66.3133	5.338e-10	66.3975	1.2495e-10
66.4342	5.2854e-10	66.3771	5.2828e-10	66.4613	1.4112e-10
66.4981	5.2302e-10	66.4409	5.3564e-10	66.525	1.0731e-10
66.5619	5.2302e-10	66.5048	5.3012e-10	66.5889	1.176e-10
66.6291	5.313e-10	66.5691	5.2276e-10	66.6527	1.2789e-10
66.6944	5.313e-10	66.6329	5.2828e-10	66.7165	1.2348e-10
66.7582	5.3406e-10	66.6968	5.3564e-10	66.7839	1.2201e-10
66.8223	5.3268e-10	66.7606	5.3564e-10	66.8502	1.2054e-10
66.8861	5.2992e-10	66.8244	5.3564e-10	66.9141	1.1613e-10
66.9499	5.3544e-10	66.8881	5.338e-10	66.9779	1.1172e-10
67.0139	5.4234e-10	66.9519	5.2644e-10	67.0416	1.1466e-10
67.1456	5.3958e-10	67.0413	5.246e-10	67.1207	1.2495e-10
67.2094	5.382e-10	67.1052	5.2092e-10	67.1851	1.1172e-10
67.2737	5.3268e-10	67.1691	5.3012e-10	67.249	1.2054e-10
67.3375	5.3544e-10	67.2329	5.3196e-10	67.313	1.2201e-10
67.4015	5.2716e-10	67.2971	5.338e-10	67.3769	1.1907e-10
67.4652	5.2302e-10	67.3609	5.3196e-10	67.4407	1.1907e-10
67.529	5.244e-10	67.4247	5.3564e-10	67.5044	1.1466e-10
67.5928	5.3682e-10	67.4885	5.3748e-10	67.5683	1.1319e-10
67.6565	5.382e-10	67.553	5.338e-10	67.6322	1.0731e-10
67.7204	5.3268e-10	67.6168	5.246e-10	67.696	1.1172e-10
67.7842	5.382e-10	67.6806	5.154e-10	67.7597	1.0878e-10
67.8484	5.3958e-10	67.7451	5.1908e-10	67.8243	1.0878e-10
67.9124	5.4234e-10	67.8089	5.1908e-10	67.8881	1.1466e-10
67.9762	5.3958e-10	67.8727	5.2276e-10	67.9519	1.1466e-10
68.04	5.037e-10	67.9366	5.2092e-10	68.0165	1.1613e-10
68.1046	2.277e-10	68.0004	5.1172e-10	68.0803	1.1907e-10
68.1683	2.8152e-10	68.0641	5.1908e-10	68.1441	1.176e-10
68.2321	2.0562e-10	68.128	5.2092e-10	68.2088	1.1907e-10
68.2973	2.1666e-10	68.1919	5.2828e-10	68.2727	1.1466e-10
68.3611	1.7526e-10	68.2556	5.2644e-10	68.3365	1.176e-10
68.4249	1.587e-10	68.3195	5.2092e-10	68.4036	1.176e-10
68.4888	1.587e-10	68.3834	5.3196e-10	68.469	1.1319e-10
68.5526	1.4904e-10	68.4472	5.3196e-10	68.5329	1.1319e-10
68.6164	1.449e-10	68.511	5.3564e-10	68.5966	1.1025e-10
68.7109	1.38e-10	68.6032	5.3748e-10	68.6865	1.2201e-10
68.7747	1.3248e-10	68.667	5.3012e-10	68.7503	1.2201e-10
68.8385	1.311e-10	68.7308	5.3012e-10	68.8147	1.2054e-10
68.9026	1.2006e-10	68.7948	5.3564e-10	68.8786	1.1466e-10
68.9665	1.1868e-10	68.8587	5.338e-10	68.9423	1.176e-10
69.0303	1.2144e-10	68.9226	5.246e-10	69.0062	1.0878e-10
69.0942	1.2282e-10	68.9865	5.3012e-10	69.07	1.1172e-10
69.1581	1.1868e-10	69.0503	5.2828e-10	69.1338	1.0878e-10
69.2219	1.173e-10	69.1147	5.3012e-10	69.1976	1.0584e-10
69.2873	1.2006e-10	69.1786	4.6756e-10	69.2623	1.0878e-10
69.3511	1.173e-10	69.2424	4.234e-10	69.3261	1.0878e-10
69.4149	1.2006e-10	69.3062	3.6636e-10	69.3899	1.1025e-10
69.4806	1.1868e-10	69.3701	2.5024e-10	69.4548	1.1466e-10
69.5464	1.104e-10	69.4339	1.6192e-10	69.5205	1.1466e-10
69.6102	1.0764e-10	69.4977	1.7112e-10	69.5843	1.2201e-10
69.674	1.0488e-10	69.5614	1.6744e-10	69.6485	1.1319e-10
69.7377	1.0212e-10	69.6252	1.5456e-10	69.7123	1.176e-10
69.8015	1.0212e-10	69.6889	1.5456e-10	69.7761	1.1466e-10
69.8651	9.936e-11	69.7527	1.3984e-10	69.8397	1.1466e-10
69.929	9.798e-11	69.8165	1.3984e-10	69.9036	1.1025e-10
69.9929	1.0902e-10	69.8803	1.3432e-10	69.9674	1.1172e-10
70.0567	1.0488e-10	69.9442	1.288e-10	70.0316	1.1172e-10
70.1205	1.0212e-10	70.008	1.3064e-10	70.0955	1.0437e-10
70.1844	1.0488e-10	70.0717	1.1776e-10	70.1593	9.996e-11
70.2758	9.936e-11	70.1648	1.1776e-10	70.2472	1.176e-10
70.3397	1.0074e-10	70.2287	1.1408e-10	70.3117	1.1466e-10
70.4037	9.66e-11	70.2925	1.1776e-10	70.3755	1.176e-10
70.4704	1.0212e-10	70.3562	1.1592e-10	70.4394	1.1466e-10
70.5358	9.936e-11	70.42	1.1592e-10	70.5033	1.0878e-10
70.5996	1.035e-10	70.4838	1.196e-10	70.5671	1.0731e-10
70.6635	9.936e-11	70.5475	1.1408e-10	70.6309	1.0878e-10
70.7272	1.0074e-10	70.6113	1.1592e-10	70.6947	1.1172e-10
70.7911	1.0488e-10	70.675	1.0304e-10	70.7586	1.0878e-10
70.8548	1.0626e-10	70.7387	1.1408e-10	70.8224	1.1172e-10
70.9186	1.0488e-10	70.8026	1.104e-10	70.8862	1.1025e-10
70.9825	1.0212e-10	70.8664	1.0672e-10	70.9501	1.1319e-10
71.0464	1.035e-10	70.9301	1.0672e-10	71.0139	1.1319e-10
71.1103	1.035e-10	70.994	1.1224e-10	71.0777	1.1172e-10
71.1741	1.0212e-10	71.0579	1.012e-10	71.1415	1.1025e-10
71.238	9.66e-11	71.1216	1.0488e-10	71.2054	1.1172e-10
71.3017	9.246e-11	71.1854	9.936e-11	71.2693	1.1466e-10
71.3656	8.97e-11	71.2496	1.0672e-10	71.3338	1.1613e-10
71.4294	9.66e-11	71.3134	1.012e-10	71.3979	1.1319e-10
71.4932	9.798e-11	71.3779	1.0304e-10	71.4619	1.0878e-10
71.5571	1.0212e-10	71.4419	1.0672e-10	71.5258	1.0878e-10
71.6208	1.0074e-10	71.5056	9.568e-11	71.5913	1.1025e-10
71.6846	9.798e-11	71.571	1.012e-10	71.6551	1.1025e-10
71.7484	1.035e-10	71.6348	9.936e-11	71.7189	1.0584e-10
71.8344	9.522e-11	71.7628	9.936e-11	71.8114	1.1907e-10
71.8984	9.798e-11	71.8268	1.012e-10	71.8752	1.0878e-10
71.9622	9.522e-11	71.8905	9.936e-11	71.9396	1.1025e-10
72.0261	9.384e-11	71.9545	1.012e-10	72.0035	1.0584e-10
72.0899	9.936e-11	72.0183	9.752e-11	72.0673	1.0731e-10
72.1537	9.936e-11	72.0822	9.752e-11	72.1311	1.0143e-10
72.2175	1.0212e-10	72.146	9.2e-11	72.195	1.0584e-10
72.2813	1.0074e-10	72.2099	1.012e-10	72.2588	1.0584e-10
72.3452	9.936e-11	72.2738	1.0488e-10	72.3227	1.0437e-10
72.4094	1.0626e-10	72.3376	9.936e-11	72.3865	1.0731e-10
72.4729	1.035e-10	72.4014	1.012e-10	72.4502	1.0878e-10
72.5369	1.0488e-10	72.4654	9.752e-11	72.514	1.1172e-10
72.6008	1.0488e-10	72.5291	9.568e-11	72.5777	1.0731e-10
72.6646	1.035e-10	72.5929	1.0672e-10	72.6421	1.1172e-10
72.7283	9.936e-11	72.6568	9.568e-11	72.7059	1.1172e-10
72.793	1.0074e-10	72.7206	9.568e-11	72.7698	1.1172e-10
72.8568	9.936e-11	72.7844	9.936e-11	72.8341	1.1613e-10
72.9206	9.936e-11	72.8482	1.012e-10	72.898	1.1025e-10
72.9842	9.798e-11	72.9121	9.752e-11	72.9621	1.0878e-10
73.0481	9.108e-11	72.9759	9.752e-11	73.0261	1.1319e-10
73.1119	9.936e-11	73.0396	1.012e-10	73.0899	1.1319e-10
73.1758	9.936e-11	73.1041	1.0488e-10	73.1538	1.0731e-10
73.2397	1.0074e-10	73.168	1.012e-10	73.2176	1.0731e-10
73.3035	1.035e-10	73.2318	1.0304e-10	73.282	1.0584e-10
73.3993	1.0212e-10	73.3277	1.0304e-10	73.3723	1.1907e-10
73.463	9.108e-11	73.3915	9.936e-11	73.4362	1.1466e-10
73.5267	9.246e-11	73.4554	1.0304e-10	73.5	1.0731e-10
73.5906	9.936e-11	73.5194	9.568e-11	73.5639	1.1025e-10
73.6544	1.0212e-10	73.5831	1.0488e-10	73.6277	1.0878e-10
73.7182	1.0212e-10	73.6476	9.936e-11	73.6916	1.0878e-10
73.7821	1.0074e-10	73.7115	1.0488e-10	73.7554	1.0584e-10
73.846	1.0212e-10	73.7752	1.0488e-10	73.8191	1.0437e-10
73.9097	1.0212e-10	73.8391	1.0488e-10	73.8834	1.0437e-10
73.9742	1.0074e-10	73.903	1.0488e-10	73.9473	1.1025e-10
74.0381	9.936e-11	73.9668	1.0488e-10	74.011	1.0584e-10
74.1019	1.0074e-10	74.0305	1.0304e-10	74.0748	1.029e-10
74.1657	1.0074e-10	74.0944	1.1224e-10	74.1394	1.1613e-10
74.2295	1.0488e-10	74.1583	1.0488e-10	74.2031	1.1172e-10
74.2934	9.936e-11	74.2246	1.0672e-10	74.267	1.1466e-10
74.3577	9.66e-11	74.2898	1.012e-10	74.3316	1.176e-10
74.4216	9.66e-11	74.3537	1.0856e-10	74.3954	1.1613e-10
74.4854	9.522e-11	74.4174	1.0488e-10	74.4592	1.1613e-10
74.5491	9.936e-11	74.4811	1.0672e-10	74.5231	1.1907e-10
74.6128	1.0074e-10	74.5451	1.0672e-10	74.5869	1.1025e-10
74.6767	1.035e-10	74.6088	1.0856e-10	74.6506	1.1025e-10
74.7405	1.0764e-10	74.6726	1.0304e-10	74.7146	1.1172e-10
74.8051	1.0764e-10	74.7365	1.0672e-10	74.7785	1.0878e-10
74.869	1.0764e-10	74.8003	1.0488e-10	74.8423	1.1025e-10
74.956	1.0074e-10	74.894	1.0856e-10	74.9374	1.2054e-10
75.0203	9.936e-11	74.9578	1.012e-10	75.0017	1.1172e-10
75.0841	9.936e-11	75.0221	1.0304e-10	75.0655	1.1613e-10
75.1505	1.0212e-10	75.086	1.012e-10	75.1295	1.1172e-10
75.2164	1.0626e-10	75.1498	1.0304e-10	75.1932	1.0878e-10
75.2802	1.0764e-10	75.2137	1.0488e-10	75.2572	1.1025e-10
75.344	9.936e-11	75.2782	1.0304e-10	75.3211	1.0878e-10
75.4077	1.0074e-10	75.3421	1.0672e-10	75.385	1.029e-10
75.4715	1.0212e-10	75.4061	1.0672e-10	75.4488	1.0584e-10
75.5353	1.0488e-10	75.4709	1.0304e-10	75.5126	1.0878e-10
75.5992	9.936e-11	75.5347	1.0672e-10	75.5771	1.1172e-10
75.663	1.0074e-10	75.5985	1.0488e-10	75.641	1.1025e-10
75.7268	9.936e-11	75.6624	1.1224e-10	75.7047	1.1319e-10
75.7907	9.936e-11	75.7262	1.1224e-10	75.7694	2.8665e-10
75.8545	1.0074e-10	75.79	1.0672e-10	75.8332	3.5574e-10
75.9182	1.0212e-10	75.8539	1.0488e-10	75.897	4.4541e-10
75.9821	9.522e-11	75.9177	1.0672e-10	75.9609	4.116e-10
76.046	9.798e-11	75.9815	1.0856e-10	76.0247	5.145e-10
76.1097	1.035e-10	76.0454	1.0488e-10	76.0886	4.9539e-10
76.1743	9.936e-11	76.1096	1.0488e-10	76.1525	4.8216e-10
76.2382	1.0488e-10	76.1734	1.0304e-10	76.2163	5.4243e-10
76.3019	1.0212e-10	76.2374	1.0488e-10	76.2802	4.7187e-10
76.3658	1.104e-10	76.3012	1.0488e-10	76.3446	5.2332e-10
76.4297	1.0902e-10	76.3652	1.0488e-10	76.4084	5.0568e-10
76.5214	9.384e-11	76.4559	9.936e-11	76.4945	5.2479e-10
76.5858	9.66e-11	76.5198	1.0856e-10	76.5591	5.2479e-10
76.6499	9.936e-11	76.5836	9.752e-11	76.623	5.145e-10
76.7137	9.522e-11	76.6475	1.0304e-10	76.6869	5.1891e-10
76.7776	1.0488e-10	76.7113	1.0672e-10	76.7506	5.3802e-10
76.8415	1.0212e-10	76.7751	1.0304e-10	76.8145	5.3508e-10
76.9052	1.0764e-10	76.8392	1.1408e-10	76.8783	5.3361e-10
76.9697	1.0488e-10	76.903	1.0488e-10	76.9421	5.3214e-10
77.0337	1.0626e-10	76.9668	1.0672e-10	77.006	5.3361e-10
77.1004	1.0212e-10	77.0306	1.0488e-10	77.0703	5.3067e-10
77.1663	9.936e-11	77.0945	1.104e-10	77.1341	5.3655e-10
77.23	9.936e-11	77.1583	1.0488e-10	77.198	5.3655e-10
77.2938	1.0212e-10	77.2244	1.0856e-10	77.262	5.3949e-10
77.3576	9.66e-11	77.2897	1.0488e-10	77.326	5.3508e-10
77.4213	9.798e-11	77.3535	1.012e-10	77.3897	5.4537e-10
77.4851	9.66e-11	77.4172	1.0304e-10	77.4543	5.4243e-10
77.549	9.798e-11	77.4811	1.0488e-10	77.5183	5.439e-10
77.6128	1.0626e-10	77.5449	1.0856e-10	77.5821	5.3655e-10
77.6765	9.936e-11	77.6086	1.0856e-10	77.6466	5.3802e-10
77.7404	9.246e-11	77.6725	1.0488e-10	77.7105	5.3214e-10
77.8041	9.936e-11	77.7364	1.104e-10	77.7742	5.3802e-10
77.8679	1.0488e-10	77.8001	1.1408e-10	77.838	5.3214e-10
77.9319	1.0212e-10	77.8641	1.1224e-10	77.9018	5.3949e-10
77.9959	9.522e-11	77.9279	1.1592e-10	77.9656	5.2332e-10
78.0888	2.3184e-10	78.0155	1.0856e-10	78.0588	5.4096e-10
78.1526	3.4224e-10	78.0792	1.0304e-10	78.1231	5.3067e-10
78.2164	4.9542e-10	78.143	1.104e-10	78.1869	5.3067e-10
78.2803	3.6432e-10	78.2076	1.104e-10	78.2508	5.3508e-10
78.3442	4.2504e-10	78.2714	1.012e-10	78.3147	5.3214e-10
78.4078	5.0508e-10	78.3351	1.0672e-10	78.3784	5.2773e-10
78.4716	5.1888e-10	78.3991	1.0856e-10	78.4422	5.2626e-10
78.5354	5.2164e-10	78.4629	1.0488e-10	78.5061	5.3067e-10
78.6006	5.2302e-10	78.5266	1.0672e-10	78.5728	5.2479e-10
78.6659	5.1888e-10	78.5917	1.0856e-10	78.6366	5.3214e-10
78.7296	5.2716e-10	78.6555	9.568e-11	78.7005	5.292e-10
78.7934	5.3406e-10	78.7193	1.0856e-10	78.7643	5.3361e-10
78.8575	5.313e-10	78.7842	1.0672e-10	78.8281	5.3655e-10
78.9214	5.3406e-10	78.85	9.936e-11	78.8919	5.3214e-10
78.9851	5.3406e-10	78.9138	1.012e-10	78.9558	5.292e-10
79.049	5.3682e-10	78.9776	1.012e-10	79.0198	5.3214e-10
79.1128	5.3682e-10	79.0413	9.936e-11	79.0851	5.3361e-10
79.1766	5.4648e-10	79.1051	9.936e-11	79.1509	5.292e-10
79.2404	5.451e-10	79.1687	1.0488e-10	79.2147	5.2626e-10
79.3042	5.4096e-10	79.2326	9.752e-11	79.2785	5.3655e-10
79.368	5.451e-10	79.2964	1.012e-10	79.3422	5.2332e-10
79.4319	5.4372e-10	79.3604	1.0488e-10	79.4061	5.2038e-10
79.496	5.4372e-10	79.4243	1.0488e-10	79.4698	5.2332e-10
79.5598	5.3406e-10	79.4881	9.936e-11	79.5336	5.2773e-10
79.6484	5.3544e-10	79.5731	1.0672e-10	79.6169	5.3067e-10
79.7122	5.3682e-10	79.6369	1.104e-10	79.684	5.3361e-10
79.7759	5.4096e-10	79.7007	1.0488e-10	79.7498	5.2332e-10
79.8399	5.3406e-10	79.7654	1.0488e-10	79.8137	5.2479e-10
79.9037	5.3682e-10	79.8293	1.0488e-10	79.8775	5.1891e-10
79.9675	5.4096e-10	79.8931	1.0488e-10	79.942	5.2332e-10
80.0316	5.382e-10	79.9569	1.012e-10	80.0059	5.145e-10
80.0955	5.3958e-10	80.0207	9.752e-11	80.0696	5.1597e-10
80.1593	5.3682e-10	80.0845	1.104e-10	80.1335	5.1597e-10
80.2232	5.3268e-10	80.1483	1.012e-10	80.1973	5.2185e-10
80.287	5.3544e-10	80.2129	1.0672e-10	80.2611	5.2479e-10
80.3508	5.4648e-10	80.2772	9.752e-11	80.325	5.2626e-10
80.4144	5.3958e-10	80.341	1.1408e-10	80.3888	5.2332e-10
80.4782	5.3406e-10	80.4048	9.936e-11	80.4526	5.2185e-10
80.5421	5.2992e-10	80.4686	1.0488e-10	80.5165	5.3067e-10
80.6092	5.4234e-10	80.5324	1.0304e-10	80.5807	5.2479e-10
80.6745	5.4234e-10	80.5971	1.0488e-10	80.6444	5.3067e-10
80.7383	5.382e-10	80.6608	9.2e-11	80.7083	5.2185e-10
80.8021	5.382e-10	80.7249	1.0488e-10	80.7721	5.1744e-10
80.8667	5.3406e-10	80.7885	9.568e-11	80.8359	5.2185e-10
80.9307	5.3406e-10	80.8525	9.936e-11	80.8997	5.2038e-10
80.995	5.3406e-10	80.9163	1.0304e-10	80.9642	5.1744e-10
81.0588	5.2716e-10	80.9805	1.0488e-10	81.028	5.1597e-10
81.1226	5.3268e-10	81.0443	1.0488e-10	81.0918	5.1744e-10
81.2102	5.2716e-10	81.1176	1.2144e-10	81.1801	5.1744e-10
81.2761	5.3406e-10	81.1845	2.0424e-10	81.2439	5.2332e-10
81.3399	5.3268e-10	81.2504	2.1528e-10	81.3078	5.1597e-10
81.4038	5.3682e-10	81.3143	4.7308e-10	81.3717	5.0862e-10
81.4675	5.4234e-10	81.3783	4.51e-10	81.4355	5.1156e-10
81.5313	5.3958e-10	81.442	5.1908e-10	81.4993	5.0568e-10
81.5949	5.3406e-10	81.5058	5.4116e-10	81.5629	5.1009e-10
81.6588	5.3406e-10	81.5729	5.3932e-10	81.6268	5.0274e-10
81.7226	5.3268e-10	81.6378	5.4852e-10	81.6906	5.1303e-10
81.7863	5.313e-10	81.7016	5.522e-10	81.7544	5.1009e-10
81.8502	5.2992e-10	81.7653	5.6508e-10	81.819	5.1156e-10
81.914	5.244e-10	81.8292	5.614e-10	81.8828	5.1744e-10
81.9778	5.2026e-10	81.893	5.5404e-10	81.9465	5.1303e-10
82.0416	5.2716e-10	81.9568	5.6324e-10	82.0119	5.1303e-10
82.106	5.2302e-10	82.0206	5.614e-10	82.0756	5.1891e-10
82.1697	5.2992e-10	82.0845	5.5772e-10	82.1395	5.2332e-10
82.2336	5.2164e-10	82.1483	5.5588e-10	82.2034	5.1891e-10
82.2975	5.313e-10	82.2121	5.5404e-10	82.2672	5.1156e-10
82.3613	5.2992e-10	82.2759	5.522e-10	82.331	5.0862e-10
82.4253	5.2992e-10	82.3398	5.522e-10	82.3949	5.1009e-10
82.4898	5.2164e-10	82.4042	5.5404e-10	82.4588	5.1009e-10
82.5536	5.2164e-10	82.4681	5.5036e-10	82.5226	5.1891e-10
82.6203	5.2302e-10	82.5319	5.5036e-10	82.5864	5.0715e-10
82.6861	5.2026e-10	82.5958	5.4484e-10	82.6503	5.1156e-10
82.7695	5.2992e-10	82.6811	5.4668e-10	82.7384	5.2038e-10
82.8334	5.2578e-10	82.745	5.3932e-10	82.8022	5.2479e-10
82.8973	5.2302e-10	82.8094	5.4668e-10	82.8661	5.1156e-10
82.9613	5.244e-10	82.8732	5.3932e-10	82.93	5.145e-10
83.0251	5.3268e-10	82.937	5.3932e-10	82.9939	5.1303e-10
83.0896	5.244e-10	83.0015	5.43e-10	83.0577	5.0862e-10
83.1535	5.2578e-10	83.0653	5.4116e-10	83.1215	5.1009e-10
83.2202	5.2164e-10	83.1291	5.4484e-10	83.1858	5.0127e-10
83.286	5.244e-10	83.1944	5.5404e-10	83.2496	4.998e-10
83.3498	5.2854e-10	83.2602	5.4668e-10	83.3135	4.9539e-10
83.4139	5.1474e-10	83.324	5.4484e-10	83.3775	4.998e-10
83.4778	5.175e-10	83.3879	5.4484e-10	83.4413	5.0127e-10
83.5415	5.2026e-10	83.4517	5.3748e-10	83.5053	5.0421e-10
83.6051	5.2302e-10	83.5155	5.522e-10	83.5695	5.0715e-10
83.669	5.2164e-10	83.5791	5.3932e-10	83.6341	5.1597e-10
83.7328	5.2716e-10	83.643	5.4116e-10	83.6979	5.1744e-10
83.7966	5.2302e-10	83.7068	5.4484e-10	83.7617	5.1744e-10
83.8604	5.244e-10	83.7706	5.4668e-10	83.8255	5.1597e-10
83.9245	5.2164e-10	83.8345	5.43e-10	83.8894	5.1303e-10
83.9882	5.2992e-10	83.8984	5.3932e-10	83.9532	5.1744e-10
84.0521	5.2992e-10	83.9622	5.43e-10	84.0178	5.1009e-10
84.1159	5.244e-10	84.026	5.4484e-10	84.0817	5.1303e-10
84.1798	5.2578e-10	84.0898	5.43e-10	84.1455	5.0274e-10
84.2436	5.2854e-10	84.1536	5.4668e-10	84.2092	4.9686e-10
84.3275	5.2578e-10	84.243	5.4668e-10	84.2969	5.0862e-10
84.3913	5.3268e-10	84.3067	5.4484e-10	84.3608	5.145e-10
84.4552	5.2164e-10	84.3705	5.3932e-10	84.4246	5.1597e-10
84.5191	5.313e-10	84.4344	5.4484e-10	84.4885	5.1891e-10
84.5835	5.3682e-10	84.4983	5.3932e-10	84.5522	5.1156e-10
84.6474	5.2992e-10	84.5621	5.4668e-10	84.6161	5.0274e-10
84.7113	5.2164e-10	84.6259	5.43e-10	84.6798	5.0568e-10
84.7751	5.2992e-10	84.6898	5.43e-10	84.7443	5.0568e-10
84.8389	5.2302e-10	84.7539	5.3932e-10	84.8082	5.0127e-10
84.9027	5.244e-10	84.8177	5.3932e-10	84.8749	4.9833e-10
84.9667	5.2992e-10	84.8816	5.4116e-10	84.9407	4.998e-10
85.0306	5.244e-10	84.9454	5.4484e-10	85.0045	5.0715e-10
85.0944	5.244e-10	85.0092	5.522e-10	85.0684	5.0862e-10
85.1583	5.2026e-10	85.0727	5.43e-10	85.1321	5.1009e-10
85.2221	5.1888e-10	85.1366	5.5036e-10	85.196	5.1597e-10
85.2859	5.244e-10	85.2004	5.4116e-10	85.2597	5.145e-10
85.3507	5.2992e-10	85.2643	5.3932e-10	85.3235	5.1009e-10
85.416	5.2992e-10	85.3289	5.3564e-10	85.3877	5.1156e-10
85.4799	5.2578e-10	85.3928	5.3012e-10	85.4514	5.1156e-10
85.5436	5.3406e-10	85.4566	5.3012e-10	85.5153	5.0127e-10
85.6073	5.313e-10	85.5213	5.3564e-10	85.5791	5.1156e-10
85.6712	5.3682e-10	85.5851	5.3196e-10	85.6429	5.1303e-10
85.735	5.2992e-10	85.6489	5.3564e-10	85.7068	5.1156e-10
85.7988	5.2992e-10	85.7141	5.338e-10	85.7706	5.0862e-10
85.8904	5.2854e-10	85.806	5.4116e-10	85.8571	5.1597e-10
85.9543	5.2578e-10	85.87	5.43e-10	85.9241	5.2038e-10
86.018	5.2578e-10	85.9338	5.3932e-10	85.9889	5.145e-10
86.0819	5.313e-10	85.9977	5.4116e-10	86.0528	5.145e-10
86.1458	5.313e-10	86.0615	5.43e-10	86.1166	5.145e-10
86.2102	5.2992e-10	86.1253	5.43e-10	86.1812	5.1303e-10
86.2741	5.313e-10	86.1896	5.3932e-10	86.245	5.145e-10
86.3379	5.2716e-10	86.2535	5.3196e-10	86.3089	4.2042e-10
86.4022	5.2992e-10	86.3174	5.4116e-10	86.3728	3.5133e-10
86.4661	5.2854e-10	86.3812	5.3748e-10	86.4366	3.6309e-10
86.5299	5.2026e-10	86.445	5.3564e-10	86.5003	1.9698e-10
86.5937	5.175e-10	86.5096	5.3196e-10	86.5643	1.9992e-10
86.6575	5.2854e-10	86.5734	5.3932e-10	86.6281	2.0727e-10
86.7213	5.1888e-10	86.6373	5.4668e-10	86.6919	1.9404e-10
86.7853	5.2854e-10	86.7012	5.4116e-10	86.7559	1.5876e-10
86.8492	5.3268e-10	86.765	5.338e-10	86.8198	1.2936e-10
86.9129	5.3268e-10	86.8288	5.3748e-10	86.8836	1.9992e-10
86.9769	5.3682e-10	86.8927	5.3564e-10	86.9474	1.5876e-10
87.0408	5.3268e-10	86.9565	5.2828e-10	87.0113	1.6905e-10
87.1045	5.2992e-10	87.0203	5.4116e-10	87.0751	1.4259e-10
87.1692	5.2716e-10	87.085	5.4116e-10	87.1388	1.7493e-10
87.2332	5.2716e-10	87.1489	5.4116e-10	87.2034	1.176e-10
87.297	5.313e-10	87.2127	5.338e-10	87.2675	1.7493e-10
87.361	5.2716e-10	87.2766	5.43e-10	87.3314	1.3818e-10
87.4542	5.313e-10	87.3714	5.3748e-10	87.4231	1.176e-10
87.5179	5.2854e-10	87.4352	5.43e-10	87.4869	1.2936e-10
87.5818	5.313e-10	87.499	5.43e-10	87.5506	1.2936e-10
87.6457	5.3958e-10	87.5635	5.3748e-10	87.6145	1.2642e-10
87.7095	5.3544e-10	87.6273	5.3564e-10	87.6783	1.2348e-10
87.7734	5.3406e-10	87.6944	5.3932e-10	87.7421	1.176e-10
87.8372	5.3682e-10	87.7603	5.4852e-10	87.8059	1.1319e-10
87.9009	5.313e-10	87.824	5.4668e-10	87.8702	1.1172e-10
87.9648	5.2302e-10	87.8878	5.4852e-10	87.9339	1.1907e-10
88.0286	5.2164e-10	87.9517	5.43e-10	87.9976	1.1025e-10
88.0924	5.1888e-10	88.0156	5.43e-10	88.0615	1.176e-10
88.1563	5.2578e-10	88.0793	5.4668e-10	88.1253	1.176e-10
88.2205	5.2578e-10	88.1432	5.3748e-10	88.19	1.2054e-10
88.2843	5.244e-10	88.207	5.338e-10	88.2539	1.176e-10
88.3481	5.2716e-10	88.2709	5.338e-10	88.3178	1.0878e-10
88.4125	5.2992e-10	88.3348	5.3748e-10	88.3845	1.2495e-10
88.4763	5.2992e-10	88.3987	5.3564e-10	88.4509	1.1613e-10
88.5401	5.3682e-10	88.4623	5.3012e-10	88.5148	1.1172e-10
88.604	5.313e-10	88.5262	5.3012e-10	88.5785	1.1172e-10
88.6679	5.244e-10	88.59	5.3196e-10	88.642	1.0878e-10
88.7317	5.2716e-10	88.6538	5.3196e-10	88.7059	1.1025e-10
88.7957	5.244e-10	88.7184	5.3012e-10	88.7697	1.1319e-10
88.8595	5.1888e-10	88.7822	5.2644e-10	88.8335	1.1025e-10
88.9232	5.2302e-10	88.8459	5.3196e-10	88.8974	1.1025e-10
89.018	5.2854e-10	88.9357	5.338e-10	88.9817	1.1907e-10
89.0818	5.2716e-10	88.9995	5.3748e-10	89.0463	1.176e-10
89.1456	5.2578e-10	89.0633	5.3748e-10	89.1101	1.1613e-10
89.2103	5.2716e-10	89.1271	5.3564e-10	89.1739	1.176e-10
89.2741	5.175e-10	89.191	5.3564e-10	89.2377	1.176e-10
89.3378	5.2302e-10	89.2549	5.338e-10	89.3016	1.176e-10
89.4022	5.2302e-10	89.3188	5.3012e-10	89.3655	1.176e-10
89.466	5.1888e-10	89.3826	5.2644e-10	89.4293	1.0878e-10
89.5298	5.2026e-10	89.4464	5.3012e-10	89.4932	1.1172e-10
89.5936	5.2026e-10	89.5112	5.246e-10	89.5572	1.1025e-10
89.6575	5.2164e-10	89.5751	5.2644e-10	89.6211	1.176e-10
89.7212	5.313e-10	89.6389	5.2828e-10	89.685	1.1319e-10
89.785	5.2992e-10	89.7028	5.3012e-10	89.7488	1.2495e-10
89.8488	5.2854e-10	89.7666	5.338e-10	89.8128	1.176e-10
89.9126	5.382e-10	89.8304	5.3932e-10	89.8767	1.1466e-10
89.9766	5.382e-10	89.8945	5.3196e-10	89.9405	1.1466e-10
90.0403	5.3406e-10	89.9582	5.3196e-10	90.005	1.176e-10
90.1043	5.3268e-10	90.022	5.2644e-10	90.0703	1.1319e-10
90.1681	5.3406e-10	90.0858	5.3196e-10	90.134	1.1025e-10
90.2324	5.2578e-10	90.1496	5.2644e-10	90.1981	1.0731e-10
90.2963	5.2854e-10	90.2134	5.246e-10	90.2619	1.1466e-10
90.3601	5.2854e-10	90.2773	5.2644e-10	90.3258	1.0878e-10
90.4238	5.2716e-10	90.3411	5.2276e-10	90.3895	1.0584e-10
90.4877	5.2578e-10	90.405	5.3012e-10	90.4533	1.0437e-10
90.5778	5.2854e-10	90.4966	5.3564e-10	90.5492	1.2201e-10
90.6416	5.2992e-10	90.5603	5.3932e-10	90.6131	1.1172e-10
90.7055	5.2716e-10	90.6242	5.2644e-10	90.6768	1.0731e-10
90.7694	5.2578e-10	90.6881	5.3012e-10	90.742	1.1025e-10
90.8331	5.313e-10	90.7518	5.338e-10	90.8057	1.0584e-10
90.897	5.2716e-10	90.8162	5.3196e-10	90.8695	1.0143e-10
90.9608	5.2578e-10	90.88	5.3196e-10	90.9347	1.029e-10
91.0246	5.313e-10	90.9437	5.246e-10	91.0006	1.0731e-10
91.0884	5.2302e-10	91.0075	5.2828e-10	91.0645	1.1172e-10
91.1522	5.2716e-10	91.0714	5.3012e-10	91.1284	1.1466e-10
91.216	5.2854e-10	91.1352	5.3012e-10	91.1925	1.1613e-10
91.2804	5.2854e-10	91.1991	5.2828e-10	91.2562	1.176e-10
91.3448	5.244e-10	91.2631	5.3196e-10	91.3201	1.1613e-10
91.4085	5.2578e-10	91.3269	5.3012e-10	91.3841	1.1907e-10
91.4724	5.2854e-10	91.3908	5.2828e-10	91.4478	1.1319e-10
91.5365	5.2578e-10	91.4546	5.338e-10	91.5116	1.0878e-10
91.6003	5.2992e-10	91.5185	5.2644e-10	91.5755	1.1319e-10
91.6641	5.2578e-10	91.583	5.338e-10	91.6393	1.0731e-10
91.728	5.3268e-10	91.6469	5.338e-10	91.7031	1.1172e-10
91.7917	5.2992e-10	91.7106	5.338e-10	91.7669	1.0584e-10
91.8554	5.244e-10	91.7745	5.2092e-10	91.8308	1.0584e-10
91.9217	5.2992e-10	91.8383	5.3196e-10	91.8946	1.0143e-10
91.9856	5.244e-10	91.9021	5.2644e-10	91.9583	9.996e-11
92.0495	5.2026e-10	91.966	5.246e-10	92.0222	1.029e-10
92.1411	5.2854e-10	92.0578	5.338e-10	92.1106	1.0878e-10
92.2049	5.313e-10	92.1222	5.2828e-10	92.1743	1.1466e-10
92.2694	5.1888e-10	92.186	5.246e-10	92.2381	1.0584e-10
92.3331	5.2716e-10	92.2499	4.7308e-10	92.302	1.0731e-10
92.3969	5.2854e-10	92.3138	4.1236e-10	92.3659	1.0878e-10
92.4608	5.2026e-10	92.3783	2.2448e-10	92.4298	1.0731e-10
92.5266	5.1612e-10	92.4421	2.116e-10	92.4936	1.029e-10
92.5904	1.4352e-10	92.506	1.6744e-10	92.5576	1.029e-10
92.6541	1.5318e-10	92.5698	1.6008e-10	92.6216	1.0584e-10
92.7177	2.2494e-10	92.6336	1.956e-10	92.6855	1.0437e-10
92.7816	2.0424e-10	92.6974	1.6192e-10	92.7492	1.1025e-10
92.8453	1.6974e-10	92.7613	1.6192e-10	92.8138	1.0878e-10
92.9091	1.7526e-10	92.8251	1.6008e-10	92.8776	1.0584e-10
92.9732	1.587e-10	92.8891	1.3984e-10	92.9414	1.1466e-10
93.037	1.4904e-10	92.953	1.4536e-10	93.0053	1.1466e-10
93.1008	1.4352e-10	93.0168	1.3984e-10	93.0691	1.1466e-10
93.1646	1.3524e-10	93.0806	1.3984e-10	93.1328	1.1319e-10
93.2285	1.3248e-10	93.1445	1.2512e-10	93.1967	1.1613e-10
93.2923	1.311e-10	93.2088	1.288e-10	93.2605	1.1319e-10
93.3561	1.173e-10	93.2727	1.196e-10	93.3244	1.0584e-10
93.4199	1.1316e-10	93.3365	1.2696e-10	93.3889	1.0437e-10
93.4844	1.1178e-10	93.4006	1.104e-10	93.4527	1.1025e-10
93.5482	1.104e-10	93.4644	1.1776e-10	93.5165	1.0437e-10
93.612	1.0488e-10	93.5282	1.1592e-10	93.5804	1.0584e-10
93.7075	1.0902e-10	93.6231	1.196e-10	93.6731	1.1319e-10
93.7714	1.104e-10	93.6869	1.196e-10	93.7369	1.1025e-10
93.8352	1.0764e-10	93.7508	1.196e-10	93.8015	1.0584e-10
93.8991	1.0212e-10	93.8147	1.1224e-10	93.8654	1.0437e-10
93.9629	1.104e-10	93.8785	1.1592e-10	93.9292	1.0731e-10
94.0267	1.0488e-10	93.9423	1.1224e-10	93.9931	1.0437e-10
94.0906	9.798e-11	94.0061	1.1224e-10	94.057	1.0731e-10
94.1544	1.0488e-10	94.07	1.1224e-10	94.1208	1.0584e-10
94.2181	1.0626e-10	94.1343	1.1224e-10	94.1847	1.1025e-10
94.282	1.035e-10	94.1982	1.104e-10	94.2485	1.0437e-10
94.3461	1.0212e-10	94.2628	1.1408e-10	94.3123	1.0878e-10
94.4099	1.0212e-10	94.3267	1.0856e-10	94.3762	1.0731e-10
94.4738	1.0626e-10	94.3906	1.1592e-10	94.4405	1.0878e-10
94.5376	1.0902e-10	94.4544	1.0856e-10	94.5043	1.0878e-10
94.6015	1.0902e-10	94.5182	1.104e-10	94.5682	1.1172e-10
94.6672	1.0488e-10	94.5818	1.0672e-10	94.6321	1.0731e-10
94.7311	9.936e-11	94.6457	1.104e-10	94.6958	1.0731e-10
94.7949	9.798e-11	94.7095	1.0856e-10	94.7596	1.0731e-10
94.8605	9.936e-11	94.7733	1.104e-10	94.8241	1.0584e-10
94.9261	9.384e-11	94.8371	1.104e-10	94.8879	1.1466e-10
94.9899	9.522e-11	94.9009	1.0672e-10	94.9516	1.0878e-10
95.0539	1.0488e-10	94.9648	1.0672e-10	95.0162	1.029e-10
95.1176	1.035e-10	95.0286	1.1592e-10	95.08	1.0878e-10
95.1814	1.0488e-10	95.0924	9.384e-11	95.1437	1.0878e-10
95.2685	1.0212e-10	95.187	1.1408e-10	95.2398	1.0878e-10
95.3324	1.0074e-10	95.2508	1.0672e-10	95.3036	1.0584e-10
95.3963	1.0074e-10	95.3147	1.1776e-10	95.3675	1.0731e-10
95.4601	9.66e-11	95.3791	1.104e-10	95.4314	1.0437e-10
95.5247	9.798e-11	95.4429	1.0856e-10	95.4952	1.0878e-10
95.5886	9.384e-11	95.5066	1.1224e-10	95.5595	1.029e-10
95.6523	9.66e-11	95.5714	1.1224e-10	95.6234	9.996e-11
95.7161	9.246e-11	95.6352	1.104e-10	95.6872	1.1025e-10
95.7799	9.936e-11	95.6991	1.1224e-10	95.751	1.1025e-10
95.8437	1.0212e-10	95.7641	1.0672e-10	95.8153	1.0584e-10
95.9074	9.936e-11	95.8298	1.104e-10	95.8791	1.0731e-10
95.9714	9.66e-11	95.8938	1.1408e-10	95.9429	1.0878e-10
96.0354	1.0212e-10	95.9576	1.1408e-10	96.0069	1.176e-10
96.0992	1.0488e-10	96.0214	1.1592e-10	96.071	1.2348e-10
96.163	1.0488e-10	96.0851	1.1592e-10	96.1348	1.0878e-10
96.2276	9.66e-11	96.1489	1.1408e-10	96.1986	1.1172e-10
96.2915	9.66e-11	96.2127	1.1224e-10	96.2623	1.0584e-10
96.3553	9.384e-11	96.2765	1.1776e-10	96.3264	1.1319e-10
96.4198	9.522e-11	96.3404	1.196e-10	96.3903	1.0878e-10
96.4853	8.97e-11	96.4043	1.1776e-10	96.454	1.0731e-10
96.5491	9.936e-11	96.4688	1.2144e-10	96.5177	1.0731e-10
96.6134	9.522e-11	96.5327	1.2328e-10	96.5821	1.0437e-10
96.6773	9.936e-11	96.5965	1.196e-10	96.646	1.0878e-10
96.741	1.0488e-10	96.6636	1.1592e-10	96.7098	1.1466e-10
96.8362	1.035e-10	96.7511	1.2144e-10	96.7921	1.1025e-10
96.9005	9.66e-11	96.8149	1.196e-10	96.856	1.1466e-10
96.9642	9.522e-11	96.8789	1.1776e-10	96.9197	1.1319e-10
97.0281	9.798e-11	96.9428	1.0856e-10	96.9834	1.0878e-10
97.0922	1.035e-10	97.0065	1.2144e-10	97.0473	1.1172e-10
97.156	1.0074e-10	97.0703	1.1408e-10	97.1112	1.1025e-10
97.2204	1.0074e-10	97.1344	1.1592e-10	97.175	1.0878e-10
97.2842	9.936e-11	97.1982	1.1408e-10	97.2403	1.0731e-10
97.348	9.522e-11	97.262	1.196e-10	97.304	1.0878e-10
97.4118	1.0488e-10	97.3264	1.196e-10	97.3683	1.0731e-10
97.4758	1.0212e-10	97.3903	1.2144e-10	97.4322	1.0878e-10
97.5395	1.035e-10	97.4541	1.2144e-10	97.4959	1.1319e-10
97.6033	9.66e-11	97.5182	1.1224e-10	97.5598	1.1172e-10
97.6674	9.798e-11	97.582	1.2144e-10	97.6236	1.1319e-10
97.7312	1.035e-10	97.6458	1.1592e-10	97.6874	1.1907e-10
97.795	9.66e-11	97.7097	1.0856e-10	97.7512	1.1907e-10
97.8588	8.832e-11	97.7735	1.0856e-10	97.815	1.176e-10
97.9227	9.936e-11	97.8374	1.1224e-10	97.8789	1.1172e-10
97.9864	9.66e-11	97.9013	1.0856e-10	97.9424	1.1319e-10
98.0502	9.936e-11	97.9651	1.0856e-10	98.0062	1.0731e-10
98.1141	9.936e-11	98.0289	1.2144e-10	98.07	1.0878e-10
98.178	1.0074e-10	98.0937	1.1592e-10	98.1347	1.0878e-10
98.2417	9.798e-11	98.1575	1.196e-10	98.2006	1.0584e-10
98.3056	9.66e-11	98.2242	1.1224e-10	98.2644	1.0437e-10
98.3969	9.384e-11	98.3038	1.1592e-10	98.3582	1.1025e-10
98.4608	9.384e-11	98.3676	1.1408e-10	98.4223	1.6464e-10
98.5258	9.384e-11	98.4343	1.1408e-10	98.4862	3.3663e-10
98.5897	9.246e-11	98.5002	1.1776e-10	98.5535	4.4982e-10
98.6535	9.798e-11	98.5639	1.196e-10	98.6192	4.8657e-10
98.7173	1.0074e-10	98.6277	1.1776e-10	98.683	3.822e-10
98.7812	9.798e-11	98.6915	1.104e-10	98.7468	4.6893e-10
98.8448	1.0074e-10	98.7553	1.1592e-10	98.8113	4.3806e-10
98.9086	1.035e-10	98.819	1.104e-10	98.8752	4.7187e-10
98.9726	1.035e-10	98.8829	1.1592e-10	98.939	4.9392e-10
99.0365	1.0074e-10	98.9468	1.104e-10	99.0028	5.4243e-10
99.1003	1.0488e-10	99.0106	1.1592e-10	99.0667	5.0421e-10
99.1641	1.035e-10	99.0744	1.1224e-10	99.1304	5.3067e-10
99.2279	9.936e-11	99.1383	1.1592e-10	99.1943	5.5125e-10
99.2919	1.0488e-10	99.2021	4.5284e-10	99.2581	4.9392e-10
99.356	9.66e-11	99.266	4.7308e-10	99.3218	5.2479e-10
99.4198	9.522e-11	99.33	4.1972e-10	99.3858	5.3508e-10
99.4837	9.798e-11	99.394	4.9516e-10	99.4501	5.292e-10
99.5475	1.035e-10	99.4579	5.062e-10	99.5139	5.3214e-10
99.6113	9.936e-11	99.5218	5.154e-10	99.5778	5.2773e-10
99.6751	9.798e-11	99.5856	5.2092e-10	99.6416	5.2773e-10
99.7396	1.0074e-10	99.6493	5.2644e-10	99.7054	5.3508e-10
99.8033	1.0074e-10	99.7137	5.3196e-10	99.7701	5.3067e-10
99.8703	1.035e-10	99.7776	5.3932e-10	99.8339	5.3067e-10
99.9617	1.0074e-10	99.8708	5.338e-10	99.9568	5.3655e-10
100.025	9.246e-11	99.9351	5.3748e-10	100.021	5.292e-10
100.089	9.798e-11	99.9989	5.3564e-10	100.085	5.3214e-10
100.153	1.0212e-10	100.063	5.43e-10	100.148	5.3214e-10
100.217	9.798e-11	100.127	5.3564e-10	100.212	5.3949e-10
100.281	1.0074e-10	100.19	5.3564e-10	100.276	5.4537e-10
100.345	9.66e-11	100.255	5.4484e-10	100.34	5.3655e-10
100.409	9.936e-11	100.319	5.3748e-10	100.405	5.3361e-10
100.472	1.035e-10	100.383	5.338e-10	100.468	5.3802e-10
100.536	1.0488e-10	100.446	5.3932e-10	100.532	5.3361e-10
100.6	1.0488e-10	100.51	5.3564e-10	100.597	5.3214e-10
100.664	1.0074e-10	100.574	5.4484e-10	100.66	5.2626e-10
100.728	9.936e-11	100.638	5.4116e-10	100.724	5.292e-10
100.792	9.798e-11	100.701	5.4116e-10	100.788	5.2332e-10
100.856	1.0212e-10	100.765	5.3012e-10	100.852	5.2773e-10
100.919	9.66e-11	100.829	5.3748e-10	100.916	5.292e-10
100.983	9.66e-11	100.893	5.3564e-10	100.979	5.2479e-10
101.047	9.936e-11	100.957	5.4484e-10	101.043	5.292e-10
101.111	9.246e-11	101.021	5.3932e-10	101.107	5.3361e-10
101.175	1.035e-10	101.084	5.3564e-10	101.171	5.3655e-10
101.238	1.0212e-10	101.148	5.3748e-10	101.235	5.3214e-10
101.302	1.0212e-10	101.212	5.3748e-10	101.299	5.3802e-10
101.366	1.0212e-10	101.276	5.3564e-10	101.363	5.2773e-10
101.43	1.0488e-10	101.34	5.3748e-10	101.427	5.3067e-10
101.568	9.936e-11	101.432	5.3012e-10	101.524	5.3361e-10
101.632	9.798e-11	101.496	5.338e-10	101.588	5.3214e-10
101.696	9.798e-11	101.56	5.338e-10	101.651	5.3067e-10
101.759	9.522e-11	101.624	5.3012e-10	101.716	5.2773e-10
101.823	9.936e-11	101.688	5.3564e-10	101.779	5.3214e-10
101.887	8.97e-11	101.752	5.3748e-10	101.844	5.292e-10
101.951	1.035e-10	101.815	5.3748e-10	101.908	5.2479e-10
102.015	1.0488e-10	101.879	5.3748e-10	101.975	5.2773e-10
102.079	1.035e-10	101.943	5.2828e-10	102.04	5.292e-10
102.142	9.798e-11	102.007	5.2644e-10	102.104	5.2185e-10
102.206	1.0074e-10	102.071	5.3196e-10	102.168	5.3214e-10
102.27	1.0626e-10	102.135	5.246e-10	102.232	5.3361e-10
102.334	1.035e-10	102.2	5.2276e-10	102.296	5.3361e-10
102.398	1.2558e-10	102.263	5.2828e-10	102.359	5.3802e-10
102.462	3.0636e-10	102.327	5.2276e-10	102.423	5.3655e-10
102.525	3.9744e-10	102.391	5.2276e-10	102.487	5.3655e-10
102.59	4.485e-10	102.455	5.2828e-10	102.551	5.3655e-10
102.654	4.6644e-10	102.519	5.246e-10	102.615	5.4096e-10
102.72	4.8576e-10	102.583	5.2644e-10	102.679	5.3361e-10
102.786	5.0232e-10	102.646	5.3196e-10	102.744	5.2773e-10
102.849	5.1612e-10	102.71	5.2276e-10	102.808	5.3067e-10
102.914	5.2026e-10	102.774	5.246e-10	102.871	5.2626e-10
102.978	5.2164e-10	102.838	5.246e-10	102.935	5.3067e-10
103.041	5.2578e-10	102.902	5.3012e-10	103.001	5.2038e-10
103.138	5.2854e-10	102.997	5.3196e-10	103.084	5.2773e-10
103.202	5.2578e-10	103.06	5.3012e-10	103.148	5.4096e-10
103.266	5.3406e-10	103.124	5.3564e-10	103.212	5.3508e-10
103.33	5.3958e-10	103.188	5.3012e-10	103.276	5.3361e-10
103.394	5.3544e-10	103.252	5.3012e-10	103.34	5.292e-10
103.458	5.3682e-10	103.316	5.3012e-10	103.404	5.2626e-10
103.522	5.3682e-10	103.38	5.3932e-10	103.468	5.2038e-10
103.586	5.4372e-10	103.444	5.338e-10	103.532	5.2773e-10
103.649	5.4234e-10	103.507	5.3196e-10	103.596	5.2626e-10
103.713	5.4234e-10	103.571	5.3196e-10	103.66	5.2038e-10
103.777	5.4786e-10	103.635	5.2828e-10	103.724	5.1303e-10
103.841	5.3958e-10	103.699	5.3196e-10	103.788	5.2479e-10
103.905	5.3682e-10	103.763	5.3196e-10	103.852	5.3067e-10
103.969	5.4372e-10	103.826	5.3012e-10	103.916	5.292e-10
104.033	5.4648e-10	103.89	5.2644e-10	103.979	5.3361e-10
104.097	5.4372e-10	103.954	5.3012e-10	104.043	5.292e-10
104.162	5.3406e-10	104.018	5.2828e-10	104.107	5.3214e-10
104.225	5.3682e-10	104.082	5.3196e-10	104.171	5.3802e-10
104.289	5.4096e-10	104.146	5.3012e-10	104.235	5.3214e-10
104.353	5.4096e-10	104.211	5.3012e-10	104.299	5.4096e-10
104.417	5.451e-10	104.275	5.338e-10	104.363	5.3067e-10
104.481	5.4234e-10	104.339	5.2644e-10	104.427	5.2479e-10
104.545	5.3958e-10	104.404	5.3564e-10	104.491	5.3361e-10
104.608	5.4234e-10	104.47	5.2828e-10	104.554	5.2479e-10
104.701	5.3406e-10	104.595	5.2276e-10	104.651	5.3655e-10
104.765	5.313e-10	104.659	5.246e-10	104.715	5.3361e-10
104.829	5.3682e-10	104.723	5.1908e-10	104.778	5.3361e-10
104.893	5.4372e-10	104.786	5.2644e-10	104.842	5.2773e-10
104.957	5.3958e-10	104.85	5.2276e-10	104.906	5.2626e-10
105.021	5.4096e-10	104.914	5.2644e-10	104.97	5.2626e-10
105.085	5.3958e-10	104.978	5.1908e-10	105.034	5.2332e-10
105.149	5.3958e-10	105.042	5.2276e-10	105.097	5.2332e-10
105.213	5.4234e-10	105.106	5.2276e-10	105.161	5.1891e-10
105.277	5.4372e-10	105.17	5.2092e-10	105.225	5.2332e-10
105.341	5.313e-10	105.234	5.2276e-10	105.289	5.2185e-10
105.405	5.3544e-10	105.298	5.1356e-10	105.353	5.2185e-10
105.469	5.3406e-10	105.362	5.2092e-10	105.417	5.3214e-10
105.532	5.382e-10	105.426	5.1356e-10	105.481	5.3214e-10
105.596	5.382e-10	105.49	5.154e-10	105.545	5.2479e-10
105.66	5.3682e-10	105.554	5.2276e-10	105.609	5.3067e-10
105.724	5.3406e-10	105.618	5.2276e-10	105.673	5.3361e-10
105.788	5.3268e-10	105.682	5.2276e-10	105.737	5.3508e-10
105.852	5.382e-10	105.745	5.1724e-10	105.802	5.2185e-10
105.917	5.3544e-10	105.809	5.246e-10	105.866	5.2038e-10
105.981	5.2992e-10	105.873	5.2092e-10	105.929	5.2332e-10
106.045	5.3406e-10	105.937	5.2092e-10	105.995	5.1891e-10
106.111	5.2992e-10	106	5.2092e-10	106.061	5.1891e-10
106.176	5.3544e-10	106.064	5.2092e-10	106.125	5.2332e-10
106.261	5.3544e-10	106.161	5.246e-10	106.216	5.3067e-10
106.325	5.2302e-10	106.225	5.154e-10	106.279	5.3361e-10
106.389	5.3406e-10	106.289	5.1724e-10	106.343	5.2626e-10
106.453	5.4096e-10	106.353	5.2276e-10	106.407	5.2479e-10
106.518	5.3268e-10	106.417	5.2644e-10	106.471	5.1891e-10
106.582	5.3268e-10	106.481	5.2644e-10	106.535	5.2479e-10
106.645	5.2992e-10	106.545	5.2828e-10	106.599	5.2773e-10
106.709	5.3958e-10	106.608	5.1908e-10	106.662	5.2185e-10
106.774	5.3268e-10	106.673	5.1908e-10	106.726	5.2332e-10
106.838	5.2992e-10	106.737	5.1356e-10	106.79	5.1744e-10
106.902	5.3268e-10	106.801	5.2644e-10	106.855	5.2626e-10
106.967	5.2716e-10	106.865	5.246e-10	106.919	5.292e-10
107.031	5.2164e-10	106.93	5.154e-10	106.983	5.3067e-10
107.095	5.2164e-10	106.994	5.1908e-10	107.047	5.3067e-10
107.161	5.2992e-10	107.058	5.1724e-10	107.111	5.2773e-10
107.226	5.2164e-10	107.121	5.0988e-10	107.175	5.292e-10
107.29	5.313e-10	107.185	5.1908e-10	107.239	5.2332e-10
107.354	5.2854e-10	107.249	5.2276e-10	107.303	5.292e-10
107.418	5.2716e-10	107.313	5.2092e-10	107.367	5.1303e-10
107.482	5.2854e-10	107.377	5.2092e-10	107.434	5.1597e-10
107.545	5.3682e-10	107.441	5.246e-10	107.5	5.145e-10
107.609	5.3406e-10	107.505	5.2644e-10	107.564	5.1597e-10
107.673	5.3682e-10	107.568	5.246e-10	107.628	5.2479e-10
107.737	5.313e-10	107.633	5.1724e-10	107.692	5.2479e-10
107.823	5.2164e-10	107.726	5.1356e-10	107.779	5.2773e-10
107.887	5.1888e-10	107.79	5.246e-10	107.843	5.2479e-10
107.951	5.2302e-10	107.854	5.2092e-10	107.907	5.2479e-10
108.014	5.2578e-10	107.918	5.2276e-10	107.971	5.3361e-10
108.078	5.244e-10	107.982	5.246e-10	108.034	5.1744e-10
108.142	5.2164e-10	108.045	5.2644e-10	108.099	5.2479e-10
108.206	5.2992e-10	108.109	5.246e-10	108.163	5.2479e-10
108.272	5.2716e-10	108.173	5.2644e-10	108.226	5.1597e-10
108.337	5.2716e-10	108.238	5.2276e-10	108.29	5.1891e-10
108.401	5.313e-10	108.385	5.2644e-10	108.354	5.3361e-10
108.465	5.244e-10	108.449	5.2276e-10	108.418	5.2773e-10
108.529	5.2992e-10	108.513	5.2276e-10	108.482	5.3067e-10
108.593	5.2026e-10	108.577	5.2644e-10	108.545	5.3361e-10
108.657	5.2302e-10	108.64	5.2092e-10	108.609	5.3361e-10
108.722	5.2026e-10	108.704	5.2644e-10	108.673	5.3655e-10
108.785	5.1888e-10	108.768	5.2828e-10	108.737	5.3802e-10
108.849	5.2302e-10	108.832	5.1356e-10	108.801	5.3361e-10
108.913	5.2164e-10	108.896	5.2276e-10	108.865	5.2185e-10
108.977	5.2302e-10	108.959	5.2092e-10	108.928	5.2479e-10
109.041	5.2716e-10	109.023	5.2092e-10	108.992	5.292e-10
109.105	5.2854e-10	109.087	5.2644e-10	109.057	5.292e-10
109.168	5.3406e-10	109.151	5.2276e-10	109.12	5.2626e-10
109.232	5.3268e-10	109.215	5.2828e-10	109.184	5.1597e-10
109.296	5.2164e-10	109.294	5.246e-10	109.248	5.2479e-10
109.389	5.244e-10	109.357	5.246e-10	109.345	5.2479e-10
109.453	5.2578e-10	109.421	5.3012e-10	109.409	5.2185e-10
109.517	5.2716e-10	109.485	5.246e-10	109.473	5.2332e-10
109.581	5.2302e-10	109.549	5.2644e-10	109.537	5.292e-10
109.645	5.2578e-10	109.614	5.1908e-10	109.601	5.2185e-10
109.709	5.2992e-10	109.678	5.2644e-10	109.665	5.1891e-10
109.773	5.3268e-10	109.741	5.2092e-10	109.729	5.1303e-10
109.837	5.2854e-10	109.805	5.2092e-10	109.792	5.1891e-10
109.9	5.2716e-10	109.87	5.2828e-10	109.856	5.2773e-10
109.964	5.2026e-10	109.934	5.2644e-10	109.92	5.3214e-10
110.028	5.2992e-10	109.998	5.2828e-10	109.984	5.292e-10
110.092	5.244e-10	110.062	5.3196e-10	110.048	5.3067e-10
110.156	5.2578e-10	110.126	5.246e-10	110.111	5.292e-10
110.22	5.244e-10	110.193	5.246e-10	110.175	5.3067e-10
110.284	5.2578e-10	110.258	5.2644e-10	110.239	5.2479e-10
110.348	5.2164e-10	110.322	5.2828e-10	110.304	5.3067e-10
110.411	5.2302e-10	110.386	5.2276e-10	110.368	5.1891e-10
110.475	5.1888e-10	110.451	5.3012e-10	110.432	5.2773e-10
110.54	5.2026e-10	110.514	5.3012e-10	110.495	5.2038e-10
110.604	5.2578e-10	110.578	5.2828e-10	110.561	5.2773e-10
110.67	5.2716e-10	110.642	5.338e-10	110.625	5.2038e-10
110.736	5.3406e-10	110.706	5.2644e-10	110.689	5.2332e-10
110.8	5.2854e-10	110.77	5.2828e-10	110.754	5.2626e-10
110.863	4.3608e-10	110.86	5.3196e-10	110.817	5.292e-10
110.956	2.9256e-10	110.924	5.3012e-10	110.907	5.2185e-10
111.02	2.3598e-10	110.988	5.3196e-10	110.971	5.2038e-10
111.084	2.1114e-10	111.052	5.3012e-10	111.034	5.2038e-10
111.148	1.8078e-10	111.115	5.338e-10	111.098	5.1744e-10
111.212	1.7526e-10	111.179	5.3564e-10	111.162	5.2038e-10
111.275	1.6008e-10	111.243	5.3196e-10	111.226	5.2185e-10
111.34	1.449e-10	111.307	5.3012e-10	111.29	5.1156e-10
111.403	1.4214e-10	111.371	5.338e-10	111.355	5.1597e-10
111.467	1.4076e-10	111.434	5.2828e-10	111.419	5.2479e-10
111.531	1.2834e-10	111.498	5.2644e-10	111.483	5.1744e-10
111.595	1.1868e-10	111.562	5.2828e-10	111.547	5.2038e-10
111.658	1.1868e-10	111.626	5.2828e-10	111.611	5.2332e-10
111.722	1.173e-10	111.69	5.2092e-10	111.675	5.2626e-10
111.786	1.1454e-10	111.754	5.246e-10	111.739	5.2773e-10
111.85	1.104e-10	111.817	5.2644e-10	111.802	5.3361e-10
111.914	1.104e-10	111.881	5.3012e-10	111.866	5.2626e-10
111.978	1.0902e-10	111.945	5.3196e-10	111.93	5.3214e-10
112.041	1.0488e-10	112.01	5.2644e-10	111.994	5.2332e-10
112.105	1.0764e-10	112.073	5.3932e-10	112.057	5.2626e-10
112.169	1.104e-10	112.137	5.2644e-10	112.121	5.2038e-10
112.233	1.0626e-10	112.204	5.2092e-10	112.185	5.1597e-10
112.297	1.0626e-10	112.271	5.246e-10	112.249	5.1303e-10
112.36	1.035e-10	112.335	5.246e-10	112.313	5.1744e-10
112.424	9.936e-11	112.428	5.1908e-10	112.377	5.1744e-10
112.526	1.0626e-10	112.491	5.2092e-10	112.472	5.1744e-10
112.589	9.936e-11	112.555	5.2828e-10	112.536	5.2479e-10
112.653	1.0074e-10	112.619	5.1356e-10	112.6	5.1744e-10
112.717	9.936e-11	112.683	5.1908e-10	112.664	5.2626e-10
112.781	9.936e-11	112.747	5.1724e-10	112.728	5.1156e-10
112.845	9.246e-11	112.811	5.2276e-10	112.792	5.1891e-10
112.908	9.384e-11	112.875	5.246e-10	112.856	5.2332e-10
112.972	9.108e-11	112.939	5.2644e-10	112.919	5.2038e-10
113.036	9.522e-11	113.002	5.3196e-10	112.985	5.2332e-10
113.1	9.384e-11	113.066	5.2644e-10	113.051	5.292e-10
113.164	9.384e-11	113.13	5.1908e-10	113.115	5.2479e-10
113.228	9.66e-11	113.194	5.1724e-10	113.179	5.3361e-10
113.292	9.522e-11	113.26	5.2644e-10	113.242	5.3949e-10
113.357	9.108e-11	113.323	5.2092e-10	113.306	5.3067e-10
113.421	9.798e-11	113.387	5.2276e-10	113.37	5.3361e-10
113.485	9.384e-11	113.451	5.2092e-10	113.434	5.2038e-10
113.549	1.0074e-10	113.515	5.2276e-10	113.498	5.2185e-10
113.612	9.798e-11	113.579	5.246e-10	113.562	5.292e-10
113.676	9.384e-11	113.642	5.154e-10	113.626	5.2479e-10
113.74	1.0074e-10	113.706	5.2644e-10	113.689	5.1156e-10
113.804	9.246e-11	113.77	5.2276e-10	113.753	5.2038e-10
113.867	9.108e-11	113.834	5.1908e-10	113.817	5.2332e-10
113.931	8.97e-11	113.898	5.1724e-10	113.881	5.2038e-10
113.995	9.246e-11	113.992	5.154e-10	113.945	5.2773e-10
114.096	9.66e-11	114.056	5.1724e-10	114.04	5.2773e-10
114.161	9.522e-11	114.119	5.1908e-10	114.104	5.1744e-10
114.224	9.522e-11	114.183	5.246e-10	114.168	5.1597e-10
114.289	8.97e-11	114.247	5.2092e-10	114.232	5.1744e-10
114.352	9.108e-11	114.311	5.2828e-10	114.295	5.2332e-10
114.416	9.798e-11	114.375	5.154e-10	114.359	5.2479e-10
114.48	9.522e-11	114.439	5.154e-10	114.423	5.2626e-10
114.546	9.522e-11	114.502	5.1908e-10	114.487	5.2626e-10
114.61	9.798e-11	114.566	5.1908e-10	114.55	5.2773e-10
114.674	9.798e-11	114.63	5.246e-10	114.614	5.2479e-10
114.738	9.936e-11	114.694	5.2644e-10	114.679	5.292e-10
114.802	1.0212e-10	114.758	5.2276e-10	114.743	5.2773e-10
114.869	1.0488e-10	114.822	5.1724e-10	114.807	5.2626e-10
114.935	9.936e-11	114.885	5.1908e-10	114.87	5.2038e-10
114.999	8.97e-11	114.949	5.2092e-10	114.934	5.2332e-10
115.063	9.798e-11	115.014	5.2276e-10	114.998	5.1891e-10
115.127	9.384e-11	115.077	5.1724e-10	115.062	5.2038e-10
115.191	9.798e-11	115.141	5.1724e-10	115.126	4.9833e-10
115.255	8.97e-11	115.205	5.154e-10	115.19	4.7775e-10
115.319	9.246e-11	115.27	5.0804e-10	115.254	4.6893e-10
115.383	9.522e-11	115.334	5.0988e-10	115.318	2.3373e-10
115.447	9.798e-11	115.398	5.1908e-10	115.382	1.617e-10
115.511	9.798e-11	115.462	5.1724e-10	115.445	1.911e-10
115.575	1.0212e-10	115.543	5.1356e-10	115.511	1.9698e-10
115.659	9.246e-11	115.607	5.154e-10	115.604	1.8963e-10
115.723	9.798e-11	115.671	5.1908e-10	115.668	1.47e-10
115.787	9.522e-11	115.735	5.246e-10	115.732	1.6611e-10
115.851	9.66e-11	115.799	5.246e-10	115.796	1.5876e-10
115.915	9.66e-11	115.863	5.2092e-10	115.859	1.1466e-10
115.979	9.66e-11	115.927	5.1908e-10	115.923	1.8963e-10
116.042	9.384e-11	115.99	5.1724e-10	115.987	1.2495e-10
116.106	9.522e-11	116.054	5.2644e-10	116.051	1.2348e-10
116.17	9.108e-11	116.118	5.2092e-10	116.115	1.3524e-10
116.234	9.246e-11	116.182	5.1724e-10	116.179	1.2789e-10
116.298	9.522e-11	116.246	5.1908e-10	116.242	1.4112e-10
116.362	9.522e-11	116.31	5.246e-10	116.306	1.1466e-10
116.425	9.246e-11	116.373	5.2092e-10	116.37	1.3377e-10
116.49	9.66e-11	116.437	5.2644e-10	116.434	1.1907e-10
116.556	9.936e-11	116.501	5.2276e-10	116.498	1.2495e-10
116.62	9.66e-11	116.565	5.2276e-10	116.562	1.1466e-10
116.684	9.798e-11	116.629	5.1356e-10	116.626	1.176e-10
116.747	9.66e-11	116.693	5.2092e-10	116.69	1.176e-10
116.811	1.0212e-10	116.757	5.246e-10	116.754	1.2054e-10
116.875	1.0212e-10	116.824	5.2644e-10	116.818	1.0878e-10
116.939	9.522e-11	116.889	4.602e-10	116.882	1.2054e-10
117.003	9.522e-11	116.953	4.3812e-10	116.947	1.1466e-10
117.067	9.936e-11	117.017	2.7804e-10	117.01	1.2201e-10
117.131	9.66e-11	117.111	3.0748e-10	117.074	1.2789e-10
117.227	9.798e-11	117.175	2.9058e-10	117.173	1.1613e-10
117.291	9.936e-11	117.239	3.0196e-10	117.236	1.1172e-10
117.355	9.384e-11	117.303	2.8908e-10	117.3	1.1613e-10
117.419	1.0074e-10	117.367	2.7988e-10	117.364	1.176e-10
117.482	1.035e-10	117.431	2.7252e-10	117.428	1.2054e-10
117.546	9.798e-11	117.495	2.7068e-10	117.492	1.2054e-10
117.61	1.0074e-10	117.559	2.6148e-10	117.556	1.2789e-10
117.674	1.0074e-10	117.623	2.6148e-10	117.62	1.2348e-10
117.738	9.66e-11	117.687	2.5228e-10	117.684	1.2201e-10
117.802	9.66e-11	117.751	2.4492e-10	117.748	1.2789e-10
117.865	9.936e-11	117.815	2.5228e-10	117.812	1.1907e-10
117.93	1.0212e-10	117.879	2.5228e-10	117.876	1.2054e-10
117.996	9.66e-11	117.943	1.2512e-10	117.941	1.2054e-10
118.06	9.522e-11	118.007	1.196e-10	118.004	1.1613e-10
118.124	1.0074e-10	118.071	1.104e-10	118.068	1.1613e-10
118.188	9.246e-11	118.135	1.1224e-10	118.132	1.2201e-10
118.251	9.246e-11	118.199	1.1224e-10	118.196	1.1319e-10
118.315	9.522e-11	118.263	1.1224e-10	118.259	1.1613e-10
118.379	9.66e-11	118.326	1.1592e-10	118.323	1.1907e-10
118.443	9.246e-11	118.39	1.1776e-10	118.387	1.2054e-10
118.507	9.798e-11	118.454	1.0856e-10	118.451	1.2201e-10
118.57	9.66e-11	118.518	1.0856e-10	118.515	1.2201e-10
118.634	9.66e-11	118.582	1.0856e-10	118.579	1.2054e-10
118.698	9.936e-11	118.679	1.0856e-10	118.643	1.1172e-10
118.796	9.522e-11	118.743	1.104e-10	118.738	1.1466e-10
118.86	9.384e-11	118.807	1.104e-10	118.802	1.176e-10
118.924	1.0212e-10	118.871	1.0856e-10	118.866	1.2054e-10
118.988	9.66e-11	118.935	1.1408e-10	118.93	1.1466e-10
119.052	9.522e-11	118.998	1.1592e-10	118.994	1.1907e-10
119.116	9.522e-11	119.062	1.104e-10	119.058	1.2495e-10
119.18	9.246e-11	119.126	1.1592e-10	119.122	1.2936e-10
119.244	9.798e-11	119.19	1.1592e-10	119.186	1.176e-10
119.308	9.936e-11	119.254	1.1592e-10	119.249	1.2201e-10
119.372	9.936e-11	119.318	1.1224e-10	119.313	1.2054e-10
119.436	9.522e-11	119.382	1.196e-10	119.377	1.2201e-10
119.5	9.522e-11	119.446	1.196e-10	119.441	1.1613e-10
119.564	9.522e-11	119.511	1.1224e-10	119.505	1.2054e-10
119.627	9.384e-11	119.575	1.1408e-10	119.569	1.1613e-10
119.691	1.0074e-10	119.639	1.196e-10	119.633	1.1319e-10
119.755	9.66e-11	119.704	1.1592e-10	119.697	1.2054e-10
119.819	9.108e-11	119.77	1.104e-10	119.76	1.1319e-10
119.882	9.936e-11	119.834	1.104e-10	119.824	1.1319e-10
119.946	9.522e-11	119.898	1.1592e-10	119.889	1.176e-10
120.01	9.108e-11	119.962	1.1592e-10	119.952	1.2054e-10
120.074	9.66e-11	120.026	1.1592e-10	120.016	1.2201e-10
120.141	9.108e-11	120.089	1.0856e-10	120.081	1.2348e-10
120.205	9.246e-11	120.153	1.1408e-10	120.145	1.176e-10
120.271	9.66e-11	120.227	1.1224e-10	120.209	1.2789e-10
120.364	9.522e-11	120.291	1.2144e-10	120.305	1.176e-10
120.428	9.936e-11	120.355	1.0672e-10	120.369	1.1907e-10
120.491	9.798e-11	120.419	1.1592e-10	120.432	1.1613e-10
120.555	9.66e-11	120.483	1.1224e-10	120.496	1.1613e-10
120.619	1.0074e-10	120.547	1.104e-10	120.56	1.1907e-10
120.683	1.0212e-10	120.61	1.0672e-10	120.624	1.2642e-10
120.747	9.936e-11	120.674	1.1408e-10	120.69	1.2054e-10
120.81	9.384e-11	120.738	1.0856e-10	120.753	1.1613e-10
120.875	9.66e-11	120.802	1.1224e-10	120.817	1.3671e-10
120.939	9.522e-11	120.866	1.196e-10	120.881	1.029e-10
121.002	9.936e-11	120.93	1.1408e-10	120.945	1.1907e-10
121.067	9.936e-11	120.993	1.1224e-10	121.009	1.1466e-10
121.131	9.936e-11	121.058	1.1408e-10	121.073	1.1613e-10
121.194	9.66e-11	121.122	1.1408e-10	121.137	1.176e-10
121.258	9.522e-11	121.186	1.1408e-10	121.201	1.1319e-10
121.322	9.66e-11	121.251	9.568e-11	121.265	9.261e-11
121.386	1.0074e-10	121.315	1.1776e-10	121.329	1.2495e-10
121.45	9.936e-11	121.379	1.104e-10	121.393	1.1907e-10
121.514	1.0074e-10	121.445	1.0856e-10	121.457	1.2201e-10
121.578	1.0074e-10	121.51	1.0672e-10	121.52	1.1025e-10
121.641	9.936e-11	121.574	1.0488e-10	121.585	1.2495e-10
121.706	1.0074e-10	121.638	1.0304e-10	121.648	1.1172e-10
121.769	1.0488e-10	121.703	1.1408e-10	121.712	1.1907e-10
121.833	1.0488e-10	121.79	1.1408e-10	121.776	1.1025e-10
121.93	1.0488e-10	121.854	1.0488e-10	121.872	1.1907e-10
121.994	1.0212e-10	121.918	1.1224e-10	121.936	1.176e-10
122.059	1.035e-10	121.982	1.0488e-10	122	1.1907e-10
122.123	1.0212e-10	122.046	1.0488e-10	122.063	1.1466e-10
122.187	9.66e-11	122.11	1.1592e-10	122.127	1.1613e-10
122.25	1.0074e-10	122.174	1.0856e-10	122.191	1.1907e-10
122.314	9.798e-11	122.238	1.104e-10	122.255	1.1466e-10
122.378	9.936e-11	122.301	1.1592e-10	122.319	1.1319e-10
122.442	1.035e-10	122.365	1.1592e-10	122.383	1.1025e-10
122.506	1.0212e-10	122.429	1.1408e-10	122.447	1.0878e-10
122.57	9.936e-11	122.493	1.104e-10	122.51	1.0584e-10
122.634	1.0074e-10	122.557	1.1224e-10	122.575	1.0143e-10
122.698	1.0074e-10	122.62	1.1408e-10	122.639	1.0584e-10
122.762	9.66e-11	122.684	1.104e-10	122.703	1.0878e-10
122.826	1.0074e-10	122.748	1.104e-10	122.767	1.0878e-10
122.889	9.936e-11	122.812	1.1224e-10	122.831	1.1025e-10
122.953	9.66e-11	122.876	1.1592e-10	122.895	1.1613e-10
123.018	9.522e-11	122.94	1.1224e-10	122.959	1.1319e-10
123.082	9.936e-11	123.004	1.0856e-10	123.023	1.1172e-10
123.145	1.0488e-10	123.068	1.0672e-10	123.087	1.2054e-10
123.21	9.798e-11	123.132	1.0856e-10	123.154	1.1319e-10
123.274	9.66e-11	123.195	1.0488e-10	123.219	1.176e-10
123.338	9.66e-11	123.261	1.1224e-10	123.283	1.1466e-10
123.402	9.936e-11	123.357	1.1592e-10	123.347	1.0731e-10
123.499	9.522e-11	123.421	1.0488e-10	123.441	1.1907e-10
123.563	1.0074e-10	123.485	1.1224e-10	123.505	1.2642e-10
123.63	1.035e-10	123.549	1.104e-10	123.569	1.176e-10
123.696	1.0212e-10	123.613	1.1592e-10	123.633	1.2054e-10
123.759	1.035e-10	123.677	1.1592e-10	123.697	1.1025e-10
123.823	9.798e-11	123.741	1.1224e-10	123.761	1.1466e-10
123.887	9.936e-11	123.805	1.1408e-10	123.825	1.176e-10
123.951	1.0488e-10	123.869	1.1408e-10	123.889	1.1172e-10
124.015	1.0074e-10	123.932	1.1776e-10	123.953	1.1172e-10
124.078	1.0074e-10	123.996	1.1408e-10	124.017	1.1466e-10
124.142	9.384e-11	124.06	1.1224e-10	124.081	1.0143e-10
124.206	1.0488e-10	124.124	1.1224e-10	124.145	1.1319e-10
124.27	9.522e-11	124.188	1.104e-10	124.211	1.1172e-10
124.334	9.66e-11	124.252	1.1408e-10	124.275	1.2201e-10
124.398	1.0074e-10	124.316	1.1776e-10	124.339	1.1907e-10
124.461	9.798e-11	124.38	1.0672e-10	124.402	1.2348e-10
124.525	9.936e-11	124.443	1.1224e-10	124.466	1.1466e-10
124.589	1.0074e-10	124.508	1.1224e-10	124.53	1.176e-10
124.653	9.936e-11	124.572	1.1592e-10	124.594	1.1907e-10
124.717	9.936e-11	124.636	1.1776e-10	124.658	1.2201e-10
124.781	9.936e-11	124.701	1.0488e-10	124.721	1.1613e-10
124.845	9.936e-11	124.765	1.1776e-10	124.785	1.1907e-10
124.909	9.936e-11	124.829	1.0672e-10	124.849	1.1613e-10
124.973	9.66e-11	124.927	1.1592e-10	124.913	1.1613e-10
125.065	9.798e-11	124.99	1.0672e-10	125.05	1.2054e-10
125.128	9.798e-11	125.054	1.1592e-10	125.114	1.176e-10
125.192	1.0074e-10	125.118	1.0856e-10	125.178	1.2054e-10
125.256	9.798e-11	125.182	1.0856e-10	125.242	1.1319e-10
125.32	9.66e-11	125.246	1.0672e-10	125.306	1.3965e-10
125.384	1.0074e-10	125.313	1.1408e-10	125.369	1.1907e-10
125.448	9.522e-11	125.378	1.0856e-10	125.433	1.3083e-10
125.512	9.936e-11	125.442	1.0856e-10	125.497	1.1907e-10
125.576	9.936e-11	125.506	1.0488e-10	125.561	1.1319e-10
125.639	9.936e-11	125.57	1.0856e-10	125.625	1.1319e-10
125.703	1.0212e-10	125.634	1.012e-10	125.689	1.1466e-10
125.767	1.4904e-10	125.698	1.104e-10	125.753	1.1172e-10
125.831	3.3948e-10	125.762	1.0856e-10	125.817	1.2054e-10
125.894	4.7472e-10	125.826	1.0672e-10	125.881	1.0731e-10
125.958	4.416e-10	125.89	1.1224e-10	125.944	1.1613e-10
126.022	3.4638e-10	125.953	1.104e-10	126.009	1.176e-10
126.086	4.7886e-10	126.017	1.0856e-10	126.073	1.0878e-10
126.15	4.9128e-10	126.081	1.104e-10	126.137	1.1319e-10
126.214	5.0646e-10	126.145	1.0856e-10	126.2	1.1319e-10
126.278	5.1198e-10	126.209	1.1408e-10	126.264	1.1907e-10
126.341	5.2026e-10	126.273	1.0856e-10	126.328	1.2495e-10
126.407	5.2854e-10	126.337	1.0488e-10	126.392	1.1172e-10
126.471	5.2716e-10	126.4	1.0672e-10	126.456	1.1613e-10
126.535	5.382e-10	126.497	1.104e-10	126.519	1.1172e-10
126.636	5.3682e-10	126.561	1.1408e-10	126.604	1.8669e-10
126.7	5.3958e-10	126.625	1.0856e-10	126.668	3.6897e-10
126.764	5.382e-10	126.689	1.0856e-10	126.731	3.8514e-10
126.828	5.3544e-10	126.752	1.0672e-10	126.795	4.7334e-10
126.892	5.3406e-10	126.816	1.1408e-10	126.859	5.0568e-10
126.955	5.3406e-10	126.88	1.104e-10	126.924	4.9392e-10
127.021	5.3958e-10	126.944	1.0672e-10	126.987	5.1156e-10
127.086	5.313e-10	127.008	1.0856e-10	127.054	4.8657e-10
127.15	5.4234e-10	127.072	9.2e-11	127.12	5.2479e-10
127.214	5.451e-10	127.136	1.1776e-10	127.184	5.4684e-10
127.278	5.3958e-10	127.2	1.0856e-10	127.248	5.2626e-10
127.342	5.3958e-10	127.264	1.1224e-10	127.312	4.9686e-10
127.406	5.4924e-10	127.327	1.0856e-10	127.376	5.4978e-10
127.47	5.4234e-10	127.391	1.0672e-10	127.439	5.1744e-10
127.533	5.4096e-10	127.455	1.0488e-10	127.503	5.6742e-10
127.597	5.4786e-10	127.519	1.104e-10	127.567	5.0715e-10
127.661	5.4096e-10	127.583	1.0672e-10	127.631	5.4684e-10
127.725	5.4372e-10	127.647	1.1592e-10	127.695	5.2773e-10
127.789	5.3406e-10	127.71	1.0488e-10	127.759	5.3802e-10
127.853	5.3958e-10	127.776	1.104e-10	127.822	5.4684e-10
127.918	5.3682e-10	127.84	9.936e-11	127.886	5.3802e-10
127.982	5.3958e-10	127.904	1.0856e-10	127.95	5.2773e-10
128.045	5.3268e-10	127.968	1.012e-10	128.014	5.4537e-10
128.109	5.4096e-10	128.061	1.0488e-10	128.079	5.3361e-10
128.239	5.451e-10	128.124	1.0304e-10	128.172	5.6154e-10
128.303	5.4234e-10	128.188	1.0304e-10	128.235	5.3949e-10
128.367	5.4234e-10	128.252	1.0488e-10	128.299	5.4684e-10
128.431	5.3958e-10	128.316	1.012e-10	128.363	5.4537e-10
128.495	5.4096e-10	128.38	1.0672e-10	128.427	5.4096e-10
128.559	5.313e-10	128.444	1.012e-10	128.491	5.4096e-10
128.623	5.3682e-10	128.508	1.0856e-10	128.555	5.6301e-10
128.687	5.3682e-10	128.571	1.0488e-10	128.618	5.4978e-10
128.751	5.2992e-10	128.635	1.0488e-10	128.682	5.3508e-10
128.815	5.382e-10	128.699	1.0304e-10	128.746	5.3802e-10
128.882	5.3682e-10	128.763	9.752e-11	128.81	5.3067e-10
128.947	5.3268e-10	128.827	1.0488e-10	128.874	5.3655e-10
129.011	5.2992e-10	128.891	1.012e-10	128.938	5.4537e-10
129.075	5.3268e-10	128.954	1.012e-10	129.002	5.2185e-10
129.14	5.2716e-10	129.018	9.568e-11	129.066	5.4684e-10
129.204	5.2992e-10	129.082	1.1592e-10	129.131	5.0862e-10
129.271	5.3544e-10	129.146	1.0488e-10	129.195	5.5125e-10
129.336	5.313e-10	129.21	1.0672e-10	129.259	5.4978e-10
129.4	5.3682e-10	129.274	1.0488e-10	129.323	5.3214e-10
129.463	5.2716e-10	129.338	1.012e-10	129.388	5.6154e-10
129.528	5.2716e-10	129.401	9.936e-11	129.455	5.2626e-10
129.591	5.2302e-10	129.465	9.752e-11	129.52	5.3508e-10
129.655	5.2716e-10	129.529	1.0304e-10	129.584	5.3508e-10
129.719	5.3268e-10	129.628	9.936e-11	129.648	5.3508e-10
129.806	5.313e-10	129.692	1.0304e-10	129.739	5.4243e-10
129.871	5.2716e-10	129.757	9.752e-11	129.803	5.4684e-10
129.936	5.313e-10	129.823	9.936e-11	129.867	5.5125e-10
130	5.3958e-10	129.887	9.936e-11	129.931	5.3508e-10
130.063	5.3682e-10	129.95	1.0304e-10	129.995	5.5419e-10
[truncated: 434 more rows]
