# Supplementary material for: Nucleation-controlled growth of superior lead-free perovskite Cs3Bi2I9 single-crystals for high-performance X-ray detection
Source: Nat Commun. 2020 May 8;11:2304. doi: 10.1038/s41467-020-16034-w (PMC7210296; doi:10.1038/s41467-020-16034-w)
Supplement: Supplementary file 2 — Source Data [file 41467_2020_16034_MOESM2_ESM.zip › Source Data/Figure S14.xlsx]

## Sheet: Sheet1
CH1 Time	CH1 Current
	100 oC
0.22	2.562e-10
1.3	2.357e-10
2.5	2.268e-10
3.7	2.382e-10
4.9	2.307e-10
6.1	2.329e-10
7.3	2.304e-10
8.5	2.319e-10
9.7	2.388e-10
10.9	2.239e-10
12.1	2.352e-10
13.3	2.381e-10
14.5	2.344e-10
15.71	2.266e-10
16.91	2.362e-10
18.11	2.347e-10
19.31	2.301e-10
20.51	2.398e-10
21.71	2.336e-10
22.91	2.435e-10
24.11	2.378e-10
25.31	2.353e-10
26.51	2.28e-10
27.71	2.041e-10
28.91	2.22e-10
30.12	2.488e-10
31.32	2.433e-10
32.52	2.401e-10
33.72	2.283e-10
34.92	2.2e-10
36.12	2.432e-10
37.32	2.482e-10
38.52	2.448e-10
39.72	2.404e-10
40.92	2.406e-10
42.12	2.369e-10
43.32	2.409e-10
44.52	2.46e-10
45.73	2.427e-10
46.93	2.304e-10
48.13	2.355e-10
49.33	2.457e-10
50.53	2.389e-10
51.73	2.447e-10
52.93	2.315e-10
54.13	2.234e-10
55.33	2.233e-10
56.53	2.446e-10
57.73	2.438e-10
58.93	2.452e-10
60.13	2.407e-10
61.34	2.479e-10
62.54	2.406e-10
63.74	2.445e-10
64.94	2.498e-10
66.14	2.335e-10
67.34	2.513e-10
68.54	2.4e-10
69.74	2.484e-10
70.94	2.344e-10
72.14	2.343e-10
73.34	2.486e-10
74.54	2.568e-10
75.74	2.436e-10
76.94	2.272e-10
78.15	2.505e-10
79.35	2.546e-10
80.55	2.421e-10
81.75	2.41e-10
82.95	2.422e-10
84.15	2.371e-10
85.35	2.367e-10
86.55	2.28e-10
87.75	2.409e-10
88.95	2.246e-10
90.15	2.69e-10
91.35	2.65e-10
92.55	2.515e-10
93.76	2.234e-10
94.96	2.38e-10
96.16	2.3e-10
97.36	2.372e-10
98.56	2.36e-10
99.76	2.481e-10
100.96	2.108e-10
102.16	2.197e-10
103.36	2.36e-10
104.56	2.388e-10
105.76	2.358e-10
106.96	2.392e-10
108.16	2.239e-10
109.37	2.334e-10
110.57	2.414e-10
111.77	2.328e-10
112.97	2.29e-10
114.17	2.47e-10
115.37	2.375e-10
116.58	2.286e-10
117.77	2.694e-10
118.97	2.403e-10
120.17	2.524e-10
121.37	2.287e-10
122.57	2.358e-10
123.78	2.512e-10
124.98	2.256e-10
126.18	2.354e-10
127.38	2.378e-10
128.58	2.331e-10
129.78	2.369e-10
130.98	2.312e-10
132.18	2.376e-10
133.38	2.395e-10
134.58	2.335e-10
135.78	2.384e-10
136.98	2.319e-10
138.18	2.273e-10
139.39	2.367e-10
140.59	2.407e-10
141.79	2.348e-10
142.99	2.356e-10
144.19	2.373e-10
145.39	2.385e-10
146.59	2.412e-10
147.79	2.351e-10
148.99	2.375e-10
150.19	2.369e-10
151.39	2.364e-10
152.59	2.356e-10
153.79	2.364e-10
155	2.283e-10
156.2	2.361e-10
157.4	2.334e-10
158.6	2.356e-10
159.8	2.396e-10
161	2.362e-10
162.2	2.301e-10
163.4	2.269e-10
164.6	2.271e-10
165.8	2.147e-10
167	2.329e-10
168.2	2.238e-10
169.41	2.304e-10
170.61	2.304e-10
171.81	2.28e-10
173.01	2.288e-10
174.21	2.26e-10
175.41	2.337e-10
176.61	2.35e-10
177.81	2.453e-10
179.01	2.392e-10
180.21	2.324e-10
181.41	2.303e-10
182.61	2.33e-10
183.81	2.184e-10
185.02	2.453e-10
186.22	2.22e-10
187.42	2.535e-10
188.62	2.455e-10
189.82	2.601e-10
191.02	2.362e-10
192.22	2.339e-10
193.42	2.316e-10
194.62	2.391e-10
195.82	2.352e-10
197.02	2.356e-10
198.22	2.356e-10
199.43	2.408e-10
200.63	2.417e-10
201.83	2.258e-10
203.03	2.255e-10
204.23	2.179e-10
205.43	2.41e-10
206.63	2.297e-10
207.83	2.757e-10
209.04	2.447e-10
210.24	2.223e-10
211.44	2.423e-10
212.64	2.052e-10
213.84	2.306e-10
215.04	2.328e-10
216.24	2.488e-10
217.44	2.649e-10
218.64	2.46e-10
219.84	2.261e-10
221.04	2.365e-10
222.24	2.397e-10
223.44	2.439e-10
224.65	2.433e-10
225.85	2.414e-10
227.05	2.401e-10
228.25	2.399e-10
229.45	2.502e-10
230.65	2.507e-10
231.85	2.453e-10
233.05	2.359e-10
234.25	2.303e-10
235.45	2.417e-10
236.65	2.385e-10
237.85	2.409e-10
239.06	2.424e-10
240.26	2.42e-10
241.46	2.371e-10
242.66	2.324e-10
243.86	9.597e-10
245.06	9.66e-10
246.26	9.69e-10
247.46	9.702e-10
248.66	9.657e-10
249.86	9.667e-10
251.06	9.641e-10
252.26	9.72e-10
253.46	9.663e-10
254.67	9.635e-10
255.87	9.617e-10
257.07	9.613e-10
258.27	9.662e-10
259.47	9.644e-10
260.67	9.663e-10
261.87	9.643e-10
263.07	9.665e-10
264.27	9.68e-10
265.47	9.647e-10
266.67	9.679e-10
267.87	9.595e-10
269.07	9.735e-10
270.28	9.599e-10
271.48	9.6e-10
272.68	9.623e-10
273.88	9.632e-10
275.08	9.675e-10
276.28	9.693e-10
277.48	9.71e-10
278.68	9.694e-10
279.88	9.62e-10
281.08	9.616e-10
282.28	9.736e-10
283.48	9.639e-10
284.68	9.715e-10
285.89	9.735e-10
287.09	9.724e-10
288.29	9.701e-10
289.49	9.738e-10
290.69	9.685e-10
291.89	9.688e-10
293.09	9.735e-10
294.29	9.639e-10
295.49	9.7e-10
296.69	9.622e-10
297.89	9.629e-10
299.09	9.591e-10
300.3	9.677e-10
301.5	9.702e-10
302.7	9.691e-10
303.9	9.721e-10
305.1	9.59e-10
306.3	9.684e-10
307.5	9.68e-10
308.7	9.73e-10
309.9	9.7e-10
311.1	9.642e-10
312.3	9.652e-10
313.5	9.625e-10
314.7	9.624e-10
315.91	9.66e-10
317.11	9.71e-10
318.31	9.691e-10
319.51	9.714e-10
320.71	9.67e-10
321.91	9.655e-10
323.11	9.651e-10
324.31	9.662e-10
325.51	9.672e-10
326.71	9.669e-10
327.91	9.647e-10
329.11	9.637e-10
330.32	9.659e-10
331.52	9.677e-10
332.72	9.638e-10
333.92	9.634e-10
335.12	9.638e-10
336.32	9.58e-10
337.52	9.606e-10
338.72	9.63e-10
339.92	9.673e-10
341.12	9.666e-10
342.32	9.679e-10
343.52	9.704e-10
344.73	9.69e-10
345.93	9.637e-10
347.13	9.662e-10
348.33	9.617e-10
349.53	9.666e-10
350.73	9.688e-10
351.93	9.678e-10
353.13	9.664e-10
354.33	9.648e-10
355.53	9.647e-10
356.73	9.638e-10
357.94	9.66e-10
359.14	9.662e-10
360.34	9.693e-10
361.54	9.727e-10
362.74	9.65e-10
363.94	9.635e-10
365.14	9.704e-10
366.34	9.705e-10
367.54	9.758e-10
368.74	9.756e-10
369.94	9.734e-10
371.14	9.746e-10
372.35	9.685e-10
373.55	9.693e-10
374.75	9.748e-10
375.95	9.76e-10
377.15	9.711e-10
378.35	9.712e-10
379.55	9.704e-10
380.75	9.693e-10
381.96	9.713e-10
383.16	9.709e-10
384.36	9.735e-10
385.56	9.727e-10
386.76	9.709e-10
387.96	9.697e-10
389.16	9.707e-10
390.36	9.685e-10
391.56	9.687e-10
392.76	9.681e-10
393.96	9.713e-10
395.16	9.689e-10
396.37	9.697e-10
397.57	9.723e-10
398.77	9.695e-10
399.97	9.704e-10
401.17	9.714e-10
402.37	9.711e-10
403.57	9.74e-10
404.77	9.648e-10
405.97	9.627e-10
407.17	9.663e-10
408.37	9.746e-10
409.57	9.715e-10
410.78	9.623e-10
411.98	9.601e-10
413.18	9.592e-10
414.38	9.597e-10
415.58	9.593e-10
416.78	9.67e-10
417.98	9.665e-10
419.18	9.662e-10
420.38	9.664e-10
421.58	9.679e-10
422.78	9.746e-10
423.98	9.675e-10
425.19	9.765e-10
426.39	9.716e-10
427.59	9.74e-10
428.79	9.71e-10
429.99	9.69e-10
431.19	9.709e-10
432.39	9.711e-10
433.59	9.761e-10
434.79	9.754e-10
435.99	9.723e-10
437.19	9.661e-10
438.39	9.691e-10
439.59	9.651e-10
440.8	9.664e-10
442	9.723e-10
443.2	9.698e-10
444.4	9.666e-10
445.6	9.685e-10
446.8	9.721e-10
448	9.69e-10
449.2	9.716e-10
450.4	9.742e-10
451.6	9.72e-10
452.8	9.654e-10
454	9.699e-10
455.2	9.7e-10
456.41	9.69e-10
457.61	9.723e-10
458.81	9.737e-10
460.01	9.654e-10
461.21	9.692e-10
462.41	9.565e-10
463.61	9.665e-10
464.81	9.688e-10
466.01	9.638e-10
467.21	9.674e-10
468.41	9.679e-10
469.61	9.692e-10
470.81	9.649e-10
472.02	9.646e-10
473.22	9.638e-10
474.42	9.662e-10
475.62	9.692e-10
476.82	9.69e-10
478.02	9.701e-10
479.22	9.707e-10
480.42	9.65e-10
481.62	9.704e-10
482.82	9.722e-10
484.02	9.703e-10
485.22	9.708e-10
486.42	9.707e-10
487.62	9.637e-10
488.83	9.64e-10
490.03	9.636e-10
491.23	9.742e-10
492.43	9.737e-10
493.63	9.711e-10
494.83	9.734e-10
496.03	9.634e-10
497.23	9.67e-10
498.43	9.663e-10
499.63	9.696e-10
500.83	9.685e-10
502.03	9.739e-10
503.24	9.692e-10
504.44	9.662e-10
505.64	9.658e-10
506.84	9.695e-10
508.04	9.681e-10
509.24	9.686e-10
510.44	9.703e-10
511.64	9.681e-10
512.84	9.697e-10
514.04	9.705e-10
515.24	9.702e-10
516.44	9.684e-10
517.64	9.689e-10
518.84	9.661e-10
520.05	9.713e-10
521.25	9.702e-10
522.45	9.652e-10
523.65	9.704e-10
524.85	9.707e-10
526.05	9.644e-10
527.25	9.665e-10
528.45	9.644e-10
529.65	9.681e-10
530.85	9.676e-10
532.05	9.75e-10
533.25	9.648e-10
534.45	9.682e-10
535.66	9.685e-10
536.86	9.72e-10
538.06	9.698e-10
539.26	9.707e-10
540.46	9.664e-10
541.66	9.61e-10
542.86	9.655e-10
544.06	9.659e-10
545.26	9.714e-10
546.46	9.678e-10
547.66	9.715e-10
548.86	9.618e-10
550.06	9.633e-10
551.27	9.662e-10
552.47	9.658e-10
553.67	9.698e-10
554.87	9.731e-10
556.07	9.668e-10
557.27	9.687e-10
558.47	9.761e-10
559.67	9.726e-10
560.87	9.765e-10
562.07	9.775e-10
563.27	9.728e-10
564.47	9.714e-10
565.67	9.75e-10
566.88	9.747e-10
568.08	9.737e-10
569.28	9.74e-10
570.48	9.707e-10
571.68	9.713e-10
572.88	9.724e-10
574.08	9.723e-10
575.28	9.647e-10
576.48	9.635e-10
577.68	9.7e-10
578.88	9.725e-10
580.08	9.733e-10
581.28	9.73e-10
582.49	9.709e-10
583.69	9.691e-10
584.89	9.723e-10
586.09	9.714e-10
587.29	9.71e-10
588.49	9.678e-10
589.69	9.704e-10
590.89	9.625e-10
592.09	9.632e-10
593.29	9.684e-10
594.49	9.678e-10
595.69	9.699e-10
596.89	9.668e-10
598.1	9.658e-10
599.3	9.746e-10
600.5	9.76e-10
601.7	9.756e-10
602.9	9.738e-10
604.1	9.683e-10
605.3	9.673e-10
606.5	9.601e-10
607.7	9.601e-10
608.9	9.588e-10
610.1	9.608e-10
611.3	9.707e-10
612.51	9.698e-10
613.7	9.704e-10
614.91	9.615e-10
616.11	9.675e-10
617.31	9.7e-10
618.51	9.529e-10
619.71	9.651e-10
620.91	9.658e-10
622.11	9.634e-10
623.31	9.587e-10
624.51	9.656e-10
625.71	9.652e-10
626.91	9.652e-10
628.11	9.628e-10
629.32	9.662e-10
630.52	9.643e-10
631.72	9.664e-10
632.92	9.658e-10
634.12	9.633e-10
635.32	9.664e-10
636.52	9.649e-10
637.72	9.658e-10
638.92	9.655e-10
640.12	9.7e-10
641.33	9.655e-10
642.52	9.714e-10
643.73	9.707e-10
644.93	9.73e-10
646.13	9.667e-10
647.33	9.743e-10
648.53	9.697e-10
649.73	9.767e-10
650.93	9.733e-10
652.13	9.668e-10
653.33	9.621e-10
654.53	9.692e-10
655.73	9.69e-10
656.93	9.687e-10
658.13	9.68e-10
659.34	9.743e-10
660.54	9.704e-10
661.74	9.659e-10
662.94	9.72e-10
664.14	9.633e-10
665.34	9.622e-10
666.54	9.679e-10
667.74	9.681e-10
668.94	9.728e-10
670.14	9.667e-10
671.34	9.715e-10
672.54	9.681e-10
673.74	9.711e-10
674.95	9.692e-10
676.15	9.7e-10
677.35	9.772e-10
678.55	9.698e-10
679.75	9.76e-10
680.95	9.683e-10
682.15	9.689e-10
683.35	9.716e-10
684.55	9.761e-10
685.75	9.719e-10
686.95	9.729e-10
688.15	9.814e-10
689.36	9.735e-10
690.56	9.704e-10
691.76	9.687e-10
692.96	9.78e-10
694.16	9.718e-10
695.36	9.736e-10
696.56	9.549e-10
697.76	9.761e-10
698.96	9.875e-10
700.16	9.608e-10
701.36	9.612e-10
702.56	9.722e-10
703.76	9.767e-10
704.96	9.644e-10
706.17	9.713e-10
707.37	9.655e-10
708.57	9.638e-10
709.77	9.576e-10
710.97	9.649e-10
712.17	9.606e-10
713.37	9.669e-10
714.57	9.675e-10
715.77	9.693e-10
716.97	9.681e-10
718.17	9.569e-10
719.37	9.668e-10
720.58	9.701e-10
721.78	9.673e-10
722.98	9.721e-10
724.18	9.571e-10
725.38	9.67e-10
726.58	9.552e-10
727.78	9.762e-10
728.98	9.725e-10
730.18	9.649e-10
731.38	9.48e-10
732.58	9.71e-10
733.78	9.775e-10
734.99	9.663e-10
736.19	9.695e-10
737.39	9.728e-10
738.59	9.664e-10
739.79	9.75e-10
740.99	9.739e-10
742.19	9.733e-10
743.39	9.699e-10
744.59	9.707e-10
745.79	9.659e-10
746.99	9.743e-10
748.19	9.728e-10
749.39	9.763e-10
750.6	9.75e-10
751.8	9.714e-10
753	9.697e-10
754.2	9.743e-10
755.4	9.708e-10
756.6	9.728e-10
757.8	9.726e-10
759	9.625e-10
760.2	9.658e-10
761.4	9.685e-10
762.6	9.69e-10
763.8	9.77e-10
765.01	9.812e-10
766.21	9.743e-10
767.41	9.681e-10
768.61	9.723e-10
769.81	9.754e-10
771.01	9.733e-10
772.21	9.741e-10
773.41	9.686e-10
774.61	9.674e-10
775.81	9.716e-10
777.01	9.721e-10
778.21	9.719e-10
779.41	9.641e-10
780.62	9.686e-10
781.82	9.684e-10
783.02	9.693e-10
784.22	9.691e-10
785.42	9.694e-10
786.62	9.732e-10
787.82	9.772e-10
789.02	9.758e-10
790.22	9.79e-10
791.42	9.751e-10
792.62	9.773e-10
793.82	9.738e-10
795.03	9.725e-10
796.23	9.716e-10
797.43	9.717e-10
798.63	9.775e-10
799.83	9.631e-10
801.03	9.703e-10
802.23	9.742e-10
803.43	9.695e-10
804.63	9.632e-10
805.83	9.745e-10
807.03	9.749e-10
808.23	9.707e-10
809.43	9.682e-10
810.64	9.671e-10
811.84	9.587e-10
813.04	9.635e-10
814.24	9.684e-10
815.44	9.667e-10
816.64	9.654e-10
817.84	9.634e-10
819.04	9.647e-10
820.24	9.649e-10
821.44	9.675e-10
822.64	9.665e-10
823.84	9.645e-10
825.04	9.656e-10
826.25	9.654e-10
827.45	9.644e-10
828.65	9.669e-10
829.85	9.697e-10
831.05	9.716e-10
832.25	9.746e-10
833.45	9.733e-10
834.65	9.759e-10
835.85	9.706e-10
837.05	9.696e-10
838.25	9.703e-10
839.45	9.746e-10
840.65	9.733e-10
841.86	9.718e-10
843.06	9.731e-10
844.26	9.708e-10
845.46	9.753e-10
846.66	9.73e-10
847.86	9.735e-10
849.06	9.75e-10
850.26	9.77e-10
851.46	9.745e-10
852.66	9.746e-10
853.86	9.767e-10
855.06	9.732e-10
856.26	9.713e-10
857.47	9.708e-10
858.67	9.719e-10
859.87	9.724e-10
861.07	9.711e-10
862.27	9.717e-10
863.47	9.755e-10
864.67	9.751e-10
865.87	9.746e-10
867.07	9.716e-10
868.27	9.759e-10
869.47	9.731e-10
870.67	9.709e-10
871.88	9.693e-10
873.08	9.716e-10
874.28	9.727e-10
875.48	9.712e-10
876.68	9.726e-10
877.88	9.722e-10
879.08	9.706e-10
880.28	9.687e-10
881.48	9.697e-10
882.68	9.71e-10
883.88	9.69e-10
885.08	9.692e-10
886.28	9.666e-10
887.49	9.724e-10
888.69	9.715e-10
889.89	9.654e-10
891.09	9.684e-10
892.29	9.654e-10
893.49	9.436e-10
894.69	9.546e-10
895.89	9.644e-10
897.09	9.72e-10
898.29	9.711e-10
899.49	9.718e-10
900.69	9.759e-10
901.89	9.56e-10
903.1	9.553e-10
904.3	9.424e-10
905.5	9.695e-10
906.7	9.659e-10
907.9	9.51e-10
909.1	9.511e-10
910.3	9.741e-10
911.5	9.684e-10
912.7	9.633e-10
913.9	9.641e-10
915.1	9.575e-10
916.3	9.644e-10
917.5	9.678e-10
918.71	9.711e-10
919.91	9.664e-10
921.11	9.641e-10
922.31	9.723e-10
923.51	9.728e-10
924.71	9.745e-10
925.91	9.73e-10
927.11	9.708e-10
928.31	9.696e-10
929.51	9.707e-10
930.71	9.699e-10
931.91	9.674e-10
933.11	9.866e-10
934.32	9.768e-10
935.52	9.852e-10
936.72	9.789e-10
937.92	9.662e-10
939.12	9.744e-10
940.32	9.69e-10
941.52	9.693e-10
942.72	9.828e-10
943.92	9.586e-10
945.12	9.759e-10
946.32	9.865e-10
947.52	9.851e-10
948.72	9.678e-10
949.93	9.665e-10
951.13	9.565e-10
952.33	9.34e-10
953.53	9.808e-10
954.73	9.592e-10
955.93	9.595e-10
957.13	9.762e-10
958.33	9.528e-10
959.53	9.353e-10
960.73	9.628e-10
961.93	9.784e-10
963.13	9.799e-10
964.33	9.574e-10
965.53	9.561e-10
966.74	9.381e-10
967.94	9.5e-10
969.14	9.616e-10
970.34	9.733e-10
971.54	9.941e-10
972.74	9.754e-10
973.94	9.335e-10
975.14	9.744e-10
976.34	9.678e-10
977.54	9.748e-10
978.74	9.688e-10
979.94	9.694e-10
981.14	9.835e-10
982.35	9.864e-10
983.55	9.663e-10
984.75	9.77e-10
985.95	9.666e-10
987.15	9.723e-10
988.35	9.822e-10
989.55	9.666e-10
990.75	9.617e-10
991.95	9.552e-10
993.15	9.634e-10
994.35	9.737e-10
995.56	9.732e-10
996.76	9.719e-10
997.96	9.743e-10
999.16	9.875e-10
1000.36	9.845e-10
1001.56	9.698e-10
1002.76	9.731e-10
1003.96	9.681e-10
1005.16	9.723e-10
1006.37	9.63e-10
1007.57	9.75e-10
1008.77	9.965e-10
1009.97	9.826e-10
1011.17	9.696e-10
1012.37	9.671e-10
1013.57	9.802e-10
1014.77	9.876e-10
1015.97	9.696e-10
1017.17	9.866e-10
1018.38	9.55e-10
1019.58	9.673e-10
1020.78	9.851e-10
1021.98	9.805e-10
1023.18	9.841e-10
1024.38	9.69e-10
1025.58	9.677e-10
1026.78	9.698e-10
1027.98	9.855e-10
1029.18	9.798e-10
1030.38	9.745e-10
1031.58	9.692e-10
1032.78	9.626e-10
1033.99	9.695e-10
1035.19	9.694e-10
1036.39	9.726e-10
1037.59	9.675e-10
1038.79	9.659e-10
1039.99	9.647e-10
1041.19	9.663e-10
1042.39	9.774e-10
1043.59	9.762e-10
1044.79	9.72e-10
1045.99	9.755e-10
1047.19	9.735e-10
1048.39	9.642e-10
1049.6	9.614e-10
1050.8	9.595e-10
1052	9.759e-10
1053.2	9.698e-10
1054.4	9.561e-10
1055.6	9.624e-10
1056.8	9.555e-10
1058	9.485e-10
1059.2	9.674e-10
1060.4	9.686e-10
1061.6	9.615e-10
1062.8	9.678e-10
1064	9.692e-10
1065.21	9.595e-10
1066.41	9.627e-10
1067.61	9.783e-10
1068.81	9.58e-10
1070.01	9.563e-10
1071.21	9.625e-10
1072.41	9.479e-10
1073.61	9.681e-10
1074.81	9.646e-10
1076.01	9.8e-10
1077.21	9.712e-10
1078.41	9.679e-10
1079.61	9.614e-10
1080.82	9.557e-10
1082.02	9.726e-10
1083.22	9.752e-10
1084.42	9.681e-10
1085.62	9.707e-10
1086.82	9.696e-10
1088.02	9.707e-10
1089.22	9.711e-10
1090.42	9.748e-10
1091.62	9.729e-10
1092.82	9.691e-10
1094.02	9.747e-10
1095.22	9.689e-10
1096.43	9.709e-10
1097.63	9.76e-10
1098.83	9.725e-10
1100.03	9.728e-10
1101.23	9.747e-10
1102.43	9.679e-10
1103.63	9.746e-10
1104.83	9.708e-10
1106.03	9.734e-10
1107.23	9.703e-10
1108.43	9.677e-10
1109.63	9.695e-10
1110.83	9.658e-10
1112.04	9.734e-10
1113.24	9.724e-10
1114.44	9.686e-10
1115.64	9.729e-10
1116.84	9.693e-10
1118.04	9.815e-10
1119.24	9.753e-10
1120.44	9.808e-10
1121.64	9.796e-10
1122.84	9.77e-10
1124.04	9.788e-10
1125.24	9.661e-10
1126.44	9.813e-10
1127.64	9.795e-10
1128.85	9.713e-10
1130.05	9.859e-10
1131.25	9.747e-10
1132.45	9.749e-10
1133.65	9.731e-10
1134.85	9.704e-10
1136.05	9.731e-10
1137.25	9.758e-10
1138.45	9.758e-10
1139.65	9.739e-10
1140.85	9.665e-10
1142.05	9.803e-10
1143.25	9.722e-10
1144.46	9.709e-10
1145.66	9.75e-10
1146.86	9.706e-10
1148.06	9.705e-10
1149.26	9.707e-10
1150.46	9.715e-10
1151.66	9.721e-10
1152.86	9.698e-10
1154.06	9.519e-10
1155.26	9.696e-10
1156.46	9.798e-10
1157.66	9.691e-10
1158.86	9.726e-10
1160.07	9.713e-10
1161.27	9.628e-10
1162.47	9.653e-10
1163.67	9.453e-10
1164.87	9.707e-10
1166.07	9.731e-10
1167.27	9.655e-10
1168.47	9.573e-10
1169.67	9.661e-10
1170.87	9.661e-10
1172.07	9.659e-10
1173.28	9.674e-10
1174.48	9.702e-10
1175.68	9.695e-10
1176.88	9.765e-10
1178.08	9.556e-10
1179.28	9.69e-10
1180.48	9.728e-10
1181.68	9.824e-10
1182.88	9.782e-10
1184.08	9.665e-10
1185.28	9.686e-10
1186.48	9.661e-10
1187.68	9.726e-10
1188.89	9.743e-10
1190.09	9.495e-10
1191.29	9.629e-10
1192.49	9.698e-10
1193.69	9.58e-10
1194.89	9.664e-10
1196.09	9.722e-10
1197.29	9.939e-10
1198.49	9.734e-10
1199.69	9.722e-10
1200.89	9.607e-10
1202.09	9.73e-10
1203.29	9.755e-10
1204.5	9.817e-10
1205.7	9.763e-10
1206.9	9.793e-10
1208.1	9.533e-10
1209.3	9.55e-10
1210.5	9.703e-10
1211.7	9.763e-10
1212.9	9.653e-10
1214.1	9.707e-10
1215.3	9.632e-10
1216.5	9.725e-10
1217.7	9.702e-10
1218.9	9.903e-10
1220.1	9.884e-10
1221.31	9.946e-10
1222.51	9.742e-10
1223.71	9.806e-10
1224.91	9.514e-10
1226.11	9.991e-10
1227.31	9.877e-10
1228.51	9.671e-10
1229.71	9.651e-10
1230.91	9.574e-10
1232.11	9.434e-10
1233.31	9.956e-10
1234.51	9.791e-10
1235.71	9.717e-10
1236.92	9.498e-10
1238.12	9.587e-10
1239.32	9.544e-10
1240.52	1.0029e-09
1241.72	9.85e-10
1242.92	9.636e-10
1244.12	9.66e-10
1245.32	9.794e-10
1246.52	9.596e-10
1247.72	9.89e-10
1248.92	9.561e-10
1250.12	9.624e-10
1251.32	9.476e-10
1252.53	9.942e-10
1253.73	9.786e-10
1254.93	9.741e-10
1256.13	9.847e-10
1257.33	9.634e-10
1258.53	9.617e-10
1259.73	9.712e-10
1260.93	9.82e-10
1262.13	9.64e-10
1263.33	9.636e-10
1264.53	9.759e-10
1265.73	9.632e-10
1266.94	9.613e-10
1268.14	9.701e-10
1269.34	9.569e-10
1270.54	9.697e-10
1271.74	9.797e-10
1272.94	9.605e-10
1274.14	9.773e-10
1275.34	9.609e-10
1276.54	9.844e-10
1277.74	9.726e-10
1278.94	9.747e-10
1280.14	9.735e-10
1281.34	9.655e-10
1282.55	9.579e-10
1283.75	9.604e-10
1284.95	9.752e-10
1286.15	9.773e-10
1287.35	9.627e-10
1288.55	9.498e-10
1289.75	9.57e-10
1290.95	9.713e-10
1292.15	9.799e-10
1293.35	9.795e-10
1294.55	9.683e-10
1295.75	9.704e-10
1296.96	9.717e-10
1298.16	9.699e-10
1299.36	9.774e-10
1300.56	9.683e-10
1301.76	9.831e-10
1302.96	9.837e-10
1304.16	9.58e-10
1305.36	9.701e-10
1306.56	9.659e-10
1307.76	9.64e-10
1308.96	9.691e-10
1310.16	9.575e-10
1311.37	9.485e-10
1312.57	9.644e-10
1313.77	9.978e-10
1314.97	9.833e-10
1316.17	9.654e-10
1317.37	9.545e-10
1318.57	9.702e-10
1319.77	9.554e-10
1320.97	9.867e-10
1322.17	9.896e-10
1323.37	9.778e-10
1324.57	9.565e-10
1325.77	9.457e-10
1326.98	9.655e-10
1328.18	9.778e-10
1329.38	9.78e-10
1330.58	9.637e-10
1331.78	9.518e-10
1332.98	9.705e-10
1334.18	9.692e-10
1335.38	9.836e-10
1336.58	9.98e-10
1337.78	9.746e-10
1338.98	9.634e-10
1340.18	9.706e-10
1341.38	9.506e-10
1342.59	9.913e-10
1343.79	9.803e-10
1344.99	9.771e-10
1346.19	9.69e-10
1347.39	9.565e-10
1348.59	9.645e-10
1349.79	9.668e-10
1350.99	9.559e-10
1352.19	9.708e-10
1353.39	9.601e-10
1354.59	9.807e-10
1355.79	9.803e-10
1357	9.547e-10
1358.2	9.586e-10
1359.4	9.665e-10
1360.6	9.642e-10
1361.8	9.73e-10
1363	9.661e-10
1364.2	9.712e-10
1365.4	9.587e-10
1366.6	9.764e-10
1367.8	9.806e-10
1369	9.647e-10
1370.2	9.72e-10
1371.4	9.635e-10
1372.6	9.848e-10
1373.81	9.773e-10
1375.01	9.811e-10
1376.21	9.765e-10
1377.41	9.638e-10
1378.61	9.711e-10
1379.81	9.552e-10
1381.01	9.749e-10
1382.21	9.67e-10
1383.41	9.748e-10
1384.61	9.59e-10
1385.81	9.54e-10
1387.01	9.669e-10
1388.21	9.709e-10
1389.42	9.881e-10
1390.62	9.833e-10
1391.82	9.62e-10
1393.02	9.658e-10
1394.22	9.779e-10
1395.42	9.636e-10
1396.62	9.803e-10
1397.82	9.712e-10
1399.02	9.68e-10
1400.22	9.612e-10
1401.42	9.472e-10
1402.63	9.677e-10
1403.83	9.702e-10
1405.03	9.677e-10
1406.23	9.635e-10
1407.43	9.597e-10
1408.63	9.542e-10
1409.83	9.714e-10
1411.03	9.828e-10
1412.23	9.824e-10
1413.43	9.9e-10
1414.63	9.667e-10
1415.83	9.694e-10
1417.03	9.624e-10
1418.24	9.608e-10
1419.44	9.735e-10
1420.64	9.86e-10
1421.84	9.684e-10
1423.04	9.688e-10
1424.24	9.61e-10
1425.44	9.75e-10
1426.64	9.651e-10
1427.84	9.91e-10
1429.04	9.808e-10
1430.24	9.711e-10
1431.44	9.636e-10
1432.64	9.702e-10
1433.85	9.643e-10
1435.05	9.616e-10
1436.25	9.703e-10
1437.45	9.857e-10
1438.65	9.691e-10
1439.85	9.731e-10
1441.05	9.632e-10
1442.25	9.802e-10
1443.45	9.701e-10
1444.65	9.855e-10
1445.85	9.719e-10
1447.06	9.719e-10
1448.26	9.641e-10
1449.46	9.582e-10
1450.66	9.765e-10
1451.86	9.763e-10
1453.06	9.839e-10
1454.26	9.765e-10
1455.46	9.595e-10
1456.66	9.667e-10
1457.86	9.623e-10
1459.06	9.706e-10
1460.26	9.793e-10
1461.46	9.762e-10
1462.66	9.688e-10
1463.87	9.559e-10
1465.07	9.579e-10
1466.27	9.641e-10
1467.47	9.699e-10
1468.67	9.706e-10
1469.87	9.715e-10
1471.07	9.724e-10
1472.27	9.754e-10
1473.47	9.649e-10
1474.67	9.726e-10
1475.87	9.877e-10
1477.07	9.842e-10
1478.27	9.72e-10
1479.48	9.751e-10
1480.68	9.769e-10
1481.88	9.689e-10
1483.08	9.764e-10
1484.28	9.785e-10
1485.48	9.835e-10
1486.68	9.732e-10
1487.88	9.691e-10
1489.08	9.668e-10
1490.28	9.636e-10
1491.48	9.816e-10
1492.68	9.742e-10
1493.88	9.828e-10
1495.08	9.76e-10
1496.29	9.725e-10
1497.49	9.68e-10
1498.69	9.827e-10
1499.89	9.769e-10
1501.09	9.716e-10
1502.29	9.787e-10
1503.49	9.76e-10
1504.69	9.543e-10
1505.89	9.633e-10
1507.09	9.861e-10
1508.29	9.851e-10
1509.49	9.945e-10
1510.69	9.848e-10
1511.9	9.726e-10
1513.1	9.639e-10
1514.3	9.712e-10
1515.5	9.849e-10
1516.7	9.764e-10
1517.9	9.816e-10
1519.1	9.791e-10
1520.3	9.777e-10
1521.5	9.789e-10
1522.7	9.741e-10
1523.9	9.84e-10
1525.1	9.84e-10
1526.3	9.741e-10
1527.51	9.69e-10
1528.71	9.779e-10
1529.91	9.705e-10
1531.11	9.649e-10
1532.31	9.743e-10
1533.51	9.795e-10
1534.71	9.731e-10
1535.91	9.695e-10
1537.11	9.697e-10
1538.31	9.691e-10
1539.51	9.688e-10
1540.71	9.724e-10
1541.91	9.765e-10
1543.12	9.718e-10
1544.32	9.68e-10
1545.52	9.663e-10
1546.72	9.712e-10
1547.92	9.725e-10
1549.12	9.701e-10
1550.32	9.674e-10
1551.52	9.724e-10
1552.72	9.618e-10
1553.92	9.66e-10
1555.12	9.789e-10
1556.32	9.809e-10
1557.52	9.8e-10
1558.73	9.696e-10
1559.93	9.68e-10
1561.13	9.693e-10
1562.33	9.747e-10
1563.53	9.933e-10
1564.73	9.71e-10
1565.93	9.671e-10
1567.13	9.65e-10
1568.33	9.701e-10
1569.53	9.667e-10
1570.73	9.648e-10
1571.93	9.752e-10
1573.14	9.728e-10
1574.34	9.659e-10
1575.54	9.613e-10
1576.74	9.644e-10
1577.94	9.672e-10
1579.14	9.783e-10
1580.34	9.75e-10
1581.54	9.63e-10
1582.74	9.688e-10
1583.94	9.646e-10
1585.14	9.783e-10
1586.34	9.838e-10
1587.54	9.685e-10
1588.74	9.766e-10
1589.95	9.63e-10
1591.15	9.653e-10
1592.35	9.775e-10
1593.55	9.724e-10
1594.75	9.717e-10
1595.95	9.773e-10
1597.15	9.683e-10
1598.35	9.594e-10
1599.55	9.609e-10
1600.75	9.694e-10
1601.95	9.957e-10
1603.15	9.727e-10
1604.36	9.564e-10
1605.56	9.721e-10
1606.76	9.661e-10
1607.96	9.711e-10
1609.16	9.82e-10
1610.36	9.798e-10
1611.56	9.974e-10
1612.76	9.529e-10
1613.96	9.707e-10
1615.16	9.597e-10
1616.36	9.712e-10
1617.57	9.791e-10
1618.77	9.803e-10
1619.97	9.769e-10
1621.17	9.732e-10
1622.37	9.722e-10
1623.57	9.692e-10
1624.77	9.688e-10
1625.97	9.945e-10
1627.17	9.803e-10
1628.37	9.707e-10
1629.57	9.551e-10
1630.77	9.839e-10
1631.97	9.523e-10
1633.18	9.48e-10
1634.38	9.955e-10
1635.58	9.955e-10
1636.78	9.716e-10
1637.98	9.49e-10
1639.18	9.726e-10
1640.38	9.631e-10
1641.58	9.705e-10
1642.78	9.716e-10
1643.98	9.701e-10
1645.18	9.55e-10
1646.38	9.496e-10
1647.58	9.752e-10
1648.79	9.872e-10
1649.99	9.834e-10
1651.19	9.626e-10
1652.39	9.566e-10
1653.59	9.515e-10
1654.79	9.677e-10

## Sheet: Sheet2
0.22196	0.22
1.29683	1.3
2.49745	2.5
3.69826	3.7
4.89898	4.9
6.09972	6.1
7.30056	7.3
8.50116	8.5
9.70188	9.7
10.9026	10.9
12.1036	12.1
13.3043	13.3
14.5049	14.5
15.7057	15.71
16.9064	16.91
18.1075	18.11
19.3083	19.31
20.509	20.51
21.7098	21.71
22.9106	22.91
24.1116	24.11
25.3123	25.31
26.5129	26.51
27.7137	27.71
28.9145	28.91
30.1156	30.12
31.3162	31.32
32.5169	32.52
33.7177	33.72
34.9184	34.92
36.1193	36.12
37.3198	37.32
38.5205	38.52
39.7213	39.72
40.9221	40.92
42.123	42.12
43.3238	43.32
44.5244	44.52
45.7251	45.73
46.9258	46.93
48.127	48.13
49.3275	49.33
50.5282	50.53
51.7292	51.73
52.93	52.93
54.1308	54.13
55.3314	55.33
56.5321	56.53
57.7328	57.73
58.9337	58.93
60.1347	60.13
61.3353	61.34
62.536	62.54
63.7368	63.74
64.9376	64.94
66.1386	66.14
67.3391	67.34
68.5394	68.54
69.7406	69.74
70.9413	70.94
72.1421	72.14
73.3427	73.34
74.5435	74.54
75.7442	75.74
76.945	76.94
78.146	78.15
79.3464	79.35
80.5473	80.55
81.7481	81.75
82.9488	82.95
84.1498	84.15
85.3504	85.35
86.5511	86.55
87.752	87.75
88.9528	88.95
90.1535	90.15
91.3541	91.35
92.5549	92.55
93.7556	93.76
94.9565	94.96
96.1571	96.16
97.3579	97.36
98.5586	98.56
99.7594	99.76
100.96	100.96
102.161	102.16
103.362	103.36
104.562	104.56
105.763	105.76
106.964	106.96
108.165	108.16
109.365	109.37
110.566	110.57
111.767	111.77
112.968	112.97
114.169	114.17
115.369	115.37
116.576	116.58
117.771	117.77
118.972	118.97
120.173	120.17
121.374	121.37
122.574	122.57
123.775	123.78
124.976	124.98
126.177	126.18
127.377	127.38
128.578	128.58
129.779	129.78
130.98	130.98
132.181	132.18
133.381	133.38
134.582	134.58
135.783	135.78
136.984	136.98
138.185	138.18
139.385	139.39
140.586	140.59
141.787	141.79
142.988	142.99
144.189	144.19
145.389	145.39
146.59	146.59
147.791	147.79
148.992	148.99
150.192	150.19
151.393	151.39
152.594	152.59
153.795	153.79
154.995	155
156.196	156.2
157.397	157.4
158.597	158.6
159.798	159.8
160.999	161
162.2	162.2
163.4	163.4
164.601	164.6
165.802	165.8
167.003	167
168.204	168.2
169.406	169.41
170.605	170.61
171.806	171.81
173.007	173.01
174.208	174.21
175.408	175.41
176.61	176.61
177.81	177.81
179.011	179.01
180.212	180.21
181.413	181.41
182.613	182.61
183.814	183.81
185.015	185.02
186.216	186.22
187.417	187.42
188.618	188.62
189.818	189.82
191.019	191.02
192.22	192.22
193.42	193.42
194.621	194.62
195.822	195.82
197.023	197.02
198.224	198.22
199.429	199.43
200.63	200.63
201.831	201.83
203.031	203.03
204.232	204.23
205.433	205.43
206.634	206.63
207.835	207.83
209.035	209.04
210.236	210.24
211.437	211.44
212.638	212.64
213.838	213.84
215.039	215.04
216.24	216.24
217.441	217.44
218.642	218.64
219.842	219.84
221.043	221.04
222.244	222.24
223.445	223.44
224.646	224.65
225.846	225.85
227.047	227.05
228.248	228.25
229.449	229.45
230.649	230.65
231.85	231.85
233.051	233.05
234.252	234.25
235.453	235.45
236.654	236.65
237.854	237.85
239.055	239.06
240.256	240.26
241.457	241.46
242.658	242.66
243.858	243.86
245.059	245.06
246.26	246.26
247.46	247.46
248.661	248.66
249.862	249.86
251.063	251.06
252.263	252.26
253.464	253.46
254.665	254.67
255.866	255.87
257.067	257.07
258.268	258.27
259.468	259.47
260.67	260.67
261.87	261.87
263.071	263.07
264.271	264.27
265.472	265.47
266.673	266.67
267.874	267.87
269.075	269.07
270.275	270.28
271.476	271.48
272.677	272.68
273.877	273.88
275.079	275.08
276.28	276.28
277.48	277.48
278.681	278.68
279.882	279.88
281.083	281.08
282.284	282.28
283.484	283.48
284.685	284.68
285.886	285.89
287.087	287.09
288.287	288.29
289.488	289.49
290.689	290.69
291.89	291.89
293.091	293.09
294.291	294.29
295.492	295.49
296.693	296.69
297.894	297.89
299.094	299.09
300.295	300.3
301.496	301.5
302.697	302.7
303.898	303.9
305.099	305.1
306.299	306.3
307.5	307.5
308.701	308.7
309.902	309.9
311.102	311.1
312.303	312.3
313.504	313.5
314.705	314.7
315.906	315.91
317.106	317.11
318.307	318.31
319.508	319.51
320.709	320.71
321.909	321.91
323.11	323.11
324.311	324.31
325.512	325.51
326.713	326.71
327.913	327.91
329.115	329.11
330.315	330.32
331.516	331.52
332.718	332.72
333.917	333.92
335.118	335.12
336.319	336.32
337.52	337.52
338.72	338.72
339.922	339.92
341.123	341.12
342.324	342.32
343.525	343.52
344.726	344.73
345.926	345.93
347.128	347.13
348.329	348.33
349.53	349.53
350.731	350.73
351.931	351.93
353.132	353.13
354.333	354.33
355.534	355.53
356.735	356.73
357.935	357.94
359.136	359.14
360.337	360.34
361.538	361.54
362.738	362.74
363.939	363.94
365.139	365.14
366.341	366.34
367.542	367.54
368.742	368.74
369.943	369.94
371.144	371.14
372.349	372.35
373.55	373.55
374.75	374.75
375.951	375.95
377.152	377.15
378.353	378.35
379.555	379.55
380.754	380.75
381.955	381.96
383.156	383.16
384.357	384.36
385.557	385.56
386.759	386.76
387.96	387.96
389.161	389.16
390.362	390.36
391.562	391.56
392.763	392.76
393.964	393.96
395.165	395.16
396.365	396.37
397.566	397.57
398.767	398.77
399.968	399.97
401.169	401.17
402.37	402.37
403.57	403.57
404.771	404.77
405.972	405.97
407.173	407.17
408.373	408.37
409.574	409.57
410.775	410.78
411.976	411.98
413.177	413.18
414.378	414.38
415.579	415.58
416.779	416.78
417.98	417.98
419.181	419.18
420.382	420.38
421.582	421.58
422.783	422.78
423.985	423.98
425.185	425.19
426.386	426.39
427.587	427.59
428.787	428.79
429.988	429.99
431.189	431.19
432.39	432.39
433.59	433.59
434.791	434.79
435.992	435.99
437.193	437.19
438.394	438.39
439.594	439.59
440.795	440.8
441.996	442
443.197	443.2
444.397	444.4
445.598	445.6
446.799	446.8
448	448
449.201	449.2
450.402	450.4
451.602	451.6
452.803	452.8
454.004	454
455.205	455.2
456.405	456.41
457.606	457.61
458.807	458.81
460.007	460.01
461.208	461.21
462.409	462.41
463.61	463.61
464.81	464.81
466.011	466.01
467.212	467.21
468.413	468.41
469.614	469.61
470.814	470.81
472.015	472.02
473.216	473.22
474.416	474.42
475.617	475.62
476.818	476.82
478.019	478.02
479.219	479.22
480.42	480.42
481.621	481.62
482.822	482.82
484.022	484.02
485.223	485.22
486.424	486.42
487.625	487.62
488.826	488.83
490.026	490.03
491.227	491.23
492.428	492.43
493.629	493.63
494.829	494.83
496.03	496.03
497.231	497.23
498.432	498.43
499.633	499.63
500.833	500.83
502.034	502.03
503.235	503.24
504.436	504.44
505.636	505.64
506.838	506.84
508.038	508.04
509.239	509.24
510.44	510.44
511.64	511.64
512.841	512.84
514.042	514.04
515.243	515.24
516.443	516.44
517.644	517.64
518.845	518.84
520.046	520.05
521.246	521.25
522.447	522.45
523.648	523.65
524.849	524.85
526.049	526.05
527.25	527.25
528.451	528.45
529.652	529.65
530.852	530.85
532.053	532.05
533.254	533.25
534.455	534.45
535.655	535.66
536.856	536.86
538.057	538.06
539.258	539.26
540.459	540.46
541.659	541.66
542.86	542.86
544.061	544.06
545.262	545.26
546.462	546.46
547.663	547.66
548.864	548.86
550.065	550.06
551.265	551.27
552.466	552.47
553.667	553.67
554.867	554.87
556.068	556.07
557.269	557.27
558.47	558.47
559.67	559.67
560.871	560.87
562.072	562.07
563.273	563.27
564.474	564.47
565.674	565.67
566.875	566.88
568.076	568.08
569.277	569.28
570.477	570.48
571.678	571.68
572.881	572.88
574.08	574.08
575.281	575.28
576.481	576.48
577.682	577.68
578.883	578.88
580.083	580.08
581.285	581.28
582.485	582.49
583.686	583.69
584.887	584.89
586.087	586.09
587.288	587.29
588.489	588.49
589.689	589.69
590.89	590.89
592.091	592.09
593.292	593.29
594.493	594.49
595.693	595.69
596.894	596.89
598.095	598.1
599.296	599.3
600.497	600.5
601.697	601.7
602.898	602.9
604.099	604.1
605.3	605.3
606.5	606.5
607.701	607.7
608.902	608.9
610.103	610.1
611.303	611.3
612.505	612.51
613.705	613.7
614.906	614.91
616.106	616.11
617.307	617.31
618.508	618.51
619.71	619.71
620.91	620.91
622.111	622.11
623.312	623.31
624.513	624.51
625.713	625.71
626.914	626.91
628.115	628.11
629.316	629.32
630.516	630.52
631.717	631.72
632.918	632.92
634.119	634.12
635.319	635.32
636.52	636.52
637.721	637.72
638.921	638.92
640.122	640.12
641.328	641.33
642.524	642.52
643.725	643.73
644.926	644.93
646.126	646.13
647.327	647.33
648.528	648.53
649.729	649.73
650.93	650.93
652.131	652.13
653.331	653.33
654.532	654.53
655.733	655.73
656.934	656.93
658.134	658.13
659.335	659.34
660.536	660.54
661.736	661.74
662.937	662.94
664.138	664.14
665.339	665.34
666.54	666.54
667.74	667.74
668.941	668.94
670.142	670.14
671.343	671.34
672.543	672.54
673.744	673.74
674.945	674.95
676.146	676.15
677.347	677.35
678.548	678.55
679.748	679.75
680.949	680.95
682.15	682.15
683.351	683.35
684.552	684.55
685.752	685.75
686.953	686.95
688.154	688.15
689.355	689.36
690.556	690.56
691.756	691.76
692.957	692.96
694.158	694.16
695.359	695.36
696.559	696.56
697.76	697.76
698.961	698.96
700.162	700.16
701.363	701.36
702.563	702.56
703.764	703.76
704.965	704.96
706.165	706.17
707.367	707.37
708.567	708.57
709.768	709.77
710.969	710.97
712.17	712.17
713.371	713.37
714.571	714.57
715.772	715.77
716.973	716.97
718.174	718.17
719.375	719.37
720.576	720.58
721.776	721.78
722.977	722.98
724.178	724.18
725.379	725.38
726.579	726.58
727.78	727.78
728.981	728.98
730.182	730.18
731.383	731.38
732.584	732.58
733.784	733.78
734.985	734.99
736.186	736.19
737.387	737.39
738.588	738.59
739.788	739.79
740.989	740.99
742.19	742.19
743.391	743.39
744.592	744.59
745.793	745.79
746.994	746.99
748.194	748.19
749.395	749.39
750.596	750.6
751.797	751.8
752.997	753
754.198	754.2
755.399	755.4
756.6	756.6
757.8	757.8
759.001	759
760.202	760.2
761.403	761.4
762.604	762.6
763.804	763.8
765.005	765.01
766.206	766.21
767.407	767.41
768.608	768.61
769.809	769.81
771.009	771.01
772.21	772.21
773.411	773.41
774.611	774.61
775.813	775.81
777.013	777.01
778.214	778.21
779.415	779.41
780.616	780.62
781.817	781.82
783.017	783.02
784.218	784.22
785.419	785.42
786.62	786.62
787.82	787.82
789.021	789.02
790.222	790.22
791.423	791.42
792.623	792.62
793.824	793.82
795.025	795.03
796.226	796.23
797.427	797.43
798.627	798.63
799.828	799.83
801.029	801.03
802.23	802.23
803.43	803.43
804.631	804.63
805.832	805.83
807.033	807.03
808.234	808.23
809.434	809.43
810.635	810.64
811.836	811.84
813.037	813.04
814.238	814.24
815.439	815.44
816.639	816.64
817.84	817.84
819.041	819.04
820.242	820.24
821.442	821.44
822.643	822.64
823.844	823.84
825.045	825.04
826.245	826.25
827.446	827.45
828.647	828.65
829.847	829.85
831.048	831.05
832.249	832.25
833.45	833.45
834.651	834.65
835.851	835.85
837.052	837.05
838.253	838.25
839.454	839.45
840.654	840.65
841.855	841.86
843.056	843.06
844.257	844.26
845.457	845.46
846.658	846.66
847.858	847.86
849.06	849.06
850.26	850.26
851.461	851.46
852.662	852.66
853.863	853.86
855.064	855.06
856.264	856.26
857.465	857.47
858.666	858.67
859.867	859.87
861.068	861.07
862.269	862.27
863.469	863.47
864.67	864.67
865.871	865.87
867.072	867.07
868.273	868.27
869.473	869.47
870.674	870.67
871.876	871.88
873.076	873.08
874.277	874.28
875.477	875.48
876.678	876.68
877.879	877.88
879.08	879.08
880.28	880.28
881.481	881.48
882.681	882.68
883.883	883.88
885.084	885.08
886.284	886.28
887.485	887.49
888.686	888.69
889.887	889.89
891.088	891.09
892.288	892.29
893.489	893.49
894.69	894.69
895.891	895.89
897.092	897.09
898.292	898.29
899.493	899.49
900.694	900.69
901.895	901.89
903.096	903.1
904.296	904.3
905.497	905.5
906.698	906.7
907.899	907.9
909.099	909.1
910.3	910.3
911.501	911.5
912.702	912.7
913.902	913.9
915.103	915.1
916.304	916.3
917.505	917.5
918.706	918.71
919.906	919.91
921.107	921.11
922.308	922.31
923.509	923.51
924.709	924.71
925.911	925.91
927.112	927.11
928.312	928.31
929.514	929.51
930.713	930.71
931.914	931.91
933.115	933.11
934.315	934.32
935.516	935.52
936.717	936.72
937.918	937.92
939.118	939.12
940.319	940.32
941.52	941.52
942.721	942.72
943.921	943.92
945.122	945.12
946.323	946.32
947.524	947.52
948.724	948.72
949.925	949.93
951.126	951.13
952.327	952.33
953.527	953.53
954.728	954.73
955.929	955.93
957.13	957.13
958.33	958.33
959.531	959.53
960.732	960.73
961.933	961.93
963.133	963.13
964.334	964.33
965.535	965.53
966.735	966.74
967.936	967.94
969.137	969.14
970.338	970.34
971.539	971.54
972.739	972.74
973.941	973.94
975.141	975.14
976.343	976.34
977.542	977.54
978.743	978.74
979.944	979.94
981.145	981.14
982.346	982.35
983.548	983.55
984.749	984.75
985.949	985.95
987.15	987.15
988.351	988.35
989.552	989.55
990.752	990.75
991.953	991.95
993.154	993.15
994.355	994.35
995.556	995.56
996.756	996.76
997.958	997.96
999.158	999.16
1000.36	1000.36
1001.56	1001.56
1002.76	1002.76
1003.96	1003.96
1005.16	1005.16
1006.37	1006.37
1007.57	1007.57
1008.77	1008.77
1009.97	1009.97
1011.17	1011.17
1012.37	1012.37
1013.57	1013.57
1014.77	1014.77
1015.97	1015.97
1017.17	1017.17
1018.38	1018.38
1019.58	1019.58
1020.78	1020.78
1021.98	1021.98
1023.18	1023.18
1024.38	1024.38
1025.58	1025.58
1026.78	1026.78
1027.98	1027.98
1029.18	1029.18
1030.38	1030.38
1031.58	1031.58
1032.78	1032.78
1033.99	1033.99
1035.19	1035.19
1036.39	1036.39
1037.59	1037.59
1038.79	1038.79
1039.99	1039.99
1041.19	1041.19
1042.39	1042.39
1043.59	1043.59
1044.79	1044.79
1045.99	1045.99
1047.19	1047.19
1048.39	1048.39
1049.6	1049.6
1050.8	1050.8
1052	1052
1053.2	1053.2
1054.4	1054.4
1055.6	1055.6
1056.8	1056.8
1058	1058
1059.2	1059.2
1060.4	1060.4
1061.6	1061.6
1062.8	1062.8
1064	1064
1065.21	1065.21
1066.41	1066.41
1067.61	1067.61
1068.81	1068.81
1070.01	1070.01
1071.21	1071.21
1072.41	1072.41
1073.61	1073.61
1074.81	1074.81
1076.01	1076.01
1077.21	1077.21
1078.41	1078.41
1079.61	1079.61
1080.82	1080.82
1082.02	1082.02
1083.22	1083.22
1084.42	1084.42
1085.62	1085.62
1086.82	1086.82
1088.02	1088.02
1089.22	1089.22
1090.42	1090.42
1091.62	1091.62
1092.82	1092.82
1094.02	1094.02
1095.22	1095.22
1096.43	1096.43
1097.63	1097.63
1098.83	1098.83
1100.03	1100.03
1101.23	1101.23
1102.43	1102.43
1103.63	1103.63
1104.83	1104.83
1106.03	1106.03
1107.23	1107.23
1108.43	1108.43
1109.63	1109.63
1110.83	1110.83
1112.04	1112.04
1113.24	1113.24
1114.44	1114.44
1115.64	1115.64
1116.84	1116.84
1118.04	1118.04
1119.24	1119.24
1120.44	1120.44
1121.64	1121.64
1122.84	1122.84
1124.04	1124.04
1125.24	1125.24
1126.44	1126.44
1127.64	1127.64
1128.85	1128.85
1130.05	1130.05
1131.25	1131.25
1132.45	1132.45
1133.65	1133.65
1134.85	1134.85
1136.05	1136.05
1137.25	1137.25
1138.45	1138.45
1139.65	1139.65
1140.85	1140.85
1142.05	1142.05
1143.25	1143.25
1144.46	1144.46
1145.66	1145.66
1146.86	1146.86
1148.06	1148.06
1149.26	1149.26
1150.46	1150.46
1151.66	1151.66
1152.86	1152.86
1154.06	1154.06
1155.26	1155.26
1156.46	1156.46
1157.66	1157.66
1158.86	1158.86
1160.07	1160.07
1161.27	1161.27
1162.47	1162.47
1163.67	1163.67
1164.87	1164.87
1166.07	1166.07
1167.27	1167.27
1168.47	1168.47
1169.67	1169.67
1170.87	1170.87
1172.07	1172.07
1173.28	1173.28
1174.48	1174.48
1175.68	1175.68
1176.88	1176.88
1178.08	1178.08
1179.28	1179.28
1180.48	1180.48
1181.68	1181.68
1182.88	1182.88
1184.08	1184.08
1185.28	1185.28
1186.48	1186.48
1187.68	1187.68
1188.89	1188.89
1190.09	1190.09
1191.29	1191.29
1192.49	1192.49
1193.69	1193.69
1194.89	1194.89
1196.09	1196.09
1197.29	1197.29
1198.49	1198.49
1199.69	1199.69
1200.89	1200.89
1202.09	1202.09
1203.29	1203.29
1204.5	1204.5
1205.7	1205.7
1206.9	1206.9
1208.1	1208.1
1209.3	1209.3
1210.5	1210.5
1211.7	1211.7
1212.9	1212.9
1214.1	1214.1
1215.3	1215.3
1216.5	1216.5
1217.7	1217.7
1218.9	1218.9
1220.1	1220.1
1221.31	1221.31
1222.51	1222.51
1223.71	1223.71
1224.91	1224.91
1226.11	1226.11
1227.31	1227.31
1228.51	1228.51
1229.71	1229.71
1230.91	1230.91
1232.11	1232.11
1233.31	1233.31
1234.51	1234.51
1235.71	1235.71
1236.92	1236.92
1238.12	1238.12
1239.32	1239.32
1240.52	1240.52
1241.72	1241.72
1242.92	1242.92
1244.12	1244.12
1245.32	1245.32
1246.52	1246.52
1247.72	1247.72
1248.92	1248.92
1250.12	1250.12
1251.32	1251.32
1252.53	1252.53
1253.73	1253.73
1254.93	1254.93
1256.13	1256.13
1257.33	1257.33
1258.53	1258.53
1259.73	1259.73
1260.93	1260.93
1262.13	1262.13
1263.33	1263.33
1264.53	1264.53
1265.73	1265.73
1266.94	1266.94
1268.14	1268.14
1269.34	1269.34
1270.54	1270.54
1271.74	1271.74
1272.94	1272.94
1274.14	1274.14
1275.34	1275.34
1276.54	1276.54
1277.74	1277.74
1278.94	1278.94
1280.14	1280.14
1281.34	1281.34
1282.55	1282.55
1283.75	1283.75
1284.95	1284.95
1286.15	1286.15
1287.35	1287.35
1288.55	1288.55
1289.75	1289.75
1290.95	1290.95
1292.15	1292.15
1293.35	1293.35
1294.55	1294.55
1295.75	1295.75
1296.96	1296.96
1298.16	1298.16
1299.36	1299.36
1300.56	1300.56
1301.76	1301.76
1302.96	1302.96
1304.16	1304.16
1305.36	1305.36
1306.56	1306.56
1307.76	1307.76
1308.96	1308.96
1310.16	1310.16
1311.37	1311.37
1312.57	1312.57
1313.77	1313.77
1314.97	1314.97
1316.17	1316.17
1317.37	1317.37
1318.57	1318.57
1319.77	1319.77
1320.97	1320.97
1322.17	1322.17
1323.37	1323.37
1324.57	1324.57
1325.77	1325.77
1326.98	1326.98
1328.18	1328.18
1329.38	1329.38
1330.58	1330.58
1331.78	1331.78
1332.98	1332.98
1334.18	1334.18
1335.38	1335.38
1336.58	1336.58
1337.78	1337.78
1338.98	1338.98
1340.18	1340.18
1341.38	1341.38
1342.59	1342.59
1343.79	1343.79
1344.99	1344.99
1346.19	1346.19
1347.39	1347.39
1348.59	1348.59
1349.79	1349.79
1350.99	1350.99
1352.19	1352.19
1353.39	1353.39
1354.59	1354.59
1355.79	1355.79
1357	1357
1358.2	1358.2
1359.4	1359.4
1360.6	1360.6
1361.8	1361.8
1363	1363
1364.2	1364.2
1365.4	1365.4
1366.6	1366.6
1367.8	1367.8
1369	1369
1370.2	1370.2
1371.4	1371.4
1372.6	1372.6
1373.81	1373.81
1375.01	1375.01
1376.21	1376.21
1377.41	1377.41
1378.61	1378.61
1379.81	1379.81
1381.01	1381.01
1382.21	1382.21
1383.41	1383.41
1384.61	1384.61
1385.81	1385.81
1387.01	1387.01
1388.21	1388.21
1389.42	1389.42
1390.62	1390.62
1391.82	1391.82
1393.02	1393.02
1394.22	1394.22
1395.42	1395.42
1396.62	1396.62
1397.82	1397.82
1399.02	1399.02
1400.22	1400.22
1401.42	1401.42
1402.63	1402.63
1403.83	1403.83
1405.03	1405.03
1406.23	1406.23
1407.43	1407.43
1408.63	1408.63
1409.83	1409.83
1411.03	1411.03
1412.23	1412.23
1413.43	1413.43
1414.63	1414.63
1415.83	1415.83
1417.03	1417.03
1418.24	1418.24
1419.44	1419.44
1420.64	1420.64
1421.84	1421.84
1423.04	1423.04
1424.24	1424.24
1425.44	1425.44
1426.64	1426.64
1427.84	1427.84
1429.04	1429.04
1430.24	1430.24
1431.44	1431.44
1432.64	1432.64
1433.85	1433.85
1435.05	1435.05
1436.25	1436.25
1437.45	1437.45
1438.65	1438.65
1439.85	1439.85
1441.05	1441.05
1442.25	1442.25
1443.45	1443.45
1444.65	1444.65
1445.85	1445.85
1447.06	1447.06
1448.26	1448.26
1449.46	1449.46
1450.66	1450.66
1451.86	1451.86
1453.06	1453.06
1454.26	1454.26
1455.46	1455.46
1456.66	1456.66
1457.86	1457.86
1459.06	1459.06
1460.26	1460.26
1461.46	1461.46
1462.66	1462.66
1463.87	1463.87
1465.07	1465.07
1466.27	1466.27
1467.47	1467.47
1468.67	1468.67
1469.87	1469.87
1471.07	1471.07
1472.27	1472.27
1473.47	1473.47
1474.67	1474.67
1475.87	1475.87
1477.07	1477.07
1478.27	1478.27
1479.48	1479.48
1480.68	1480.68
1481.88	1481.88
1483.08	1483.08
1484.28	1484.28
1485.48	1485.48
1486.68	1486.68
1487.88	1487.88
1489.08	1489.08
1490.28	1490.28
1491.48	1491.48
1492.68	1492.68
1493.88	1493.88
1495.08	1495.08
1496.29	1496.29
1497.49	1497.49
1498.69	1498.69
1499.89	1499.89
1501.09	1501.09
1502.29	1502.29
1503.49	1503.49
1504.69	1504.69
1505.89	1505.89
1507.09	1507.09
1508.29	1508.29
1509.49	1509.49
1510.69	1510.69
1511.9	1511.9
1513.1	1513.1
1514.3	1514.3
1515.5	1515.5
1516.7	1516.7
1517.9	1517.9
1519.1	1519.1
1520.3	1520.3
1521.5	1521.5
1522.7	1522.7
1523.9	1523.9
1525.1	1525.1
1526.3	1526.3
1527.51	1527.51
1528.71	1528.71
1529.91	1529.91
1531.11	1531.11
1532.31	1532.31
1533.51	1533.51
1534.71	1534.71
1535.91	1535.91
1537.11	1537.11
1538.31	1538.31
1539.51	1539.51
1540.71	1540.71
1541.91	1541.91
1543.12	1543.12
1544.32	1544.32
1545.52	1545.52
1546.72	1546.72
1547.92	1547.92
1549.12	1549.12
1550.32	1550.32
1551.52	1551.52
1552.72	1552.72
1553.92	1553.92
1555.12	1555.12
1556.32	1556.32
1557.52	1557.52
1558.73	1558.73
1559.93	1559.93
1561.13	1561.13
1562.33	1562.33
1563.53	1563.53
1564.73	1564.73
1565.93	1565.93
1567.13	1567.13
1568.33	1568.33
1569.53	1569.53
1570.73	1570.73
1571.93	1571.93
1573.14	1573.14
1574.34	1574.34
1575.54	1575.54
1576.74	1576.74
1577.94	1577.94
1579.14	1579.14
1580.34	1580.34
1581.54	1581.54
1582.74	1582.74
1583.94	1583.94
1585.14	1585.14
1586.34	1586.34
1587.54	1587.54
1588.74	1588.74
1589.95	1589.95
1591.15	1591.15
1592.35	1592.35
1593.55	1593.55
1594.75	1594.75
1595.95	1595.95
1597.15	1597.15
1598.35	1598.35
1599.55	1599.55
1600.75	1600.75
1601.95	1601.95
1603.15	1603.15
1604.36	1604.36
1605.56	1605.56
1606.76	1606.76
1607.96	1607.96
1609.16	1609.16
1610.36	1610.36
1611.56	1611.56
1612.76	1612.76
1613.96	1613.96
1615.16	1615.16
1616.36	1616.36
1617.57	1617.57
1618.77	1618.77
1619.97	1619.97
1621.17	1621.17
1622.37	1622.37
1623.57	1623.57
1624.77	1624.77
1625.97	1625.97
1627.17	1627.17
1628.37	1628.37
1629.57	1629.57
1630.77	1630.77
1631.97	1631.97
1633.18	1633.18
1634.38	1634.38
1635.58	1635.58
1636.78	1636.78
1637.98	1637.98
1639.18	1639.18
1640.38	1640.38
1641.58	1641.58
1642.78	1642.78
1643.98	1643.98
1645.18	1645.18
1646.38	1646.38
1647.58	1647.58
1648.79	1648.79
1649.99	1649.99
1651.19	1651.19
1652.39	1652.39
1653.59	1653.59
1654.79	1654.79
