# Supplementary material for: Nucleation-controlled growth of superior lead-free perovskite Cs3Bi2I9 single-crystals for high-performance X-ray detection
Source: Nat Commun. 2020 May 8;11:2304. doi: 10.1038/s41467-020-16034-w (PMC7210296; doi:10.1038/s41467-020-16034-w)
Supplement: Supplementary file 2 — Source Data [file 41467_2020_16034_MOESM2_ESM.zip › Source Data/Figure S3.xlsx]

## Sheet: Figure S3a
Binding Energy (E)	Intensity
eV	Counts / s
1348	170632
1347	169583
1346	168234
1345	169406
1344	169850
1343	167975
1342	169587
1341	170499
1340	171161
1339	171128
1338	169019
1337	166867
1336	165947
1335	167128
1334	168309
1333	168685
1332	167441
1331	167931
1330	166825
1329	168136
1328	166686
1327	165845
1326	167057
1325	166621
1324	165316
1323	166312
1322	166748
1321	166687
1320	167174
1319	165694
1318	165073
1317	165029
1316	164359
1315	165882
1314	165784
1313	165345
1312	164858
1311	166120
1310	165642
1309	164870
1308	164784
1307	164337
1306	163004
1305	164413
1304	165255
1303	163735
1302	163569
1301	163445
1300	164563
1299	165338
1298	165666
1297	164817
1296	165101
1295	165447
1294	166022
1293	166131
1292	164180
1291	163715
1290	163704
1289	166696
1288	167678
1287	166405
1286	165175
1285	164643
1284	165071
1283	164873
1282	166724
1281	167088
1280	166617
1279	166101
1278	166611
1277	167536
1276	167334
1275	167832
1274	167227
1273	166996
1272	167844
1271	167784
1270	168723
1269	168746
1268	167694
1267	167165
1266	167720
1265	169328
1264	169733
1263	167082
1262	168168
1261	169523
1260	169731
1259	169078
1258	170662
1257	170002
1256	170223
1255	169655
1254	169503
1253	168798
1252	172089
1251	172695
1250	170831
1249	172039
1248	171288
1247	169775
1246	172332
1245	172420
1244	170555
1243	171278
1242	172798
1241	173193
1240	173870
1239	173460
1238	171673
1237	172902
1236	173874
1235	174741
1234	175049
1233	174028
1232	174772
1231	176294
1230	175515
1229	177011
1228	176432
1227	176104
1226	178398
1225	177525
1224	177240
1223	176482
1222	176837
1221	175061
1220	173643
1219	175696
1218	174537
1217	175005
1216	174204
1215	174333
1214	173703
1213	172457
1212	173029
1211	171223
1210	171053
1209	170839
1208	173427
1207	172121
1206	172222
1205	170834
1204	171905
1203	170510
1202	170304
1201	174068
1200	173541
1199	172691
1198	171852
1197	170892
1196	171783
1195	173029
1194	176088
1193	175037
1192	173623
1191	173890
1190	174934
1189	175215
1188	173507
1187	175815
1186	175671
1185	175146
1184	175242
1183	176359
1182	175581
1181	176443
1180	176727
1179	176586
1178	177485
1177	175971
1176	176579
1175	177935
1174	178762
1173	178365
1172	179630
1171	178400
1170	178672
1169	179337
1168	179976
1167	180583
1166	180310
1165	181246
1164	180421
1163	180421
1162	180524
1161	181671
1160	181143
1159	181865
1158	181142
1157	180402
1156	181136
1155	180336
1154	182127
1153	183537
1152	183909
1151	183682
1150	182012
1149	183585
1148	182399
1147	182450
1146	184483
1145	183992
1144	184368
1143	183066
1142	182430
1141	182282
1140	185391
1139	186002
1138	186676
1137	185256
1136	184953
1135	186219
1134	185854
1133	186416
1132	186681
1131	186694
1130	185857
1129	186696
1128	186983
1127	185897
1126	186785
1125	186775
1124	187168
1123	187128
1122	187351
1121	186848
1120	186965
1119	188401
1118	189637
1117	191177
1116	189626
1115	190876
1114	189903
1113	189379
1112	188375
1111	188243
1110	187191
1109	187237
1108	188881
1107	189561
1106	189691
1105	189578
1104	191840
1103	192547
1102	190703
1101	189875
1100	187825
1099	188237
1098	189179
1097	191859
1096	190005
1095	190289
1094	189895
1093	190016
1092	190935
1091	192720
1090	190125
1089	189185
1088	192672
1087	190989
1086	192318
1085	191059
1084	190755
1083	190640
1082	190280
1081	191230
1080	190475
1079	189691
1078	189783
1077	190668
1076	191413
1075	190332
1074	189185
1073	191471
1072	192530
1071	191393
1070	190989
1069	190694
1068	188773
1067	188245
1066	188508
1065	189308
1064	188090
1063	186290
1062	184138
1061	185079
1060	185114
1059	183756
1058	182516
1057	183771
1056	183573
1055	182783
1054	181076
1053	182605
1052	184727
1051	184406
1050	184421
1049	181898
1048	180014
1047	179105
1046	177114
1045	179503
1044	179698
1043	179611
1042	180125
1041	179615
1040	179765
1039	179577
1038	179006
1037	178656
1036	177390
1035	176341
1034	177960
1033	178746
1032	180057
1031	179506
1030	177713
1029	179305
1028	179453
1027	180840
1026	181050
1025	179691
1024	181049
1023	182481
1022	182752
1021	182133
1020	182116
1019	182572
1018	183706
1017	184000
1016	184340
1015	183826
1014	183054
1013	182315
1012	183464
1011	184365
1010	182170
1009	180774
1008	179974
1007	180165
1006	181481
1005	183799
1004	182295
1003	182439
1002	185110
1001	185883
1000	188413
999	191531
998	195181
997	193034
996	189056
995	186968
994	182437
993	180699
992	179208
991	178745
990	177098
989	173991
988	174481
987	174020
986	173915
985	175171
984	175582
983	173464
982	172761
981	178755
980	188270
979	190540
978	186243
977	186918
976	183303
975	176342
974	167588
973	160547
972	156517
971	157311
970	157801
969	167503
968	175034
967	170592
966	162209
965	154302
964	152025
963	146506
962	144367
961	143527
960	143938
959	144591
958	143569
957	143468
956	144914
955	145682
954	146058
953	145467
952	147026
951	147679
950	148079
949	147315
948	146292
947	145137
946	146036
945	147147
944	146378
943	146439
942	145030
941	144132
940	144558
939	144036
938	144839
937	142652
936	144057
935	145556
934	145223
933	146796
932	155619
931	163673
930	165648
929	159960
928	153142
927	151514
926	148690
925	143381
924	137231
923	134793
922	134656
921	130484
920	130153
919	130801
918	135028
917	137680
916	137806
915	133478
914	129480
913	128053
912	124847
911	122436
910	122844
909	123543
908	122937
907	121583
906	123393
905	123841
904	122909
903	122912
902	123088
901	123062
900	124725
899	124874
898	125594
897	126152
896	127789
895	127600
894	127731
893	126217
892	126777
891	125597
890	125144
889	123063
888	121871
887	122935
886	122575
885	122093
884	121010
883	121906
882	121872
881	119879
880	120475
879	121217
878	123131
877	130438
876	137255
875	146011
874	147501
873	140798
872	131784
871	124701
870	118944
869	115358
868	114649
867	113583
866	112383
865	111972
864	111595
863	112161
862	111897
861	110752
860	111577
859	111268
858	111642
857	112542
856	111452
855	111487
854	111447
853	111267
852	110724
851	110875
850	111052
849	112157
848	110419
847	110828
846	111171
845	111477
844	112599
843	111934
842	111632
841	110533
840	111180
839	111428
838	111218
837	111935
836	109953
835	111193
834	113064
833	113433
832	112545
831	113304
830	112816
829	112447
828	113771
827	113259
826	113258
825	112802
824	113064
823	112994
822	114604
821	112761
820	112863
819	112964
818	112103
817	112954
816	115205
815	115163
814	115369
813	115379
812	114688
811	115457
810	115832
809	116357
808	116653
807	116328
806	117923
805	117900
804	117628
803	117025
802	117318
801	116899
800	116966
799	117150
798	117700
797	117865
796	118754
795	119619
794	118711
793	120249
792	119910
791	120785
790	120705
789	121150
788	121584
787	121842
786	121427
785	121635
784	123521
783	123706
782	122348
781	123193
780	123860
779	124177
778	121522
777	122536
776	124842
775	125467
774	125961
773	125913
772	126529
771	126858
770	125569
769	125859
768	126273
767	128476
766	129962
765	130411
764	129847
763	130273
762	131979
761	131875
760	133376
759	133387
758	132570
757	132884
756	132225
755	131158
754	129772
753	129603
752	128695
751	127538
750	128911
749	130140
748	130852
747	130944
746	131576
745	129662
744	130002
743	128688
742	128153
741	129307
740	145414
739	188134
738	200173
737	156482
736	124378
735	115189
734	115106
733	113234
732	111247
731	110248
730	109827
729	108448
728	107022
727	113316
726	143035
725	209545
724	223664
723	159826
722	116675
721	107028
720	104188
719	102982
718	103485
717	103015
716	101892
715	101102
714	102796
713	103087
712	103201
711	102150
710	103106
709	103483
708	104413
707	104381
706	104653
705	104224
704	106092
703	105658
702	104743
701	103879
700	104897
699	105130
698	105491
697	106845
696	107239
695	107425
694	107763
693	105927
692	107601
691	107931
690	108129
689	109061
688	108346
687	110224
686	110880
685	110905
684	111068
683	112784
682	113498
681	114657
680	116968
679	116864
678	114921
677	115872
676	113406
675	114138
674	116308
673	115883
672	115456
671	116613
670	117835
669	117856
668	117639
667	116919
666	118622
665	119710
664	120024
663	118151
662	118406
661	119462
660	121058
659	121835
658	122168
657	123341
656	125508
655	126405
654	127777
653	128651
652	129876
651	129474
650	131313
649	132278
648	130719
647	127825
646	127044
645	126493
644	125004
643	125481
642	123657
641	121560
640	121655
639	121344
638	122235
637	119729
636	115985
635	112139
634	107082
633	110217
632	141834
631	233485
630	258547
629	161346
628	91257
627	75198
626	69545.4
625	64987.7
624	65175.9
623	62758.3
622	62225.1
621	85543.5
620	188819
619	306948
618	237496
617	101015
616	53253.3
615	43916
614	39746.6
613	39295.7
612	38424.7
611	38027.5
610	36952.9
609	37182.7
608	37094
607	36838.9
606	37013.7
605	36642.3
604	37333.2
603	37119.9
602	36787.1
601	36825.1
600	37543.3
599	37638.9
598	37152.7
597	37152.3
596	38167.3
595	36707.3
594	36348.4
593	37125.4
592	37059.8
591	37502.4
590	37493.8
589	37372.4
588	37665.7
587	37460.2
586	38670.9
585	37155
584	37088.7
583	37262.8
582	37529
581	37614
580	38419.1
579	37751.5
578	37765.8
577	38046.9
576	37840.4
575	38808.3
574	38113.8
573	38592.1
572	38185.2
571	38439
570	38641.5
569	38936.6
568	38816.5
567	39043.9
566	39282.9
565	39184.4
564	38852.5
563	38994.2
562	39165.2
561	39239.1
560	39130.4
559	38861.2
558	39230.2
557	38673.2
556	39735.5
555	39595.5
554	39831.4
553	39830.1
552	39144
551	38917.1
550	38940.3
549	39663.3
548	39775.2
547	40719.2
546	40660
545	40220.5
544	39285.5
543	38683.3
542	39309.7
541	39597.5
540	39610.6
539	40119.6
538	39303.1
537	39957.3
536	39883.9
535	40871.1
534	43553.7
533	49680.5
532	54627.9
531	51722.8
530	45175.9
529	41681.3
528	40907.9
527	39815.7
526	40185.1
525	40026.8
524	40602.5
523	40064
522	41540.3
521	40579.6
520	40018.8
519	40221.6
518	41046.7
517	41491.6
516	40210
515	40603.6
514	40753.3
513	41655.9
512	41549.4
511	41962.3
510	41011.9
509	41650
508	41461.9
507	41393.2
506	42133.5
505	42276.6
504	42649.2
503	42497.5
502	42458.7
501	42354.1
500	42432.3
499	43111.8
498	43450.1
497	42579
496	42789.3
495	43919.2
494	43440.2
493	42883.3
492	43780.8
491	44278.2
490	44266.9
489	45163.8
488	45071
487	44344
486	44877.7
485	44808.7
484	44741.5
483	44971.5
482	46075.9
481	44829
480	44349.9
479	44522.8
478	44177.1
477	44462.8
476	44310.8
475	44496.6
474	45039.7
473	44426.9
472	44509.1
471	44448.2
470	45207.9
469	46909.5
468	49593.2
467	52506.3
466	54474
465	55980.6
464	51986.4
463	48661.5
462	46730.9
461	44584
460	43643.4
459	43675.5
458	43200.7
457	42447.2
456	41213.8
455	40629.6
454	40456
453	39917.1
452	39794.5
451	39870.1
450	39787.6
449	39404
448	39222
447	40060.7
446	41379.1
445	43014
444	47415.5
443	51192.3
442	54569.1
441	51760.9
440	46819.1
439	42518.4
438	39291.1
437	36967.9
436	35191.7
435	35363.2
434	34651.7
433	33891.6
432	33198
431	33506.9
430	33689.4
429	34630.1
428	33840.4
427	33333.1
426	33843.5
425	33704.3
424	33250.6
423	33591.5
422	33531.1
421	33151.3
420	33038.2
419	33616.4
418	34489
417	33833.6
416	33717.9
415	33124.2
414	33262.2
413	33733.2
412	33985.3
411	34016.5
410	34209.5
409	33824.1
408	32960.9
407	33774.6
406	34027.2
405	34115
404	33490.7
403	33201.9
402	33084.5
401	33440.6
400	34961.8
399	34466.6
398	33603.2
397	33799.4
396	34283.2
395	34906.2
394	33840.8
393	33389.1
392	33994.4
391	34407.3
390	34614.5
389	34623.7
388	33975.3
387	34093.5
386	34098.3
385	34393
384	34236.4
383	35456.4
382	35301.5
381	35668.1
380	35222.7
379	35400.9
378	35472.4
377	35606.4
376	35177.5
375	35862.1
374	36296
373	36312.8
372	35884.8
371	36483
370	36580.8
369	35965.3
368	36740.8
367	35658.6
366	36168.1
365	35964.3
364	36013.9
363	36038.5
362	36413.1
361	36606.5
360	36436.5
359	35788.4
358	36823.9
357	37208
356	37157.4
355	37091.7
354	36368.8
353	36898.4
352	36534.9
351	36863
350	37498.2
349	37201
348	37046.3
347	38171.3
346	36909.5
345	37357.3
344	38289.2
343	37656.5
342	38043.1
341	37631.2
340	37372.5
339	37752.7
338	37696.1
337	38568.7
336	38268.2
335	38056.2
334	38433.2
333	39062
332	39300.3
331	38483.1
330	39137.9
329	39095.1
328	38435.1
327	38922.7
326	38975.7
325	38987.2
324	39808.2
323	39753.6
322	39965.7
321	40097.1
320	39478.2
319	39512.4
318	41081.7
317	40372.5
316	41299
315	40834.4
314	40040.2
313	41037.1
312	41018.1
311	40694.5
310	40669.4
309	40936
308	41422.3
307	41764.4
306	42196.4
305	41384.9
304	41299.1
303	41466.5
302	41515.8
301	42130.9
300	42199.5
299	41716.5
298	41294.1
297	41355.4
296	41427.5
295	40781.3
294	40755.3
293	40614.5
292	41317.9
291	41328.2
290	41774.8
289	42384.2
288	43559.5
287	46073.4
286	55248.7
285	66466.5
284	60247
283	46332.6
282	41394
281	41630.6
280	41976.5
279	41606.1
278	41390.1
277	42209.5
276	42422.3
275	41860.1
274	42680.2
273	42068
272	42194.8
271	40644
270	41071.6
269	42883.3
268	42314.7
267	42069.6
266	41663.6
265	42869.2
264	42482.6
263	43602.7
262	43348.7
261	42820
260	43626.4
259	44005.3
258	42952.9
257	43718
256	44226.7
255	43421.4
254	44018.1
253	43372
252	43698.7
251	43644.1
250	43170
249	42961.1
248	44356.2
247	44339.6
246	45761.7
245	44980.4
244	44541.4
243	44421.3
242	44401.5
241	44836.9
240	45480.7
239	45160.9
238	45152.4
237	45082.5
236	45925.5
235	45965.6
234	44663.8
233	46436.6
232	48005.6
231	48241.7
230	49405.4
229	49003
228	47815.4
227	47928.4
226	46907.8
225	46287.5
224	46891.4
223	47167.5
222	47216
221	46811
220	47265.8
219	48164.2
218	48239.7
217	48453.6
216	47671.9
215	47773.5
214	49434.5
213	49793.2
212	49447.9
211	50189
210	49655.3
209	50540.7
208	50451.3
207	50908.4
206	50938.3
205	51622.9
204	51623.3
203	50910.3
202	51295.6
201	51310
200	52099.3
199	52686.6
198	52011.2
197	53320
196	52869.9
195	51888.5
194	53138.9
193	52007
192	52724.6
191	52234.7
190	52212
189	53234.6
188	57023
187	58748.5
186	60625.1
185	60432.6
184	58592.7
183	57789.3
182	56617.5
181	57321.6
180	56162
179	55872.5
178	56464.3
177	56352.2
176	54214.8
175	52641
174	51139
173	50700
172	49732.1
171	50343.8
170	49366.5
169	48138.5
168	48063.8
167	47441.7
166	51656.1
165	70736.1
164	92071
163	75112.9
162	48890.3
161	45784.5
160	67448.8
159	105329
158	97796.7
157	55603.6
156	37021.5
155	34578.8
154	33780.8
153	33104.2
152	33273.2
151	32569.3
150	32442.4
149	32685.1
148	32831.1
147	32644.1
146	32575.4
145	32722.5
144	33556.3
143	33234.7
142	33364.4
141	32816.2
140	31987.7
139	32387.5
138	32844.5
137	32221.2
136	31570.2
135	30952.6
134	31058.1
133	30773.2
132	30815.5
131	30215.1
130	30234
129	29834.2
128	29932.1
127	30415.4
126	31021.5
125	31314.8
124	32351.6
123	33221.3
122	34507.8
121	33712.6
120	30279
119	27839.7
118	25164.7
117	24230.2
116	24424.9
115	24433.8
114	24219.4
113	24187.3
112	24584.2
111	24568.2
110	24756.9
109	24515.9
108	24224.4
107	23219.2
106	24063
105	25419.6
104	25418.5
103	25463.7
102	26855.8
101	26684.9
100	26244.5
99	27304
98	27978.2
97	28546.2
96	28474.7
95	28069.7
94	28015
93	27937.7
92	27394.2
91	27056.1
90	26432.2
89	25201.4
88	24685.5
87	24573.1
86	25033.5
85	24273.6
84	23905.2
83	23680.6
82	22831.3
81	22450.3
80	22865
79	29714.8
78	42463.6
77	47682.7
76	52469
75	52917.3
74	35111.7
73	24274.1
72	23530.7
71	23829.8
70	24797
69	26112.8
68	26242.4
67	24600.3
66	23693.1
65	22622.8
64	21928.8
63	21135.3
62	19451.2
61	18235.4
60	16729.1
59	16275.4
58	15662
57	14329.7
56	13980.2
55	13926
54	13670.1
53	14165.8
52	25052.6
51	51553
50	71918.3
49	76648.1
48	50247
47	18637.4
46	8720.59
45	7441.47
44	6992.72
43	6336.16
42	5876.04
41	5677.72
40	5538.26
39	5124.56
38	5021.48
37	4603.67
36	5002
35	4863.5
34	4451.26
33	4637.27
32	4903.69
31	5160.7
30	7009.85
29	10600.3
28	10661.4
27	9268.22
26	12693.9
25	12950.5
24	7281.83
23	4753.35
22	3550.78
21	3088.15
20	2767.52
19	2635.35
18	2643.31
17	2416.64
16	2625.94
15	2682.44
14	2805.09
13	3354.66
12	4385.69
11	5414.4
10	5321.45
9	3275.69
8	1413.94
7	1103.91
6	1611.07
5	2905.15
4	4475.92
3	5978.21
2	4308.02
1	1881.15
0	352.954
-1	55.4892
-2	25.022
-3	20.9364
-4	14.4208
-5	17.8701
-6	13.7635
-7	14.3517
-8	12.0838
-9	16.1675
-10	20.2191
-11	2.27891
-12	1.9908

## Sheet: Figure S3b
Binding Energy (E)	Intensity
eV	Counts / s
742.1	25929
742.05	26067.2
742	25945.5
741.95	25738.8
741.9	25949.4
741.85	25584.7
741.8	25554.5
741.75	26139.2
741.7	26293.7
741.65	25626.2
741.6	25973.4
741.55	26597.7
741.5	25835
741.45	26079.5
741.4	25428.1
741.35	26306.5
741.3	25068.1
741.25	25626.1
741.2	25939.6
741.15	25807.7
741.1	25619.8
741.05	25525.7
741	25342.2
740.95	26286.1
740.9	25861.1
740.85	25222.8
740.8	25444.8
740.75	24919.2
740.7	25287.6
740.65	26462.5
740.6	25368.3
740.55	24969.1
740.5	25235.7
740.45	25224.1
740.4	25597.7
740.35	25962.1
740.3	25942.4
740.25	26360.9
740.2	26266.7
740.15	26080.7
740.1	26440
740.05	26154.5
740	26580.7
739.95	26953.3
739.9	26927
739.85	27459.6
739.8	27066.8
739.75	27388.3
739.7	27533.3
739.65	27671.3
739.6	28750.1
739.55	28530.7
739.5	29423.5
739.45	29826
739.4	30796.7
739.35	32146.8
739.3	33184.5
739.25	34100.8
739.2	34469
739.15	35259.4
739.1	37485.7
739.05	40399.9
739	41037.6
738.95	43163.5
738.9	45064.3
738.85	47482
738.8	49949.4
738.75	51280.8
738.7	52979.7
738.65	54473.5
738.6	56143.7
738.55	56640.7
738.5	56757.3
738.45	58618.1
738.4	59639.9
738.35	59792.3
738.3	57830.7
738.25	56768.8
738.2	55963.6
738.15	55618.2
738.1	52583.9
738.05	50054.9
738	49007.8
737.95	46770.2
737.9	45200.8
737.85	43238
737.8	41842.4
737.75	38966.4
737.7	37189.6
737.65	35825.7
737.6	34135.1
737.55	33262.4
737.5	32056.6
737.45	31259
737.4	30162.9
737.35	29967.7
737.3	29434
737.25	29112.2
737.2	28524.3
737.15	27939.1
737.1	27988.6
737.05	27469.4
737	26858.1
736.95	26537.7
736.9	26496.2
736.85	26290.8
736.8	26095.4
736.75	25864.6
736.7	25122
736.65	24919.6
736.6	24843.3
736.55	24884.9
736.5	25351.4
736.45	25743.7
736.4	25077.2
736.35	25175.5
736.3	24868.9
736.25	24288
736.2	24553.1
736.15	24421
736.1	24622.6
736.05	24025.9
736	24227
735.95	23702.2
735.9	24037.4
735.85	23723.7
735.8	23577.3
735.75	24307.8
735.7	23660.8
735.65	24431.4
735.6	23913.2
735.55	23402.8
735.5	23960.6
735.45	24667.1
735.4	24086.4
735.35	23000.6
735.3	23452.7
735.25	23593.7
735.2	24038
735.15	23196
735.1	23491.2
735.05	23464.9
735	23890.5
734.95	23936.8
734.9	23950.8
734.85	23586.2
734.8	23488.1
734.75	23870.1
734.7	23388
734.65	23329.8
734.6	23362
734.55	22839
734.5	23196.5
734.45	23438.1
734.4	23735.9
734.35	23897.3
734.3	23700.6
734.25	23524.6
734.2	22933.8
734.15	23093.8
734.1	23216.8
734.05	23246.8
734	23111.2
733.95	23229.8
733.9	22959.9
733.85	23286.3
733.8	23000.6
733.75	22548.9
733.7	23058
733.65	22395
733.6	22847.7
733.55	22654.8
733.5	22972.8
733.45	23111.2
733.4	22984.1
733.35	23709.8
733.3	23518.9
733.25	22892.4
733.2	22450.7
733.15	23477.2
733.1	23134.6
733.05	23553.9
733	23215.6
732.95	23137.7
732.9	23339.7
732.85	22844.9
732.8	22868
732.75	23107.1
732.7	22737.9
732.65	22478.1
732.6	22580.3
732.55	22384.7
732.5	23394.4
732.45	22776.2
732.4	22544.4
732.35	22542.7
732.3	22336.5
732.25	22787.4
732.2	23534.3
732.15	23003.1
732.1	22291.5
732.05	22812.7
732	22928.6
731.95	23344.4
731.9	22493.7
731.85	22682.2
731.8	22442.9
731.75	22659.5
731.7	22882.5
731.65	22607.4
731.6	22850.1
731.55	22862.4
731.5	22549.8
731.45	22752.3
731.4	22298.2
731.35	22792.8
731.3	22303
731.25	21810.8
731.2	21922.2
731.15	22469.4
731.1	22730.9
731.05	22509.8
731	23032.5
730.95	22320.9
730.9	22673.8
730.85	22601.5
730.8	22560.1
730.75	22303.1
730.7	22331.9
730.65	22719.8
730.6	22203.7
730.55	22634.3
730.5	22067.5
730.45	22211.4
730.4	21897.5
730.35	22647
730.3	22234.8
730.25	21853.5
730.2	21723.2
730.15	21274.1
730.1	21087.5
730.05	21978.6
730	22873.1
729.95	22563.3
729.9	22489.1
729.85	22812.8
729.8	22912.8
729.75	22059.2
729.7	22224.4
729.65	21775.1
729.6	21216.3
729.55	21887.1
729.5	22376.1
729.45	21921.3
729.4	21640
729.35	21923.1
729.3	21641.1
729.25	21605.2
729.2	21493.1
729.15	22492.4
729.1	22721.4
729.05	21800.5
729	21546.9
728.95	21832.1
728.9	21915.3
728.85	21592.4
728.8	21956.6
728.75	22378.8
728.7	21643.7
728.65	21633.4
728.6	21998
728.55	22189.6
728.5	22077.8
728.45	21637.5
728.4	22038.4
728.35	21869.9
728.3	21802.3
728.25	21381.1
728.2	21628.1
728.15	22111.7
728.1	21816.9
728.05	21975.4
728	21831.1
727.95	21739.5
727.9	22607.5
727.85	21699.4
727.8	22166.5
727.75	22317.6
727.7	21837.1
727.65	21654.7
727.6	21588.6
727.55	21717.6
727.5	21762.5
727.45	21678.3
727.4	21502
727.35	21932.7
727.3	21666.9
727.25	22432.5
727.2	22534.5
727.15	21889.2
727.1	22533.2
727.05	22727.6
727	22223.2
726.95	21831.3
726.9	22176.3
726.85	21923.6
726.8	21951.1
726.75	22210.4
726.7	22274.7
726.65	21748.8
726.6	22153.5
726.55	22366.6
726.5	22096.7
726.45	22634.7
726.4	22651.7
726.35	22638.2
726.3	23145.8
726.25	22817.5
726.2	22552.7
726.15	23127.8
726.1	23237.2
726.05	23870.4
726	24131.3
725.95	24669.7
725.9	25155.9
725.85	24659.5
725.8	24772.2
725.75	26019.8
725.7	26633.7
725.65	27411.6
725.6	27563.6
725.55	28404.5
725.5	29329
725.45	30748.6
725.4	32141.6
725.35	33580.3
725.3	34440.1
725.25	37253.8
725.2	39751.2
725.15	41219
725.1	44227.2
725.05	46897.4
725	49701.7
724.95	52820.3
724.9	54937.7
724.85	58631.5
724.8	61213.3
724.75	64004.1
724.7	65812.7
724.65	68415.6
724.6	68648.8
724.55	70693.2
724.5	72419.6
724.45	71120.2
724.4	70593.2
724.35	70333.1
724.3	69779.7
724.25	67638.8
724.2	65018.3
724.15	61985.8
724.1	59338.1
724.05	57417.5
724	53828.2
723.95	51248.2
723.9	47966.6
723.85	45467.1
723.8	43445.4
723.75	41388.9
723.7	40146.9
723.65	37990.7
723.6	35471.8
723.55	33534.5
723.5	33069
723.45	31873.1
723.4	30799.1
723.35	29708.5
723.3	27946.5
723.25	27900.1
723.2	26655.7
723.15	26112.3
723.1	25253.1
723.05	25507.6
723	24494.6
722.95	24505.2
722.9	24675.1
722.85	23837.5
722.8	23469.6
722.75	23755.3
722.7	23191.7
722.65	22512.1
722.6	22685
722.55	23698.5
722.5	22907.3
722.45	22495.1
722.4	23175.6
722.35	22405.2
722.3	21689.5
722.25	22157.2
722.2	22065.6
722.15	21927.3
722.1	21958.4
722.05	21423.6
722	21720.2
721.95	22382.3
721.9	21896.1
721.85	21413.7
721.8	21549.1
721.75	21563
721.7	21616.9
721.65	21490.8
721.6	21255.2
721.55	21805.9
721.5	21801.6
721.45	21320.4
721.4	21548
721.35	21024.8
721.3	21600.6
721.25	21479.8
721.2	20730.7
721.15	20551.7
721.1	21533.9
721.05	21334
721	21011.3
720.95	20833.7
720.9	20765.5
720.85	21800.9
720.8	21334.2
720.75	20937.6
720.7	21135.2
720.65	21292.3
720.6	21249
720.55	21278.4
720.5	21349
720.45	20989.3
720.4	20170.1
720.35	20089.3
720.3	21108.8
720.25	21167.7
720.2	20395.2
720.15	21686.8
720.1	21415.6
720.05	21138.4
720	21629.1
719.95	20716.1
719.9	20612.5
719.85	20203.6
719.8	20554.2
719.75	20892.7
719.7	21153.2
719.65	19838.5
719.6	20680
719.55	21069
719.5	21118.5
719.45	20909.6
719.4	20433.2
719.35	20745.9
719.3	20959.3
719.25	20829.6
719.2	19962.1
719.15	20782
719.1	21282.2
719.05	21600.6
719	20892
718.95	20785.4
718.9	20878
718.85	20414.9
718.8	20479.9
718.75	20316.9
718.7	20677.5
718.65	20293.1
718.6	20755.7
718.55	20445.8
718.5	21093.1
718.45	20372.7
718.4	20181.4
718.35	20851.8
718.3	20890.5
718.25	20478.2
718.2	20489
718.15	20520.9
718.1	20805.9
718.05	20953.6
718	20394.4
717.95	20213.7
717.9	20330.4
717.85	21016.5
717.8	21124
717.75	21143.5
717.7	20379.9
717.65	20560.4
717.6	20921.8
717.55	20478.2
717.5	20503.9
717.45	20518.9
717.4	21039.9
717.35	20818.7
717.3	20859
717.25	20325.1
717.2	21038.3
717.15	21520.8
717.1	20976.7
717.05	21402.8
717	20646.4
716.95	20229.3
716.9	20999.4
716.85	20211.4
716.8	20480.5
716.75	20724.7
716.7	20935.1
716.65	20603.3
716.6	20958.5
716.55	21167.4
716.5	21289.3
716.45	21417.5
716.4	21311.5
716.35	21151.4
716.3	20871.2
716.25	20954.1
716.2	21404
716.15	20330.7
716.1	20580.2
716.05	20764.5
716	20839.5
715.95	20369.8
715.9	20769.5
715.85	20668.7
715.8	20362.8
715.75	20836.9
715.7	20785.7
715.65	20519.1
715.6	20793.1
715.55	20855.5
715.5	20445.7
715.45	19959
715.4	20850.7
715.35	20964.4
715.3	21127.2
715.25	21625.9
715.2	20681.9
715.15	20868.7
715.1	20986.6
715.05	20937.7
715	20848.8
714.95	20098.4
714.9	20183.9
714.85	20417.6
714.8	20383.9
714.75	20208.2
714.7	20466.8
714.65	21205.1
714.6	21407.2
714.55	20337.1
714.5	20615.4
714.45	20711.7
714.4	20727.8
714.35	21218.8
714.3	20949.4
714.25	20583.8
714.2	20975.3
714.15	20964.9
714.1	21028.3

## Sheet: Figure S3c
Binding Energy (E)	Intensity
eV	Counts / s
166.1	7962.13
166.05	8270.47
166	8355.88
165.95	8138.19
165.9	8273.9
165.85	8174.59
165.8	7886.01
165.75	7762.28
165.7	7997.36
165.65	8191.16
165.6	8427.56
165.55	8514.33
165.5	8324.44
165.45	8332.88
165.4	8523.96
165.35	8509.22
165.3	8241.55
165.25	8775.1
165.2	8890.8
165.15	9102.16
165.1	9284.59
165.05	9366.35
165	9384.63
164.95	9415.11
164.9	9825.88
164.85	10410.3
164.8	10633
164.75	10932.7
164.7	11772.5
164.65	12326.1
164.6	13286.6
164.55	13981
164.5	14987.3
164.45	15956.9
164.4	17130.9
164.35	18154.9
164.3	19244.5
164.25	21067.1
164.2	22285.5
164.15	23741.8
164.1	24685.7
164.05	25321.6
164	26557.8
163.95	26800.3
163.9	27190
163.85	26816.6
163.8	26908.4
163.75	25951.2
163.7	24659.9
163.65	23673.3
163.6	22456
163.55	21269.4
163.5	19779.1
163.45	18280.7
163.4	17127.9
163.35	15441.8
163.3	14154.3
163.25	13067.3
163.2	12430.6
163.15	11623.2
163.1	10772.8
163.05	10257.6
163	9973.72
162.95	9117.62
162.9	8713.87
162.85	8883.73
162.8	8531.97
162.75	8058.12
162.7	7899.76
162.65	7709.64
162.6	7748.35
162.55	7904.95
162.5	7677.1
162.45	7577.96
162.4	7496.03
162.35	7417.15
162.3	7430.44
162.25	7504.87
162.2	7606.24
162.15	7720.67
162.1	7296.17
162.05	7214.27
162	7396.15
161.95	7317.94
161.9	7269.39
161.85	7233.45
161.8	7366.32
161.75	7506.46
161.7	7424.37
161.65	7369.8
161.6	6970.19
161.55	7443.11
161.5	7314.34
161.45	6929.28
161.4	7293.4
161.35	7112.82
161.3	6965.65
161.25	6939.68
161.2	6919.43
161.15	7032.63
161.1	6625.21
161.05	6694.85
161	6877.07
160.95	7218.25
160.9	6939.43
160.85	6824.8
160.8	6835.05
160.75	6678.7
160.7	6714.35
160.65	6578.46
160.6	6875.46
160.55	6999.2
160.5	7025.52
160.45	7382.73
160.4	7174.8
160.35	7415.65
160.3	7378.38
160.25	7328.04
160.2	7454.1
160.15	7599.47
160.1	7898.4
160.05	7877.56
160	7892.26
159.95	8168.65
159.9	8670.25
159.85	9163.44
159.8	9150.22
159.75	9495.73
159.7	9787.34
159.65	10038.5
159.6	10530.5
159.55	11258.1
159.5	12086.2
159.45	12985.2
159.4	13977.5
159.35	14940.1
159.3	15574.5
159.25	17065.8
159.2	18608.3
159.15	20335.3
159.1	21947.9
159.05	23260.5
159	25249.2
158.95	27041.1
158.9	28350.2
158.85	29983
158.8	31818.3
158.75	33183.9
158.7	33960.9
158.65	35035.8
158.6	35188.6
158.55	34380.4
158.5	33865.6
158.45	33386.8
158.4	32458.6
158.35	30136.2
158.3	28066.7
158.25	26553.1
158.2	24369.4
158.15	22181.1
158.1	20485
158.05	18443.2
158	16600.6
157.95	14819.3
157.9	13654.2
157.85	12396.4
157.8	11972.2
157.75	10899.9
157.7	10063.3
157.65	9162.08
157.6	8622.84
157.55	8271.44
157.5	7993.98
157.45	7927.16
157.4	7785.34
157.35	7902.61
157.3	7499.29
157.25	7183.23
157.2	7080.5
157.15	7140.14
157.1	7451.55
157.05	6940.64
157	6764.49
156.95	6672.12
156.9	6605.27
156.85	6461.69
156.8	6303.63
156.75	6408.23
156.7	6546.14
156.65	6298.45
156.6	6380.67
156.55	6391.6
156.5	6153.11
156.45	6150.54
156.4	6156.96
156.35	6090.41
156.3	5947.74
156.25	5922.37
156.2	6041.59
156.15	6220.67
156.1	6194.6
156.05	5997.96
156	6078.66
155.95	6113.34
155.9	6284.31
155.85	6288.29
155.8	6122.12
155.75	5951.46
155.7	6135.92
155.65	6010.4
155.6	5526.9
155.55	5480.22
155.5	5692.93
155.45	5852.75
155.4	5951.31
155.35	5752.09
155.3	5868.64
155.25	5920.58
155.2	5926.17
155.15	5626.2
155.1	5859.29
155.05	5886.03
155	6061.46
154.95	5941.43
154.9	6011.48
154.85	5942.8
154.8	6037.96
154.75	5947.35
154.7	5683.18
154.65	5774.94
154.6	5888.84
154.55	6050.58
154.5	5859.66
154.45	5868.05
154.4	5834.15
154.35	5906.91
154.3	5902.37
154.25	6050.79
154.2	5816.33
154.15	5741.11
154.1	5658.8
154.05	5956.14
154	5923.42
153.95	5626.2
153.9	5619.19
153.85	5658.33
153.8	6171.63
153.75	5871.59
153.7	5758.05
153.65	6020.39
153.6	6060.82
153.55	5943.92
153.5	5776.19
153.45	5873.3
153.4	5868.47
153.35	5783.17
153.3	5975.63
153.25	6032.99
153.2	5899.24
153.15	5852.37
153.1	5855.78

## Sheet: Figure S3d
Binding Energy (E)	Intensity
eV	Counts / s
638.1	25072.1
638.05	24739
638	24238.9
637.95	24346.3
637.9	24861.2
637.85	24342.3
637.8	24085.6
637.75	23972.4
637.7	24229.3
637.65	24840
637.6	25020.2
637.55	24448.7
637.5	23928.3
637.45	24025.1
637.4	23836.7
637.35	24133.3
637.3	24156.2
637.25	24194.3
637.2	24193.4
637.15	24679.5
637.1	24039.4
637.05	23437.1
637	23847.9
636.95	23568.4
636.9	23651
636.85	24158.4
636.8	23628
636.75	23537
636.7	23529
636.65	23885.9
636.6	24510.8
636.55	23868.4
636.5	24033.8
636.45	22918.3
636.4	22659.2
636.35	23554.2
636.3	23510.5
636.25	22502.9
636.2	23087.4
636.15	23017.4
636.1	23154.1
636.05	23281.9
636	23546.5
635.95	23049.2
635.9	23088.5
635.85	22052.3
635.8	22785.8
635.75	23065.8
635.7	23501.6
635.65	23446.6
635.6	23148.8
635.55	22633.7
635.5	22604.5
635.45	23025.2
635.4	22631.3
635.35	22174.9
635.3	21793.4
635.25	22345.5
635.2	22532.4
635.15	22379.1
635.1	22148.7
635.05	21840.6
635	21798.8
634.95	21566.6
634.9	21819.7
634.85	21492.3
634.8	21583.1
634.75	21265.2
634.7	22048.1
634.65	21928.9
634.6	21411.9
634.55	21421.1
634.5	21524.2
634.45	20853.7
634.4	21060
634.35	21117
634.3	20447.9
634.25	20075.5
634.2	20118.9
634.15	21446.3
634.1	21260.9
634.05	21557.2
634	21172.3
633.95	20878.6
633.9	20875.6
633.85	21469.2
633.8	21393.9
633.75	21311.4
633.7	21462.5
633.65	20674.7
633.6	21262.2
633.55	21154
633.5	20692.5
633.45	20416.2
633.4	20865.2
633.35	20583.9
633.3	19765.9
633.25	19400.7
633.2	20201.3
633.15	20297.8
633.1	20400.3
633.05	19970.6
633	20354.7
632.95	20399.6
632.9	20754.4
632.85	20709.9
632.8	20393.1
632.75	20456.1
632.7	20820.9
632.65	20405.7
632.6	20837.5
632.55	21243.2
632.5	20440.5
632.45	20849.6
632.4	21357.1
632.35	21162.8
632.3	20623.5
632.25	20589.8
632.2	21153.6
632.15	21195.4
632.1	21344.8
632.05	21501.9
632	21989.5
631.95	21637.6
631.9	20902.7
631.85	21474.3
631.8	22323.6
631.75	22804.8
631.7	23462.9
631.65	23768.9
631.6	24414.1
631.55	25932.9
631.5	26613.4
631.45	27967.9
631.4	28738.7
631.35	30243.1
631.3	32708.2
631.25	33934.5
631.2	37385.4
631.15	39599.8
631.1	42464.5
631.05	45667.4
631	48427
630.95	53297.6
630.9	59010.2
630.85	62048.5
630.8	66186
630.75	70047.7
630.7	73532.9
630.65	77993.8
630.6	81946.1
630.55	84372.5
630.5	85485.5
630.45	87934.8
630.4	89228.1
630.35	88092.7
630.3	87673.2
630.25	86004
630.2	83955
630.15	81674.6
630.1	78180.1
630.05	74981.8
630	69302
629.95	66028.9
629.9	61241.9
629.85	57855.9
629.8	53443.5
629.75	49136.9
629.7	46212.6
629.65	41894
629.6	37812.1
629.55	36391.6
629.5	33975.8
629.45	31292.5
629.4	29874
629.35	27990.5
629.3	26281.2
629.25	24990.5
629.2	23045
629.15	22507.4
629.1	21085.2
629.05	20271.9
629	20191.7
628.95	19547.2
628.9	19066.1
628.85	18762.6
628.8	18831
628.75	18518.8
628.7	18381.7
628.65	17574.4
628.6	17470
628.55	17188.6
628.5	17003.3
628.45	16319
628.4	16232.2
628.35	16346.8
628.3	15818.8
628.25	15858
628.2	15868.2
628.15	15905.4
628.1	15798.8
628.05	16170.2
628	15985.3
627.95	15520.2
627.9	15062.6
627.85	14567.7
627.8	14732.4
627.75	15256.3
627.7	14888.2
627.65	14495.7
627.6	14873
627.55	14689.3
627.5	14272
627.45	14326.9
627.4	14803.6
627.35	14306.3
627.3	14037.5
627.25	13951.9
627.2	14236.7
627.15	14596.7
627.1	14207
627.05	13763.6
627	14601.9
626.95	14536.8
626.9	14737.2
626.85	14330.9
626.8	13958.7
626.75	13943.7
626.7	14291.2
626.65	14534.7
626.6	14147.6
626.55	14332.4
626.5	14433.6
626.45	13985.9
626.4	13890.8
626.35	14365.4
626.3	14123.4
626.25	13865.1
626.2	14553
626.15	14082.1
626.1	13869.3
626.05	13853.1
626	14039
625.95	13596.3
625.9	13623.4
625.85	13856.2
625.8	13498.8
625.75	13148.8
625.7	12907.9
625.65	13059.8
625.6	12886.7
625.55	12891.4
625.5	13197.1
625.45	13118.3
625.4	12733.2
625.35	12637
625.3	13321.2
625.25	12836.2
625.2	12051.7
625.15	12638.5
625.1	12735.5
625.05	12532.8
625	12744
624.95	12438.3
624.9	12057.4
624.85	12423.3
624.8	13068.8
624.75	13074.4
624.7	12866.3
624.65	12944
624.6	13013.1
624.55	12924.4
624.5	12655.9
624.45	12679.6
624.4	12575.9
624.35	13041.3
624.3	13583.5
624.25	13053.3
624.2	12429.4
624.15	12450.6
624.1	12679.5
624.05	12453.6
624	12975.5
623.95	13239.3
623.9	12989
623.85	12695.1
623.8	13094.7
623.75	13274
623.7	13045.5
623.65	13230.2
623.6	13100.5
623.55	12682.5
623.5	13038.9
623.45	12931.2
623.4	12694.3
623.35	12208.4
623.3	12451.1
623.25	12699.6
623.2	12503.7
623.15	12182.8
623.1	11935.6
623.05	12316.8
623	12523
622.95	12412
622.9	12206.4
622.85	11921.2
622.8	11483.1
622.75	12053.6
622.7	11823
622.65	11577.7
622.6	11569.5
622.55	11921.8
622.5	11808.5
622.45	11827.9
622.4	11975.1
622.35	11765.7
622.3	11884.9
622.25	11615.7
622.2	11562.1
622.15	11424.2
622.1	11425.2
622.05	11408.9
622	11721.2
621.95	11366.9
621.9	11193.9
621.85	11475.1
621.8	11354.7
621.75	11553.2
621.7	11838
621.65	11470
621.6	11472.4
621.55	11683.6
621.5	11629.1
621.45	12000.1
621.4	12020.2
621.35	12086.2
621.3	11776.7
621.25	11687.5
621.2	12125.8
621.15	11840.9
621.1	11755.7
621.05	11846.6
621	11788.4
620.95	11908.1
620.9	12627.5
620.85	12417.5
620.8	12553.6
620.75	12625.2
620.7	13262
620.65	13130.5
620.6	13724.5
620.55	14013.1
620.5	13898.5
620.45	14338.8
620.4	14622.6
620.35	14403.4
620.3	14892.3
620.25	17080.3
620.2	17911.9
620.15	18698.9
620.1	19671.2
620.05	20624.4
620	22320.1
619.95	24910.7
619.9	26566.8
619.85	29147.1
619.8	31483.6
619.75	34611.6
619.7	38169.5
619.65	43422.4
619.6	47500.6
619.55	53119.3
619.5	59336.6
619.45	65149.3
619.4	70911.8
619.35	75822.5
619.3	81263.9
619.25	88216.6
619.2	94571
619.15	99903.9
619.1	105063
619.05	107403
619	109665
618.95	112136
618.9	114157
618.85	113125
618.8	112580
618.75	109184
618.7	105244
618.65	101672
618.6	96499.6
618.55	89876.2
618.5	85125.8
618.45	79434.8
618.4	73799.7
618.35	66624.9
618.3	60331.6
618.25	55002.5
618.2	49322.8
618.15	44566.2
618.1	39943.3
618.05	37570
618	33824.4
617.95	30610.7
617.9	28520.7
617.85	25948.8
617.8	23558
617.75	21626.8
617.7	20541.4
617.65	18853.3
617.6	17835.5
617.55	16709
617.5	15639.3
617.45	14579.4
617.4	14562.5
617.35	13923.7
617.3	13522.9
617.25	13161.8
617.2	12181.5
617.15	12185.2
617.1	11935.4
617.05	11261.3
617	11023.4
616.95	10538.2
616.9	11317.2
616.85	10995.9
616.8	10486.3
616.75	10395.4
616.7	10236.1
616.65	10275.5
616.6	10033.5
616.55	9744.7
616.5	9854.28
616.45	9596.82
616.4	9514.65
616.35	9264.87
616.3	9028.89
616.25	8812.46
616.2	9190.14
616.15	8952.34
616.1	8891.84
616.05	9196.94
616	8648.3
615.95	8469.15
615.9	8367.83
615.85	8344.6
615.8	8451.74
615.75	8504.36
615.7	8107.62
615.65	8273.55
615.6	8454.34
615.55	8102.8
615.5	8195.5
615.45	8335.03
615.4	8311.54
615.35	8221.11
615.3	8382.85
615.25	8625.57
615.2	8286.51
615.15	8407.88
615.1	8380.23
615.05	7799.06
615	8044.14
614.95	8273.43
614.9	7745.54
614.85	8110.46
614.8	8088.16
614.75	7939.66
614.7	7931.27
614.65	7564.55
614.6	7719.03
614.55	7892.3
614.5	7653.84
614.45	7771.83
614.4	7941.28
614.35	8058.24
614.3	7967.59
614.25	7508.48
614.2	7549.84
614.15	7509.7
614.1	7669.87
614.05	7780.09
614	7696.78
613.95	7837.82
613.9	7725.77
613.85	7332.23
613.8	7480.17
613.75	7733.03
613.7	7575.03
613.65	7681.21
613.6	7513.03
613.55	7547.22
613.5	7458.64
613.45	7265.05
613.4	7337.56
613.35	7181.17
613.3	7262.04
613.25	7663.67
613.2	7715.09
613.15	7341.02
613.1	7915.75
613.05	7716.05
613	7421.17
612.95	7165.93
612.9	7459.84
612.85	7330.49
612.8	7443.78
612.75	7628.07
612.7	7303.34
612.65	7413.33
612.6	7192.76
612.55	7359.88
612.5	7605.38
612.45	7474.57
612.4	7626.17
612.35	7421.37
612.3	7388.92
612.25	7733.69
612.2	7503.78
612.15	7103.88
612.1	7373.37
612.05	7307.08
612	7348.58
611.95	7377.95
611.9	7514.37
611.85	7532.09
611.8	7621.03
611.75	7802.24
611.7	7683.11
611.65	7562.44
611.6	7322.57
611.55	7249.6
611.5	7312.34
611.45	7602.18
611.4	7641.36
611.35	7323.13
611.3	7418.51
611.25	7212.3
611.2	7404.86
611.15	7403.2
611.1	7608.4
611.05	7365.35
611	7519.03
610.95	7314.03
610.9	7492.74
610.85	7755.42
610.8	7441.14
610.75	7285.27
610.7	7185.87
610.65	7318.89
610.6	7408.96
610.55	7218.59
610.5	7142.02
610.45	7420.37
610.4	7335.67
610.35	7339.06
610.3	7207.66
610.25	6681.01
610.2	7439.74
610.15	7560.94
610.1	7485.51
610.05	7424.59
610	7322.41
609.95	7333.89
609.9	7471.39
609.85	7462.4
609.8	7477.21
609.75	7677.35
609.7	7458.48
609.65	7351.8
609.6	7188.8
609.55	7400.42
609.5	7449.2
609.45	7187.09
609.4	7709.78
609.35	7517.41
609.3	7860.36
609.25	7635.37
609.2	7317.35
609.15	7077.03
609.1	7161.32
609.05	7062.83
609	7055.1
608.95	7141.3
608.9	7193.44
608.85	7256.46
608.8	7200.94
608.75	7059.7
608.7	6951.02
608.65	7139.22
608.6	7237.88
608.55	7319.71
608.5	7093.04
608.45	7214.07
608.4	7061.56
608.35	6952.38
608.3	7486.73
608.25	7244.32
608.2	7162.91
608.15	7312.55
608.1	6886.25
