# Supplementary material for: Nucleation-controlled growth of superior lead-free perovskite Cs3Bi2I9 single-crystals for high-performance X-ray detection
Source: Nat Commun. 2020 May 8;11:2304. doi: 10.1038/s41467-020-16034-w (PMC7210296; doi:10.1038/s41467-020-16034-w)
Supplement: Supplementary file 2 — Source Data [file 41467_2020_16034_MOESM2_ESM.zip › Source Data/Figure S4.xlsx]

## Sheet: Bi
energy	s	p
-4.00977	0	0
-3.99177	0	0
-3.97477	0	0
-3.95677	0	0
-3.93977	0	0
-3.92177	0	0
-3.90477	0	3e-05
-3.88677	0	0.00019
-3.86977	0	0.00087
-3.85177	0	0.00326
-3.83477	1e-05	0.01006
-3.81677	3e-05	0.02588
-3.79977	7e-05	0.05733
-3.78177	0.00015	0.11316
-3.76477	0.0003	0.2043
-3.74677	0.00054	0.33832
-3.72977	0.0009	0.5054
-3.71177	0.00137	0.6702
-3.69477	0.00189	0.7944
-3.67677	0.00242	0.8756
-3.65977	0.00291	0.9538
-3.64177	0.00329	1.0704
-3.62477	0.00351	1.2322
-3.60677	0.00362	1.417
-3.58977	0.00382	1.6011
-3.57177	0.00424	1.7729
-3.55477	0.00483	1.9386
-3.53677	0.00534	2.1362
-3.51877	0.00561	2.4366
-3.50177	0.00571	2.8906
-3.48377	0.0059	3.4538
-3.46677	0.00631	3.9618
-3.44877	0.00682	4.218
-3.43177	0.00722	4.14
-3.41377	0.00748	3.8334
-3.39677	0.0079	3.5378
-3.37877	0.00896	3.466
-3.36177	0.01086	3.6664
-3.34377	0.01317	3.9913
-3.32677	0.01511	4.214
-3.30877	0.01617	4.216
-3.29177	0.01664	4.078
-3.27377	0.0171	3.9572
-3.25677	0.01767	3.9226
-3.23877	0.0177	3.8924
-3.22177	0.01649	3.8004
-3.20377	0.01409	3.7572
-3.18677	0.0113	3.9953
-3.16877	0.00891	4.658
-3.15177	0.00729	5.674
-3.13377	0.00647	6.834
-3.11677	0.00641	7.942
-3.09877	0.00699	8.872
-3.08177	0.00805	9.542
-3.06377	0.00929	9.87
-3.04677	0.01033	9.786
-3.02877	0.01088	9.272
-3.01177	0.01078	8.388
-2.99377	0.01	7.244
-2.97677	0.00877	6.036
-2.95877	0.00771	5.076
-2.94177	0.00759	4.648
-2.92377	0.00885	4.786
-2.90677	0.01146	5.222
-2.88877	0.01536	5.646
-2.87177	0.02062	5.908
-2.85377	0.02668	5.974
-2.83677	0.03142	5.756
-2.81877	0.03233	5.15
-2.80177	0.02925	4.226
-2.78377	0.02535	3.2525
-2.76677	0.02443	2.5222
-2.74877	0.02725	2.1344
-2.73177	0.03106	1.9728
-2.71377	0.03222	1.8422
-2.69677	0.02933	1.6314
-2.67877	0.02414	1.395
-2.66177	0.02026	1.3134
-2.64377	0.02043	1.5404
-2.62677	0.02435	2.0442
-2.60877	0.02903	2.6117
-2.59177	0.03157	3.0348
-2.57377	0.03126	3.2496
-2.55677	0.02887	3.2628
-2.53877	0.02486	3.0244
-2.52177	0.01931	2.4813
-2.50377	0.01293	1.7269
-2.48577	0.00721	0.9894
-2.46877	0.00327	0.4583
-2.45077	0.00119	0.16995
-2.43377	0.00035	0.05014
-2.41577	8e-05	0.01172
-2.39877	1e-05	0.00217
-2.38077	0	0.00032
-2.36377	0	4e-05
-2.34577	0	0
-2.32877	0	0
-2.31077	0	0
-2.29377	0	0
-2.27577	0	0
-2.25877	1e-05	0
-2.24077	3e-05	2e-05
-2.22377	0.00012	0.0001
-2.20577	0.00041	0.00036
-2.18877	0.00113	0.0011
-2.17077	0.0026	0.00284
-2.15377	0.00507	0.00635
-2.13577	0.00858	0.01252
-2.11877	0.01306	0.0223
-2.10077	0.01853	0.03652
-2.08377	0.02511	0.05537
-2.06577	0.03255	0.07764
-2.04877	0.03986	0.10082
-2.03077	0.04552	0.12174
-2.01377	0.04808	0.13652
-1.99577	0.04658	0.14126
-1.97877	0.04174	0.13546
-1.96077	0.03608	0.12512
-1.94377	0.0328	0.1198
-1.92577	0.03367	0.1258
-1.90877	0.03881	0.14376
-1.89077	0.04844	0.172
-1.87377	0.06342	0.20844
-1.85577	0.08362	0.24812
-1.83877	0.10612	0.28338
-1.82077	0.12652	0.30946
-1.80377	0.14206	0.32746
-1.78577	0.15262	0.33906
-1.76877	0.1594	0.34216
-1.75077	0.1631	0.33384
-1.73377	0.16362	0.31514
-1.71577	0.1601	0.28998
-1.69877	0.15284	0.26224
-1.68077	0.14584	0.23612
-1.66377	0.1474	0.21768
-1.64577	0.16526	0.21282
-1.62877	0.19912	0.22398
-1.61077	0.23698	0.24816
-1.59377	0.26089	0.27688
-1.57577	0.26068	0.29828
-1.55877	0.24304	0.30286
-1.54077	0.2263	0.28984
-1.52377	0.22525	0.26764
-1.50577	0.24104	0.24724
-1.48777	0.26244	0.23536
-1.47077	0.27394	0.2331
-1.45277	0.26636	0.23743
-1.43577	0.24298	0.24424
-1.41777	0.21442	0.25108
-1.40077	0.18762	0.25756
-1.38277	0.16312	0.26444
-1.36577	0.14128	0.2733
-1.34777	0.12718	0.2867
-1.33077	0.12851	0.3068
-1.31277	0.1503	0.33306
-1.29577	0.19162	0.3612
-1.27777	0.24534	0.3851
-1.26077	0.29886	0.39946
-1.24277	0.33716	0.40298
-1.22577	0.3495	0.4006
-1.20777	0.33598	0.40444
-1.19077	0.30632	0.4298
-1.17277	0.27232	0.4806
-1.15577	0.2434	0.5452
-1.13777	0.22592	0.6004
-1.12077	0.22066	0.6282
-1.10277	0.22146	0.6264
-1.08577	0.22136	0.6082
-1.06777	0.22098	0.5926
-1.05077	0.22777	0.5894
-1.03277	0.24614	0.5928
-1.01577	0.27152	0.5914
-0.99777	0.29672	0.5868
-0.98077	0.32394	0.598
-0.96277	0.36652	0.6446
-0.94577	0.4344	0.7238
-0.92777	0.5202	0.8088
-0.91077	0.6058	0.871
-0.89277	0.6842	0.9064
-0.87577	0.7678	0.9378
-0.85777	0.8686	0.9918
-0.84077	0.9714	1.067
-0.82277	1.0352	1.1296
-0.80577	1.021	1.137
-0.78777	0.9198	1.0702
-0.77077	0.7562	0.9396
-0.75277	0.5724	0.7766
-0.73577	0.4082	0.616
-0.71777	0.28526	0.4828
-0.70077	0.2079	0.38386
-0.68277	0.17143	0.31354
-0.66577	0.1676	0.26346
-0.64777	0.18424	0.22542
-0.63077	0.20792	0.19241
-0.61277	0.22946	0.16164
-0.59577	0.24644	0.13586
-0.57777	0.26346	0.12046
-0.56077	0.28958	0.11886
-0.54277	0.32816	0.12876
-0.52577	0.36672	0.1408
-0.50777	0.38648	0.1438
-0.48977	0.38826	0.13404
-0.47277	0.40288	0.1194
-0.45477	0.4672	0.11212
-0.43777	0.5914	0.11788
-0.41977	0.745	0.1318
-0.40277	0.873	0.14276
-0.38477	0.9286	0.1415
-0.36777	0.9126	0.12768
-0.34977	0.883	0.11068
-0.33277	0.91	0.10146
-0.31477	1.0098	0.10312
-0.29777	1.1303	0.1093
-0.27977	1.197	0.11102
-0.26277	1.162	0.10341
-0.24477	1.0192	0.08698
-0.22777	0.7972	0.06536
-0.20977	0.5464	0.04326
-0.19277	0.3222	0.02477
-0.17477	0.16056	0.01205
-0.15777	0.06664	0.00491
-0.13977	0.02275	0.00165
-0.12277	0.00632	0.00045
-0.10477	0.00142	0.0001
-0.08777	0.00026	2e-05
-0.06977	4e-05	0
-0.05277	0	0
-0.03477	0	0
-0.01777	0	0
0.00023	0	0
0.01723	0	0
0.03523	0	0
0.05223	0	0
0.07023	0	0
0.08723	0	0
0.10523	0	0
0.12223	0	0
0.14023	0	0
0.15723	0	0
0.17523	0	0
0.19223	0	0
0.21023	0	0
0.22723	0	0
0.24523	0	0
0.26223	0	0
0.28023	0	0
0.29723	0	0
0.31523	0	0
0.33223	0	0
0.35023	0	0
0.36723	0	0
0.38523	0	0
0.40223	0	0
0.42023	0	0
0.43723	0	0
0.45523	0	0
0.47223	0	0
0.49023	0	0
0.50823	0	0
0.52523	0	0
0.54323	0	0
0.56023	0	0
0.57823	0	0
0.59523	0	0
0.61323	0	0
0.63023	0	0
0.64823	0	0
0.66523	0	0
0.68323	0	0
0.70023	0	0
0.71823	0	0
0.73523	0	0
0.75323	0	0
0.77023	0	0
0.78823	0	0
0.80523	0	0
0.82323	0	0
0.84023	0	0
0.85823	0	0
0.87523	0	0
0.89323	0	0
0.91023	0	0
0.92823	0	0
0.94523	0	0
0.96323	0	0
0.98023	0	0
0.99823	0	0
1.01523	0	0
1.03323	0	0
1.05023	0	0
1.06823	0	0
1.08523	0	0
1.10323	0	0
1.12023	0	0
1.13823	0	0
1.15523	0	0
1.17323	0	0
1.19023	0	0
1.20823	0	0
1.22523	0	0
1.24323	0	0
1.26023	0	0
1.27823	0	0
1.29523	0	0
1.31323	0	0
1.33023	0	0
1.34823	0	0
1.36523	0	0
1.38323	0	0
1.40023	0	0
1.41823	0	0
1.43523	0	0
1.45323	0	0
1.47023	0	0
1.48823	0	0
1.50623	0	0
1.52323	0	0
1.54123	0	0
1.55823	0	0
1.57623	0	0
1.59323	0	0
1.61123	0	0
1.62823	0	0
1.64623	0	0
1.66323	0	0
1.68123	0	0
1.69823	0	0
1.71623	0	0
1.73323	0	0
1.75123	0	0
1.76823	0	0
1.78623	0	0
1.80323	0	1e-05
1.82123	0	7e-05
1.83823	0	0.0004
1.85623	1e-05	0.00179
1.87323	3e-05	0.00633
1.89123	7e-05	0.01805
1.90823	0.00017	0.04168
1.92623	0.00033	0.07816
1.94323	0.00051	0.11976
1.96123	0.00067	0.15128
1.97823	0.00075	0.16132
1.99623	0.00078	0.1534
2.01323	0.00082	0.14266
2.03123	0.0009	0.1405
2.04823	0.001	0.15056
2.06623	0.00117	0.18618
2.08323	0.00157	0.28512
2.10123	0.00237	0.4912
2.11823	0.00354	0.8176
2.13623	0.00477	1.2392
2.15323	0.0058	1.7344
2.17123	0.00656	2.2893
2.18823	0.0071	2.8256
2.20623	0.00741	3.1797
2.22323	0.00762	3.2778
2.24123	0.00821	3.336
2.25823	0.00962	3.7536
2.27623	0.01169	4.736
2.29323	0.01376	6.08
2.31123	0.01547	7.366
2.32823	0.01701	8.272
2.34623	0.01835	8.63
2.36323	0.01873	8.326
2.38123	0.01752	7.342
2.39823	0.01543	5.96
2.41623	0.01421	4.664
2.43323	0.01511	3.841
2.45123	0.01808	3.5876
2.46823	0.02219	3.7526
2.48623	0.02607	4.0478
2.50423	0.02803	4.152
2.52123	0.02696	3.884
2.53923	0.02354	3.3532
2.55623	0.02024	2.917
2.57423	0.01971	2.9338
2.59123	0.02292	3.5088
2.60923	0.02875	4.452
2.62623	0.03497	5.472
2.64423	0.03979	6.412
2.66123	0.0428	7.324
2.67923	0.04454	8.328
2.69623	0.04568	9.394
2.71423	0.0462	10.336
2.73123	0.04612	10.956
2.74923	0.04578	11.188
2.76623	0.04584	11.124
2.78423	0.0463	10.902
2.80123	0.04576	10.588
2.81923	0.0424	10.136
2.83623	0.03609	9.502
2.85423	0.02977	8.842
2.87123	0.02814	8.554
2.88923	0.03424	9.054
2.90623	0.04702	10.35
2.92423	0.06194	11.958
2.94123	0.0742	13.273
2.95923	0.08128	14.036
2.97623	0.08346	14.376
2.99423	0.08232	14.48
3.01123	0.07872	14.316
3.02923	0.07298	13.826
3.04623	0.0662	13.31
3.06423	0.06066	13.386
3.08123	0.05765	14.365
3.09923	0.0561	15.79
3.11623	0.05346	16.704
3.13423	0.04782	16.366
3.15123	0.03903	14.622
3.16923	0.02847	11.832
3.18623	0.01822	8.618
3.20423	0.01006	5.62
3.22123	0.0047	3.2788
3.23923	0.00184	1.7132
3.25623	0.00059	0.7994
3.27423	0.00016	0.32864
3.29123	3e-05	0.11662
3.30923	1e-05	0.03489
3.32623	0	0.00863
3.34423	0	0.00174
3.36123	0	0.00028
3.37923	0	4e-05
3.39623	0	0
3.41423	0	0
3.43123	0	0
3.44923	0	0
3.46623	0	0
3.48423	0	0
3.50223	0	0
3.51923	0	0
3.53723	0	0
3.55423	0	0
3.57223	0	0
3.58923	0	0
3.60723	1e-05	1e-05
3.62423	3e-05	3e-05
3.64223	6e-05	7e-05
3.65923	0.00012	0.00013
3.67723	0.00017	0.00019
3.69423	0.0002	0.00023
3.71223	0.0002	0.00025
3.72923	0.00019	0.0003
3.74723	0.0002	0.00045
3.76423	0.00028	0.00073
3.78223	0.0004	0.00111
3.79923	0.00056	0.00159
3.81723	0.00074	0.00211
3.83423	0.0009	0.00258
3.85223	0.00097	0.00285
3.86923	0.00094	0.003
3.88723	0.00092	0.00339
3.90423	0.00101	0.00436
3.92223	0.00119	0.00561
3.93923	0.00128	0.00627
3.95723	0.00116	0.00573
3.97423	0.00085	0.00425
3.99223	0.00052	0.00271
4.00923	0.0003	0.00176

## Sheet: I
energy	s	p
-4.00977	0	0
-3.99177	0	0
-3.97477	0	0
-3.95677	0	0
-3.93977	0	0
-3.92177	0	1e-05
-3.90477	0	5e-05
-3.88677	1e-05	0.00028
-3.86977	4e-05	0.0013
-3.85177	0.00015	0.0049
-3.83477	0.00046	0.01508
-3.81677	0.0012	0.03876
-3.79977	0.00271	0.08574
-3.78177	0.0055	0.16886
-3.76477	0.01024	0.30407
-3.74677	0.01744	0.5024
-3.72977	0.02666	0.74889
-3.71177	0.03611	0.99144
-3.69477	0.04383	1.1727
-3.67677	0.04988	1.28828
-3.65977	0.05655	1.39708
-3.64177	0.06609	1.56028
-3.62477	0.0787	1.78744
-3.60677	0.09299	2.04704
-3.58977	0.10739	2.30638
-3.57177	0.12087	2.5506
-3.55477	0.13324	2.7931
-3.53677	0.14647	3.09254
-3.51877	0.16512	3.55204
-3.50177	0.19302	4.24244
-3.48377	0.22711	5.093
-3.46677	0.25528	5.8669
-3.44877	0.26258	6.2856
-3.43177	0.2431	6.2297
-3.41377	0.2069	5.8457
-3.39677	0.17475	5.461
-3.37877	0.16431	5.3752
-3.36177	0.17839	5.6584
-3.34377	0.20447	6.1086
-3.32677	0.22516	6.4118
-3.30877	0.23066	6.415
-3.29177	0.2243	6.2454
-3.27377	0.21637	6.1386
-3.25677	0.21269	6.1642
-3.23877	0.2102	6.1756
-3.22177	0.20479	6.0629
-3.20377	0.20108	6.0008
-3.18677	0.21113	6.353
-3.16877	0.24362	7.3416
-3.15177	0.29682	8.8682
-3.13377	0.36216	10.6266
-3.11677	0.43185	12.3164
-3.09877	0.5009	13.7418
-3.08177	0.56354	14.7695
-3.06377	0.60983	15.2686
-3.04677	0.62925	15.118
-3.02877	0.61636	14.3026
-3.01177	0.5733	12.9232
-2.99377	0.50816	11.1581
-2.97677	0.4369	9.3079
-2.95877	0.38408	7.8373
-2.94177	0.3718	7.1834
-2.92377	0.40097	7.3952
-2.90677	0.44886	8.0724
-2.88877	0.48936	8.7459
-2.87177	0.51042	9.2096
-2.85377	0.50961	9.4052
-2.83677	0.48196	9.167
-2.81877	0.42286	8.2923
-2.80177	0.33924	6.8749
-2.78377	0.24969	5.3838
-2.76677	0.17274	4.3347
-2.74877	0.11679	3.8936
-2.73177	0.08041	3.8142
-2.71377	0.05758	3.701
-2.69677	0.04277	3.3424
-2.67877	0.03381	2.8722
-2.66177	0.03207	2.68198
-2.64377	0.03945	3.1017
-2.62677	0.05424	4.0764
-2.60877	0.07079	5.1754
-2.59177	0.08368	5.974
-2.57377	0.09121	6.3453
-2.55677	0.09309	6.3186
-2.53877	0.08736	5.8188
-2.52177	0.0723	4.7541
-2.50377	0.05063	3.3013
-2.48577	0.02914	1.88937
-2.46877	0.01355	0.87499
-2.45077	0.00504	0.3244
-2.43377	0.00149	0.09571
-2.41577	0.00035	0.02239
-2.39877	6e-05	0.00414
-2.38077	1e-05	0.00061
-2.36377	0	7e-05
-2.34577	0	1e-05
-2.32877	0	0
-2.31077	0	0
-2.29377	0	2e-05
-2.27577	0	0.00013
-2.25877	0	0.00084
-2.24077	1e-05	0.00433
-2.22377	6e-05	0.01796
-2.20577	0.0002	0.06032
-2.18877	0.00056	0.16648
-2.17077	0.00132	0.38518
-2.15377	0.00269	0.76728
-2.13577	0.00487	1.35894
-2.11877	0.00808	2.2099
-2.10077	0.01251	3.37121
-2.08377	0.01819	4.8537
-2.06577	0.02491	6.5744
-2.04877	0.03229	8.3788
-2.03077	0.03966	10.0851
-2.01377	0.04571	11.4324
-1.99577	0.04868	12.072
-1.97877	0.04786	11.827
-1.96077	0.04495	11.0276
-1.94377	0.04316	10.3682
-1.92577	0.04477	10.3994
-1.90877	0.05005	11.2235
-1.89077	0.05846	12.684
-1.87377	0.06976	14.6251
-1.85577	0.08356	16.86
-1.83877	0.09858	19.0718
-1.82077	0.11318	20.9374
-1.80377	0.12624	22.3116
-1.78577	0.13692	23.1182
-1.76877	0.14413	23.2818
-1.75077	0.14722	22.7822
-1.73377	0.14619	21.7822
-1.71577	0.1412	20.5948
-1.69877	0.13268	19.5234
-1.68077	0.12281	18.9482
-1.66377	0.11531	19.2056
-1.64577	0.11348	20.4234
-1.62877	0.11742	22.3856
-1.61077	0.12372	24.5256
-1.59377	0.12744	26.122
-1.57577	0.12521	26.532
-1.55877	0.11728	25.5328
-1.54077	0.10694	23.467
-1.52377	0.09796	21.0348
-1.50577	0.0925	18.8508
-1.48777	0.09062	17.1632
-1.47077	0.09065	15.8964
-1.45277	0.08994	14.9229
-1.43577	0.08628	14.2738
-1.41777	0.07922	14.1798
-1.40077	0.07003	14.8608
-1.38277	0.06088	16.3027
-1.36577	0.05393	18.237
-1.34777	0.05058	20.3554
-1.33077	0.05079	22.5102
-1.31277	0.05321	24.674
-1.29577	0.05599	26.76
-1.27777	0.05807	28.568
-1.26077	0.05956	29.886
-1.24277	0.06103	30.574
-1.22577	0.0626	30.664
-1.20777	0.06414	30.49
-1.19077	0.06592	30.554
-1.17277	0.06835	31.134
-1.15577	0.07116	31.982
-1.13777	0.07376	32.596
-1.12077	0.0759	32.652
-1.10277	0.07768	32.168
-1.08577	0.07928	31.446
-1.06777	0.08109	30.868
-1.05077	0.08351	30.594
-1.03277	0.08624	30.41
-1.01577	0.08841	30.004
-0.99777	0.09006	29.486
-0.98077	0.09301	29.516
-0.96277	0.0992	30.818
-0.94577	0.10811	33.344
-0.92777	0.1161	35.956
-0.91077	0.11957	37.296
-0.89277	0.11867	37.078
-0.87577	0.11773	36.408
-0.85777	0.12118	36.636
-0.84077	0.12909	37.958
-0.82277	0.13729	39.328
-0.80577	0.14155	39.738
-0.78777	0.14075	39.152
-0.77077	0.1362	38.112
-0.75277	0.12916	36.822
-0.73577	0.1201	35.03
-0.71777	0.10907	32.632
-0.70077	0.09675	30.08
-0.68277	0.08492	28.12
-0.66577	0.0755	27.1756
-0.64777	0.06853	26.8217
-0.63077	0.06192	25.9478
-0.61277	0.05366	23.7014
-0.59577	0.04386	20.313
-0.57777	0.03468	17.0486
-0.56077	0.02846	15.3036
-0.54277	0.02599	15.7596
-0.52577	0.02602	18.0054
-0.50777	0.02626	20.7778
-0.48977	0.025	22.7276
-0.47277	0.02229	23.2538
-0.45477	0.01944	22.594
-0.43777	0.01756	21.1514
-0.41977	0.01663	19.0206
-0.40277	0.01575	16.177
-0.38477	0.0141	12.9062
-0.36777	0.0117	9.825
-0.34977	0.00942	7.6114
-0.33277	0.00818	6.6124
-0.31477	0.00816	6.641
-0.29777	0.00872	7.1082
-0.27977	0.00897	7.3892
-0.26277	0.00846	7.111
-0.24477	0.00719	6.2072
-0.22777	0.00544	4.8398
-0.20977	0.00362	3.31
-0.19277	0.00208	1.94896
-0.17477	0.00102	0.97004
-0.15777	0.00041	0.40231
-0.13977	0.00014	0.13728
-0.12277	4e-05	0.03815
-0.10477	1e-05	0.00856
-0.08777	0	0.00154
-0.06977	0	0.00022
-0.05277	0	3e-05
-0.03477	0	0
-0.01777	0	0
0.00023	0	0
0.01723	0	0
0.03523	0	0
0.05223	0	0
0.07023	0	0
0.08723	0	0
0.10523	0	0
0.12223	0	0
0.14023	0	0
0.15723	0	0
0.17523	0	0
0.19223	0	0
0.21023	0	0
0.22723	0	0
0.24523	0	0
0.26223	0	0
0.28023	0	0
0.29723	0	0
0.31523	0	0
0.33223	0	0
0.35023	0	0
0.36723	0	0
0.38523	0	0
0.40223	0	0
0.42023	0	0
0.43723	0	0
0.45523	0	0
0.47223	0	0
0.49023	0	0
0.50823	0	0
0.52523	0	0
0.54323	0	0
0.56023	0	0
0.57823	0	0
0.59523	0	0
0.61323	0	0
0.63023	0	0
0.64823	0	0
0.66523	0	0
0.68323	0	0
0.70023	0	0
0.71823	0	0
0.73523	0	0
0.75323	0	0
0.77023	0	0
0.78823	0	0
0.80523	0	0
0.82323	0	0
0.84023	0	0
0.85823	0	0
0.87523	0	0
0.89323	0	0
0.91023	0	0
0.92823	0	0
0.94523	0	0
0.96323	0	0
0.98023	0	0
0.99823	0	0
1.01523	0	0
1.03323	0	0
1.05023	0	0
1.06823	0	0
1.08523	0	0
1.10323	0	0
1.12023	0	0
1.13823	0	0
1.15523	0	0
1.17323	0	0
1.19023	0	0
1.20823	0	0
1.22523	0	0
1.24323	0	0
1.26023	0	0
1.27823	0	0
1.29523	0	0
1.31323	0	0
1.33023	0	0
1.34823	0	0
1.36523	0	0
1.38323	0	0
1.40023	0	0
1.41823	0	0
1.43523	0	0
1.45323	0	0
1.47023	0	0
1.48823	0	0
1.50623	0	0
1.52323	0	0
1.54123	0	0
1.55823	0	0
1.57623	0	0
1.59323	0	0
1.61123	0	0
1.62823	0	0
1.64623	0	0
1.66323	0	0
1.68123	0	0
1.69823	0	0
1.71623	0	0
1.73323	0	0
1.75123	0	0
1.76823	0	0
1.78623	0	0
1.80323	0	0
1.82123	1e-05	3e-05
1.83823	5e-05	0.00015
1.85623	0.00023	0.00067
1.87323	0.00082	0.00237
1.89123	0.00232	0.00676
1.90823	0.00535	0.01561
1.92623	0.01002	0.02929
1.94323	0.01533	0.04489
1.96123	0.0193	0.05675
1.97823	0.02049	0.06062
1.99623	0.01933	0.05789
2.01323	0.01777	0.05428
2.03123	0.01727	0.05432
2.04823	0.01829	0.06022
2.06623	0.02233	0.07908
2.08323	0.03364	0.128
2.10123	0.05709	0.22463
2.11823	0.09355	0.36816
2.13623	0.13911	0.53604
2.15323	0.18964	0.70553
2.17123	0.24198	0.86824
2.18823	0.2876	1.00868
2.20623	0.31098	1.08906
2.22323	0.30731	1.09895
2.24123	0.3004	1.11832
2.25823	0.32963	1.28076
2.27623	0.41254	1.64645
2.29323	0.52636	2.13436
2.31123	0.63024	2.60048
2.32823	0.6981	2.94734
2.34623	0.72188	3.1278
2.36323	0.69416	3.08806
2.38123	0.61029	2.7918
2.39823	0.48856	2.31251
2.41623	0.37084	1.83468
2.43323	0.2957	1.53857
2.45123	0.27686	1.49776
2.46823	0.30238	1.66464
2.48623	0.34361	1.89881
2.50423	0.36692	2.02516
2.52123	0.35136	1.93768
2.53923	0.30372	1.68884
2.55623	0.25514	1.46816
2.57423	0.23757	1.46682
2.59123	0.26052	1.74442
2.60923	0.3082	2.2102
2.62623	0.35814	2.7256
2.64423	0.40228	3.2298
2.66123	0.45032	3.7648
2.67923	0.51018	4.379
2.69623	0.57092	5.0176
2.71423	0.6092	5.544
2.73123	0.61205	5.8558
2.74923	0.5891	5.958
2.76623	0.56147	5.9397
2.78423	0.54254	5.8826
2.80123	0.52925	5.7936
2.81923	0.50856	5.6082
2.83623	0.47048	5.2818
2.85423	0.41902	4.9004
2.87123	0.3737	4.7066
2.88923	0.35876	4.9536
2.90623	0.38444	5.677
2.92423	0.43785	6.6286
2.94123	0.494	7.4776
2.95923	0.53432	8.0618
2.97623	0.55487	8.4285
2.99423	0.5583	8.6526
3.01123	0.54414	8.693
3.02923	0.5135	8.5156
3.04623	0.48232	8.3348
3.06423	0.47956	8.5652
3.08123	0.52306	9.4116
3.09923	0.59838	10.5597
3.11623	0.66562	11.3536
3.13423	0.68694	11.2639
3.15123	0.64553	10.1645
3.16923	0.54753	8.2895
3.18623	0.41585	6.0721
3.20423	0.28119	3.9758
3.22123	0.16918	2.32556
3.23923	0.09069	1.21755
3.25623	0.0432	0.5691
3.27423	0.01806	0.23449
3.29123	0.00649	0.08338
3.30923	0.00196	0.02499
3.32623	0.00049	0.00619
3.34423	0.0001	0.00125
3.36123	2e-05	0.0002
3.37923	0	3e-05
3.39623	0	0
3.41423	0	0
3.43123	0	0
3.44923	0	0
3.46623	0	0
3.48423	0	0
3.50223	0	0
3.51923	0	0
3.53723	0	0
3.55423	0	0
3.57223	3e-05	0
3.58923	0.00013	1e-05
3.60723	0.00051	4e-05
3.62423	0.00154	0.00011
3.64223	0.00365	0.00027
3.65923	0.00682	0.0005
3.67723	0.01006	0.00075
3.69423	0.01194	0.00094
3.71223	0.01203	0.00111
3.72923	0.01193	0.0015
3.74723	0.01426	0.00248
3.76423	0.0205	0.00423
3.78223	0.03038	0.00678
3.79923	0.043	0.01013
3.81723	0.05714	0.01408
3.83423	0.06952	0.01776
3.85223	0.0756	0.0201
3.86923	0.07584	0.02163
3.88723	0.07897	0.02522
3.90423	0.09357	0.03318
3.92223	0.11521	0.04311
3.93923	0.12677	0.04839
3.95723	0.1151	0.04429
3.97423	0.08481	0.03299
3.99223	0.05291	0.02125
4.00923	0.0325	0.0142

## Sheet: S
energy	s
-4.00977	0
-3.99177	0
-3.97477	0
-3.95677	0
-3.93977	0
-3.92177	0
-3.90477	0
-3.88677	0
-3.86977	0
-3.85177	0
-3.83477	1e-05
-3.81677	3e-05
-3.79977	6e-05
-3.78177	0.00012
-3.76477	0.00021
-3.74677	0.00034
-3.72977	0.00049
-3.71177	0.00061
-3.69477	0.00068
-3.67677	0.00068
-3.65977	0.00066
-3.64177	0.00069
-3.62477	0.00076
-3.60677	0.00087
-3.58977	0.00096
-3.57177	0.00101
-3.55477	0.00103
-3.53677	0.00105
-3.51877	0.00117
-3.50177	0.00144
-3.48377	0.00183
-3.46677	0.00224
-3.44877	0.00255
-3.43177	0.0027
-3.41377	0.00271
-3.39677	0.0027
-3.37877	0.00275
-3.36177	0.00291
-3.34377	0.00309
-3.32677	0.00314
-3.30877	0.003
-3.29177	0.00278
-3.27377	0.00263
-3.25677	0.00259
-3.23877	0.00255
-3.22177	0.00242
-3.20377	0.00231
-3.18677	0.00252
-3.16877	0.00325
-3.15177	0.00446
-3.13377	0.00584
-3.11677	0.00703
-3.09877	0.00777
-3.08177	0.00795
-3.06377	0.00755
-3.04677	0.00667
-3.02877	0.00552
-3.01177	0.0043
-2.99377	0.00314
-2.97677	0.00214
-2.95877	0.0014
-2.94177	0.00098
-2.92377	0.00087
-2.90677	0.00097
-2.88877	0.00121
-2.87177	0.00155
-2.85377	0.00201
-2.83677	0.00248
-2.81877	0.00277
-2.80177	0.00276
-2.78377	0.00265
-2.76677	0.00281
-2.74877	0.0034
-2.73177	0.00414
-2.71377	0.00454
-2.69677	0.00435
-2.67877	0.00375
-2.66177	0.00332
-2.64377	0.00353
-2.62677	0.0044
-2.60877	0.00541
-2.59177	0.006
-2.57377	0.00599
-2.55677	0.00554
-2.53877	0.00477
-2.52177	0.00372
-2.50377	0.00252
-2.48577	0.00143
-2.46877	0.00066
-2.45077	0.00025
-2.43377	7e-05
-2.41577	2e-05
-2.39877	0
-2.38077	0
-2.36377	0
-2.34577	0
-2.32877	0
-2.31077	0
-2.29377	0
-2.27577	0
-2.25877	1e-05
-2.24077	3e-05
-2.22377	0.00014
-2.20577	0.00046
-2.18877	0.00125
-2.17077	0.00289
-2.15377	0.00572
-2.13577	0.01006
-2.11877	0.0162
-2.10077	0.02437
-2.08377	0.03445
-2.06577	0.0456
-2.04877	0.05651
-2.03077	0.0657
-2.01377	0.07142
-1.99577	0.07156
-1.97877	0.06539
-1.96077	0.05519
-1.94377	0.04538
-1.92577	0.03973
-1.90877	0.03984
-1.89077	0.0455
-1.87377	0.05523
-1.85577	0.06614
-1.83877	0.07478
-1.82077	0.07901
-1.80377	0.07878
-1.78577	0.07524
-1.76877	0.0697
-1.75077	0.06353
-1.73377	0.05767
-1.71577	0.05197
-1.69877	0.04564
-1.68077	0.03866
-1.66377	0.03249
-1.64577	0.02884
-1.62877	0.02826
-1.61077	0.02973
-1.59377	0.03125
-1.57577	0.03095
-1.55877	0.02816
-1.54077	0.02362
-1.52377	0.01877
-1.50577	0.01474
-1.48777	0.01187
-1.47077	0.00993
-1.45277	0.00853
-1.43577	0.0073
-1.41777	0.0061
-1.40077	0.00496
-1.38277	0.00402
-1.36577	0.00346
-1.34777	0.00339
-1.33077	0.00379
-1.31277	0.00455
-1.29577	0.00544
-1.27777	0.00622
-1.26077	0.00669
-1.24277	0.00675
-1.22577	0.0064
-1.20777	0.00574
-1.19077	0.00498
-1.17277	0.00429
-1.15577	0.00382
-1.13777	0.00359
-1.12077	0.00353
-1.10277	0.00348
-1.08577	0.0034
-1.06777	0.00336
-1.05077	0.00349
-1.03277	0.00379
-1.01577	0.00417
-0.99777	0.00454
-0.98077	0.00502
-0.96277	0.00587
-0.94577	0.00716
-0.92777	0.00863
-0.91077	0.00984
-0.89277	0.0105
-0.87577	0.01071
-0.85777	0.01083
-0.84077	0.01105
-0.82277	0.01124
-0.80577	0.01111
-0.78777	0.01045
-0.77077	0.00927
-0.75277	0.00774
-0.73577	0.00613
-0.71777	0.00472
-0.70077	0.0037
-0.68277	0.00318
-0.66577	0.0031
-0.64777	0.00326
-0.63077	0.00341
-0.61277	0.00342
-0.59577	0.00332
-0.57777	0.00326
-0.56077	0.00339
-0.54277	0.00376
-0.52577	0.00416
-0.50777	0.00428
-0.48977	0.00405
-0.47277	0.0037
-0.45477	0.00361
-0.43777	0.00394
-0.41977	0.00452
-0.40277	0.00498
-0.38477	0.00501
-0.36777	0.00457
-0.34977	0.00393
-0.33277	0.00343
-0.31477	0.0032
-0.29777	0.00311
-0.27977	0.00293
-0.26277	0.00255
-0.24477	0.002
-0.22777	0.00139
-0.20977	0.00085
-0.19277	0.00045
-0.17477	0.0002
-0.15777	8e-05
-0.13977	2e-05
-0.12277	1e-05
-0.10477	0
-0.08777	0
-0.06977	0
-0.05277	0
-0.03477	0
-0.01777	0
0.00023	0
0.01723	0
0.03523	0
0.05223	0
0.07023	0
0.08723	0
0.10523	0
0.12223	0
0.14023	0
0.15723	0
0.17523	0
0.19223	0
0.21023	0
0.22723	0
0.24523	0
0.26223	0
0.28023	0
0.29723	0
0.31523	0
0.33223	0
0.35023	0
0.36723	0
0.38523	0
0.40223	0
0.42023	0
0.43723	0
0.45523	0
0.47223	0
0.49023	0
0.50823	0
0.52523	0
0.54323	0
0.56023	0
0.57823	0
0.59523	0
0.61323	0
0.63023	0
0.64823	0
0.66523	0
0.68323	0
0.70023	0
0.71823	0
0.73523	0
0.75323	0
0.77023	0
0.78823	0
0.80523	0
0.82323	0
0.84023	0
0.85823	0
0.87523	0
0.89323	0
0.91023	0
0.92823	0
0.94523	0
0.96323	0
0.98023	0
0.99823	0
1.01523	0
1.03323	0
1.05023	0
1.06823	0
1.08523	0
1.10323	0
1.12023	0
1.13823	0
1.15523	0
1.17323	0
1.19023	0
1.20823	0
1.22523	0
1.24323	0
1.26023	0
1.27823	0
1.29523	0
1.31323	0
1.33023	0
1.34823	0
1.36523	0
1.38323	0
1.40023	0
1.41823	0
1.43523	0
1.45323	0
1.47023	0
1.48823	0
1.50623	0
1.52323	0
1.54123	0
1.55823	0
1.57623	0
1.59323	0
1.61123	0
1.62823	0
1.64623	0
1.66323	0
1.68123	0
1.69823	0
1.71623	0
1.73323	0
1.75123	0
1.76823	0
1.78623	0
1.80323	0
1.82123	0
1.83823	0
1.85623	1e-05
1.87323	2e-05
1.89123	7e-05
1.90823	0.00016
1.92623	0.00029
1.94323	0.00043
1.96123	0.00053
1.97823	0.00055
1.99623	0.00049
2.01323	0.00042
2.03123	0.00038
2.04823	0.00041
2.06623	0.00055
2.08323	0.00093
2.10123	0.00166
2.11823	0.00269
2.13623	0.00379
2.15323	0.00477
2.17123	0.00566
2.18823	0.00652
2.20623	0.0072
2.22323	0.00744
2.24123	0.00738
2.25823	0.00767
2.27623	0.00878
2.29323	0.01043
2.31123	0.01193
2.32823	0.01266
2.34623	0.01241
2.36323	0.01125
2.38123	0.00946
2.39823	0.00753
2.41623	0.00604
2.43323	0.00535
2.45123	0.00552
2.46823	0.00632
2.48623	0.0073
2.50423	0.00788
2.52123	0.00763
2.53923	0.00664
2.55623	0.00555
2.57423	0.00517
2.59123	0.00594
2.60923	0.00769
2.62623	0.00987
2.64423	0.01195
2.66123	0.01383
2.67923	0.01583
2.69623	0.01838
2.71423	0.02153
2.73123	0.02473
2.74923	0.02689
2.76623	0.02697
2.78423	0.02464
2.80123	0.02052
2.81923	0.01595
2.83623	0.01235
2.85423	0.01061
2.87123	0.01097
2.88923	0.01317
2.90623	0.01659
2.92423	0.02012
2.94123	0.02253
2.95923	0.02318
2.97623	0.02241
2.99423	0.0209
3.01123	0.01888
3.02923	0.01625
3.04623	0.01328
3.06423	0.01085
3.08123	0.00964
3.09923	0.00948
3.11623	0.00948
3.13423	0.00893
3.15123	0.00767
3.16923	0.00595
3.18623	0.0041
3.20423	0.00247
3.22123	0.00127
3.23923	0.00055
3.25623	0.00019
3.27423	6e-05
3.29123	1e-05
3.30923	0
3.32623	0
3.34423	0
3.36123	0
3.37923	0
3.39623	0
3.41423	0
3.43123	0
3.44923	0
3.46623	0
3.48423	0
3.50223	0
3.51923	0
3.53723	0
3.55423	0
3.57223	2e-05
3.58923	8e-05
3.60723	0.00033
3.62423	0.00098
3.64223	0.00233
3.65923	0.00434
3.67723	0.00642
3.69423	0.00762
3.71223	0.00771
3.72923	0.00773
3.74723	0.00937
3.76423	0.01358
3.78223	0.02013
3.79923	0.02842
3.81723	0.03766
3.83423	0.04573
3.85223	0.04977
3.86923	0.05016
3.88723	0.05278
3.90423	0.06322
3.92223	0.07834
3.93923	0.08642
3.95723	0.07856
3.97423	0.05806
3.99223	0.03656
4.00923	0.02303
