# Supplementary material for: Nucleation-controlled growth of superior lead-free perovskite Cs3Bi2I9 single-crystals for high-performance X-ray detection
Source: Nat Commun. 2020 May 8;11:2304. doi: 10.1038/s41467-020-16034-w (PMC7210296; doi:10.1038/s41467-020-16034-w)
Supplement: Supplementary file 2 — Source Data [file 41467_2020_16034_MOESM2_ESM.zip › Source Data/Figure S5.xlsx]

## Sheet: Sheet1
	25 oC		60 oC		100 oC		140 oC		180 oC		230 oC		260 oC		300 oC		350 Oc		400 oC
2 Theta	Degree
3	106	3	77	3	86	3	86	3	71	3	77	3	81	3	64	3	79	3	81
3.02	83	3.02	107	3.02	79	3.02	79	3.02	79	3.02	76	3.02	66	3.02	67	3.02	63	3.02	63
3.04	94	3.04	106	3.04	93	3.04	93	3.04	82	3.04	68	3.04	62	3.04	58	3.04	57	3.04	80
3.06	84	3.06	93	3.06	73	3.06	73	3.06	82	3.06	78	3.06	67	3.06	58	3.06	70	3.06	72
3.08	75	3.08	101	3.08	84	3.08	84	3.08	63	3.08	91	3.08	77	3.08	65	3.08	82	3.08	55
3.1	113	3.1	67	3.1	89	3.1	89	3.1	62	3.1	80	3.1	77	3.1	75	3.1	76	3.1	74
3.12	95	3.12	83	3.12	75	3.12	75	3.12	81	3.12	84	3.12	70	3.12	68	3.12	51	3.12	66
3.14	87	3.14	101	3.14	80	3.14	80	3.14	75	3.14	76	3.14	58	3.14	53	3.14	53	3.14	83
3.16	104	3.16	87	3.16	70	3.16	70	3.16	60	3.16	70	3.16	81	3.16	72	3.16	62	3.16	51
3.18	85	3.18	92	3.18	91	3.18	91	3.18	67	3.18	75	3.18	61	3.18	62	3.18	59	3.18	62
3.2	77	3.2	88	3.2	85	3.2	85	3.2	71	3.2	65	3.2	75	3.2	51	3.2	61	3.2	70
3.22	89	3.22	70	3.22	74	3.22	74	3.22	73	3.22	56	3.22	71	3.22	59	3.22	64	3.22	68
3.24	91	3.24	87	3.24	84	3.24	84	3.24	78	3.24	75	3.24	83	3.24	59	3.24	54	3.24	54
3.26	87	3.26	91	3.26	93	3.26	93	3.26	76	3.26	70	3.26	71	3.26	62	3.26	59	3.26	55
3.28	74	3.28	112	3.28	85	3.28	85	3.28	62	3.28	66	3.28	67	3.28	68	3.28	54	3.28	60
3.3	74	3.3	85	3.3	98	3.3	98	3.3	82	3.3	69	3.3	57	3.3	53	3.3	67	3.3	49
3.32	82	3.32	84	3.32	65	3.32	65	3.32	68	3.32	60	3.32	70	3.32	63	3.32	51	3.32	56
3.34	79	3.34	91	3.34	79	3.34	79	3.34	62	3.34	59	3.34	60	3.34	71	3.34	70	3.34	54
3.36	89	3.36	89	3.36	57	3.36	57	3.36	67	3.36	59	3.36	58	3.36	67	3.36	66	3.36	68
3.38	72	3.38	81	3.38	87	3.38	87	3.38	74	3.38	78	3.38	69	3.38	56	3.38	58	3.38	48
3.4	76	3.4	84	3.4	77	3.4	77	3.4	69	3.4	73	3.4	60	3.4	52	3.4	78	3.4	58
3.42	75	3.42	87	3.42	84	3.42	84	3.42	55	3.42	63	3.42	66	3.42	53	3.42	50	3.42	48
3.44	87	3.44	69	3.44	63	3.44	63	3.44	71	3.44	58	3.44	54	3.44	55	3.44	49	3.44	57
3.46	74	3.46	77	3.46	75	3.46	75	3.46	57	3.46	75	3.46	64	3.46	54	3.46	53	3.46	57
3.48	80	3.48	67	3.48	74	3.48	74	3.48	57	3.48	59	3.48	59	3.48	70	3.48	63	3.48	51
3.5	89	3.5	91	3.5	69	3.5	69	3.5	79	3.5	64	3.5	69	3.5	59	3.5	55	3.5	57
3.52	87	3.52	62	3.52	60	3.52	60	3.52	52	3.52	72	3.52	66	3.52	55	3.52	53	3.52	53
3.54	100	3.54	76	3.54	71	3.54	71	3.54	55	3.54	52	3.54	49	3.54	61	3.54	45	3.54	47
3.56	74	3.56	66	3.56	83	3.56	83	3.56	64	3.56	54	3.56	54	3.56	49	3.56	47	3.56	48
3.58	81	3.58	85	3.58	73	3.58	73	3.58	71	3.58	53	3.58	68	3.58	66	3.58	57	3.58	66
3.6	75	3.6	86	3.6	49	3.6	49	3.6	53	3.6	64	3.6	61	3.6	68	3.6	45	3.6	59
3.62	81	3.62	76	3.62	66	3.62	66	3.62	59	3.62	71	3.62	46	3.62	55	3.62	48	3.62	39
3.64	75	3.64	72	3.64	81	3.64	81	3.64	55	3.64	52	3.64	50	3.64	49	3.64	51	3.64	48
3.66	70	3.66	73	3.66	65	3.66	65	3.66	66	3.66	67	3.66	59	3.66	54	3.66	46	3.66	67
3.68	68	3.68	55	3.68	64	3.68	64	3.68	57	3.68	59	3.68	51	3.68	48	3.68	46	3.68	52
3.7	81	3.7	80	3.7	61	3.7	61	3.7	62	3.7	58	3.7	44	3.7	48	3.7	56	3.7	46
3.72	91	3.72	85	3.72	64	3.72	64	3.72	65	3.72	50	3.72	48	3.72	63	3.72	51	3.72	61
3.74	74	3.74	77	3.74	71	3.74	71	3.74	47	3.74	64	3.74	43	3.74	63	3.74	42	3.74	44
3.76	78	3.76	72	3.76	68	3.76	68	3.76	56	3.76	55	3.76	54	3.76	65	3.76	45	3.76	43
3.78	69	3.78	71	3.78	57	3.78	57	3.78	59	3.78	46	3.78	47	3.78	57	3.78	48	3.78	48
3.8	79	3.8	71	3.8	45	3.8	45	3.8	66	3.8	62	3.8	50	3.8	61	3.8	35	3.8	54
3.82	75	3.82	60	3.82	76	3.82	76	3.82	62	3.82	45	3.82	61	3.82	42	3.82	49	3.82	52
3.84	68	3.84	64	3.84	70	3.84	70	3.84	54	3.84	56	3.84	62	3.84	46	3.84	42	3.84	48
3.86	74	3.86	56	3.86	63	3.86	63	3.86	63	3.86	61	3.86	58	3.86	47	3.86	52	3.86	50
3.88	76	3.88	61	3.88	75	3.88	75	3.88	65	3.88	45	3.88	50	3.88	56	3.88	44	3.88	54
3.9	74	3.9	54	3.9	67	3.9	67	3.9	43	3.9	41	3.9	51	3.9	69	3.9	53	3.9	44
3.92	76	3.92	76	3.92	56	3.92	56	3.92	62	3.92	60	3.92	47	3.92	49	3.92	57	3.92	37
3.94	83	3.94	71	3.94	68	3.94	68	3.94	51	3.94	53	3.94	58	3.94	55	3.94	63	3.94	45
3.96	80	3.96	48	3.96	58	3.96	58	3.96	45	3.96	60	3.96	53	3.96	44	3.96	52	3.96	57
3.98	70	3.98	67	3.98	61	3.98	61	3.98	60	3.98	49	3.98	45	3.98	49	3.98	36	3.98	45
4	57	4	78	4	59	4	59	4	54	4	46	4	65	4	49	4	33	4	43
4.02	69	4.02	57	4.02	60	4.02	60	4.02	51	4.02	40	4.02	51	4.02	39	4.02	43	4.02	39
4.04	72	4.04	57	4.04	78	4.04	78	4.04	62	4.04	57	4.04	43	4.04	43	4.04	50	4.04	50
4.06	81	4.06	62	4.06	53	4.06	53	4.06	49	4.06	57	4.06	49	4.06	34	4.06	32	4.06	49
4.08	77	4.08	53	4.08	73	4.08	73	4.08	59	4.08	54	4.08	46	4.08	46	4.08	34	4.08	53
4.1	61	4.1	60	4.1	64	4.1	64	4.1	52	4.1	47	4.1	49	4.1	44	4.1	58	4.1	40
4.12	66	4.12	72	4.12	66	4.12	66	4.12	59	4.12	48	4.12	52	4.12	49	4.12	42	4.12	37
4.14	54	4.14	71	4.14	67	4.14	67	4.14	41	4.14	48	4.14	42	4.14	40	4.14	45	4.14	43
4.16	65	4.16	68	4.16	56	4.16	56	4.16	50	4.16	48	4.16	46	4.16	47	4.16	46	4.16	36
4.18	70	4.18	67	4.18	67	4.18	67	4.18	59	4.18	52	4.18	52	4.18	45	4.18	37	4.18	43
4.2	72	4.2	56	4.2	52	4.2	52	4.2	36	4.2	47	4.2	41	4.2	48	4.2	54	4.2	42
4.22	61	4.22	56	4.22	56	4.22	56	4.22	56	4.22	57	4.22	51	4.22	47	4.22	50	4.22	37
4.24	63	4.24	40	4.24	60	4.24	60	4.24	49	4.24	40	4.24	47	4.24	40	4.24	46	4.24	43
4.26	59	4.26	77	4.26	59	4.26	59	4.26	49	4.26	49	4.26	37	4.26	23	4.26	41	4.26	31
4.28	77	4.28	59	4.28	52	4.28	52	4.28	47	4.28	43	4.28	39	4.28	46	4.28	35	4.28	49
4.3	56	4.3	57	4.3	72	4.3	72	4.3	60	4.3	55	4.3	57	4.3	35	4.3	32	4.3	52
4.32	51	4.32	56	4.32	79	4.32	79	4.32	52	4.32	44	4.32	53	4.32	57	4.32	43	4.32	40
4.34	57	4.34	53	4.34	48	4.34	48	4.34	66	4.34	55	4.34	54	4.34	34	4.34	49	4.34	40
4.36	60	4.36	72	4.36	70	4.36	70	4.36	52	4.36	41	4.36	43	4.36	37	4.36	38	4.36	44
4.38	58	4.38	69	4.38	61	4.38	61	4.38	52	4.38	47	4.38	38	4.38	41	4.38	44	4.38	38
4.4	74	4.4	46	4.4	54	4.4	54	4.4	48	4.4	34	4.4	50	4.4	34	4.4	36	4.4	23
4.42	53	4.42	64	4.42	53	4.42	53	4.42	43	4.42	48	4.42	37	4.42	36	4.42	31	4.42	29
4.44	73	4.44	58	4.44	55	4.44	55	4.44	59	4.44	37	4.44	58	4.44	29	4.44	31	4.44	44
4.46	62	4.46	74	4.46	48	4.46	48	4.46	51	4.46	43	4.46	43	4.46	32	4.46	39	4.46	45
4.48	83	4.48	52	4.48	54	4.48	54	4.48	43	4.48	60	4.48	44	4.48	40	4.48	51	4.48	35
4.5	47	4.5	48	4.5	56	4.5	56	4.5	44	4.5	50	4.5	43	4.5	31	4.5	34	4.5	44
4.52	56	4.52	48	4.52	60	4.52	60	4.52	47	4.52	48	4.52	41	4.52	35	4.52	40	4.52	57
4.54	74	4.54	49	4.54	42	4.54	42	4.54	53	4.54	46	4.54	40	4.54	37	4.54	37	4.54	46
4.56	62	4.56	46	4.56	58	4.56	58	4.56	42	4.56	46	4.56	48	4.56	49	4.56	42	4.56	25
4.58	49	4.58	59	4.58	61	4.58	61	4.58	43	4.58	40	4.58	50	4.58	28	4.58	34	4.58	45
4.6	63	4.6	48	4.6	56	4.6	56	4.6	41	4.6	38	4.6	39	4.6	38	4.6	33	4.6	42
4.62	62	4.62	59	4.62	43	4.62	43	4.62	57	4.62	42	4.62	32	4.62	43	4.62	39	4.62	37
4.64	46	4.64	48	4.64	51	4.64	51	4.64	43	4.64	39	4.64	38	4.64	46	4.64	43	4.64	26
4.66	64	4.66	65	4.66	45	4.66	45	4.66	46	4.66	47	4.66	48	4.66	44	4.66	31	4.66	33
4.68	66	4.68	42	4.68	44	4.68	44	4.68	41	4.68	48	4.68	38	4.68	39	4.68	31	4.68	32
4.7	56	4.7	48	4.7	42	4.7	42	4.7	35	4.7	44	4.7	43	4.7	33	4.7	47	4.7	32
4.72	50	4.72	62	4.72	49	4.72	49	4.72	46	4.72	40	4.72	32	4.72	38	4.72	46	4.72	41
4.74	68	4.74	55	4.74	44	4.74	44	4.74	47	4.74	35	4.74	44	4.74	40	4.74	38	4.74	33
4.76	50	4.76	57	4.76	53	4.76	53	4.76	46	4.76	36	4.76	39	4.76	35	4.76	39	4.76	40
4.78	50	4.78	49	4.78	55	4.78	55	4.78	50	4.78	53	4.78	45	4.78	28	4.78	36	4.78	36
4.8	59	4.8	43	4.8	56	4.8	56	4.8	38	4.8	49	4.8	38	4.8	41	4.8	26	4.8	45
4.82	46	4.82	57	4.82	44	4.82	44	4.82	29	4.82	33	4.82	33	4.82	44	4.82	36	4.82	42
4.84	53	4.84	49	4.84	42	4.84	42	4.84	49	4.84	37	4.84	41	4.84	32	4.84	30	4.84	28
4.86	54	4.86	56	4.86	55	4.86	55	4.86	31	4.86	39	4.86	29	4.86	27	4.86	33	4.86	33
4.88	57	4.88	44	4.88	70	4.88	70	4.88	41	4.88	35	4.88	44	4.88	38	4.88	32	4.88	31
4.9	54	4.9	40	4.9	46	4.9	46	4.9	27	4.9	50	4.9	30	4.9	27	4.9	39	4.9	31
4.92	54	4.92	49	4.92	41	4.92	41	4.92	44	4.92	31	4.92	34	4.92	35	4.92	34	4.92	22
4.94	52	4.94	50	4.94	41	4.94	41	4.94	50	4.94	42	4.94	46	4.94	41	4.94	28	4.94	27
4.96	47	4.96	50	4.96	45	4.96	45	4.96	33	4.96	38	4.96	31	4.96	45	4.96	29	4.96	41
4.98	55	4.98	65	4.98	50	4.98	50	4.98	34	4.98	34	4.98	45	4.98	35	4.98	26	4.98	36
5	58	5	49	5	39	5	39	5	35	5	27	5	31	5	29	5	29	5	31
5.02	43	5.02	49	5.02	42	5.02	42	5.02	45	5.02	39	5.02	36	5.02	31	5.02	24	5.02	29
5.04	56	5.04	45	5.04	47	5.04	47	5.04	32	5.04	33	5.04	24	5.04	42	5.04	21	5.04	37
5.06	55	5.06	58	5.06	44	5.06	44	5.06	34	5.06	37	5.06	31	5.06	45	5.06	41	5.06	29
5.08	58	5.08	64	5.08	55	5.08	55	5.08	37	5.08	34	5.08	26	5.08	37	5.08	30	5.08	26
5.1	56	5.1	42	5.1	43	5.1	43	5.1	44	5.1	38	5.1	33	5.1	28	5.1	31	5.1	32
5.12	49	5.12	56	5.12	50	5.12	50	5.12	40	5.12	42	5.12	46	5.12	37	5.12	32	5.12	35
5.14	45	5.14	36	5.14	40	5.14	40	5.14	41	5.14	38	5.14	27	5.14	34	5.14	29	5.14	35
5.16	42	5.16	37	5.16	47	5.16	47	5.16	41	5.16	37	5.16	31	5.16	38	5.16	24	5.16	26
5.18	52	5.18	42	5.18	37	5.18	37	5.18	45	5.18	28	5.18	35	5.18	29	5.18	32	5.18	28
5.2	39	5.2	34	5.2	30	5.2	30	5.2	42	5.2	42	5.2	35	5.2	29	5.2	29	5.2	27
5.22	40	5.22	38	5.22	34	5.22	34	5.22	35	5.22	33	5.22	29	5.22	29	5.22	24	5.22	31
5.24	46	5.24	37	5.24	44	5.24	44	5.24	29	5.24	40	5.24	35	5.24	29	5.24	28	5.24	29
5.26	60	5.26	56	5.26	45	5.26	45	5.26	33	5.26	44	5.26	32	5.26	26	5.26	27	5.26	30
5.28	63	5.28	44	5.28	31	5.28	31	5.28	49	5.28	41	5.28	23	5.28	30	5.28	28	5.28	29
5.3	53	5.3	45	5.3	45	5.3	45	5.3	30	5.3	46	5.3	33	5.3	27	5.3	33	5.3	27
5.32	42	5.32	40	5.32	35	5.32	35	5.32	35	5.32	39	5.32	26	5.32	31	5.32	25	5.32	33
5.34	57	5.34	36	5.34	49	5.34	49	5.34	25	5.34	34	5.34	28	5.34	30	5.34	30	5.34	26
5.36	55	5.36	53	5.36	43	5.36	43	5.36	22	5.36	28	5.36	30	5.36	31	5.36	26	5.36	32
5.38	52	5.38	40	5.38	46	5.38	46	5.38	38	5.38	29	5.38	29	5.38	22	5.38	28	5.38	24
5.4	49	5.4	49	5.4	34	5.4	34	5.4	31	5.4	34	5.4	28	5.4	34	5.4	31	5.4	31
5.42	44	5.42	38	5.42	37	5.42	37	5.42	47	5.42	32	5.42	34	5.42	26	5.42	16	5.42	35
5.44	54	5.44	43	5.44	51	5.44	51	5.44	30	5.44	35	5.44	24	5.44	30	5.44	26	5.44	35
5.46	40	5.46	45	5.46	51	5.46	51	5.46	32	5.46	41	5.46	39	5.46	25	5.46	28	5.46	25
5.48	47	5.48	48	5.48	47	5.48	47	5.48	36	5.48	32	5.48	33	5.48	31	5.48	29	5.48	27
5.5	34	5.5	28	5.5	38	5.5	38	5.5	27	5.5	39	5.5	31	5.5	22	5.5	28	5.5	27
5.52	47	5.52	51	5.52	33	5.52	33	5.52	40	5.52	26	5.52	34	5.52	30	5.52	29	5.52	13
5.54	43	5.54	34	5.54	44	5.54	44	5.54	36	5.54	41	5.54	34	5.54	34	5.54	33	5.54	34
5.56	40	5.56	40	5.56	41	5.56	41	5.56	38	5.56	27	5.56	27	5.56	38	5.56	27	5.56	27
5.58	50	5.58	43	5.58	38	5.58	38	5.58	40	5.58	38	5.58	29	5.58	34	5.58	25	5.58	28
5.6	41	5.6	38	5.6	30	5.6	30	5.6	38	5.6	21	5.6	32	5.6	24	5.6	25	5.6	35
5.62	42	5.62	33	5.62	45	5.62	45	5.62	38	5.62	26	5.62	20	5.62	34	5.62	25	5.62	21
5.64	37	5.64	39	5.64	49	5.64	49	5.64	28	5.64	29	5.64	33	5.64	26	5.64	16	5.64	32
5.66	45	5.66	47	5.66	32	5.66	32	5.66	37	5.66	40	5.66	27	5.66	25	5.66	26	5.66	33
5.68	39	5.68	49	5.68	36	5.68	36	5.68	31	5.68	23	5.68	25	5.68	27	5.68	24	5.68	24
5.7	41	5.7	29	5.7	48	5.7	48	5.7	38	5.7	30	5.7	37	5.7	22	5.7	31	5.7	21
5.72	49	5.72	32	5.72	40	5.72	40	5.72	34	5.72	33	5.72	31	5.72	28	5.72	29	5.72	27
5.74	33	5.74	49	5.74	33	5.74	33	5.74	35	5.74	35	5.74	37	5.74	22	5.74	20	5.74	26
5.76	43	5.76	49	5.76	35	5.76	35	5.76	34	5.76	32	5.76	40	5.76	34	5.76	26	5.76	25
5.78	39	5.78	45	5.78	49	5.78	49	5.78	26	5.78	33	5.78	23	5.78	18	5.78	20	5.78	32
5.8	40	5.8	46	5.8	56	5.8	56	5.8	23	5.8	26	5.8	35	5.8	39	5.8	24	5.8	16
5.82	39	5.82	42	5.82	34	5.82	34	5.82	25	5.82	28	5.82	31	5.82	31	5.82	25	5.82	22
5.84	37	5.84	36	5.84	33	5.84	33	5.84	36	5.84	28	5.84	25	5.84	31	5.84	13	5.84	23
5.86	40	5.86	38	5.86	32	5.86	32	5.86	31	5.86	35	5.86	35	5.86	22	5.86	20	5.86	20
5.88	36	5.88	28	5.88	38	5.88	38	5.88	22	5.88	29	5.88	24	5.88	24	5.88	15	5.88	25
5.9	47	5.9	39	5.9	30	5.9	30	5.9	29	5.9	18	5.9	25	5.9	25	5.9	20	5.9	17
5.92	34	5.92	33	5.92	32	5.92	32	5.92	28	5.92	36	5.92	25	5.92	27	5.92	20	5.92	17
5.94	43	5.94	40	5.94	46	5.94	46	5.94	29	5.94	31	5.94	31	5.94	23	5.94	18	5.94	30
5.96	50	5.96	42	5.96	46	5.96	46	5.96	31	5.96	28	5.96	26	5.96	26	5.96	23	5.96	30
5.98	51	5.98	42	5.98	31	5.98	31	5.98	41	5.98	31	5.98	31	5.98	19	5.98	31	5.98	21
6	45	6	39	6	41	6	41	6	24	6	30	6	26	6	28	6	16	6	32
6.02	48	6.02	28	6.02	42	6.02	42	6.02	30	6.02	23	6.02	35	6.02	21	6.02	21	6.02	23
6.04	34	6.04	37	6.04	22	6.04	22	6.04	31	6.04	26	6.04	22	6.04	37	6.04	30	6.04	28
6.06	44	6.06	50	6.06	32	6.06	32	6.06	31	6.06	26	6.06	28	6.06	29	6.06	24	6.06	26
6.08	42	6.08	39	6.08	35	6.08	35	6.08	37	6.08	30	6.08	27	6.08	19	6.08	28	6.08	23
6.1	33	6.1	37	6.1	27	6.1	27	6.1	26	6.1	32	6.1	21	6.1	24	6.1	16	6.1	39
6.12	37	6.12	42	6.12	41	6.12	41	6.12	35	6.12	27	6.12	34	6.12	25	6.12	19	6.12	19
6.14	37	6.14	39	6.14	27	6.14	27	6.14	38	6.14	31	6.14	22	6.14	24	6.14	24	6.14	20
6.16	45	6.16	43	6.16	32	6.16	32	6.16	22	6.16	33	6.16	36	6.16	23	6.16	21	6.16	25
6.18	34	6.18	37	6.18	32	6.18	32	6.18	29	6.18	32	6.18	32	6.18	26	6.18	20	6.18	32
6.2	38	6.2	32	6.2	34	6.2	34	6.2	34	6.2	27	6.2	33	6.2	24	6.2	22	6.2	20
6.22	49	6.22	38	6.22	42	6.22	42	6.22	19	6.22	24	6.22	27	6.22	25	6.22	22	6.22	17
6.24	40	6.24	31	6.24	38	6.24	38	6.24	40	6.24	25	6.24	22	6.24	24	6.24	23	6.24	24
6.26	40	6.26	43	6.26	32	6.26	32	6.26	25	6.26	29	6.26	18	6.26	29	6.26	29	6.26	23
6.28	29	6.28	34	6.28	35	6.28	35	6.28	29	6.28	18	6.28	33	6.28	23	6.28	19	6.28	22
6.3	37	6.3	31	6.3	25	6.3	25	6.3	31	6.3	20	6.3	16	6.3	20	6.3	22	6.3	20
6.32	45	6.32	34	6.32	35	6.32	35	6.32	25	6.32	24	6.32	26	6.32	22	6.32	25	6.32	16
6.34	42	6.34	42	6.34	42	6.34	42	6.34	35	6.34	27	6.34	25	6.34	19	6.34	18	6.34	15
6.36	35	6.36	38	6.36	27	6.36	27	6.36	26	6.36	25	6.36	25	6.36	24	6.36	13	6.36	17
6.38	47	6.38	33	6.38	28	6.38	28	6.38	28	6.38	25	6.38	22	6.38	21	6.38	22	6.38	19
6.4	38	6.4	36	6.4	31	6.4	31	6.4	25	6.4	30	6.4	25	6.4	21	6.4	16	6.4	26
6.42	38	6.42	36	6.42	38	6.42	38	6.42	30	6.42	25	6.42	34	6.42	25	6.42	24	6.42	20
6.44	46	6.44	20	6.44	28	6.44	28	6.44	24	6.44	37	6.44	25	6.44	25	6.44	14	6.44	33
6.46	35	6.46	27	6.46	27	6.46	27	6.46	30	6.46	24	6.46	32	6.46	31	6.46	24	6.46	16
6.48	35	6.48	24	6.48	24	6.48	24	6.48	19	6.48	26	6.48	33	6.48	31	6.48	19	6.48	18
6.5	42	6.5	46	6.5	29	6.5	29	6.5	18	6.5	29	6.5	34	6.5	33	6.5	17	6.5	19
6.52	47	6.52	25	6.52	35	6.52	35	6.52	26	6.52	20	6.52	26	6.52	29	6.52	24	6.52	22
6.54	39	6.54	28	6.54	33	6.54	33	6.54	24	6.54	25	6.54	17	6.54	23	6.54	17	6.54	15
6.56	34	6.56	42	6.56	28	6.56	28	6.56	33	6.56	27	6.56	27	6.56	22	6.56	20	6.56	15
6.58	34	6.58	34	6.58	27	6.58	27	6.58	32	6.58	38	6.58	24	6.58	20	6.58	18	6.58	29
6.6	42	6.6	28	6.6	29	6.6	29	6.6	31	6.6	22	6.6	26	6.6	18	6.6	17	6.6	20
6.62	28	6.62	29	6.62	43	6.62	43	6.62	24	6.62	28	6.62	26	6.62	22	6.62	16	6.62	14
6.64	43	6.64	35	6.64	34	6.64	34	6.64	34	6.64	20	6.64	19	6.64	25	6.64	23	6.64	20
6.66	30	6.66	40	6.66	32	6.66	32	6.66	28	6.66	25	6.66	25	6.66	18	6.66	19	6.66	20
6.68	38	6.68	40	6.68	30	6.68	30	6.68	28	6.68	24	6.68	17	6.68	24	6.68	26	6.68	26
6.7	34	6.7	42	6.7	27	6.7	27	6.7	25	6.7	24	6.7	24	6.7	13	6.7	17	6.7	20
6.72	43	6.72	27	6.72	33	6.72	33	6.72	27	6.72	19	6.72	25	6.72	20	6.72	31	6.72	19
6.74	42	6.74	26	6.74	24	6.74	24	6.74	17	6.74	31	6.74	27	6.74	18	6.74	18	6.74	15
6.76	37	6.76	35	6.76	34	6.76	34	6.76	30	6.76	19	6.76	17	6.76	24	6.76	29	6.76	30
6.78	21	6.78	36	6.78	21	6.78	21	6.78	15	6.78	23	6.78	21	6.78	25	6.78	22	6.78	18
6.8	49	6.8	28	6.8	25	6.8	25	6.8	23	6.8	30	6.8	30	6.8	21	6.8	21	6.8	18
6.82	33	6.82	30	6.82	23	6.82	23	6.82	22	6.82	21	6.82	21	6.82	30	6.82	16	6.82	18
6.84	41	6.84	39	6.84	28	6.84	28	6.84	32	6.84	19	6.84	25	6.84	23	6.84	14	6.84	20
6.86	35	6.86	22	6.86	24	6.86	24	6.86	12	6.86	26	6.86	16	6.86	18	6.86	16	6.86	21
6.88	30	6.88	29	6.88	23	6.88	23	6.88	29	6.88	16	6.88	26	6.88	22	6.88	20	6.88	20
6.9	43	6.9	30	6.9	24	6.9	24	6.9	28	6.9	26	6.9	22	6.9	16	6.9	19	6.9	15
6.92	23	6.92	28	6.92	23	6.92	23	6.92	20	6.92	23	6.92	27	6.92	32	6.92	15	6.92	14
6.94	37	6.94	36	6.94	21	6.94	21	6.94	25	6.94	23	6.94	22	6.94	14	6.94	20	6.94	19
6.96	32	6.96	36	6.96	20	6.96	20	6.96	16	6.96	23	6.96	25	6.96	27	6.96	21	6.96	27
6.98	34	6.98	35	6.98	21	6.98	21	6.98	27	6.98	25	6.98	19	6.98	12	6.98	16	6.98	22
7	33	7	26	7	19	7	19	7	17	7	19	7	22	7	20	7	15	7	22
7.02	47	7.02	25	7.02	22	7.02	22	7.02	15	7.02	19	7.02	20	7.02	19	7.02	21	7.02	18
7.04	34	7.04	30	7.04	31	7.04	31	7.04	17	7.04	20	7.04	31	7.04	21	7.04	23	7.04	14
7.06	36	7.06	30	7.06	33	7.06	33	7.06	22	7.06	20	7.06	26	7.06	30	7.06	21	7.06	11
7.08	33	7.08	28	7.08	28	7.08	28	7.08	17	7.08	17	7.08	23	7.08	19	7.08	21	7.08	22
7.1	35	7.1	32	7.1	21	7.1	21	7.1	24	7.1	14	7.1	32	7.1	17	7.1	16	7.1	15
7.12	34	7.12	27	7.12	22	7.12	22	7.12	29	7.12	25	7.12	16	7.12	24	7.12	15	7.12	23
7.14	28	7.14	31	7.14	29	7.14	29	7.14	19	7.14	22	7.14	27	7.14	27	7.14	19	7.14	21
7.16	33	7.16	31	7.16	26	7.16	26	7.16	23	7.16	20	7.16	19	7.16	18	7.16	15	7.16	25
7.18	39	7.18	35	7.18	24	7.18	24	7.18	14	7.18	21	7.18	18	7.18	15	7.18	17	7.18	21
7.2	27	7.2	33	7.2	28	7.2	28	7.2	28	7.2	27	7.2	14	7.2	20	7.2	14	7.2	26
7.22	44	7.22	28	7.22	34	7.22	34	7.22	22	7.22	30	7.22	11	7.22	16	7.22	12	7.22	18
7.24	39	7.24	35	7.24	25	7.24	25	7.24	21	7.24	16	7.24	23	7.24	19	7.24	13	7.24	21
7.26	32	7.26	29	7.26	28	7.26	28	7.26	18	7.26	29	7.26	19	7.26	11	7.26	9	7.26	15
7.28	35	7.28	19	7.28	23	7.28	23	7.28	22	7.28	22	7.28	13	7.28	16	7.28	17	7.28	18
7.3	32	7.3	24	7.3	25	7.3	25	7.3	18	7.3	20	7.3	19	7.3	20	7.3	20	7.3	16
7.32	25	7.32	28	7.32	20	7.32	20	7.32	20	7.32	17	7.32	19	7.32	16	7.32	18	7.32	16
7.34	40	7.34	45	7.34	21	7.34	21	7.34	17	7.34	19	7.34	20	7.34	15	7.34	16	7.34	14
7.36	28	7.36	32	7.36	29	7.36	29	7.36	23	7.36	17	7.36	25	7.36	18	7.36	13	7.36	11
7.38	34	7.38	27	7.38	32	7.38	32	7.38	14	7.38	16	7.38	18	7.38	14	7.38	15	7.38	16
7.4	35	7.4	31	7.4	25	7.4	25	7.4	17	7.4	23	7.4	28	7.4	18	7.4	20	7.4	13
7.42	33	7.42	32	7.42	31	7.42	31	7.42	23	7.42	23	7.42	24	7.42	23	7.42	23	7.42	16
7.44	28	7.44	30	7.44	21	7.44	21	7.44	32	7.44	11	7.44	14	7.44	21	7.44	21	7.44	18
7.46	27	7.46	37	7.46	26	7.46	26	7.46	21	7.46	24	7.46	21	7.46	15	7.46	21	7.46	25
7.48	27	7.48	23	7.48	22	7.48	22	7.48	24	7.48	25	7.48	18	7.48	19	7.48	14	7.48	7
7.5	30	7.5	33	7.5	32	7.5	32	7.5	23	7.5	24	7.5	15	7.5	25	7.5	20	7.5	15
7.52	29	7.52	17	7.52	22	7.52	22	7.52	30	7.52	20	7.52	20	7.52	13	7.52	20	7.52	19
7.54	29	7.54	35	7.54	37	7.54	37	7.54	22	7.54	17	7.54	20	7.54	14	7.54	16	7.54	18
7.56	34	7.56	27	7.56	17	7.56	17	7.56	26	7.56	20	7.56	19	7.56	16	7.56	14	7.56	20
7.58	34	7.58	25	7.58	22	7.58	22	7.58	23	7.58	14	7.58	14	7.58	17	7.58	14	7.58	18
7.6	30	7.6	29	7.6	16	7.6	16	7.6	21	7.6	19	7.6	19	7.6	26	7.6	18	7.6	15
7.62	35	7.62	30	7.62	28	7.62	28	7.62	20	7.62	18	7.62	17	7.62	15	7.62	19	7.62	18
7.64	20	7.64	26	7.64	28	7.64	28	7.64	24	7.64	17	7.64	18	7.64	21	7.64	17	7.64	19
7.66	27	7.66	28	7.66	32	7.66	32	7.66	18	7.66	23	7.66	16	7.66	17	7.66	17	7.66	24
7.68	44	7.68	25	7.68	23	7.68	23	7.68	25	7.68	23	7.68	16	7.68	15	7.68	18	7.68	19
7.7	30	7.7	32	7.7	27	7.7	27	7.7	28	7.7	16	7.7	20	7.7	20	7.7	19	7.7	23
7.72	40	7.72	29	7.72	17	7.72	17	7.72	26	7.72	26	7.72	14	7.72	19	7.72	9	7.72	10
7.74	30	7.74	24	7.74	31	7.74	31	7.74	17	7.74	22	7.74	18	7.74	22	7.74	14	7.74	10
7.76	29	7.76	21	7.76	29	7.76	29	7.76	26	7.76	22	7.76	24	7.76	22	7.76	16	7.76	12
7.78	27	7.78	23	7.78	21	7.78	21	7.78	20	7.78	21	7.78	12	7.78	9	7.78	22	7.78	22
7.8	29	7.8	31	7.8	21	7.8	21	7.8	16	7.8	18	7.8	22	7.8	15	7.8	13	7.8	20
7.82	37	7.82	40	7.82	27	7.82	27	7.82	22	7.82	23	7.82	26	7.82	15	7.82	25	7.82	17
7.84	29	7.84	28	7.84	26	7.84	26	7.84	19	7.84	16	7.84	16	7.84	19	7.84	28	7.84	26
7.86	29	7.86	25	7.86	23	7.86	23	7.86	18	7.86	21	7.86	14	7.86	12	7.86	9	7.86	20
7.88	30	7.88	31	7.88	26	7.88	26	7.88	26	7.88	27	7.88	20	7.88	18	7.88	13	7.88	15
7.9	36	7.9	39	7.9	18	7.9	18	7.9	23	7.9	21	7.9	16	7.9	21	7.9	17	7.9	25
7.92	29	7.92	23	7.92	22	7.92	22	7.92	11	7.92	27	7.92	28	7.92	19	7.92	16	7.92	16
7.94	29	7.94	18	7.94	17	7.94	17	7.94	17	7.94	22	7.94	15	7.94	22	7.94	13	7.94	16
7.96	29	7.96	28	7.96	29	7.96	29	7.96	25	7.96	29	7.96	23	7.96	26	7.96	10	7.96	25
7.98	36	7.98	23	7.98	32	7.98	32	7.98	38	7.98	19	7.98	18	7.98	19	7.98	22	7.98	23
8	31	8	30	8	18	8	18	8	24	8	11	8	24	8	17	8	27	8	22
8.02	34	8.02	26	8.02	34	8.02	34	8.02	22	8.02	28	8.02	17	8.02	26	8.02	23	8.02	18
8.04	34	8.04	35	8.04	26	8.04	26	8.04	31	8.04	19	8.04	25	8.04	21	8.04	21	8.04	26
8.06	24	8.06	25	8.06	24	8.06	24	8.06	22	8.06	24	8.06	20	8.06	23	8.06	27	8.06	15
8.08	29	8.08	29	8.08	31	8.08	31	8.08	22	8.08	23	8.08	23	8.08	21	8.08	19	8.08	26
8.1	33	8.1	27	8.1	28	8.1	28	8.1	29	8.1	25	8.1	12	8.1	17	8.1	31	8.1	19
8.12	34	8.12	30	8.12	22	8.12	22	8.12	30	8.12	23	8.12	28	8.12	29	8.12	23	8.12	24
8.14	36	8.14	35	8.14	26	8.14	26	8.14	26	8.14	27	8.14	32	8.14	35	8.14	31	8.14	29
8.16	29	8.16	38	8.16	27	8.16	27	8.16	27	8.16	21	8.16	33	8.16	32	8.16	23	8.16	31
8.18	26	8.18	26	8.18	32	8.18	32	8.18	24	8.18	43	8.18	45	8.18	44	8.18	30	8.18	30
8.2	36	8.2	47	8.2	37	8.2	37	8.2	44	8.2	50	8.2	46	8.2	42	8.2	40	8.2	27
8.22	47	8.22	49	8.22	41	8.22	41	8.22	55	8.22	56	8.22	63	8.22	57	8.22	63	8.22	55
8.24	56	8.24	57	8.24	63	8.24	63	8.24	62	8.24	66	8.24	62	8.24	70	8.24	66	8.24	48
8.26	68	8.26	63	8.26	55	8.26	55	8.26	78	8.26	92	8.26	83	8.26	67	8.26	55	8.26	51
8.28	63	8.28	57	8.28	68	8.28	68	8.28	62	8.28	64	8.28	62	8.28	58	8.28	58	8.28	40
8.3	66	8.3	85	8.3	58	8.3	58	8.3	61	8.3	37	8.3	44	8.3	41	8.3	36	8.3	23
8.32	64	8.32	53	8.32	39	8.32	39	8.32	37	8.32	23	8.32	31	8.32	34	8.32	29	8.32	19
8.34	43	8.34	31	8.34	26	8.34	26	8.34	20	8.34	26	8.34	11	8.34	15	8.34	11	8.34	20
8.36	43	8.36	40	8.36	19	8.36	19	8.36	18	8.36	20	8.36	18	8.36	18	8.36	15	8.36	18
8.38	32	8.38	22	8.38	24	8.38	24	8.38	18	8.38	14	8.38	15	8.38	11	8.38	14	8.38	10
8.4	30	8.4	22	8.4	22	8.4	22	8.4	22	8.4	17	8.4	18	8.4	14	8.4	11	8.4	17
8.42	27	8.42	28	8.42	24	8.42	24	8.42	13	8.42	15	8.42	13	8.42	9	8.42	18	8.42	15
8.44	23	8.44	24	8.44	29	8.44	29	8.44	20	8.44	23	8.44	18	8.44	19	8.44	13	8.44	19
8.46	34	8.46	21	8.46	21	8.46	21	8.46	19	8.46	24	8.46	19	8.46	17	8.46	21	8.46	17
8.48	33	8.48	18	8.48	25	8.48	25	8.48	16	8.48	18	8.48	16	8.48	16	8.48	14	8.48	17
8.5	28	8.5	23	8.5	28	8.5	28	8.5	11	8.5	17	8.5	16	8.5	21	8.5	12	8.5	18
8.52	27	8.52	22	8.52	18	8.52	18	8.52	14	8.52	16	8.52	19	8.52	21	8.52	16	8.52	13
8.54	27	8.54	23	8.54	15	8.54	15	8.54	16	8.54	13	8.54	27	8.54	18	8.54	7	8.54	10
8.56	28	8.56	29	8.56	26	8.56	26	8.56	23	8.56	10	8.56	20	8.56	17	8.56	16	8.56	16
8.58	22	8.58	23	8.58	13	8.58	13	8.58	21	8.58	12	8.58	17	8.58	17	8.58	20	8.58	15
8.6	17	8.6	30	8.6	24	8.6	24	8.6	12	8.6	18	8.6	16	8.6	9	8.6	13	8.6	12
8.62	42	8.62	25	8.62	17	8.62	17	8.62	21	8.62	20	8.62	18	8.62	16	8.62	17	8.62	15
8.64	37	8.64	30	8.64	20	8.64	20	8.64	10	8.64	20	8.64	11	8.64	15	8.64	15	8.64	15
8.66	29	8.66	25	8.66	22	8.66	22	8.66	20	8.66	22	8.66	16	8.66	17	8.66	13	8.66	12
8.68	13	8.68	31	8.68	24	8.68	24	8.68	12	8.68	14	8.68	19	8.68	24	8.68	9	8.68	24
8.7	36	8.7	22	8.7	22	8.7	22	8.7	14	8.7	14	8.7	17	8.7	15	8.7	10	8.7	9
8.72	32	8.72	26	8.72	17	8.72	17	8.72	12	8.72	15	8.72	14	8.72	11	8.72	7	8.72	13
8.74	25	8.74	24	8.74	22	8.74	22	8.74	17	8.74	17	8.74	11	8.74	14	8.74	17	8.74	14
8.76	26	8.76	18	8.76	25	8.76	25	8.76	22	8.76	21	8.76	22	8.76	22	8.76	4	8.76	9
8.78	24	8.78	33	8.78	23	8.78	23	8.78	15	8.78	11	8.78	14	8.78	17	8.78	8	8.78	12
8.8	22	8.8	25	8.8	18	8.8	18	8.8	18	8.8	20	8.8	8	8.8	19	8.8	10	8.8	16
8.82	29	8.82	25	8.82	25	8.82	25	8.82	19	8.82	15	8.82	14	8.82	11	8.82	19	8.82	12
8.84	23	8.84	18	8.84	15	8.84	15	8.84	17	8.84	17	8.84	22	8.84	17	8.84	13	8.84	13
8.86	29	8.86	27	8.86	22	8.86	22	8.86	20	8.86	17	8.86	20	8.86	15	8.86	17	8.86	12
8.88	30	8.88	29	8.88	20	8.88	20	8.88	14	8.88	14	8.88	17	8.88	8	8.88	11	8.88	14
8.9	16	8.9	28	8.9	27	8.9	27	8.9	14	8.9	8	8.9	10	8.9	14	8.9	13	8.9	17
8.92	33	8.92	24	8.92	18	8.92	18	8.92	21	8.92	16	8.92	17	8.92	12	8.92	13	8.92	17
8.94	22	8.94	22	8.94	13	8.94	13	8.94	16	8.94	17	8.94	11	8.94	15	8.94	18	8.94	20
8.96	28	8.96	28	8.96	16	8.96	16	8.96	18	8.96	12	8.96	14	8.96	15	8.96	12	8.96	14
8.98	27	8.98	33	8.98	14	8.98	14	8.98	6	8.98	23	8.98	13	8.98	17	8.98	16	8.98	17
9	14	9	23	9	27	9	27	9	20	9	20	9	17	9	10	9	11	9	20
9.02	28	9.02	12	9.02	26	9.02	26	9.02	11	9.02	16	9.02	19	9.02	14	9.02	16	9.02	24
9.04	35	9.04	20	9.04	15	9.04	15	9.04	14	9.04	24	9.04	14	9.04	12	9.04	15	9.04	16
9.06	18	9.06	14	9.06	29	9.06	29	9.06	8	9.06	13	9.06	19	9.06	13	9.06	14	9.06	17
9.08	32	9.08	14	9.08	22	9.08	22	9.08	16	9.08	17	9.08	11	9.08	17	9.08	12	9.08	17
9.1	18	9.1	26	9.1	27	9.1	27	9.1	16	9.1	14	9.1	23	9.1	13	9.1	13	9.1	9
9.12	29	9.12	18	9.12	11	9.12	11	9.12	23	9.12	17	9.12	12	9.12	13	9.12	7	9.12	16
9.14	24	9.14	29	9.14	22	9.14	22	9.14	10	9.14	26	9.14	18	9.14	9	9.14	12	9.14	10
9.16	22	9.16	22	9.16	16	9.16	16	9.16	22	9.16	18	9.16	14	9.16	11	9.16	15	9.16	16
9.18	21	9.18	19	9.18	23	9.18	23	9.18	11	9.18	17	9.18	13	9.18	13	9.18	20	9.18	18
9.2	27	9.2	24	9.2	19	9.2	19	9.2	18	9.2	10	9.2	9	9.2	12	9.2	14	9.2	17
9.22	29	9.22	22	9.22	18	9.22	18	9.22	14	9.22	21	9.22	11	9.22	14	9.22	13	9.22	13
9.24	29	9.24	28	9.24	20	9.24	20	9.24	12	9.24	11	9.24	5	9.24	16	9.24	23	9.24	13
9.26	23	9.26	18	9.26	23	9.26	23	9.26	17	9.26	26	9.26	16	9.26	16	9.26	9	9.26	15
9.28	30	9.28	20	9.28	23	9.28	23	9.28	20	9.28	15	9.28	20	9.28	18	9.28	12	9.28	12
9.3	27	9.3	26	9.3	24	9.3	24	9.3	16	9.3	16	9.3	17	9.3	14	9.3	9	9.3	12
9.32	20	9.32	28	9.32	17	9.32	17	9.32	11	9.32	14	9.32	13	9.32	20	9.32	14	9.32	9
9.34	30	9.34	19	9.34	17	9.34	17	9.34	14	9.34	12	9.34	18	9.34	21	9.34	9	9.34	14
9.36	19	9.36	22	9.36	22	9.36	22	9.36	15	9.36	16	9.36	10	9.36	21	9.36	19	9.36	18
9.38	21	9.38	21	9.38	15	9.38	15	9.38	12	9.38	14	9.38	9	9.38	14	9.38	16	9.38	16
9.4	21	9.4	15	9.4	22	9.4	22	9.4	19	9.4	9	9.4	12	9.4	19	9.4	13	9.4	12
9.42	31	9.42	25	9.42	22	9.42	22	9.42	17	9.42	18	9.42	17	9.42	12	9.42	14	9.42	14
9.44	25	9.44	15	9.44	12	9.44	12	9.44	15	9.44	13	9.44	14	9.44	9	9.44	14	9.44	16
9.46	16	9.46	20	9.46	25	9.46	25	9.46	16	9.46	17	9.46	9	9.46	19	9.46	11	9.46	15
9.48	23	9.48	28	9.48	12	9.48	12	9.48	19	9.48	13	9.48	20	9.48	18	9.48	15	9.48	11
9.5	21	9.5	16	9.5	25	9.5	25	9.5	9	9.5	17	9.5	17	9.5	13	9.5	15	9.5	15
9.52	31	9.52	23	9.52	16	9.52	16	9.52	13	9.52	22	9.52	17	9.52	13	9.52	6	9.52	12
9.54	20	9.54	26	9.54	14	9.54	14	9.54	16	9.54	20	9.54	10	9.54	11	9.54	11	9.54	13
9.56	23	9.56	20	9.56	15	9.56	15	9.56	15	9.56	14	9.56	13	9.56	22	9.56	15	9.56	16
9.58	28	9.58	19	9.58	19	9.58	19	9.58	13	9.58	21	9.58	15	9.58	13	9.58	16	9.58	18
9.6	30	9.6	20	9.6	19	9.6	19	9.6	18	9.6	13	9.6	8	9.6	13	9.6	14	9.6	11
9.62	20	9.62	29	9.62	25	9.62	25	9.62	17	9.62	10	9.62	12	9.62	9	9.62	18	9.62	9
9.64	20	9.64	23	9.64	17	9.64	17	9.64	13	9.64	7	9.64	15	9.64	14	9.64	5	9.64	15
9.66	22	9.66	18	9.66	19	9.66	19	9.66	14	9.66	16	9.66	17	9.66	12	9.66	11	9.66	9
9.68	19	9.68	25	9.68	19	9.68	19	9.68	13	9.68	17	9.68	15	9.68	14	9.68	11	9.68	25
9.7	29	9.7	28	9.7	16	9.7	16	9.7	11	9.7	18	9.7	14	9.7	17	9.7	10	9.7	13
9.72	20	9.72	22	9.72	20	9.72	20	9.72	22	9.72	13	9.72	9	9.72	13	9.72	14	9.72	16
9.74	33	9.74	26	9.74	13	9.74	13	9.74	8	9.74	20	9.74	12	9.74	11	9.74	12	9.74	9
9.76	25	9.76	21	9.76	18	9.76	18	9.76	17	9.76	16	9.76	16	9.76	18	9.76	18	9.76	15
9.78	25	9.78	25	9.78	17	9.78	17	9.78	19	9.78	14	9.78	17	9.78	6	9.78	18	9.78	10
9.8	22	9.8	18	9.8	21	9.8	21	9.8	12	9.8	5	9.8	14	9.8	12	9.8	9	9.8	12
9.82	23	9.82	21	9.82	14	9.82	14	9.82	18	9.82	19	9.82	13	9.82	14	9.82	12	9.82	8
9.84	24	9.84	17	9.84	22	9.84	22	9.84	11	9.84	11	9.84	18	9.84	13	9.84	4	9.84	10
9.86	18	9.86	21	9.86	5	9.86	5	9.86	13	9.86	13	9.86	17	9.86	11	9.86	15	9.86	15
9.88	28	9.88	14	9.88	22	9.88	22	9.88	15	9.88	17	9.88	10	9.88	9	9.88	11	9.88	22
9.9	25	9.9	22	9.9	18	9.9	18	9.9	12	9.9	9	9.9	16	9.9	11	9.9	11	9.9	16
9.92	26	9.92	20	9.92	21	9.92	21	9.92	13	9.92	15	9.92	15	9.92	17	9.92	13	9.92	18
9.94	21	9.94	11	9.94	18	9.94	18	9.94	20	9.94	10	9.94	13	9.94	10	9.94	12	9.94	20
9.96	31	9.96	24	9.96	12	9.96	12	9.96	24	9.96	16	9.96	15	9.96	13	9.96	13	9.96	7
9.98	26	9.98	16	9.98	14	9.98	14	9.98	15	9.98	9	9.98	15	9.98	10	9.98	11	9.98	21
10	19	10	19	10	19	10	19	10	17	10	13	10	14	10	19	10	14	10	13
10.02	21	10.02	23	10.02	12	10.02	12	10.02	15	10.02	12	10.02	15	10.02	11	10.02	10	10.02	14
10.04	21	10.04	20	10.04	15	10.04	15	10.04	15	10.04	14	10.04	13	10.04	10	10.04	9	10.04	8
10.06	18	10.06	15	10.06	15	10.06	15	10.06	14	10.06	10	10.06	8	10.06	11	10.06	9	10.06	12
10.08	21	10.08	24	10.08	15	10.08	15	10.08	12	10.08	10	10.08	13	10.08	12	10.08	11	10.08	7
10.1	21	10.1	20	10.1	14	10.1	14	10.1	19	10.1	11	10.1	12	10.1	15	10.1	8	10.1	15
10.12	16	10.12	12	10.12	18	10.12	18	10.12	18	10.12	13	10.12	11	10.12	11	10.12	11	10.12	11
10.14	25	10.14	22	10.14	19	10.14	19	10.14	11	10.14	9	10.14	9	10.14	13	10.14	20	10.14	15
10.16	18	10.16	18	10.16	16	10.16	16	10.16	16	10.16	5	10.16	9	10.16	14	10.16	15	10.16	10
10.18	23	10.18	18	10.18	19	10.18	19	10.18	15	10.18	10	10.18	8	10.18	16	10.18	10	10.18	10
10.2	28	10.2	22	10.2	17	10.2	17	10.2	13	10.2	19	10.2	18	10.2	8	10.2	17	10.2	8
10.22	22	10.22	18	10.22	14	10.22	14	10.22	11	10.22	21	10.22	9	10.22	8	10.22	5	10.22	15
10.24	16	10.24	19	10.24	15	10.24	15	10.24	10	10.24	4	10.24	11	10.24	16	10.24	11	10.24	10
10.26	19	10.26	19	10.26	15	10.26	15	10.26	15	10.26	11	10.26	9	10.26	12	10.26	16	10.26	12
10.28	28	10.28	22	10.28	22	10.28	22	10.28	19	10.28	20	10.28	8	10.28	15	10.28	7	10.28	10
10.3	19	10.3	8	10.3	9	10.3	9	10.3	18	10.3	7	10.3	6	10.3	14	10.3	8	10.3	11
10.32	20	10.32	10	10.32	26	10.32	26	10.32	21	10.32	11	10.32	16	10.32	8	10.32	11	10.32	14
10.34	24	10.34	13	10.34	18	10.34	18	10.34	12	10.34	16	10.34	17	10.34	10	10.34	17	10.34	11
10.36	28	10.36	10	10.36	13	10.36	13	10.36	9	10.36	11	10.36	17	10.36	8	10.36	12	10.36	14
10.38	26	10.38	27	10.38	15	10.38	15	10.38	10	10.38	7	10.38	13	10.38	8	10.38	8	10.38	16
10.4	25	10.4	23	10.4	20	10.4	20	10.4	12	10.4	12	10.4	6	10.4	7	10.4	8	10.4	6
10.42	23	10.42	19	10.42	14	10.42	14	10.42	12	10.42	13	10.42	12	10.42	10	10.42	9	10.42	10
10.44	18	10.44	21	10.44	14	10.44	14	10.44	13	10.44	8	10.44	14	10.44	10	10.44	11	10.44	9
10.46	15	10.46	17	10.46	14	10.46	14	10.46	14	10.46	7	10.46	9	10.46	12	10.46	8	10.46	13
10.48	17	10.48	16	10.48	18	10.48	18	10.48	9	10.48	18	10.48	11	10.48	6	10.48	11	10.48	9
10.5	14	10.5	19	10.5	15	10.5	15	10.5	13	10.5	14	10.5	12	10.5	17	10.5	8	10.5	9
10.52	16	10.52	20	10.52	19	10.52	19	10.52	11	10.52	14	10.52	13	10.52	10	10.52	12	10.52	13
10.54	21	10.54	19	10.54	21	10.54	21	10.54	16	10.54	3	10.54	10	10.54	9	10.54	10	10.54	12
10.56	19	10.56	20	10.56	15	10.56	15	10.56	11	10.56	15	10.56	10	10.56	10	10.56	10	10.56	12
10.58	23	10.58	24	10.58	15	10.58	15	10.58	9	10.58	10	10.58	10	10.58	7	10.58	15	10.58	9
10.6	21	10.6	18	10.6	14	10.6	14	10.6	10	10.6	22	10.6	11	10.6	10	10.6	10	10.6	13
10.62	20	10.62	22	10.62	8	10.62	8	10.62	18	10.62	9	10.62	11	10.62	11	10.62	6	10.62	12
10.64	13	10.64	15	10.64	16	10.64	16	10.64	12	10.64	13	10.64	15	10.64	13	10.64	8	10.64	14
10.66	22	10.66	17	10.66	19	10.66	19	10.66	15	10.66	7	10.66	16	10.66	12	10.66	16	10.66	12
10.68	25	10.68	17	10.68	12	10.68	12	10.68	12	10.68	13	10.68	9	10.68	11	10.68	12	10.68	7
10.7	19	10.7	20	10.7	14	10.7	14	10.7	14	10.7	12	10.7	14	10.7	10	10.7	10	10.7	12
10.72	11	10.72	18	10.72	20	10.72	20	10.72	16	10.72	10	10.72	8	10.72	8	10.72	6	10.72	10
10.74	25	10.74	16	10.74	11	10.74	11	10.74	13	10.74	19	10.74	9	10.74	9	10.74	10	10.74	21
10.76	19	10.76	24	10.76	13	10.76	13	10.76	14	10.76	13	10.76	21	10.76	15	10.76	10	10.76	7
10.78	25	10.78	16	10.78	16	10.78	16	10.78	14	10.78	14	10.78	14	10.78	8	10.78	7	10.78	12
10.8	16	10.8	21	10.8	21	10.8	21	10.8	14	10.8	14	10.8	8	10.8	15	10.8	13	10.8	14
10.82	21	10.82	22	10.82	15	10.82	15	10.82	10	10.82	18	10.82	10	10.82	9	10.82	13	10.82	16
10.84	18	10.84	14	10.84	14	10.84	14	10.84	12	10.84	13	10.84	14	10.84	7	10.84	8	10.84	24
10.86	20	10.86	14	10.86	17	10.86	17	10.86	8	10.86	18	10.86	9	10.86	6	10.86	11	10.86	12
10.88	27	10.88	20	10.88	11	10.88	11	10.88	21	10.88	13	10.88	7	10.88	11	10.88	7	10.88	8
10.9	22	10.9	19	10.9	12	10.9	12	10.9	17	10.9	14	10.9	9	10.9	7	10.9	8	10.9	10
10.92	28	10.92	21	10.92	16	10.92	16	10.92	20	10.92	7	10.92	15	10.92	19	10.92	11	10.92	14
10.94	17	10.94	16	10.94	12	10.94	12	10.94	10	10.94	13	10.94	19	10.94	11	10.94	11	10.94	15
10.96	18	10.96	13	10.96	11	10.96	11	10.96	14	10.96	7	10.96	9	10.96	14	10.96	8	10.96	11
10.98	19	10.98	20	10.98	19	10.98	19	10.98	11	10.98	16	10.98	7	10.98	14	10.98	10	10.98	11
11	20	11	13	11	14	11	14	11	14	11	13	11	10	11	8	11	9	11	8
11.02	14	11.02	10	11.02	22	11.02	22	11.02	14	11.02	16	11.02	17	11.02	8	11.02	10	11.02	11
11.04	20	11.04	21	11.04	14	11.04	14	11.04	9	11.04	16	11.04	12	11.04	17	11.04	12	11.04	13
11.06	17	11.06	17	11.06	15	11.06	15	11.06	7	11.06	13	11.06	14	11.06	7	11.06	20	11.06	18
11.08	13	11.08	19	11.08	17	11.08	17	11.08	7	11.08	12	11.08	20	11.08	9	11.08	14	11.08	8
11.1	26	11.1	17	11.1	13	11.1	13	11.1	8	11.1	14	11.1	14	11.1	13	11.1	9	11.1	14
11.12	15	11.12	11	11.12	18	11.12	18	11.12	13	11.12	10	11.12	8	11.12	13	11.12	10	11.12	8
11.14	23	11.14	19	11.14	22	11.14	22	11.14	16	11.14	9	11.14	12	11.14	10	11.14	11	11.14	8
11.16	24	11.16	18	11.16	11	11.16	11	11.16	16	11.16	8	11.16	14	11.16	11	11.16	9	11.16	13
11.18	16	11.18	16	11.18	20	11.18	20	11.18	15	11.18	17	11.18	8	11.18	9	11.18	12	11.18	15
11.2	16	11.2	22	11.2	19	11.2	19	11.2	18	11.2	14	11.2	10	11.2	11	11.2	9	11.2	12
11.22	23	11.22	17	11.22	19	11.22	19	11.22	11	11.22	12	11.22	13	11.22	11	11.22	14	11.22	9
11.24	17	11.24	17	11.24	8	11.24	8	11.24	11	11.24	10	11.24	16	11.24	7	11.24	6	11.24	11
11.26	11	11.26	15	11.26	13	11.26	13	11.26	11	11.26	20	11.26	19	11.26	10	11.26	14	11.26	9
11.28	27	11.28	11	11.28	17	11.28	17	11.28	10	11.28	16	11.28	11	11.28	13	11.28	5	11.28	5
11.3	27	11.3	14	11.3	9	11.3	9	11.3	12	11.3	14	11.3	13	11.3	14	11.3	11	11.3	10
11.32	20	11.32	19	11.32	20	11.32	20	11.32	18	11.32	7	11.32	15	11.32	8	11.32	10	11.32	5
11.34	16	11.34	13	11.34	14	11.34	14	11.34	14	11.34	15	11.34	13	11.34	7	11.34	4	11.34	9
11.36	25	11.36	11	11.36	17	11.36	17	11.36	12	11.36	8	11.36	11	11.36	10	11.36	12	11.36	7
11.38	11	11.38	22	11.38	15	11.38	15	11.38	12	11.38	18	11.38	8	11.38	7	11.38	16	11.38	9
11.4	20	11.4	16	11.4	7	11.4	7	11.4	13	11.4	17	11.4	10	11.4	9	11.4	5	11.4	9
11.42	16	11.42	17	11.42	11	11.42	11	11.42	16	11.42	10	11.42	8	11.42	13	11.42	11	11.42	7
11.44	21	11.44	11	11.44	12	11.44	12	11.44	11	11.44	14	11.44	10	11.44	11	11.44	10	11.44	6
11.46	9	11.46	17	11.46	12	11.46	12	11.46	14	11.46	13	11.46	19	11.46	11	11.46	10	11.46	11
11.48	26	11.48	12	11.48	9	11.48	9	11.48	14	11.48	17	11.48	5	11.48	14	11.48	9	11.48	12
11.5	24	11.5	24	11.5	18	11.5	18	11.5	10	11.5	11	11.5	6	11.5	13	11.5	11	11.5	8
11.52	16	11.52	11	11.52	9	11.52	9	11.52	16	11.52	9	11.52	7	11.52	9	11.52	11	11.52	14
11.54	21	11.54	22	11.54	17	11.54	17	11.54	13	11.54	8	11.54	8	11.54	18	11.54	17	11.54	11
11.56	24	11.56	26	11.56	17	11.56	17	11.56	16	11.56	11	11.56	11	11.56	11	11.56	12	11.56	10
11.58	16	11.58	13	11.58	18	11.58	18	11.58	11	11.58	12	11.58	14	11.58	20	11.58	15	11.58	8
11.6	12	11.6	16	11.6	24	11.6	24	11.6	13	11.6	13	11.6	11	11.6	11	11.6	10	11.6	16
11.62	17	11.62	13	11.62	16	11.62	16	11.62	18	11.62	11	11.62	13	11.62	7	11.62	14	11.62	12
11.64	12	11.64	14	11.64	20	11.64	20	11.64	11	11.64	11	11.64	14	11.64	14	11.64	12	11.64	15
11.66	17	11.66	8	11.66	19	11.66	19	11.66	9	11.66	15	11.66	15	11.66	22	11.66	9	11.66	12
11.68	17	11.68	25	11.68	18	11.68	18	11.68	14	11.68	12	11.68	13	11.68	13	11.68	11	11.68	9
11.7	26	11.7	9	11.7	10	11.7	10	11.7	10	11.7	6	11.7	17	11.7	16	11.7	20	11.7	7
11.72	24	11.72	21	11.72	17	11.72	17	11.72	13	11.72	9	11.72	18	11.72	14	11.72	8	11.72	10
11.74	24	11.74	16	11.74	21	11.74	21	11.74	9	11.74	15	11.74	11	11.74	16	11.74	10	11.74	20
11.76	8	11.76	19	11.76	17	11.76	17	11.76	25	11.76	20	11.76	12	11.76	11	11.76	18	11.76	26
11.78	16	11.78	22	11.78	25	11.78	25	11.78	17	11.78	15	11.78	13	11.78	11	11.78	14	11.78	27
11.8	23	11.8	28	11.8	18	11.8	18	11.8	19	11.8	20	11.8	16	11.8	15	11.8	22	11.8	16
11.82	20	11.82	23	11.82	21	11.82	21	11.82	22	11.82	15	11.82	20	11.82	14	11.82	17	11.82	16
11.84	20	11.84	18	11.84	19	11.84	19	11.84	18	11.84	21	11.84	16	11.84	16	11.84	19	11.84	27
11.86	22	11.86	25	11.86	22	11.86	22	11.86	23	11.86	19	11.86	24	11.86	23	11.86	20	11.86	17
11.88	23	11.88	13	11.88	24	11.88	24	11.88	22	11.88	22	11.88	22	11.88	37	11.88	28	11.88	21
11.9	28	11.9	29	11.9	13	11.9	13	11.9	26	11.9	27	11.9	35	11.9	30	11.9	23	11.9	37
11.92	25	11.92	37	11.92	32	11.92	32	11.92	32	11.92	31	11.92	26	11.92	40	11.92	38	11.92	33
11.94	30	11.94	30	11.94	35	11.94	35	11.94	32	11.94	40	11.94	33	11.94	48	11.94	53	11.94	44
11.96	32	11.96	46	11.96	33	11.96	33	11.96	43	11.96	56	11.96	48	11.96	63	11.96	61	11.96	68
11.98	39	11.98	37	11.98	51	11.98	51	11.98	69	11.98	72	11.98	69	11.98	107	11.98	80	11.98	55
12	38	12	39	12	67	12	67	12	69	12	99	12	94	12	99	12	85	12	60
12.02	49	12.02	61	12.02	74	12.02	74	12.02	111	12.02	86	12.02	85	12.02	80	12.02	102	12.02	50
12.04	75	12.04	75	12.04	99	12.04	99	12.04	106	12.04	80	12.04	70	12.04	58	12.04	58	12.04	34
12.06	92	12.06	98	12.06	89	12.06	89	12.06	76	12.06	55	12.06	54	12.06	31	12.06	28	12.06	20
12.08	97	12.08	93	12.08	92	12.08	92	12.08	55	12.08	40	12.08	30	12.08	28	12.08	22	12.08	10
12.1	84	12.1	69	12.1	46	12.1	46	12.1	28	12.1	16	12.1	14	12.1	16	12.1	17	12.1	11
12.12	66	12.12	46	12.12	40	12.12	40	12.12	21	12.12	20	12.12	8	12.12	12	12.12	16	12.12	11
12.14	44	12.14	22	12.14	24	12.14	24	12.14	19	12.14	17	12.14	18	12.14	14	12.14	11	12.14	9
12.16	20	12.16	13	12.16	17	12.16	17	12.16	16	12.16	10	12.16	6	12.16	8	12.16	11	12.16	18
12.18	23	12.18	23	12.18	19	12.18	19	12.18	15	12.18	14	12.18	10	12.18	10	12.18	10	12.18	7
12.2	24	12.2	18	12.2	12	12.2	12	12.2	13	12.2	10	12.2	15	12.2	11	12.2	16	12.2	13
12.22	25	12.22	17	12.22	16	12.22	16	12.22	21	12.22	13	12.22	10	12.22	14	12.22	18	12.22	10
12.24	25	12.24	22	12.24	10	12.24	10	12.24	17	12.24	14	12.24	15	12.24	17	12.24	8	12.24	12
12.26	14	12.26	18	12.26	20	12.26	20	12.26	19	12.26	17	12.26	14	12.26	13	12.26	14	12.26	12
12.28	18	12.28	15	12.28	24	12.28	24	12.28	15	12.28	15	12.28	12	12.28	10	12.28	20	12.28	11
12.3	22	12.3	17	12.3	18	12.3	18	12.3	13	12.3	11	12.3	16	12.3	11	12.3	8	12.3	16
12.32	14	12.32	17	12.32	13	12.32	13	12.32	11	12.32	18	12.32	12	12.32	21	12.32	10	12.32	21
12.34	15	12.34	25	12.34	26	12.34	26	12.34	16	12.34	13	12.34	12	12.34	9	12.34	19	12.34	11
12.36	16	12.36	21	12.36	16	12.36	16	12.36	16	12.36	6	12.36	22	12.36	15	12.36	15	12.36	19
12.38	14	12.38	26	12.38	28	12.38	28	12.38	14	12.38	19	12.38	20	12.38	12	12.38	21	12.38	20
12.4	19	12.4	14	12.4	23	12.4	23	12.4	20	12.4	18	12.4	16	12.4	14	12.4	19	12.4	21
12.42	19	12.42	21	12.42	17	12.42	17	12.42	16	12.42	20	12.42	17	12.42	26	12.42	14	12.42	16
12.44	21	12.44	25	12.44	21	12.44	21	12.44	19	12.44	22	12.44	22	12.44	22	12.44	30	12.44	18
12.46	27	12.46	33	12.46	19	12.46	19	12.46	27	12.46	30	12.46	27	12.46	30	12.46	21	12.46	26
12.48	30	12.48	29	12.48	24	12.48	24	12.48	22	12.48	26	12.48	24	12.48	21	12.48	20	12.48	23
12.5	23	12.5	24	12.5	28	12.5	28	12.5	22	12.5	26	12.5	38	12.5	38	12.5	26	12.5	32
12.52	31	12.52	30	12.52	27	12.52	27	12.52	31	12.52	46	12.52	34	12.52	42	12.52	37	12.52	33
12.54	29	12.54	39	12.54	36	12.54	36	12.54	35	12.54	41	12.54	41	12.54	37	12.54	38	12.54	41
12.56	36	12.56	36	12.56	38	12.56	38	12.56	48	12.56	54	12.56	44	12.56	50	12.56	48	12.56	54
12.58	38	12.58	33	12.58	67	12.58	67	12.58	36	12.58	49	12.58	63	12.58	74	12.58	48	12.58	61
12.6	45	12.6	46	12.6	56	12.6	56	12.6	64	12.6	68	12.6	78	12.6	73	12.6	72	12.6	72
12.62	45	12.62	59	12.62	60	12.62	60	12.62	73	12.62	81	12.62	88	12.62	105	12.62	98	12.62	105
12.64	66	12.64	56	12.64	78	12.64	78	12.64	90	12.64	114	12.64	130	12.64	131	12.64	159	12.64	126
12.66	72	12.66	68	12.66	89	12.66	89	12.66	111	12.66	145	12.66	171	12.66	180	12.66	170	12.66	132
12.68	71	12.68	69	12.68	99	12.68	99	12.68	139	12.68	174	12.68	215	12.68	186	12.68	192	12.68	120
12.7	104	12.7	138	12.7	148	12.7	148	12.7	198	12.7	178	12.7	218	12.7	181	12.7	154	12.7	110
12.72	140	12.72	146	12.72	161	12.72	161	12.72	177	12.72	181	12.72	185	12.72	143	12.72	123	12.72	65
12.74	176	12.74	222	12.74	200	12.74	200	12.74	205	12.74	155	12.74	111	12.74	93	12.74	59	12.74	38
12.76	192	12.76	204	12.76	199	12.76	199	12.76	166	12.76	107	12.76	91	12.76	54	12.76	52	12.76	29
12.78	189	12.78	215	12.78	168	12.78	168	12.78	90	12.78	60	12.78	54	12.78	32	12.78	28	12.78	17
12.8	176	12.8	144	12.8	116	12.8	116	12.8	50	12.8	32	12.8	30	12.8	31	12.8	20	12.8	16
12.82	139	12.82	88	12.82	64	12.82	64	12.82	28	12.82	23	12.82	21	12.82	12	12.82	15	12.82	9
12.84	90	12.84	45	12.84	29	12.84	29	12.84	19	12.84	25	12.84	12	12.84	13	12.84	20	12.84	15
12.86	44	12.86	38	12.86	27	12.86	27	12.86	15	12.86	17	12.86	7	12.86	19	12.86	15	12.86	12
12.88	35	12.88	16	12.88	31	12.88	31	12.88	18	12.88	22	12.88	11	12.88	9	12.88	11	12.88	16
12.9	15	12.9	33	12.9	12	12.9	12	12.9	13	12.9	15	12.9	17	12.9	19	12.9	21	12.9	5
12.92	22	12.92	24	12.92	13	12.92	13	12.92	10	12.92	19	12.92	11	12.92	8	12.92	14	12.92	14
12.94	24	12.94	14	12.94	21	12.94	21	12.94	17	12.94	10	12.94	14	12.94	14	12.94	12	12.94	11
12.96	21	12.96	16	12.96	19	12.96	19	12.96	20	12.96	13	12.96	16	12.96	13	12.96	8	12.96	11
12.98	16	12.98	16	12.98	23	12.98	23	12.98	9	12.98	14	12.98	7	12.98	8	12.98	8	12.98	4
13	18	13	14	13	16	13	16	13	7	13	10	13	6	13	16	13	13	13	4
13.02	19	13.02	20	13.02	14	13.02	14	13.02	10	13.02	13	13.02	11	13.02	11	13.02	8	13.02	11
13.04	18	13.04	13	13.04	16	13.04	16	13.04	14	13.04	12	13.04	11	13.04	10	13.04	7	13.04	12
13.06	14	13.06	22	13.06	13	13.06	13	13.06	15	13.06	13	13.06	12	13.06	7	13.06	7	13.06	5
13.08	17	13.08	19	13.08	16	13.08	16	13.08	22	13.08	9	13.08	7	13.08	8	13.08	4	13.08	21
13.1	16	13.1	11	13.1	10	13.1	10	13.1	8	13.1	14	13.1	8	13.1	5	13.1	12	13.1	13
13.12	15	13.12	15	13.12	11	13.12	11	13.12	15	13.12	11	13.12	15	13.12	13	13.12	5	13.12	6
13.14	19	13.14	16	13.14	17	13.14	17	13.14	16	13.14	11	13.14	14	13.14	4	13.14	8	13.14	3
13.16	15	13.16	17	13.16	18	13.16	18	13.16	12	13.16	6	13.16	10	13.16	12	13.16	10	13.16	9
13.18	11	13.18	17	13.18	7	13.18	7	13.18	5	13.18	8	13.18	9	13.18	9	13.18	6	13.18	12
13.2	16	13.2	5	13.2	11	13.2	11	13.2	15	13.2	11	13.2	10	13.2	6	13.2	2	13.2	11
13.22	19	13.22	14	13.22	9	13.22	9	13.22	14	13.22	9	13.22	7	13.22	11	13.22	11	13.22	7
13.24	19	13.24	13	13.24	15	13.24	15	13.24	16	13.24	12	13.24	11	13.24	4	13.24	9	13.24	4
13.26	11	13.26	12	13.26	14	13.26	14	13.26	7	13.26	8	13.26	10	13.26	11	13.26	7	13.26	4
13.28	10	13.28	19	13.28	11	13.28	11	13.28	9	13.28	8	13.28	8	13.28	12	13.28	7	13.28	7
13.3	17	13.3	12	13.3	14	13.3	14	13.3	14	13.3	8	13.3	11	13.3	10	13.3	6	13.3	12
13.32	11	13.32	11	13.32	12	13.32	12	13.32	9	13.32	4	13.32	11	13.32	14	13.32	9	13.32	11
13.34	15	13.34	15	13.34	16	13.34	16	13.34	18	13.34	13	13.34	9	13.34	11	13.34	13	13.34	15
13.36	11	13.36	12	13.36	22	13.36	22	13.36	8	13.36	13	13.36	9	13.36	12	13.36	6	13.36	10
13.38	19	13.38	8	13.38	9	13.38	9	13.38	15	13.38	13	13.38	12	13.38	8	13.38	8	13.38	10
13.4	14	13.4	13	13.4	16	13.4	16	13.4	9	13.4	13	13.4	6	13.4	4	13.4	8	13.4	11
13.42	22	13.42	10	13.42	8	13.42	8	13.42	8	13.42	8	13.42	12	13.42	7	13.42	14	13.42	12
13.44	11	13.44	15	13.44	17	13.44	17	13.44	12	13.44	9	13.44	8	13.44	11	13.44	12	13.44	6
13.46	15	13.46	19	13.46	19	13.46	19	13.46	15	13.46	5	13.46	7	13.46	9	13.46	4	13.46	10
13.48	16	13.48	10	13.48	8	13.48	8	13.48	5	13.48	15	13.48	7	13.48	12	13.48	3	13.48	7
13.5	14	13.5	12	13.5	10	13.5	10	13.5	7	13.5	6	13.5	13	13.5	6	13.5	8	13.5	5
13.52	16	13.52	10	13.52	8	13.52	8	13.52	9	13.52	7	13.52	10	13.52	7	13.52	6	13.52	12
13.54	11	13.54	9	13.54	11	13.54	11	13.54	14	13.54	8	13.54	9	13.54	9	13.54	7	13.54	3
13.56	12	13.56	9	13.56	6	13.56	6	13.56	10	13.56	11	13.56	6	13.56	7	13.56	5	13.56	9
13.58	14	13.58	13	13.58	12	13.58	12	13.58	12	13.58	13	13.58	19	13.58	7	13.58	12	13.58	9
13.6	25	13.6	15	13.6	12	13.6	12	13.6	8	13.6	9	13.6	9	13.6	9	13.6	9	13.6	15
13.62	8	13.62	13	13.62	7	13.62	7	13.62	9	13.62	12	13.62	6	13.62	6	13.62	9	13.62	8
13.64	9	13.64	17	13.64	12	13.64	12	13.64	11	13.64	13	13.64	10	13.64	7	13.64	12	13.64	10
13.66	19	13.66	14	13.66	16	13.66	16	13.66	10	13.66	11	13.66	9	13.66	17	13.66	10	13.66	2
13.68	11	13.68	12	13.68	11	13.68	11	13.68	9	13.68	11	13.68	3	13.68	8	13.68	10	13.68	11
13.7	15	13.7	11	13.7	9	13.7	9	13.7	10	13.7	9	13.7	9	13.7	9	13.7	9	13.7	10
13.72	15	13.72	15	13.72	10	13.72	10	13.72	11	13.72	10	13.72	12	13.72	13	13.72	11	13.72	11
13.74	7	13.74	11	13.74	12	13.74	12	13.74	10	13.74	7	13.74	10	13.74	6	13.74	13	13.74	11
13.76	17	13.76	11	13.76	15	13.76	15	13.76	14	13.76	10	13.76	13	13.76	8	13.76	7	13.76	10
13.78	21	13.78	16	13.78	10	13.78	10	13.78	16	13.78	5	13.78	12	13.78	7	13.78	10	13.78	8
13.8	21	13.8	12	13.8	5	13.8	5	13.8	11	13.8	11	13.8	13	13.8	15	13.8	10	13.8	9
13.82	14	13.82	9	13.82	8	13.82	8	13.82	11	13.82	12	13.82	7	13.82	4	13.82	9	13.82	6
13.84	15	13.84	13	13.84	11	13.84	11	13.84	6	13.84	9	13.84	7	13.84	8	13.84	8	13.84	11
13.86	10	13.86	12	13.86	16	13.86	16	13.86	3	13.86	11	13.86	10	13.86	12	13.86	6	13.86	5
13.88	12	13.88	15	13.88	5	13.88	5	13.88	15	13.88	9	13.88	9	13.88	10	13.88	10	13.88	7
13.9	11	13.9	10	13.9	7	13.9	7	13.9	11	13.9	5	13.9	5	13.9	8	13.9	7	13.9	9
13.92	14	13.92	9	13.92	15	13.92	15	13.92	5	13.92	8	13.92	6	13.92	11	13.92	11	13.92	10
13.94	10	13.94	18	13.94	13	13.94	13	13.94	8	13.94	8	13.94	8	13.94	8	13.94	13	13.94	6
13.96	12	13.96	15	13.96	12	13.96	12	13.96	8	13.96	9	13.96	11	13.96	10	13.96	4	13.96	7
13.98	9	13.98	11	13.98	16	13.98	16	13.98	5	13.98	19	13.98	14	13.98	8	13.98	6	13.98	12
14	9	14	14	14	14	14	14	14	4	14	7	14	3	14	10	14	6	14	9
14.02	17	14.02	11	14.02	10	14.02	10	14.02	9	14.02	12	14.02	13	14.02	16	14.02	9	14.02	13
14.04	21	14.04	11	14.04	8	14.04	8	14.04	6	14.04	8	14.04	9	14.04	8	14.04	10	14.04	4
14.06	12	14.06	18	14.06	12	14.06	12	14.06	11	14.06	9	14.06	8	14.06	3	14.06	6	14.06	16
14.08	15	14.08	20	14.08	12	14.08	12	14.08	9	14.08	11	14.08	9	14.08	12	14.08	6	14.08	11
14.1	14	14.1	15	14.1	17	14.1	17	14.1	11	14.1	5	14.1	7	14.1	7	14.1	9	14.1	7
14.12	15	14.12	10	14.12	19	14.12	19	14.12	6	14.12	19	14.12	12	14.12	11	14.12	7	14.12	9
14.14	20	14.14	16	14.14	6	14.14	6	14.14	6	14.14	7	14.14	11	14.14	9	14.14	4	14.14	12
14.16	9	14.16	7	14.16	15	14.16	15	14.16	6	14.16	9	14.16	9	14.16	4	14.16	3	14.16	16
14.18	20	14.18	11	14.18	6	14.18	6	14.18	12	14.18	10	14.18	7	14.18	5	14.18	6	14.18	7
14.2	10	14.2	14	14.2	12	14.2	12	14.2	5	14.2	6	14.2	7	14.2	8	14.2	6	14.2	10
14.22	23	14.22	13	14.22	10	14.22	10	14.22	11	14.22	8	14.22	5	14.22	3	14.22	7	14.22	9
14.24	13	14.24	19	14.24	8	14.24	8	14.24	7	14.24	17	14.24	6	14.24	9	14.24	9	14.24	1
14.26	8	14.26	10	14.26	16	14.26	16	14.26	11	14.26	11	14.26	8	14.26	7	14.26	8	14.26	6
14.28	14	14.28	11	14.28	8	14.28	8	14.28	15	14.28	5	14.28	6	14.28	6	14.28	10	14.28	6
14.3	11	14.3	14	14.3	7	14.3	7	14.3	9	14.3	3	14.3	6	14.3	7	14.3	10	14.3	7
14.32	15	14.32	13	14.32	11	14.32	11	14.32	6	14.32	11	14.32	10	14.32	6	14.32	9	14.32	7
14.34	22	14.34	17	14.34	11	14.34	11	14.34	12	14.34	7	14.34	15	14.34	5	14.34	8	14.34	6
14.36	9	14.36	11	14.36	7	14.36	7	14.36	7	14.36	17	14.36	15	14.36	6	14.36	11	14.36	8
14.38	14	14.38	15	14.38	13	14.38	13	14.38	8	14.38	8	14.38	13	14.38	7	14.38	9	14.38	8
14.4	13	14.4	13	14.4	18	14.4	18	14.4	5	14.4	16	14.4	10	14.4	13	14.4	5	14.4	10
14.42	22	14.42	11	14.42	13	14.42	13	14.42	12	14.42	11	14.42	8	14.42	8	14.42	11	14.42	9
14.44	19	14.44	13	14.44	12	14.44	12	14.44	10	14.44	14	14.44	9	14.44	14	14.44	10	14.44	12
14.46	4	14.46	15	14.46	15	14.46	15	14.46	12	14.46	19	14.46	10	14.46	12	14.46	12	14.46	10
14.48	20	14.48	20	14.48	14	14.48	14	14.48	19	14.48	11	14.48	10	14.48	9	14.48	11	14.48	10
14.5	23	14.5	16	14.5	15	14.5	15	14.5	13	14.5	18	14.5	8	14.5	15	14.5	8	14.5	13
14.52	9	14.52	13	14.52	15	14.52	15	14.52	13	14.52	23	14.52	11	14.52	21	14.52	10	14.52	14
14.54	17	14.54	17	14.54	14	14.54	14	14.54	10	14.54	16	14.54	12	14.54	9	14.54	15	14.54	12
14.56	15	14.56	17	14.56	17	14.56	17	14.56	23	14.56	9	14.56	18	14.56	16	14.56	13	14.56	9
14.58	14	14.58	18	14.58	13	14.58	13	14.58	17	14.58	22	14.58	21	14.58	13	14.58	12	14.58	14
14.6	16	14.6	15	14.6	16	14.6	16	14.6	18	14.6	19	14.6	20	14.6	20	14.6	23	14.6	15
14.62	15	14.62	13	14.62	25	14.62	25	14.62	27	14.62	17	14.62	16	14.62	10	14.62	7	14.62	15
14.64	23	14.64	29	14.64	26	14.64	26	14.64	19	14.64	21	14.64	13	14.64	10	14.64	9	14.64	8
14.66	23	14.66	25	14.66	26	14.66	26	14.66	15	14.66	10	14.66	13	14.66	10	14.66	6	14.66	9
14.68	17	14.68	20	14.68	18	14.68	18	14.68	11	14.68	10	14.68	7	14.68	6	14.68	15	14.68	5
14.7	27	14.7	19	14.7	12	14.7	12	14.7	5	14.7	17	14.7	6	14.7	8	14.7	10	14.7	9
14.72	17	14.72	11	14.72	14	14.72	14	14.72	13	14.72	8	14.72	6	14.72	16	14.72	4	14.72	7
14.74	19	14.74	13	14.74	12	14.74	12	14.74	10	14.74	8	14.74	8	14.74	11	14.74	7	14.74	4
14.76	15	14.76	11	14.76	14	14.76	14	14.76	12	14.76	14	14.76	12	14.76	10	14.76	7	14.76	6
14.78	19	14.78	7	14.78	15	14.78	15	14.78	11	14.78	11	14.78	8	14.78	14	14.78	6	14.78	8
14.8	13	14.8	17	14.8	6	14.8	6	14.8	9	14.8	9	14.8	5	14.8	5	14.8	4	14.8	11
14.82	12	14.82	11	14.82	11	14.82	11	14.82	4	14.82	9	14.82	14	14.82	8	14.82	7	14.82	14
14.84	15	14.84	12	14.84	11	14.84	11	14.84	8	14.84	8	14.84	6	14.84	8	14.84	7	14.84	8
14.86	13	14.86	16	14.86	11	14.86	11	14.86	7	14.86	11	14.86	10	14.86	6	14.86	8	14.86	11
14.88	10	14.88	14	14.88	9	14.88	9	14.88	13	14.88	13	14.88	8	14.88	11	14.88	14	14.88	8
14.9	14	14.9	9	14.9	18	14.9	18	14.9	12	14.9	12	14.9	8	14.9	6	14.9	8	14.9	7
14.92	9	14.92	13	14.92	12	14.92	12	14.92	16	14.92	6	14.92	6	14.92	12	14.92	8	14.92	9
14.94	12	14.94	7	14.94	11	14.94	11	14.94	11	14.94	7	14.94	7	14.94	7	14.94	9	14.94	4
14.96	15	14.96	10	14.96	7	14.96	7	14.96	8	14.96	10	14.96	10	14.96	8	14.96	8	14.96	9
14.98	11	14.98	12	14.98	11	14.98	11	14.98	9	14.98	12	14.98	11	14.98	8	14.98	4	14.98	6
15	11	15	14	15	8	15	8	15	9	15	9	15	7	15	5	15	6	15	7
15.02	9	15.02	9	15.02	13	15.02	13	15.02	11	15.02	5	15.02	5	15.02	13	15.02	7	15.02	2
15.04	15	15.04	9	15.04	7	15.04	7	15.04	7	15.04	7	15.04	13	15.04	7	15.04	4	15.04	8
15.06	6	15.06	11	15.06	14	15.06	14	15.06	12	15.06	12	15.06	12	15.06	7	15.06	9	15.06	12
15.08	7	15.08	12	15.08	8	15.08	8	15.08	10	15.08	4	15.08	9	15.08	4	15.08	4	15.08	8
15.1	16	15.1	19	15.1	9	15.1	9	15.1	5	15.1	9	15.1	10	15.1	10	15.1	11	15.1	4
15.12	10	15.12	18	15.12	14	15.12	14	15.12	12	15.12	6	15.12	9	15.12	4	15.12	13	15.12	10
15.14	13	15.14	4	15.14	8	15.14	8	15.14	3	15.14	13	15.14	5	15.14	9	15.14	8	15.14	15
15.16	13	15.16	7	15.16	14	15.16	14	15.16	3	15.16	9	15.16	10	15.16	4	15.16	5	15.16	15
15.18	4	15.18	5	15.18	7	15.18	7	15.18	8	15.18	12	15.18	12	15.18	8	15.18	10	15.18	5
15.2	15	15.2	11	15.2	12	15.2	12	15.2	8	15.2	11	15.2	2	15.2	9	15.2	7	15.2	3
15.22	16	15.22	7	15.22	10	15.22	10	15.22	9	15.22	6	15.22	13	15.22	8	15.22	6	15.22	10
15.24	15	15.24	12	15.24	12	15.24	12	15.24	7	15.24	9	15.24	5	15.24	7	15.24	13	15.24	9
15.26	18	15.26	13	15.26	12	15.26	12	15.26	8	15.26	8	15.26	8	15.26	6	15.26	10	15.26	10
15.28	19	15.28	6	15.28	16	15.28	16	15.28	10	15.28	7	15.28	3	15.28	11	15.28	5	15.28	9
15.3	10	15.3	11	15.3	14	15.3	14	15.3	6	15.3	10	15.3	8	15.3	13	15.3	8	15.3	8
15.32	11	15.32	9	15.32	15	15.32	15	15.32	7	15.32	2	15.32	6	15.32	5	15.32	6	15.32	6
15.34	7	15.34	12	15.34	13	15.34	13	15.34	4	15.34	10	15.34	7	15.34	6	15.34	1	15.34	6
15.36	8	15.36	13	15.36	8	15.36	8	15.36	9	15.36	10	15.36	7	15.36	9	15.36	7	15.36	9
15.38	16	15.38	5	15.38	9	15.38	9	15.38	5	15.38	9	15.38	6	15.38	12	15.38	6	15.38	7
15.4	16	15.4	6	15.4	8	15.4	8	15.4	7	15.4	7	15.4	8	15.4	3	15.4	3	15.4	5
15.42	14	15.42	9	15.42	10	15.42	10	15.42	6	15.42	10	15.42	7	15.42	6	15.42	7	15.42	8
15.44	8	15.44	10	15.44	10	15.44	10	15.44	10	15.44	9	15.44	8	15.44	8	15.44	4	15.44	6
15.46	7	15.46	9	15.46	15	15.46	15	15.46	13	15.46	5	15.46	9	15.46	5	15.46	4	15.46	6
15.48	12	15.48	11	15.48	8	15.48	8	15.48	8	15.48	8	15.48	6	15.48	9	15.48	7	15.48	9
15.5	9	15.5	10	15.5	10	15.5	10	15.5	4	15.5	4	15.5	10	15.5	11	15.5	7	15.5	12
15.52	14	15.52	11	15.52	8	15.52	8	15.52	10	15.52	8	15.52	11	15.52	13	15.52	8	15.52	7
15.54	13	15.54	15	15.54	4	15.54	4	15.54	11	15.54	5	15.54	12	15.54	4	15.54	11	15.54	6
15.56	12	15.56	16	15.56	7	15.56	7	15.56	9	15.56	13	15.56	11	15.56	8	15.56	5	15.56	12
15.58	17	15.58	5	15.58	10	15.58	10	15.58	10	15.58	8	15.58	9	15.58	9	15.58	12	15.58	4
15.6	12	15.6	10	15.6	6	15.6	6	15.6	9	15.6	9	15.6	5	15.6	10	15.6	11	15.6	6
15.62	16	15.62	15	15.62	10	15.62	10	15.62	9	15.62	12	15.62	8	15.62	9	15.62	8	15.62	11
15.64	10	15.64	8	15.64	12	15.64	12	15.64	7	15.64	9	15.64	8	15.64	3	15.64	8	15.64	6
15.66	7	15.66	10	15.66	13	15.66	13	15.66	11	15.66	9	15.66	7	15.66	8	15.66	5	15.66	5
15.68	13	15.68	9	15.68	8	15.68	8	15.68	9	15.68	4	15.68	8	15.68	5	15.68	6	15.68	8
15.7	15	15.7	12	15.7	10	15.7	10	15.7	7	15.7	7	15.7	5	15.7	6	15.7	5	15.7	2
15.72	12	15.72	10	15.72	12	15.72	12	15.72	5	15.72	10	15.72	9	15.72	9	15.72	2	15.72	8
15.74	16	15.74	13	15.74	13	15.74	13	15.74	7	15.74	13	15.74	11	15.74	10	15.74	3	15.74	5
15.76	11	15.76	15	15.76	13	15.76	13	15.76	14	15.76	8	15.76	8	15.76	7	15.76	8	15.76	7
15.78	15	15.78	7	15.78	7	15.78	7	15.78	8	15.78	8	15.78	8	15.78	5	15.78	8	15.78	11
15.8	10	15.8	6	15.8	9	15.8	9	15.8	8	15.8	3	15.8	7	15.8	9	15.8	8	15.8	9
15.82	9	15.82	8	15.82	9	15.82	9	15.82	7	15.82	3	15.82	9	15.82	9	15.82	12	15.82	4
15.84	10	15.84	7	15.84	8	15.84	8	15.84	6	15.84	12	15.84	5	15.84	4	15.84	4	15.84	6
15.86	15	15.86	7	15.86	7	15.86	7	15.86	6	15.86	11	15.86	12	15.86	10	15.86	8	15.86	6
15.88	16	15.88	6	15.88	13	15.88	13	15.88	13	15.88	10	15.88	9	15.88	3	15.88	5	15.88	7
15.9	14	15.9	18	15.9	14	15.9	14	15.9	3	15.9	6	15.9	6	15.9	10	15.9	9	15.9	10
15.92	15	15.92	9	15.92	7	15.92	7	15.92	9	15.92	16	15.92	6	15.92	7	15.92	10	15.92	7
15.94	10	15.94	8	15.94	5	15.94	5	15.94	5	15.94	10	15.94	5	15.94	6	15.94	4	15.94	10
15.96	13	15.96	15	15.96	11	15.96	11	15.96	7	15.96	2	15.96	11	15.96	15	15.96	5	15.96	11
15.98	8	15.98	11	15.98	11	15.98	11	15.98	9	15.98	10	15.98	5	15.98	11	15.98	7	15.98	6
16	16	16	9	16	10	16	10	16	9	16	9	16	8	16	11	16	11	16	4
16.02	13	16.02	7	16.02	16	16.02	16	16.02	5	16.02	6	16.02	1	16.02	8	16.02	10	16.02	8
16.04	9	16.04	15	16.04	7	16.04	7	16.04	8	16.04	12	16.04	7	16.04	9	16.04	8	16.04	9
16.06	14	16.06	6	16.06	8	16.06	8	16.06	13	16.06	10	16.06	8	16.06	4	16.06	7	16.06	11
16.08	11	16.08	11	16.08	10	16.08	10	16.08	8	16.08	15	16.08	7	16.08	13	16.08	5	16.08	4
16.1	11	16.1	14	16.1	13	16.1	13	16.1	12	16.1	7	16.1	11	16.1	11	16.1	3	16.1	8
16.12	11	16.12	15	16.12	13	16.12	13	16.12	9	16.12	15	16.12	8	16.12	10	16.12	13	16.12	5
16.14	12	16.14	9	16.14	10	16.14	10	16.14	13	16.14	6	16.14	7	16.14	7	16.14	10	16.14	19
16.16	6	16.16	5	16.16	8	16.16	8	16.16	11	16.16	5	16.16	14	16.16	1	16.16	10	16.16	15
16.18	16	16.18	11	16.18	9	16.18	9	16.18	9	16.18	10	16.18	11	16.18	13	16.18	8	16.18	10
16.2	9	16.2	8	16.2	6	16.2	6	16.2	6	16.2	11	16.2	9	16.2	7	16.2	13	16.2	11
16.22	8	16.22	12	16.22	6	16.22	6	16.22	13	16.22	9	16.22	4	16.22	8	16.22	7	16.22	14
16.24	10	16.24	9	16.24	12	16.24	12	16.24	11	16.24	8	16.24	6	16.24	11	16.24	9	16.24	5
16.26	10	16.26	13	16.26	7	16.26	7	16.26	12	16.26	14	16.26	14	16.26	7	16.26	4	16.26	13
16.28	12	16.28	13	16.28	13	16.28	13	16.28	15	16.28	9	16.28	11	16.28	13	16.28	5	16.28	11
16.3	7	16.3	18	16.3	17	16.3	17	16.3	8	16.3	8	16.3	8	16.3	11	16.3	12	16.3	15
16.32	9	16.32	11	16.32	10	16.32	10	16.32	11	16.32	8	16.32	12	16.32	16	16.32	15	16.32	12
16.34	16	16.34	12	16.34	9	16.34	9	16.34	15	16.34	10	16.34	15	16.34	14	16.34	11	16.34	16
16.36	14	16.36	10	16.36	15	16.36	15	16.36	9	16.36	10	16.36	13	16.36	16	16.36	13	16.36	27
16.38	12	16.38	11	16.38	12	16.38	12	16.38	12	16.38	10	16.38	16	16.38	18	16.38	21	16.38	31
16.4	19	16.4	17	16.4	17	16.4	17	16.4	11	16.4	22	16.4	10	16.4	30	16.4	22	16.4	32
16.42	11	16.42	19	16.42	13	16.42	13	16.42	19	16.42	24	16.42	22	16.42	32	16.42	32	16.42	52
16.44	17	16.44	12	16.44	21	16.44	21	16.44	21	16.44	20	16.44	17	16.44	43	16.44	43	16.44	69
16.46	12	16.46	19	16.46	21	16.46	21	16.46	19	16.46	30	16.46	35	16.46	47	16.46	94	16.46	89
16.48	15	16.48	21	16.48	22	16.48	22	16.48	31	16.48	51	16.48	53	16.48	82	16.48	102	16.48	121
16.5	20	16.5	16	16.5	23	16.5	23	16.5	43	16.5	79	16.5	85	16.5	144	16.5	135	16.5	115
16.52	20	16.52	28	16.52	23	16.52	23	16.52	76	16.52	107	16.52	131	16.52	164	16.52	125	16.52	99
16.54	37	16.54	24	16.54	43	16.54	43	16.54	108	16.54	147	16.54	159	16.54	162	16.54	107	16.54	64
16.56	31	16.56	32	16.56	62	16.56	62	16.56	120	16.56	152	16.56	165	16.56	112	16.56	71	16.56	48
16.58	49	16.58	62	16.58	93	16.58	93	16.58	127	16.58	133	16.58	120	16.58	73	16.58	43	16.58	24
16.6	60	16.6	95	16.6	95	16.6	95	16.6	132	16.6	92	16.6	78	16.6	40	16.6	23	16.6	19
16.62	94	16.62	133	16.62	113	16.62	113	16.62	92	16.62	45	16.62	37	16.62	20	16.62	15	16.62	11
16.64	119	16.64	137	16.64	123	16.64	123	16.64	50	16.64	30	16.64	22	16.64	3	16.64	15	16.64	12
16.66	122	16.66	139	16.66	82	16.66	82	16.66	32	16.66	12	16.66	14	16.66	15	16.66	10	16.66	10
16.68	111	16.68	101	16.68	60	16.68	60	16.68	14	16.68	15	16.68	15	16.68	5	16.68	11	16.68	14
16.7	83	16.7	44	16.7	28	16.7	28	16.7	18	16.7	7	16.7	7	16.7	12	16.7	11	16.7	8
16.72	59	16.72	37	16.72	27	16.72	27	16.72	9	16.72	11	16.72	7	16.72	11	16.72	5	16.72	7
16.74	28	16.74	10	16.74	14	16.74	14	16.74	14	16.74	16	16.74	13	16.74	10	16.74	5	16.74	7
16.76	26	16.76	18	16.76	13	16.76	13	16.76	16	16.76	11	16.76	13	16.76	10	16.76	9	16.76	3
16.78	16	16.78	12	16.78	11	16.78	11	16.78	13	16.78	13	16.78	12	16.78	11	16.78	8	16.78	12
16.8	14	16.8	12	16.8	10	16.8	10	16.8	9	16.8	11	16.8	14	16.8	1	16.8	15	16.8	9
16.82	15	16.82	6	16.82	16	16.82	16	16.82	13	16.82	9	16.82	12	16.82	15	16.82	7	16.82	14
16.84	12	16.84	20	16.84	22	16.84	22	16.84	11	16.84	8	16.84	11	16.84	8	16.84	10	16.84	8
16.86	10	16.86	14	16.86	10	16.86	10	16.86	10	16.86	17	16.86	11	16.86	10	16.86	5	16.86	12
16.88	11	16.88	9	16.88	17	16.88	17	16.88	12	16.88	8	16.88	11	16.88	6	16.88	8	16.88	10
16.9	14	16.9	10	16.9	12	16.9	12	16.9	18	16.9	10	16.9	7	16.9	7	16.9	10	16.9	3
16.92	9	16.92	16	16.92	19	16.92	19	16.92	14	16.92	9	16.92	9	16.92	5	16.92	5	16.92	9
16.94	13	16.94	7	16.94	11	16.94	11	16.94	4	16.94	11	16.94	7	16.94	9	16.94	5	16.94	6
16.96	15	16.96	11	16.96	12	16.96	12	16.96	8	16.96	9	16.96	13	16.96	5	16.96	7	16.96	6
16.98	15	16.98	12	16.98	7	16.98	7	16.98	6	16.98	13	16.98	9	16.98	11	16.98	6	16.98	7
17	16	17	10	17	4	17	4	17	10	17	10	17	10	17	6	17	4	17	7
17.02	13	17.02	14	17.02	11	17.02	11	17.02	7	17.02	8	17.02	7	17.02	6	17.02	4	17.02	8
17.04	10	17.04	7	17.04	10	17.04	10	17.04	9	17.04	11	17.04	6	17.04	6	17.04	8	17.04	10
17.06	10	17.06	10	17.06	14	17.06	14	17.06	7	17.06	6	17.06	9	17.06	13	17.06	16	17.06	8
17.08	14	17.08	10	17.08	10	17.08	10	17.08	9	17.08	8	17.08	6	17.08	7	17.08	5	17.08	11
17.1	9	17.1	13	17.1	14	17.1	14	17.1	7	17.1	10	17.1	7	17.1	10	17.1	6	17.1	13
17.12	8	17.12	8	17.12	10	17.12	10	17.12	9	17.12	9	17.12	8	17.12	9	17.12	17	17.12	10
17.14	14	17.14	14	17.14	8	17.14	8	17.14	15	17.14	8	17.14	13	17.14	9	17.14	11	17.14	10
17.16	12	17.16	11	17.16	10	17.16	10	17.16	10	17.16	10	17.16	11	17.16	13	17.16	12	17.16	16
17.18	19	17.18	9	17.18	8	17.18	8	17.18	9	17.18	10	17.18	8	17.18	10	17.18	16	17.18	22
17.2	9	17.2	13	17.2	11	17.2	11	17.2	19	17.2	14	17.2	20	17.2	19	17.2	16	17.2	23
17.22	16	17.22	8	17.22	16	17.22	16	17.22	17	17.22	13	17.22	12	17.22	19	17.22	23	17.22	16
17.24	13	17.24	13	17.24	13	17.24	13	17.24	9	17.24	18	17.24	21	17.24	10	17.24	21	17.24	12
17.26	12	17.26	10	17.26	16	17.26	16	17.26	11	17.26	21	17.26	22	17.26	21	17.26	23	17.26	14
17.28	17	17.28	22	17.28	23	17.28	23	17.28	22	17.28	31	17.28	25	17.28	17	17.28	24	17.28	12
17.3	17	17.3	15	17.3	20	17.3	20	17.3	24	17.3	17	17.3	21	17.3	12	17.3	12	17.3	13
17.32	19	17.32	8	17.32	13	17.32	13	17.32	25	17.32	29	17.32	15	17.32	12	17.32	14	17.32	11
17.34	12	17.34	20	17.34	29	17.34	29	17.34	23	17.34	25	17.34	13	17.34	11	17.34	11	17.34	9
17.36	22	17.36	18	17.36	22	17.36	22	17.36	26	17.36	10	17.36	9	17.36	10	17.36	10	17.36	14
17.38	14	17.38	23	17.38	23	17.38	23	17.38	14	17.38	6	17.38	13	17.38	10	17.38	10	17.38	6
17.4	19	17.4	21	17.4	21	17.4	21	17.4	13	17.4	10	17.4	9	17.4	7	17.4	15	17.4	7
17.42	24	17.42	18	17.42	22	17.42	22	17.42	8	17.42	5	17.42	10	17.42	9	17.42	6	17.42	14
17.44	34	17.44	15	17.44	15	17.44	15	17.44	9	17.44	6	17.44	12	17.44	8	17.44	9	17.44	7
17.46	12	17.46	18	17.46	5	17.46	5	17.46	6	17.46	5	17.46	7	17.46	5	17.46	9	17.46	3
17.48	13	17.48	12	17.48	4	17.48	4	17.48	11	17.48	6	17.48	12	17.48	9	17.48	6	17.48	8
17.5	10	17.5	12	17.5	6	17.5	6	17.5	7	17.5	11	17.5	5	17.5	8	17.5	10	17.5	6
17.52	21	17.52	19	17.52	13	17.52	13	17.52	14	17.52	10	17.52	6	17.52	7	17.52	4	17.52	7
17.54	4	17.54	15	17.54	8	17.54	8	17.54	8	17.54	5	17.54	6	17.54	13	17.54	10	17.54	5
17.56	8	17.56	17	17.56	12	17.56	12	17.56	6	17.56	16	17.56	6	17.56	11	17.56	7	17.56	8
17.58	11	17.58	16	17.58	9	17.58	9	17.58	5	17.58	12	17.58	7	17.58	10	17.58	5	17.58	7
17.6	9	17.6	12	17.6	9	17.6	9	17.6	10	17.6	8	17.6	9	17.6	4	17.6	11	17.6	11
17.62	7	17.62	5	17.62	10	17.62	10	17.62	7	17.62	3	17.62	4	17.62	2	17.62	14	17.62	6
17.64	13	17.64	10	17.64	9	17.64	9	17.64	8	17.64	7	17.64	8	17.64	7	17.64	11	17.64	5
17.66	9	17.66	11	17.66	14	17.66	14	17.66	8	17.66	11	17.66	9	17.66	6	17.66	8	17.66	11
17.68	16	17.68	8	17.68	6	17.68	6	17.68	8	17.68	7	17.68	5	17.68	13	17.68	10	17.68	7
17.7	9	17.7	8	17.7	10	17.7	10	17.7	13	17.7	8	17.7	6	17.7	6	17.7	8	17.7	6
17.72	13	17.72	17	17.72	8	17.72	8	17.72	9	17.72	9	17.72	7	17.72	9	17.72	9	17.72	7
17.74	6	17.74	14	17.74	6	17.74	6	17.74	6	17.74	7	17.74	1	17.74	6	17.74	6	17.74	5
17.76	5	17.76	6	17.76	9	17.76	9	17.76	5	17.76	4	17.76	4	17.76	11	17.76	8	17.76	8
17.78	10	17.78	7	17.78	12	17.78	12	17.78	3	17.78	8	17.78	5	17.78	4	17.78	8	17.78	5
17.8	13	17.8	11	17.8	14	17.8	14	17.8	9	17.8	11	17.8	6	17.8	5	17.8	3	17.8	9
17.82	14	17.82	9	17.82	5	17.82	5	17.82	10	17.82	13	17.82	7	17.82	9	17.82	7	17.82	3
17.84	13	17.84	15	17.84	11	17.84	11	17.84	9	17.84	11	17.84	6	17.84	8	17.84	8	17.84	5
17.86	13	17.86	7	17.86	6	17.86	6	17.86	9	17.86	6	17.86	8	17.86	10	17.86	2	17.86	9
17.88	8	17.88	15	17.88	11	17.88	11	17.88	6	17.88	11	17.88	5	17.88	11	17.88	3	17.88	4
17.9	14	17.9	8	17.9	11	17.9	11	17.9	12	17.9	10	17.9	7	17.9	7	17.9	7	17.9	9
17.92	14	17.92	12	17.92	7	17.92	7	17.92	7	17.92	8	17.92	4	17.92	6	17.92	9	17.92	7
17.94	12	17.94	12	17.94	7	17.94	7	17.94	10	17.94	10	17.94	10	17.94	11	17.94	3	17.94	6
17.96	14	17.96	7	17.96	8	17.96	8	17.96	8	17.96	8	17.96	8	17.96	5	17.96	5	17.96	9
17.98	8	17.98	12	17.98	11	17.98	11	17.98	11	17.98	7	17.98	4	17.98	11	17.98	8	17.98	10
18	11	18	12	18	4	18	4	18	4	18	6	18	11	18	9	18	5	18	11
18.02	5	18.02	10	18.02	11	18.02	11	18.02	5	18.02	7	18.02	8	18.02	8	18.02	4	18.02	11
18.04	9	18.04	14	18.04	9	18.04	9	18.04	9	18.04	9	18.04	11	18.04	8	18.04	7	18.04	4
18.06	7	18.06	9	18.06	7	18.06	7	18.06	5	18.06	9	18.06	8	18.06	7	18.06	10	18.06	8
18.08	14	18.08	10	18.08	4	18.08	4	18.08	10	18.08	7	18.08	10	18.08	6	18.08	5	18.08	9
18.1	7	18.1	12	18.1	8	18.1	8	18.1	7	18.1	14	18.1	5	18.1	10	18.1	9	18.1	9
18.12	8	18.12	13	18.12	14	18.12	14	18.12	4	18.12	9	18.12	5	18.12	12	18.12	8	18.12	13
18.14	11	18.14	13	18.14	9	18.14	9	18.14	8	18.14	11	18.14	7	18.14	13	18.14	6	18.14	8
18.16	8	18.16	10	18.16	6	18.16	6	18.16	9	18.16	4	18.16	14	18.16	8	18.16	6	18.16	8
18.18	12	18.18	7	18.18	11	18.18	11	18.18	5	18.18	4	18.18	7	18.18	7	18.18	9	18.18	12
18.2	8	18.2	9	18.2	10	18.2	10	18.2	8	18.2	6	18.2	7	18.2	8	18.2	6	18.2	6
18.22	6	18.22	11	18.22	7	18.22	7	18.22	8	18.22	5	18.22	8	18.22	5	18.22	5	18.22	9
18.24	14	18.24	5	18.24	8	18.24	8	18.24	5	18.24	10	18.24	7	18.24	6	18.24	8	18.24	9
18.26	15	18.26	8	18.26	9	18.26	9	18.26	7	18.26	8	18.26	9	18.26	8	18.26	9	18.26	10
18.28	15	18.28	11	18.28	8	18.28	8	18.28	7	18.28	7	18.28	7	18.28	8	18.28	3	18.28	13
18.3	12	18.3	11	18.3	8	18.3	8	18.3	7	18.3	5	18.3	2	18.3	6	18.3	11	18.3	11
18.32	15	18.32	8	18.32	9	18.32	9	18.32	9	18.32	10	18.32	9	18.32	4	18.32	10	18.32	8
18.34	11	18.34	6	18.34	8	18.34	8	18.34	9	18.34	8	18.34	10	18.34	6	18.34	8	18.34	3
18.36	15	18.36	8	18.36	7	18.36	7	18.36	9	18.36	7	18.36	11	18.36	8	18.36	7	18.36	8
18.38	7	18.38	9	18.38	9	18.38	9	18.38	4	18.38	7	18.38	9	18.38	2	18.38	11	18.38	6
18.4	14	18.4	9	18.4	7	18.4	7	18.4	9	18.4	10	18.4	8	18.4	8	18.4	2	18.4	6
18.42	13	18.42	13	18.42	11	18.42	11	18.42	8	18.42	7	18.42	8	18.42	8	18.42	7	18.42	3
18.44	13	18.44	9	18.44	9	18.44	9	18.44	6	18.44	9	18.44	14	18.44	8	18.44	10	18.44	11
18.46	11	18.46	12	18.46	12	18.46	12	18.46	9	18.46	8	18.46	8	18.46	5	18.46	10	18.46	9
18.48	11	18.48	5	18.48	11	18.48	11	18.48	15	18.48	7	18.48	5	18.48	9	18.48	15	18.48	6
18.5	8	18.5	12	18.5	9	18.5	9	18.5	3	18.5	6	18.5	8	18.5	4	18.5	8	18.5	6
18.52	7	18.52	9	18.52	12	18.52	12	18.52	9	18.52	3	18.52	5	18.52	11	18.52	7	18.52	12
18.54	6	18.54	9	18.54	2	18.54	2	18.54	7	18.54	8	18.54	5	18.54	2	18.54	10	18.54	12
18.56	7	18.56	10	18.56	9	18.56	9	18.56	10	18.56	8	18.56	7	18.56	6	18.56	9	18.56	10
18.58	13	18.58	7	18.58	8	18.58	8	18.58	8	18.58	9	18.58	11	18.58	4	18.58	8	18.58	11
18.6	8	18.6	9	18.6	12	18.6	12	18.6	7	18.6	11	18.6	16	18.6	10	18.6	12	18.6	8
18.62	9	18.62	5	18.62	9	18.62	9	18.62	6	18.62	8	18.62	4	18.62	10	18.62	8	18.62	4
18.64	8	18.64	12	18.64	2	18.64	2	18.64	4	18.64	9	18.64	4	18.64	14	18.64	12	18.64	6
18.66	7	18.66	9	18.66	10	18.66	10	18.66	8	18.66	15	18.66	3	18.66	6	18.66	5	18.66	6
18.68	7	18.68	8	18.68	5	18.68	5	18.68	7	18.68	7	18.68	8	18.68	1	18.68	5	18.68	8
18.7	12	18.7	11	18.7	11	18.7	11	18.7	8	18.7	10	18.7	6	18.7	6	18.7	4	18.7	5
18.72	6	18.72	9	18.72	8	18.72	8	18.72	9	18.72	2	18.72	3	18.72	6	18.72	7	18.72	14
18.74	6	18.74	14	18.74	9	18.74	9	18.74	9	18.74	9	18.74	6	18.74	9	18.74	5	18.74	9
18.76	9	18.76	13	18.76	9	18.76	9	18.76	5	18.76	11	18.76	8	18.76	9	18.76	7	18.76	9
18.78	8	18.78	9	18.78	10	18.78	10	18.78	13	18.78	4	18.78	11	18.78	7	18.78	8	18.78	5
18.8	17	18.8	4	18.8	9	18.8	9	18.8	11	18.8	5	18.8	12	18.8	8	18.8	9	18.8	4
18.82	21	18.82	14	18.82	7	18.82	7	18.82	5	18.82	11	18.82	4	18.82	5	18.82	14	18.82	10
18.84	13	18.84	6	18.84	5	18.84	5	18.84	9	18.84	9	18.84	6	18.84	4	18.84	8	18.84	8
18.86	10	18.86	11	18.86	7	18.86	7	18.86	11	18.86	10	18.86	7	18.86	9	18.86	6	18.86	3
18.88	7	18.88	9	18.88	14	18.88	14	18.88	7	18.88	7	18.88	7	18.88	10	18.88	1	18.88	10
18.9	10	18.9	5	18.9	6	18.9	6	18.9	11	18.9	11	18.9	13	18.9	4	18.9	11	18.9	9
18.92	11	18.92	8	18.92	6	18.92	6	18.92	5	18.92	10	18.92	6	18.92	4	18.92	9	18.92	9
18.94	12	18.94	13	18.94	12	18.94	12	18.94	10	18.94	5	18.94	8	18.94	9	18.94	5	18.94	3
18.96	13	18.96	9	18.96	9	18.96	9	18.96	7	18.96	5	18.96	9	18.96	2	18.96	7	18.96	6
18.98	10	18.98	10	18.98	12	18.98	12	18.98	6	18.98	16	18.98	5	18.98	9	18.98	13	18.98	15
19	12	19	13	19	8	19	8	19	6	19	8	19	8	19	6	19	9	19	9
19.02	12	19.02	7	19.02	13	19.02	13	19.02	6	19.02	9	19.02	5	19.02	6	19.02	8	19.02	9
19.04	16	19.04	9	19.04	6	19.04	6	19.04	9	19.04	7	19.04	11	19.04	7	19.04	9	19.04	7
19.06	5	19.06	7	19.06	10	19.06	10	19.06	11	19.06	8	19.06	11	19.06	7	19.06	5	19.06	7
19.08	13	19.08	10	19.08	6	19.08	6	19.08	8	19.08	10	19.08	7	19.08	4	19.08	6	19.08	10
19.1	13	19.1	12	19.1	6	19.1	6	19.1	5	19.1	7	19.1	6	19.1	8	19.1	5	19.1	6
19.12	9	19.12	7	19.12	9	19.12	9	19.12	5	19.12	7	19.12	6	19.12	7	19.12	7	19.12	7
19.14	11	19.14	9	19.14	2	19.14	2	19.14	8	19.14	3	19.14	6	19.14	6	19.14	13	19.14	11
19.16	4	19.16	8	19.16	5	19.16	5	19.16	5	19.16	7	19.16	8	19.16	10	19.16	3	19.16	5
19.18	10	19.18	12	19.18	11	19.18	11	19.18	8	19.18	5	19.18	6	19.18	9	19.18	7	19.18	5
19.2	7	19.2	11	19.2	5	19.2	5	19.2	8	19.2	7	19.2	7	19.2	8	19.2	8	19.2	11
19.22	10	19.22	6	19.22	6	19.22	6	19.22	9	19.22	14	19.22	9	19.22	7	19.22	12	19.22	11
19.24	8	19.24	10	19.24	8	19.24	8	19.24	9	19.24	10	19.24	9	19.24	6	19.24	8	19.24	9
19.26	9	19.26	5	19.26	13	19.26	13	19.26	3	19.26	5	19.26	7	19.26	4	19.26	3	19.26	8
19.28	9	19.28	9	19.28	4	19.28	4	19.28	8	19.28	11	19.28	9	19.28	7	19.28	7	19.28	12
19.3	8	19.3	11	19.3	17	19.3	17	19.3	8	19.3	7	19.3	9	19.3	9	19.3	5	19.3	8
19.32	5	19.32	6	19.32	5	19.32	5	19.32	9	19.32	12	19.32	8	19.32	5	19.32	5	19.32	9
19.34	9	19.34	11	19.34	4	19.34	4	19.34	11	19.34	7	19.34	8	19.34	8	19.34	7	19.34	15
19.36	11	19.36	15	19.36	8	19.36	8	19.36	2	19.36	14	19.36	8	19.36	7	19.36	5	19.36	7
19.38	9	19.38	7	19.38	6	19.38	6	19.38	8	19.38	10	19.38	4	19.38	8	19.38	6	19.38	6
19.4	8	19.4	10	19.4	4	19.4	4	19.4	7	19.4	14	19.4	7	19.4	6	19.4	6	19.4	4
19.42	8	19.42	16	19.42	2	19.42	2	19.42	5	19.42	13	19.42	6	19.42	10	19.42	2	19.42	8
19.44	8	19.44	16	19.44	11	19.44	11	19.44	6	19.44	7	19.44	6	19.44	5	19.44	12	19.44	5
19.46	6	19.46	6	19.46	9	19.46	9	19.46	7	19.46	9	19.46	6	19.46	7	19.46	5	19.46	9
19.48	8	19.48	7	19.48	7	19.48	7	19.48	11	19.48	6	19.48	13	19.48	5	19.48	16	19.48	6
19.5	6	19.5	9	19.5	8	19.5	8	19.5	12	19.5	5	19.5	5	19.5	8	19.5	8	19.5	10
19.52	8	19.52	15	19.52	6	19.52	6	19.52	7	19.52	13	19.52	1	19.52	11	19.52	8	19.52	8
19.54	10	19.54	10	19.54	13	19.54	13	19.54	7	19.54	10	19.54	8	19.54	11	19.54	12	19.54	12
19.56	12	19.56	7	19.56	7	19.56	7	19.56	4	19.56	6	19.56	10	19.56	16	19.56	9	19.56	3
19.58	8	19.58	6	19.58	6	19.58	6	19.58	5	19.58	5	19.58	11	19.58	7	19.58	8	19.58	5
19.6	7	19.6	11	19.6	8	19.6	8	19.6	8	19.6	6	19.6	9	19.6	7	19.6	5	19.6	8
19.62	8	19.62	8	19.62	9	19.62	9	19.62	13	19.62	7	19.62	4	19.62	8	19.62	8	19.62	8
19.64	12	19.64	12	19.64	9	19.64	9	19.64	4	19.64	12	19.64	5	19.64	8	19.64	11	19.64	10
19.66	13	19.66	5	19.66	15	19.66	15	19.66	5	19.66	9	19.66	8	19.66	9	19.66	9	19.66	4
19.68	5	19.68	11	19.68	8	19.68	8	19.68	10	19.68	8	19.68	6	19.68	5	19.68	6	19.68	7
19.7	8	19.7	11	19.7	10	19.7	10	19.7	10	19.7	9	19.7	5	19.7	12	19.7	12	19.7	7
19.72	15	19.72	9	19.72	7	19.72	7	19.72	8	19.72	10	19.72	8	19.72	8	19.72	5	19.72	8
19.74	8	19.74	11	19.74	7	19.74	7	19.74	4	19.74	7	19.74	13	19.74	13	19.74	4	19.74	6
19.76	9	19.76	16	19.76	10	19.76	10	19.76	11	19.76	10	19.76	5	19.76	3	19.76	9	19.76	7
19.78	6	19.78	6	19.78	10	19.78	10	19.78	13	19.78	8	19.78	6	19.78	9	19.78	8	19.78	6
19.8	8	19.8	11	19.8	9	19.8	9	19.8	7	19.8	9	19.8	10	19.8	5	19.8	5	19.8	10
19.82	9	19.82	10	19.82	4	19.82	4	19.82	6	19.82	10	19.82	7	19.82	9	19.82	8	19.82	2
19.84	6	19.84	5	19.84	9	19.84	9	19.84	13	19.84	10	19.84	6	19.84	9	19.84	7	19.84	3
19.86	5	19.86	6	19.86	6	19.86	6	19.86	3	19.86	7	19.86	12	19.86	5	19.86	9	19.86	5
19.88	5	19.88	13	19.88	9	19.88	9	19.88	7	19.88	14	19.88	6	19.88	3	19.88	8	19.88	5
19.9	10	19.9	12	19.9	10	19.9	10	19.9	6	19.9	7	19.9	9	19.9	6	19.9	5	19.9	7
19.92	6	19.92	10	19.92	9	19.92	9	19.92	7	19.92	12	19.92	12	19.92	7	19.92	5	19.92	12
19.94	11	19.94	8	19.94	11	19.94	11	19.94	9	19.94	10	19.94	11	19.94	8	19.94	7	19.94	8
19.96	14	19.96	10	19.96	6	19.96	6	19.96	9	19.96	12	19.96	10	19.96	9	19.96	9	19.96	13
19.98	7	19.98	10	19.98	12	19.98	12	19.98	4	19.98	8	19.98	4	19.98	9	19.98	13	19.98	7
20	10	20	14	20	10	20	10	20	6	20	11	20	6	20	9	20	5	20	11
20.02	10	20.02	9	20.02	11	20.02	11	20.02	9	20.02	6	20.02	7	20.02	4	20.02	5	20.02	9
20.04	6	20.04	14	20.04	11	20.04	11	20.04	11	20.04	3	20.04	10	20.04	5	20.04	10	20.04	4
20.06	5	20.06	8	20.06	13	20.06	13	20.06	7	20.06	10	20.06	11	20.06	10	20.06	7	20.06	5
20.08	11	20.08	12	20.08	10	20.08	10	20.08	7	20.08	6	20.08	8	20.08	4	20.08	12	20.08	6
20.1	10	20.1	5	20.1	7	20.1	7	20.1	9	20.1	16	20.1	9	20.1	15	20.1	8	20.1	12
20.12	11	20.12	6	20.12	16	20.12	16	20.12	10	20.12	9	20.12	10	20.12	6	20.12	9	20.12	9
20.14	9	20.14	11	20.14	3	20.14	3	20.14	10	20.14	9	20.14	9	20.14	18	20.14	11	20.14	14
20.16	13	20.16	10	20.16	5	20.16	5	20.16	9	20.16	9	20.16	13	20.16	10	20.16	5	20.16	7
20.18	9	20.18	12	20.18	8	20.18	8	20.18	11	20.18	8	20.18	5	20.18	4	20.18	13	20.18	5
20.2	5	20.2	9	20.2	14	20.2	14	20.2	9	20.2	8	20.2	8	20.2	12	20.2	13	20.2	7
20.22	10	20.22	5	20.22	8	20.22	8	20.22	5	20.22	7	20.22	10	20.22	10	20.22	12	20.22	15
20.24	8	20.24	13	20.24	12	20.24	12	20.24	10	20.24	10	20.24	4	20.24	9	20.24	10	20.24	7
20.26	15	20.26	7	20.26	8	20.26	8	20.26	9	20.26	11	20.26	7	20.26	14	20.26	15	20.26	13
20.28	8	20.28	7	20.28	10	20.28	10	20.28	11	20.28	9	20.28	10	20.28	9	20.28	13	20.28	12
20.3	15	20.3	12	20.3	10	20.3	10	20.3	4	20.3	17	20.3	14	20.3	11	20.3	11	20.3	24
20.32	11	20.32	9	20.32	11	20.32	11	20.32	9	20.32	10	20.32	8	20.32	18	20.32	22	20.32	23
20.34	11	20.34	6	20.34	9	20.34	9	20.34	10	20.34	16	20.34	16	20.34	22	20.34	10	20.34	24
20.36	8	20.36	8	20.36	10	20.36	10	20.36	13	20.36	8	20.36	18	20.36	12	20.36	20	20.36	22
20.38	15	20.38	12	20.38	10	20.38	10	20.38	18	20.38	22	20.38	14	20.38	34	20.38	22	20.38	41
20.4	14	20.4	16	20.4	8	20.4	8	20.4	18	20.4	14	20.4	14	20.4	27	20.4	34	20.4	38
20.42	15	20.42	18	20.42	12	20.42	12	20.42	22	20.42	26	20.42	30	20.42	29	20.42	41	20.42	24
20.44	5	20.44	11	20.44	15	20.44	15	20.44	18	20.44	29	20.44	41	20.44	49	20.44	46	20.44	27
20.46	12	20.46	16	20.46	24	20.46	24	20.46	23	20.46	27	20.46	37	20.46	49	20.46	28	20.46	23
20.48	17	20.48	14	20.48	20	20.48	20	20.48	33	20.48	41	20.48	48	20.48	33	20.48	22	20.48	21
20.5	13	20.5	11	20.5	23	20.5	23	20.5	37	20.5	65	20.5	38	20.5	30	20.5	22	20.5	11
20.52	22	20.52	16	20.52	23	20.52	23	20.52	54	20.52	34	20.52	38	20.52	30	20.52	19	20.52	7
20.54	25	20.54	25	20.54	29	20.54	29	20.54	48	20.54	40	20.54	29	20.54	13	20.54	9	20.54	17
20.56	23	20.56	25	20.56	36	20.56	36	20.56	31	20.56	28	20.56	17	20.56	12	20.56	9	20.56	14
20.58	33	20.58	36	20.58	41	20.58	41	20.58	32	20.58	21	20.58	13	20.58	17	20.58	18	20.58	15
20.6	32	20.6	38	20.6	45	20.6	45	20.6	26	20.6	19	20.6	8	20.6	11	20.6	19	20.6	18
20.62	28	20.62	42	20.62	42	20.62	42	20.62	20	20.62	16	20.62	10	20.62	17	20.62	18	20.62	17
20.64	41	20.64	42	20.64	32	20.64	32	20.64	17	20.64	12	20.64	16	20.64	12	20.64	14	20.64	26
20.66	36	20.66	31	20.66	28	20.66	28	20.66	10	20.66	11	20.66	17	20.66	23	20.66	21	20.66	25
20.68	47	20.68	24	20.68	25	20.68	25	20.68	17	20.68	23	20.68	12	20.68	14	20.68	27	20.68	28
20.7	32	20.7	22	20.7	10	20.7	10	20.7	18	20.7	18	20.7	15	20.7	25	20.7	26	20.7	45
20.72	18	20.72	9	20.72	13	20.72	13	20.72	13	20.72	11	20.72	18	20.72	34	20.72	46	20.72	46
20.74	16	20.74	17	20.74	13	20.74	13	20.74	24	20.74	28	20.74	19	20.74	36	20.74	38	20.74	53
20.76	20	20.76	9	20.76	21	20.76	21	20.76	17	20.76	21	20.76	36	20.76	42	20.76	54	20.76	75
20.78	19	20.78	16	20.78	14	20.78	14	20.78	26	20.78	30	20.78	41	20.78	54	20.78	86	20.78	77
20.8	30	20.8	25	20.8	21	20.8	21	20.8	24	20.8	27	20.8	42	20.8	60	20.8	80	20.8	66
20.82	17	20.82	12	20.82	24	20.82	24	20.82	39	20.82	55	20.82	73	20.82	91	20.82	91	20.82	61
20.84	17	20.84	34	20.84	25	20.84	25	20.84	44	20.84	69	20.84	69	20.84	100	20.84	98	20.84	57
20.86	20	20.86	31	20.86	34	20.86	34	20.86	54	20.86	102	20.86	105	20.86	101	20.86	82	20.86	34
20.88	31	20.88	34	20.88	31	20.88	31	20.88	101	20.88	95	20.88	113	20.88	86	20.88	63	20.88	24
20.9	42	20.9	27	20.9	46	20.9	46	20.9	92	20.9	139	20.9	109	20.9	80	20.9	44	20.9	14
20.92	32	20.92	59	20.92	65	20.92	65	20.92	111	20.92	108	20.92	92	20.92	62	20.92	28	20.92	11
20.94	53	20.94	62	20.94	85	20.94	85	20.94	119	20.94	71	20.94	61	20.94	38	20.94	8	20.94	11
20.96	66	20.96	87	20.96	97	20.96	97	20.96	107	20.96	62	20.96	50	20.96	18	20.96	9	20.96	18
20.98	85	20.98	93	20.98	145	20.98	145	20.98	72	20.98	36	20.98	24	20.98	19	20.98	9	20.98	4
21	92	21	114	21	111	21	111	21	43	21	28	21	23	21	9	21	11	21	6
21.02	133	21.02	130	21.02	101	21.02	101	21.02	25	21.02	22	21.02	16	21.02	14	21.02	18	21.02	15
21.04	143	21.04	120	21.04	47	21.04	47	21.04	19	21.04	8	21.04	13	21.04	11	21.04	14	21.04	10
21.06	116	21.06	70	21.06	49	21.06	49	21.06	8	21.06	8	21.06	17	21.06	8	21.06	15	21.06	13
21.08	97	21.08	61	21.08	24	21.08	24	21.08	20	21.08	9	21.08	13	21.08	5	21.08	10	21.08	7
21.1	52	21.1	42	21.1	21	21.1	21	21.1	12	21.1	9	21.1	12	21.1	15	21.1	19	21.1	12
21.12	48	21.12	31	21.12	11	21.12	11	21.12	20	21.12	13	21.12	10	21.12	13	21.12	10	21.12	6
21.14	31	21.14	16	21.14	10	21.14	10	21.14	19	21.14	14	21.14	4	21.14	3	21.14	7	21.14	13
21.16	15	21.16	11	21.16	6	21.16	6	21.16	12	21.16	8	21.16	9	21.16	9	21.16	15	21.16	6
21.18	12	21.18	17	21.18	12	21.18	12	21.18	13	21.18	12	21.18	14	21.18	12	21.18	12	21.18	14
21.2	15	21.2	10	21.2	13	21.2	13	21.2	16	21.2	8	21.2	14	21.2	14	21.2	12	21.2	12
21.22	7	21.22	13	21.22	19	21.22	19	21.22	10	21.22	11	21.22	10	21.22	8	21.22	11	21.22	9
21.24	15	21.24	16	21.24	12	21.24	12	21.24	9	21.24	6	21.24	8	21.24	10	21.24	10	21.24	13
21.26	15	21.26	6	21.26	15	21.26	15	21.26	9	21.26	8	21.26	13	21.26	14	21.26	10	21.26	8
21.28	9	21.28	10	21.28	7	21.28	7	21.28	13	21.28	8	21.28	12	21.28	12	21.28	14	21.28	11
21.3	11	21.3	15	21.3	8	21.3	8	21.3	11	21.3	19	21.3	4	21.3	17	21.3	10	21.3	12
21.32	11	21.32	8	21.32	10	21.32	10	21.32	11	21.32	13	21.32	5	21.32	10	21.32	12	21.32	11
21.34	13	21.34	10	21.34	11	21.34	11	21.34	6	21.34	9	21.34	6	21.34	12	21.34	9	21.34	6
21.36	9	21.36	15	21.36	9	21.36	9	21.36	9	21.36	9	21.36	4	21.36	11	21.36	8	21.36	6
21.38	12	21.38	12	21.38	12	21.38	12	21.38	6	21.38	20	21.38	6	21.38	8	21.38	12	21.38	11
21.4	14	21.4	10	21.4	10	21.4	10	21.4	8	21.4	10	21.4	10	21.4	9	21.4	10	21.4	8
21.42	8	21.42	7	21.42	7	21.42	7	21.42	8	21.42	13	21.42	7	21.42	6	21.42	13	21.42	12
21.44	14	21.44	12	21.44	13	21.44	13	21.44	11	21.44	11	21.44	8	21.44	9	21.44	8	21.44	4
21.46	10	21.46	6	21.46	7	21.46	7	21.46	3	21.46	8	21.46	6	21.46	8	21.46	11	21.46	6
21.48	13	21.48	7	21.48	5	21.48	5	21.48	8	21.48	6	21.48	9	21.48	5	21.48	14	21.48	12
21.5	15	21.5	17	21.5	10	21.5	10	21.5	8	21.5	14	21.5	13	21.5	8	21.5	8	21.5	8
21.52	11	21.52	8	21.52	9	21.52	9	21.52	6	21.52	8	21.52	11	21.52	13	21.52	12	21.52	17
21.54	5	21.54	9	21.54	9	21.54	9	21.54	14	21.54	3	21.54	8	21.54	8	21.54	10	21.54	10
21.56	8	21.56	12	21.56	12	21.56	12	21.56	4	21.56	10	21.56	9	21.56	5	21.56	10	21.56	16
21.58	9	21.58	14	21.58	10	21.58	10	21.58	9	21.58	8	21.58	11	21.58	13	21.58	12	21.58	8
21.6	11	21.6	11	21.6	7	21.6	7	21.6	6	21.6	10	21.6	9	21.6	5	21.6	12	21.6	15
21.62	11	21.62	9	21.62	3	21.62	3	21.62	9	21.62	5	21.62	8	21.62	11	21.62	10	21.62	8
21.64	6	21.64	6	21.64	6	21.64	6	21.64	7	21.64	5	21.64	8	21.64	10	21.64	11	21.64	17
21.66	9	21.66	9	21.66	9	21.66	9	21.66	5	21.66	11	21.66	13	21.66	10	21.66	3	21.66	7
21.68	14	21.68	8	21.68	12	21.68	12	21.68	8	21.68	9	21.68	8	21.68	5	21.68	10	21.68	9
21.7	7	21.7	11	21.7	8	21.7	8	21.7	15	21.7	10	21.7	14	21.7	10	21.7	7	21.7	9
21.72	12	21.72	8	21.72	10	21.72	10	21.72	9	21.72	8	21.72	9	21.72	6	21.72	10	21.72	9
21.74	12	21.74	10	21.74	12	21.74	12	21.74	6	21.74	8	21.74	11	21.74	15	21.74	11	21.74	10
21.76	11	21.76	6	21.76	9	21.76	9	21.76	8	21.76	15	21.76	11	21.76	13	21.76	10	21.76	15
21.78	10	21.78	3	21.78	8	21.78	8	21.78	9	21.78	7	21.78	10	21.78	11	21.78	9	21.78	5
21.8	10	21.8	14	21.8	7	21.8	7	21.8	9	21.8	7	21.8	10	21.8	6	21.8	10	21.8	9
21.82	10	21.82	8	21.82	6	21.82	6	21.82	7	21.82	12	21.82	12	21.82	14	21.82	11	21.82	7
21.84	9	21.84	10	21.84	10	21.84	10	21.84	6	21.84	9	21.84	7	21.84	4	21.84	12	21.84	6
21.86	10	21.86	8	21.86	13	21.86	13	21.86	14	21.86	7	21.86	10	21.86	11	21.86	7	21.86	8
21.88	12	21.88	10	21.88	8	21.88	8	21.88	7	21.88	7	21.88	7	21.88	5	21.88	14	21.88	5
21.9	11	21.9	10	21.9	10	21.9	10	21.9	13	21.9	11	21.9	8	21.9	7	21.9	4	21.9	12
21.92	11	21.92	11	21.92	13	21.92	13	21.92	9	21.92	6	21.92	10	21.92	10	21.92	14	21.92	7
21.94	8	21.94	16	21.94	5	21.94	5	21.94	3	21.94	6	21.94	5	21.94	10	21.94	7	21.94	4
21.96	11	21.96	7	21.96	7	21.96	7	21.96	9	21.96	6	21.96	11	21.96	9	21.96	11	21.96	16
21.98	10	21.98	5	21.98	11	21.98	11	21.98	7	21.98	9	21.98	12	21.98	7	21.98	6	21.98	12
22	12	22	5	22	12	22	12	22	8	22	7	22	9	22	9	22	10	22	7
22.02	9	22.02	14	22.02	7	22.02	7	22.02	6	22.02	8	22.02	8	22.02	4	22.02	7	22.02	17
22.04	6	22.04	9	22.04	11	22.04	11	22.04	12	22.04	10	22.04	9	22.04	16	22.04	8	22.04	8
22.06	9	22.06	4	22.06	4	22.06	4	22.06	6	22.06	7	22.06	8	22.06	12	22.06	11	22.06	13
22.08	6	22.08	5	22.08	11	22.08	11	22.08	15	22.08	8	22.08	8	22.08	11	22.08	10	22.08	11
22.1	11	22.1	9	22.1	13	22.1	13	22.1	9	22.1	9	22.1	9	22.1	11	22.1	10	22.1	13
22.12	9	22.12	11	22.12	13	22.12	13	22.12	10	22.12	12	22.12	14	22.12	10	22.12	12	22.12	12
22.14	9	22.14	10	22.14	14	22.14	14	22.14	11	22.14	7	22.14	15	22.14	7	22.14	15	22.14	12
22.16	5	22.16	11	22.16	12	22.16	12	22.16	8	22.16	8	22.16	8	22.16	10	22.16	11	22.16	10
22.18	8	22.18	12	22.18	8	22.18	8	22.18	7	22.18	9	22.18	5	22.18	12	22.18	16	22.18	10
22.2	8	22.2	10	22.2	10	22.2	10	22.2	9	22.2	8	22.2	11	22.2	12	22.2	5	22.2	7
22.22	6	22.22	7	22.22	11	22.22	11	22.22	6	22.22	11	22.22	12	22.22	10	22.22	13	22.22	14
22.24	4	22.24	11	22.24	11	22.24	11	22.24	10	22.24	8	22.24	15	22.24	5	22.24	10	22.24	13
22.26	10	22.26	12	22.26	5	22.26	5	22.26	6	22.26	5	22.26	10	22.26	7	22.26	15	22.26	12
22.28	5	22.28	7	22.28	12	22.28	12	22.28	19	22.28	13	22.28	9	22.28	16	22.28	10	22.28	15
22.3	6	22.3	11	22.3	15	22.3	15	22.3	15	22.3	14	22.3	9	22.3	12	22.3	14	22.3	16
22.32	12	22.32	10	22.32	11	22.32	11	22.32	11	22.32	11	22.32	13	22.32	14	22.32	16	22.32	14
22.34	9	22.34	9	22.34	6	22.34	6	22.34	12	22.34	16	22.34	11	22.34	11	22.34	21	22.34	18
22.36	7	22.36	6	22.36	10	22.36	10	22.36	13	22.36	12	22.36	21	22.36	13	22.36	24	22.36	27
22.38	9	22.38	15	22.38	15	22.38	15	22.38	12	22.38	16	22.38	15	22.38	21	22.38	27	22.38	30
22.4	13	22.4	9	22.4	10	22.4	10	22.4	15	22.4	11	22.4	19	22.4	26	22.4	36	22.4	21
22.42	15	22.42	12	22.42	11	22.42	11	22.42	19	22.42	20	22.42	20	22.42	18	22.42	38	22.42	25
22.44	11	22.44	13	22.44	18	22.44	18	22.44	11	22.44	16	22.44	24	22.44	30	22.44	39	22.44	20
22.46	18	22.46	14	22.46	12	22.46	12	22.46	15	22.46	27	22.46	24	22.46	36	22.46	30	22.46	17
22.48	12	22.48	13	22.48	13	22.48	13	22.48	13	22.48	28	22.48	28	22.48	29	22.48	22	22.48	15
22.5	11	22.5	13	22.5	17	22.5	17	22.5	21	22.5	41	22.5	36	22.5	31	22.5	21	22.5	16
22.52	15	22.52	14	22.52	22	22.52	22	22.52	33	22.52	30	22.52	32	22.52	27	22.52	14	22.52	15
22.54	18	22.54	20	22.54	24	22.54	24	22.54	22	22.54	29	22.54	28	22.54	12	22.54	11	22.54	13
22.56	17	22.56	17	22.56	25	22.56	25	22.56	29	22.56	19	22.56	20	22.56	14	22.56	4	22.56	19
22.58	19	22.58	19	22.58	36	22.58	36	22.58	31	22.58	21	22.58	12	22.58	14	22.58	13	22.58	13
22.6	30	22.6	27	22.6	27	22.6	27	22.6	26	22.6	16	22.6	9	22.6	12	22.6	6	22.6	12
22.62	28	22.62	30	22.62	35	22.62	35	22.62	24	22.62	12	22.62	12	22.62	13	22.62	17	22.62	11
22.64	31	22.64	29	22.64	33	22.64	33	22.64	16	22.64	6	22.64	11	22.64	3	22.64	10	22.64	15
22.66	22	22.66	26	22.66	19	22.66	19	22.66	13	22.66	9	22.66	11	22.66	15	22.66	13	22.66	7
22.68	33	22.68	27	22.68	18	22.68	18	22.68	5	22.68	11	22.68	9	22.68	7	22.68	12	22.68	5
22.7	31	22.7	22	22.7	15	22.7	15	22.7	11	22.7	12	22.7	7	22.7	8	22.7	8	22.7	17
22.72	17	22.72	16	22.72	17	22.72	17	22.72	16	22.72	15	22.72	16	22.72	14	22.72	14	22.72	2
22.74	26	22.74	14	22.74	12	22.74	12	22.74	10	22.74	8	22.74	13	22.74	12	22.74	16	22.74	12
22.76	16	22.76	12	22.76	10	22.76	10	22.76	13	22.76	9	22.76	5	22.76	10	22.76	13	22.76	10
22.78	9	22.78	11	22.78	14	22.78	14	22.78	13	22.78	9	22.78	9	22.78	9	22.78	12	22.78	10
22.8	14	22.8	16	22.8	11	22.8	11	22.8	8	22.8	12	22.8	12	22.8	17	22.8	8	22.8	9
22.82	11	22.82	8	22.82	10	22.82	10	22.82	13	22.82	15	22.82	10	22.82	19	22.82	10	22.82	13
22.84	16	22.84	17	22.84	13	22.84	13	22.84	15	22.84	9	22.84	13	22.84	8	22.84	9	22.84	11
22.86	10	22.86	11	22.86	9	22.86	9	22.86	10	22.86	13	22.86	16	22.86	8	22.86	11	22.86	21
22.88	8	22.88	8	22.88	12	22.88	12	22.88	14	22.88	8	22.88	7	22.88	11	22.88	16	22.88	13
22.9	8	22.9	7	22.9	10	22.9	10	22.9	14	22.9	16	22.9	19	22.9	12	22.9	9	22.9	10
22.92	13	22.92	11	22.92	12	22.92	12	22.92	6	22.92	10	22.92	9	22.92	16	22.92	14	22.92	17
22.94	14	22.94	13	22.94	13	22.94	13	22.94	9	22.94	12	22.94	10	22.94	8	22.94	15	22.94	18
22.96	9	22.96	9	22.96	8	22.96	8	22.96	14	22.96	10	22.96	8	22.96	14	22.96	9	22.96	12
22.98	10	22.98	9	22.98	14	22.98	14	22.98	4	22.98	19	22.98	19	22.98	11	22.98	14	22.98	8
23	7	23	9	23	14	23	14	23	12	23	15	23	8	23	12	23	13	23	8
23.02	14	23.02	8	23.02	13	23.02	13	23.02	13	23.02	11	23.02	11	23.02	6	23.02	13	23.02	13
23.04	7	23.04	10	23.04	11	23.04	11	23.04	8	23.04	11	23.04	13	23.04	8	23.04	10	23.04	11
23.06	14	23.06	9	23.06	11	23.06	11	23.06	11	23.06	9	23.06	17	23.06	9	23.06	10	23.06	14
23.08	6	23.08	5	23.08	15	23.08	15	23.08	14	23.08	12	23.08	10	23.08	7	23.08	11	23.08	13
23.1	7	23.1	11	23.1	4	23.1	4	23.1	9	23.1	12	23.1	7	23.1	19	23.1	16	23.1	12
23.12	13	23.12	10	23.12	8	23.12	8	23.12	11	23.12	11	23.12	12	23.12	11	23.12	8	23.12	14
23.14	13	23.14	7	23.14	10	23.14	10	23.14	10	23.14	17	23.14	12	23.14	18	23.14	13	23.14	15
23.16	11	23.16	10	23.16	11	23.16	11	23.16	10	23.16	14	23.16	8	23.16	14	23.16	13	23.16	15
23.18	6	23.18	12	23.18	10	23.18	10	23.18	13	23.18	14	23.18	13	23.18	17	23.18	17	23.18	6
23.2	12	23.2	11	23.2	12	23.2	12	23.2	12	23.2	11	23.2	8	23.2	11	23.2	19	23.2	5
23.22	17	23.22	6	23.22	11	23.22	11	23.22	6	23.22	10	23.22	12	23.22	15	23.22	23	23.22	13
23.24	7	23.24	9	23.24	14	23.24	14	23.24	5	23.24	12	23.24	6	23.24	13	23.24	11	23.24	15
23.26	9	23.26	12	23.26	8	23.26	8	23.26	11	23.26	12	23.26	12	23.26	16	23.26	21	23.26	14
23.28	9	23.28	9	23.28	12	23.28	12	23.28	12	23.28	14	23.28	14	23.28	11	23.28	15	23.28	12
23.3	9	23.3	10	23.3	11	23.3	11	23.3	21	23.3	7	23.3	8	23.3	10	23.3	12	23.3	15
23.32	7	23.32	10	23.32	15	23.32	15	23.32	14	23.32	7	23.32	13	23.32	16	23.32	15	23.32	15
23.34	9	23.34	10	23.34	12	23.34	12	23.34	17	23.34	14	23.34	13	23.34	21	23.34	16	23.34	12
23.36	9	23.36	19	23.36	11	23.36	11	23.36	13	23.36	10	23.36	15	23.36	10	23.36	9	23.36	19
23.38	8	23.38	10	23.38	11	23.38	11	23.38	11	23.38	8	23.38	9	23.38	14	23.38	15	23.38	11
23.4	11	23.4	13	23.4	6	23.4	6	23.4	9	23.4	13	23.4	11	23.4	9	23.4	13	23.4	18
23.42	23	23.42	13	23.42	9	23.42	9	23.42	10	23.42	7	23.42	9	23.42	14	23.42	16	23.42	15
23.44	10	23.44	13	23.44	8	23.44	8	23.44	16	23.44	18	23.44	7	23.44	14	23.44	11	23.44	16
23.46	9	23.46	18	23.46	13	23.46	13	23.46	10	23.46	11	23.46	15	23.46	16	23.46	16	23.46	15
23.48	10	23.48	6	23.48	10	23.48	10	23.48	14	23.48	17	23.48	13	23.48	16	23.48	18	23.48	26
23.5	15	23.5	7	23.5	5	23.5	5	23.5	15	23.5	17	23.5	16	23.5	7	23.5	19	23.5	11
23.52	8	23.52	12	23.52	13	23.52	13	23.52	11	23.52	11	23.52	17	23.52	17	23.52	17	23.52	18
23.54	13	23.54	8	23.54	11	23.54	11	23.54	16	23.54	16	23.54	14	23.54	17	23.54	19	23.54	13
23.56	14	23.56	12	23.56	21	23.56	21	23.56	15	23.56	15	23.56	16	23.56	12	23.56	13	23.56	24
23.58	12	23.58	15	23.58	12	23.58	12	23.58	15	23.58	14	23.58	14	23.58	13	23.58	19	23.58	23
23.6	9	23.6	8	23.6	20	23.6	20	23.6	11	23.6	13	23.6	11	23.6	11	23.6	14	23.6	16
23.62	8	23.62	14	23.62	16	23.62	16	23.62	11	23.62	11	23.62	13	23.62	14	23.62	8	23.62	11
23.64	5	23.64	13	23.64	6	23.64	6	23.64	16	23.64	15	23.64	17	23.64	13	23.64	20	23.64	19
23.66	7	23.66	9	23.66	15	23.66	15	23.66	17	23.66	14	23.66	9	23.66	20	23.66	27	23.66	21
23.68	10	23.68	14	23.68	9	23.68	9	23.68	17	23.68	13	23.68	15	23.68	14	23.68	22	23.68	21
23.7	9	23.7	16	23.7	14	23.7	14	23.7	12	23.7	12	23.7	19	23.7	23	23.7	11	23.7	26
23.72	13	23.72	12	23.72	9	23.72	9	23.72	7	23.72	12	23.72	13	23.72	26	23.72	18	23.72	31
23.74	16	23.74	15	23.74	10	23.74	10	23.74	12	23.74	24	23.74	11	23.74	13	23.74	25	23.74	26
23.76	10	23.76	8	23.76	22	23.76	22	23.76	12	23.76	15	23.76	12	23.76	16	23.76	28	23.76	25
23.78	12	23.78	17	23.78	20	23.78	20	23.78	17	23.78	13	23.78	14	23.78	20	23.78	28	23.78	35
23.8	10	23.8	11	23.8	10	23.8	10	23.8	18	23.8	19	23.8	25	23.8	25	23.8	31	23.8	42
23.82	16	23.82	12	23.82	13	23.82	13	23.82	21	23.82	25	23.82	27	23.82	24	23.82	40	23.82	55
23.84	17	23.84	8	23.84	17	23.84	17	23.84	29	23.84	24	23.84	20	23.84	35	23.84	58	23.84	72
23.86	7	23.86	13	23.86	14	23.86	14	23.86	25	23.86	27	23.86	38	23.86	48	23.86	70	23.86	106
23.88	18	23.88	15	23.88	13	23.88	13	23.88	30	23.88	33	23.88	43	23.88	61	23.88	117	23.88	127
23.9	23	23.9	13	23.9	27	23.9	27	23.9	33	23.9	38	23.9	50	23.9	89	23.9	144	23.9	95
23.92	20	23.92	19	23.92	33	23.92	33	23.92	39	23.92	46	23.92	53	23.92	113	23.92	156	23.92	100
23.94	22	23.94	21	23.94	20	23.94	20	23.94	44	23.94	60	23.94	67	23.94	149	23.94	178	23.94	106
23.96	20	23.96	28	23.96	30	23.96	30	23.96	61	23.96	66	23.96	89	23.96	200	23.96	172	23.96	110
23.98	25	23.98	30	23.98	29	23.98	29	23.98	72	23.98	108	23.98	174	23.98	168	23.98	156	23.98	79
24	19	24	48	24	35	24	35	24	92	24	155	24	169	24	177	24	109	24	69
24.02	28	24.02	33	24.02	50	24.02	50	24.02	108	24.02	172	24.02	197	24.02	136	24.02	95	24.02	48
24.04	28	24.04	55	24.04	56	24.04	56	24.04	171	24.04	177	24.04	166	24.04	108	24.04	72	24.04	44
24.06	50	24.06	53	24.06	92	24.06	92	24.06	200	24.06	171	24.06	145	24.06	79	24.06	56	24.06	45
24.08	53	24.08	78	24.08	115	24.08	115	24.08	190	24.08	147	24.08	111	24.08	68	24.08	56	24.08	41
24.1	52	24.1	94	24.1	153	24.1	153	24.1	171	24.1	126	24.1	96	24.1	59	24.1	58	24.1	27
24.12	67	24.12	107	24.12	182	24.12	182	24.12	141	24.12	107	24.12	59	24.12	45	24.12	45	24.12	32
24.14	110	24.14	165	24.14	167	24.14	167	24.14	98	24.14	67	24.14	54	24.14	48	24.14	29	24.14	29
24.16	101	24.16	152	24.16	171	24.16	171	24.16	101	24.16	64	24.16	51	24.16	43	24.16	38	24.16	34
24.18	175	24.18	159	24.18	152	24.18	152	24.18	72	24.18	57	24.18	49	24.18	39	24.18	32	24.18	27
24.2	188	24.2	161	24.2	128	24.2	128	24.2	85	24.2	49	24.2	52	24.2	34	24.2	30	24.2	30
24.22	171	24.22	158	24.22	111	24.22	111	24.22	70	24.22	56	24.22	50	24.22	21	24.22	28	24.22	22
24.24	129	24.24	115	24.24	85	24.24	85	24.24	51	24.24	32	24.24	32	24.24	26	24.24	30	24.24	27
24.26	136	24.26	94	24.26	76	24.26	76	24.26	52	24.26	31	24.26	21	24.26	24	24.26	27	24.26	24
24.28	120	24.28	101	24.28	69	24.28	69	24.28	32	24.28	34	24.28	25	24.28	23	24.28	19	24.28	26
24.3	83	24.3	74	24.3	64	24.3	64	24.3	33	24.3	21	24.3	30	24.3	19	24.3	21	24.3	23
24.32	88	24.32	66	24.32	48	24.32	48	24.32	20	24.32	26	24.32	21	24.32	20	24.32	20	24.32	33
24.34	76	24.34	59	24.34	40	24.34	40	24.34	25	24.34	37	24.34	21	24.34	25	24.34	22	24.34	32
24.36	55	24.36	44	24.36	32	24.36	32	24.36	25	24.36	24	24.36	14	24.36	26	24.36	34	24.36	33
24.38	60	24.38	54	24.38	21	24.38	21	24.38	25	24.38	24	24.38	21	24.38	24	24.38	44	24.38	33
24.4	42	24.4	35	24.4	27	24.4	27	24.4	28	24.4	21	24.4	22	24.4	33	24.4	35	24.4	39
24.42	40	24.42	21	24.42	29	24.42	29	24.42	31	24.42	23	24.42	30	24.42	28	24.42	39	24.42	33
24.44	25	24.44	14	24.44	27	24.44	27	24.44	29	24.44	22	24.44	19	24.44	42	24.44	49	24.44	50
24.46	36	24.46	29	24.46	26	24.46	26	24.46	24	24.46	24	24.46	30	24.46	31	24.46	39	24.46	38
24.48	23	24.48	20	24.48	23	24.48	23	24.48	21	24.48	30	24.48	38	24.48	52	24.48	34	24.48	33
24.5	38	24.5	20	24.5	29	24.5	29	24.5	27	24.5	33	24.5	42	24.5	40	24.5	26	24.5	37
24.52	17	24.52	20	24.52	27	24.52	27	24.52	24	24.52	36	24.52	37	24.52	48	24.52	30	24.52	45
24.54	22	24.54	21	24.54	20	24.54	20	24.54	38	24.54	39	24.54	35	24.54	34	24.54	40	24.54	36
24.56	27	24.56	21	24.56	29	24.56	29	24.56	37	24.56	38	24.56	40	24.56	36	24.56	38	24.56	45
24.58	30	24.58	35	24.58	29	24.58	29	24.58	45	24.58	48	24.58	44	24.58	35	24.58	38	24.58	57
24.6	27	24.6	26	24.6	36	24.6	36	24.6	45	24.6	36	24.6	30	24.6	36	24.6	43	24.6	60
24.62	26	24.62	30	24.62	45	24.62	45	24.62	34	24.62	46	24.62	26	24.62	32	24.62	43	24.62	65
24.64	21	24.64	34	24.64	42	24.64	42	24.64	25	24.64	37	24.64	29	24.64	32	24.64	52	24.64	100
24.66	21	24.66	39	24.66	37	24.66	37	24.66	31	24.66	34	24.66	47	24.66	43	24.66	79	24.66	124
24.68	35	24.68	31	24.68	45	24.68	45	24.68	37	24.68	38	24.68	40	24.68	60	24.68	61	24.68	147
24.7	31	24.7	47	24.7	23	24.7	23	24.7	45	24.7	33	24.7	37	24.7	63	24.7	101	24.7	173
24.72	39	24.72	48	24.72	37	24.72	37	24.72	32	24.72	43	24.72	45	24.72	81	24.72	139	24.72	264
24.74	33	24.74	28	24.74	35	24.74	35	24.74	44	24.74	35	24.74	70	24.74	99	24.74	182	24.74	404
24.76	28	24.76	32	24.76	26	24.76	26	24.76	52	24.76	62	24.76	58	24.76	134	24.76	282	24.76	551
24.78	27	24.78	35	24.78	32	24.78	32	24.78	55	24.78	78	24.78	100	24.78	188	24.78	431	24.78	826
24.8	39	24.8	24	24.8	27	24.8	27	24.8	70	24.8	117	24.8	137	24.8	289	24.8	652	24.8	899
24.82	18	24.82	33	24.82	36	24.82	36	24.82	92	24.82	133	24.82	181	24.82	512	24.82	1031	24.82	896
24.84	22	24.84	45	24.84	44	24.84	44	24.84	105	24.84	183	24.84	243	24.84	772	24.84	1151	24.84	794
24.86	29	24.86	42	24.86	65	24.86	65	24.86	148	24.86	305	24.86	498	24.86	1118	24.86	1114	24.86	646
24.88	36	24.88	60	24.88	74	24.88	74	24.88	197	24.88	461	24.88	687	24.88	1173	24.88	1006	24.88	497
24.9	47	24.9	61	24.9	93	24.9	93	24.9	345	24.9	760	24.9	1030	24.9	1001	24.9	687	24.9	312
24.92	49	24.92	71	24.92	109	24.92	109	24.92	434	24.92	1033	24.92	1148	24.92	877	24.92	519	24.92	198
24.94	60	24.94	96	24.94	164	24.94	164	24.94	771	24.94	1164	24.94	1080	24.94	555	24.94	283	24.94	113
24.96	78	24.96	133	24.96	207	24.96	207	24.96	1024	24.96	1082	24.96	881	24.96	402	24.96	178	24.96	79
24.98	102	24.98	175	24.98	432	24.98	432	24.98	1079	24.98	923	24.98	657	24.98	249	24.98	81	24.98	86
25	134	25	244	25	562	25	562	25	1131	25	688	25	460	25	130	25	64	25	64
25.02	200	25.02	440	25.02	916	25.02	916	25.02	877	25.02	438	25.02	309	25.02	62	25.02	59	25.02	58
25.04	288	25.04	649	25.04	1114	25.04	1114	25.04	645	25.04	315	25.04	153	25.04	65	25.04	37	25.04	49
25.06	444	25.06	996	25.06	1080	25.06	1080	25.06	448	25.06	138	25.06	78	25.06	61	25.06	59	25.06	51
25.08	684	25.08	1187	25.08	970	25.08	970	25.08	301	25.08	88	25.08	56	25.08	44	25.08	54	25.08	60
25.1	1095	25.1	1175	25.1	836	25.1	836	25.1	109	25.1	44	25.1	41	25.1	59	25.1	47	25.1	48
25.12	1231	25.12	1080	25.12	574	25.12	574	25.12	66	25.12	53	25.12	56	25.12	55	25.12	42	25.12	44
25.14	1120	25.14	784	25.14	373	25.14	373	25.14	58	25.14	54	25.14	48	25.14	50	25.14	49	25.14	38
25.16	977	25.16	625	25.16	252	25.16	252	25.16	43	25.16	41	25.16	48	25.16	48	25.16	53	25.16	46
25.18	698	25.18	393	25.18	84	25.18	84	25.18	49	25.18	48	25.18	47	25.18	50	25.18	43	25.18	39
25.2	533	25.2	226	25.2	65	25.2	65	25.2	39	25.2	52	25.2	38	25.2	43	25.2	36	25.2	37
25.22	307	25.22	106	25.22	41	25.22	41	25.22	36	25.22	40	25.22	40	25.22	43	25.22	33	25.22	40
25.24	167	25.24	75	25.24	54	25.24	54	25.24	39	25.24	45	25.24	51	25.24	37	25.24	30	25.24	47
25.26	80	25.26	52	25.26	38	25.26	38	25.26	50	25.26	37	25.26	47	25.26	37	25.26	38	25.26	60
25.28	79	25.28	54	25.28	49	25.28	49	25.28	42	25.28	43	25.28	46	25.28	41	25.28	29	25.28	47
25.3	59	25.3	50	25.3	57	25.3	57	25.3	41	25.3	27	25.3	28	25.3	40	25.3	46	25.3	61
25.32	46	25.32	44	25.32	50	25.32	50	25.32	54	25.32	42	25.32	31	25.32	37	25.32	55	25.32	61
25.34	51	25.34	43	25.34	45	25.34	45	25.34	44	25.34	31	25.34	45	25.34	54	25.34	81	25.34	94
25.36	43	25.36	53	25.36	34	25.36	34	25.36	47	25.36	39	25.36	32	25.36	59	25.36	72	25.36	143
25.38	47	25.38	58	25.38	25	25.38	25	25.38	29	25.38	26	25.38	52	25.38	72	25.38	109	25.38	190
25.4	54	25.4	31	25.4	26	25.4	26	25.4	39	25.4	32	25.4	59	25.4	80	25.4	141	25.4	212
25.42	41	25.42	33	25.42	37	25.42	37	25.42	39	25.42	47	25.42	77	25.42	96	25.42	186	25.42	269
25.44	51	25.44	39	25.44	33	25.44	33	25.44	51	25.44	60	25.44	59	25.44	132	25.44	251	25.44	262
25.46	48	25.46	43	25.46	42	25.46	42	25.46	58	25.46	67	25.46	117	25.46	186	25.46	338	25.46	258
25.48	41	25.48	41	25.48	49	25.48	49	25.48	64	25.48	115	25.48	128	25.48	237	25.48	339	25.48	228
25.5	32	25.5	31	25.5	30	25.5	30	25.5	87	25.5	117	25.5	152	25.5	297	25.5	332	25.5	173
25.52	30	25.52	48	25.52	55	25.52	55	25.52	98	25.52	174	25.52	237	25.52	346	25.52	310	25.52	152
25.54	46	25.54	40	25.54	58	25.54	58	25.54	160	25.54	222	25.54	320	25.54	352	25.54	215	25.54	97
25.56	44	25.56	55	25.56	79	25.56	79	25.56	159	25.56	318	25.56	367	25.56	320	25.56	195	25.56	74
25.58	64	25.58	55	25.58	102	25.58	102	25.58	239	25.58	337	25.58	388	25.58	258	25.58	144	25.58	59
25.6	53	25.6	74	25.6	127	25.6	127	25.6	313	25.6	347	25.6	342	25.6	201	25.6	104	25.6	41
25.62	73	25.62	124	25.62	173	25.62	173	25.62	392	25.62	336	25.62	297	25.62	134	25.62	63	25.62	28
25.64	80	25.64	142	25.64	210	25.64	210	25.64	360	25.64	315	25.64	237	25.64	103	25.64	36	25.64	45
25.66	133	25.66	167	25.66	256	25.66	256	25.66	313	25.66	180	25.66	141	25.66	44	25.66	27	25.66	39
25.68	139	25.68	231	25.68	349	25.68	349	25.68	285	25.68	179	25.68	128	25.68	48	25.68	44	25.68	34
25.7	216	25.7	303	25.7	341	25.7	341	25.7	218	25.7	87	25.7	76	25.7	40	25.7	29	25.7	31
25.72	246	25.72	340	25.72	363	25.72	363	25.72	156	25.72	75	25.72	54	25.72	28	25.72	28	25.72	34
25.74	315	25.74	355	25.74	312	25.74	312	25.74	80	25.74	47	25.74	44	25.74	28	25.74	27	25.74	31
25.76	374	25.76	357	25.76	268	25.76	268	25.76	71	25.76	37	25.76	29	25.76	39	25.76	27	25.76	22
25.78	397	25.78	290	25.78	191	25.78	191	25.78	45	25.78	28	25.78	31	25.78	26	25.78	32	25.78	35
25.8	326	25.8	216	25.8	166	25.8	166	25.8	37	25.8	43	25.8	23	25.8	30	25.8	33	25.8	33
25.82	289	25.82	196	25.82	86	25.82	86	25.82	38	25.82	26	25.82	35	25.82	19	25.82	18	25.82	26
25.84	214	25.84	141	25.84	63	25.84	63	25.84	37	25.84	19	25.84	31	25.84	24	25.84	29	25.84	24
25.86	172	25.86	89	25.86	53	25.86	53	25.86	37	25.86	31	25.86	17	25.86	24	25.86	30	25.86	29
25.88	108	25.88	67	25.88	45	25.88	45	25.88	23	25.88	21	25.88	22	25.88	22	25.88	28	25.88	32
25.9	81	25.9	38	25.9	42	25.9	42	25.9	24	25.9	37	25.9	23	25.9	21	25.9	32	25.9	27
25.92	60	25.92	32	25.92	37	25.92	37	25.92	22	25.92	21	25.92	26	25.92	21	25.92	26	25.92	24
25.94	50	25.94	27	25.94	26	25.94	26	25.94	19	25.94	22	25.94	23	25.94	15	25.94	12	25.94	23
25.96	40	25.96	24	25.96	19	25.96	19	25.96	18	25.96	17	25.96	16	25.96	22	25.96	20	25.96	27
25.98	31	25.98	33	25.98	18	25.98	18	25.98	12	25.98	22	25.98	27	25.98	13	25.98	22	25.98	33
26	20	26	28	26	15	26	15	26	23	26	26	26	19	26	16	26	22	26	31
26.02	28	26.02	19	26.02	21	26.02	21	26.02	20	26.02	19	26.02	28	26.02	12	26.02	16	26.02	25
26.04	22	26.04	17	26.04	18	26.04	18	26.04	30	26.04	12	26.04	20	26.04	24	26.04	23	26.04	21
26.06	22	26.06	29	26.06	21	26.06	21	26.06	21	26.06	23	26.06	16	26.06	24	26.06	25	26.06	22
26.08	21	26.08	20	26.08	14	26.08	14	26.08	20	26.08	19	26.08	23	26.08	21	26.08	22	26.08	26
26.1	14	26.1	22	26.1	13	26.1	13	26.1	20	26.1	18	26.1	20	26.1	24	26.1	20	26.1	28
26.12	17	26.12	19	26.12	15	26.12	15	26.12	26	26.12	18	26.12	22	26.12	25	26.12	28	26.12	17
26.14	16	26.14	21	26.14	20	26.14	20	26.14	16	26.14	18	26.14	25	26.14	13	26.14	27	26.14	28
26.16	20	26.16	15	26.16	16	26.16	16	26.16	18	26.16	17	26.16	15	26.16	15	26.16	20	26.16	34
26.18	21	26.18	13	26.18	9	26.18	9	26.18	17	26.18	28	26.18	17	26.18	19	26.18	25	26.18	27
26.2	13	26.2	18	26.2	17	26.2	17	26.2	19	26.2	13	26.2	14	26.2	30	26.2	19	26.2	30
26.22	22	26.22	17	26.22	18	26.22	18	26.22	24	26.22	12	26.22	12	26.22	26	26.22	21	26.22	31
26.24	10	26.24	15	26.24	16	26.24	16	26.24	16	26.24	17	26.24	25	26.24	20	26.24	17	26.24	27
26.26	10	26.26	15	26.26	21	26.26	21	26.26	23	26.26	26	26.26	20	26.26	18	26.26	20	26.26	36
26.28	15	26.28	12	26.28	13	26.28	13	26.28	15	26.28	19	26.28	21	26.28	18	26.28	24	26.28	24
26.3	16	26.3	18	26.3	13	26.3	13	26.3	19	26.3	21	26.3	17	26.3	21	26.3	20	26.3	20
26.32	11	26.32	14	26.32	18	26.32	18	26.32	19	26.32	18	26.32	14	26.32	19	26.32	21	26.32	34
26.34	14	26.34	14	26.34	19	26.34	19	26.34	14	26.34	26	26.34	25	26.34	23	26.34	20	26.34	23
26.36	11	26.36	20	26.36	17	26.36	17	26.36	22	26.36	17	26.36	21	26.36	15	26.36	21	26.36	33
26.38	8	26.38	19	26.38	21	26.38	21	26.38	12	26.38	18	26.38	16	26.38	18	26.38	14	26.38	28
26.4	15	26.4	23	26.4	21	26.4	21	26.4	13	26.4	16	26.4	26	26.4	27	26.4	21	26.4	30
26.42	16	26.42	18	26.42	17	26.42	17	26.42	11	26.42	17	26.42	21	26.42	12	26.42	31	26.42	21
26.44	20	26.44	19	26.44	16	26.44	16	26.44	14	26.44	19	26.44	24	26.44	15	26.44	28	26.44	36
26.46	15	26.46	11	26.46	13	26.46	13	26.46	23	26.46	12	26.46	21	26.46	23	26.46	29	26.46	31
26.48	17	26.48	14	26.48	14	26.48	14	26.48	19	26.48	16	26.48	13	26.48	16	26.48	36	26.48	38
26.5	10	26.5	13	26.5	17	26.5	17	26.5	16	26.5	23	26.5	27	26.5	21	26.5	26	26.5	33
26.52	13	26.52	19	26.52	13	26.52	13	26.52	19	26.52	20	26.52	20	26.52	26	26.52	27	26.52	40
26.54	17	26.54	14	26.54	17	26.54	17	26.54	15	26.54	14	26.54	25	26.54	37	26.54	32	26.54	46
26.56	12	26.56	14	26.56	16	26.56	16	26.56	23	26.56	23	26.56	22	26.56	29	26.56	36	26.56	50
26.58	18	26.58	19	26.58	11	26.58	11	26.58	21	26.58	18	26.58	31	26.58	32	26.58	40	26.58	77
26.6	19	26.6	10	26.6	21	26.6	21	26.6	21	26.6	30	26.6	33	26.6	33	26.6	59	26.6	74
26.62	11	26.62	15	26.62	17	26.62	17	26.62	25	26.62	28	26.62	27	26.62	35	26.62	72	26.62	83
26.64	14	26.64	14	26.64	20	26.64	20	26.64	21	26.64	28	26.64	35	26.64	45	26.64	69	26.64	76
26.66	16	26.66	25	26.66	23	26.66	23	26.66	28	26.66	39	26.66	42	26.66	72	26.66	68	26.66	68
26.68	18	26.68	22	26.68	22	26.68	22	26.68	19	26.68	29	26.68	53	26.68	67	26.68	75	26.68	63
26.7	20	26.7	13	26.7	29	26.7	29	26.7	36	26.7	57	26.7	75	26.7	78	26.7	72	26.7	51
26.72	11	26.72	17	26.72	30	26.72	30	26.72	45	26.72	65	26.72	76	26.72	90	26.72	66	26.72	51
26.74	16	26.74	17	26.74	21	26.74	21	26.74	47	26.74	84	26.74	97	26.74	91	26.74	46	26.74	61
26.76	22	26.76	21	26.76	31	26.76	31	26.76	52	26.76	72	26.76	98	26.76	67	26.76	49	26.76	49
26.78	20	26.78	21	26.78	30	26.78	30	26.78	71	26.78	78	26.78	74	26.78	52	26.78	34	26.78	53
26.8	26	26.8	27	26.8	34	26.8	34	26.8	64	26.8	67	26.8	70	26.8	57	26.8	30	26.8	58
26.82	28	26.82	39	26.82	40	26.82	40	26.82	69	26.82	73	26.82	70	26.82	37	26.82	25	26.82	55
26.84	38	26.84	45	26.84	59	26.84	59	26.84	74	26.84	63	26.84	51	26.84	22	26.84	30	26.84	68
26.86	34	26.86	60	26.86	74	26.86	74	26.86	77	26.86	51	26.86	42	26.86	20	26.86	26	26.86	53
26.88	31	26.88	63	26.88	84	26.88	84	26.88	63	26.88	53	26.88	35	26.88	25	26.88	39	26.88	75
26.9	45	26.9	61	26.9	69	26.9	69	26.9	43	26.9	36	26.9	32	26.9	26	26.9	35	26.9	93
26.92	55	26.92	56	26.92	80	26.92	80	26.92	40	26.92	37	26.92	30	26.92	28	26.92	43	26.92	109
26.94	66	26.94	69	26.94	61	26.94	61	26.94	33	26.94	24	26.94	22	26.94	35	26.94	48	26.94	112
26.96	76	26.96	59	26.96	56	26.96	56	26.96	24	26.96	33	26.96	29	26.96	30	26.96	35	26.96	154
26.98	68	26.98	69	26.98	43	26.98	43	26.98	26	26.98	19	26.98	32	26.98	41	26.98	60	26.98	200
27	70	27	74	27	64	27	64	27	27	27	34	27	21	27	36	27	74	27	227
27.02	48	27.02	55	27.02	41	27.02	41	27.02	22	27.02	43	27.02	35	27.02	41	27.02	74	27.02	242
27.04	64	27.04	34	27.04	24	27.04	24	27.04	29	27.04	26	27.04	38	27.04	57	27.04	97	27.04	282
27.06	36	27.06	32	27.06	29	27.06	29	27.06	36	27.06	35	27.06	44	27.06	76	27.06	142	27.06	363
27.08	37	27.08	29	27.08	26	27.08	26	27.08	26	27.08	44	27.08	65	27.08	108	27.08	196	27.08	383
27.1	26	27.1	25	27.1	36	27.1	36	27.1	38	27.1	50	27.1	89	27.1	122	27.1	256	27.1	392
27.12	35	27.12	30	27.12	30	27.12	30	27.12	58	27.12	77	27.12	96	27.12	193	27.12	310	27.12	338
27.14	27	27.14	31	27.14	41	27.14	41	27.14	61	27.14	85	27.14	105	27.14	267	27.14	355	27.14	302
27.16	29	27.16	31	27.16	35	27.16	35	27.16	66	27.16	106	27.16	165	27.16	313	27.16	345	27.16	236
27.18	29	27.18	31	27.18	37	27.18	37	27.18	97	27.18	178	27.18	212	27.18	369	27.18	275	27.18	176
27.2	26	27.2	36	27.2	47	27.2	47	27.2	112	27.2	199	27.2	295	27.2	344	27.2	238	27.2	159
27.22	34	27.22	45	27.22	62	27.22	62	27.22	152	27.22	315	27.22	341	27.22	306	27.22	181	27.22	104
27.24	35	27.24	43	27.24	83	27.24	83	27.24	218	27.24	352	27.24	385	27.24	242	27.24	131	27.24	95
27.26	39	27.26	68	27.26	107	27.26	107	27.26	308	27.26	402	27.26	357	27.26	192	27.26	84	27.26	50
27.28	56	27.28	78	27.28	126	27.28	126	27.28	376	27.28	344	27.28	307	27.28	163	27.28	62	27.28	66
27.3	66	27.3	125	27.3	161	27.3	161	27.3	360	27.3	293	27.3	238	27.3	85	27.3	53	27.3	54
27.32	104	27.32	128	27.32	225	27.32	225	27.32	361	27.32	240	27.32	210	27.32	65	27.32	48	27.32	49
27.34	115	27.34	153	27.34	283	27.34	283	27.34	339	27.34	191	27.34	145	27.34	50	27.34	23	27.34	46
27.36	148	27.36	220	27.36	334	27.36	334	27.36	250	27.36	141	27.36	101	27.36	34	27.36	33	27.36	37
27.38	193	27.38	304	27.38	379	27.38	379	27.38	197	27.38	89	27.38	57	27.38	28	27.38	29	27.38	56
27.4	266	27.4	338	27.4	379	27.4	379	27.4	148	27.4	68	27.4	48	27.4	35	27.4	30	27.4	48
27.42	336	27.42	361	27.42	333	27.42	333	27.42	92	27.42	52	27.42	36	27.42	34	27.42	20	27.42	48
27.44	360	27.44	358	27.44	254	27.44	254	27.44	70	27.44	44	27.44	31	27.44	32	27.44	31	27.44	35
27.46	386	27.46	336	27.46	197	27.46	197	27.46	58	27.46	50	27.46	35	27.46	20	27.46	20	27.46	44
27.48	356	27.48	304	27.48	167	27.48	167	27.48	47	27.48	30	27.48	27	27.48	19	27.48	30	27.48	38
27.5	317	27.5	193	27.5	126	27.5	126	27.5	27	27.5	22	27.5	30	27.5	22	27.5	21	27.5	32
27.52	283	27.52	167	27.52	81	27.52	81	27.52	31	27.52	22	27.52	28	27.52	33	27.52	32	27.52	45
27.54	239	27.54	98	27.54	55	27.54	55	27.54	25	27.54	24	27.54	21	27.54	35	27.54	27	27.54	37
27.56	198	27.56	91	27.56	54	27.56	54	27.56	26	27.56	24	27.56	26	27.56	21	27.56	41	27.56	44
27.58	115	27.58	62	27.58	32	27.58	32	27.58	27	27.58	20	27.58	28	27.58	23	27.58	41	27.58	57
27.6	74	27.6	57	27.6	34	27.6	34	27.6	29	27.6	29	27.6	22	27.6	19	27.6	40	27.6	69
27.62	53	27.62	36	27.62	24	27.62	24	27.62	22	27.62	16	27.62	26	27.62	31	27.62	43	27.62	53
27.64	35	27.64	32	27.64	26	27.64	26	27.64	16	27.64	28	27.64	23	27.64	36	27.64	43	27.64	48
27.66	47	27.66	26	27.66	27	27.66	27	27.66	30	27.66	28	27.66	31	27.66	51	27.66	58	27.66	39
27.68	30	27.68	27	27.68	24	27.68	24	27.68	25	27.68	18	27.68	39	27.68	43	27.68	31	27.68	42
27.7	38	27.7	28	27.7	26	27.7	26	27.7	20	27.7	26	27.7	40	27.7	38	27.7	35	27.7	33
27.72	29	27.72	30	27.72	23	27.72	23	27.72	25	27.72	36	27.72	46	27.72	43	27.72	40	27.72	29
27.74	21	27.74	25	27.74	21	27.74	21	27.74	24	27.74	52	27.74	39	27.74	49	27.74	38	27.74	36
27.76	23	27.76	20	27.76	18	27.76	18	27.76	32	27.76	58	27.76	42	27.76	39	27.76	24	27.76	36
27.78	25	27.78	25	27.78	19	27.78	19	27.78	45	27.78	48	27.78	41	27.78	25	27.78	23	27.78	29
27.8	20	27.8	22	27.8	26	27.8	26	27.8	51	27.8	51	27.8	38	27.8	27	27.8	23	27.8	25
27.82	23	27.82	19	27.82	35	27.82	35	27.82	53	27.82	37	27.82	34	27.82	27	27.82	12	27.82	24
27.84	23	27.84	29	27.84	30	27.84	30	27.84	38	27.84	36	27.84	35	27.84	18	27.84	23	27.84	28
27.86	22	27.86	30	27.86	39	27.86	39	27.86	41	27.86	28	27.86	37	27.86	23	27.86	21	27.86	24
27.88	40	27.88	31	27.88	40	27.88	40	27.88	32	27.88	25	27.88	30	27.88	16	27.88	20	27.88	24
27.9	27	27.9	40	27.9	42	27.9	42	27.9	33	27.9	22	27.9	23	27.9	16	27.9	21	27.9	35
27.92	31	27.92	35	27.92	44	27.92	44	27.92	27	27.92	15	27.92	18	27.92	20	27.92	21	27.92	26
27.94	49	27.94	43	27.94	34	27.94	34	27.94	30	27.94	15	27.94	22	27.94	18	27.94	17	27.94	26
27.96	39	27.96	29	27.96	33	27.96	33	27.96	24	27.96	22	27.96	22	27.96	24	27.96	18	27.96	39
27.98	46	27.98	44	27.98	30	27.98	30	27.98	15	27.98	22	27.98	26	27.98	14	27.98	23	27.98	24
28	25	28	49	28	35	28	35	28	12	28	18	28	19	28	20	28	17	28	39
28.02	49	28.02	23	28.02	11	28.02	11	28.02	11	28.02	13	28.02	26	28.02	17	28.02	21	28.02	31
28.04	49	28.04	33	28.04	19	28.04	19	28.04	14	28.04	14	28.04	13	28.04	20	28.04	16	28.04	31
28.06	29	28.06	27	28.06	20	28.06	20	28.06	11	28.06	12	28.06	12	28.06	20	28.06	23	28.06	27
28.08	36	28.08	22	28.08	10	28.08	10	28.08	14	28.08	19	28.08	10	28.08	14	28.08	20	28.08	23
28.1	20	28.1	13	28.1	20	28.1	20	28.1	15	28.1	18	28.1	19	28.1	15	28.1	31	28.1	36
28.12	11	28.12	17	28.12	15	28.12	15	28.12	16	28.12	18	28.12	18	28.12	21	28.12	14	28.12	29
28.14	17	28.14	13	28.14	15	28.14	15	28.14	16	28.14	22	28.14	14	28.14	16	28.14	19	28.14	34
28.16	23	28.16	10	28.16	18	28.16	18	28.16	13	28.16	17	28.16	9	28.16	15	28.16	14	28.16	31
28.18	9	28.18	16	28.18	13	28.18	13	28.18	21	28.18	16	28.18	19	28.18	15	28.18	19	28.18	35
28.2	17	28.2	21	28.2	11	28.2	11	28.2	15	28.2	10	28.2	8	28.2	20	28.2	11	28.2	32
28.22	13	28.22	21	28.22	13	28.22	13	28.22	19	28.22	16	28.22	20	28.22	15	28.22	19	28.22	29
28.24	11	28.24	9	28.24	10	28.24	10	28.24	16	28.24	17	28.24	7	28.24	14	28.24	17	28.24	29
28.26	12	28.26	13	28.26	12	28.26	12	28.26	15	28.26	14	28.26	16	28.26	19	28.26	18	28.26	31
28.28	13	28.28	13	28.28	12	28.28	12	28.28	17	28.28	12	28.28	14	28.28	25	28.28	13	28.28	37
28.3	15	28.3	12	28.3	26	28.3	26	28.3	8	28.3	16	28.3	14	28.3	23	28.3	19	28.3	30
28.32	8	28.32	14	28.32	12	28.32	12	28.32	19	28.32	14	28.32	15	28.32	15	28.32	13	28.32	37
28.34	17	28.34	9	28.34	8	28.34	8	28.34	19	28.34	11	28.34	18	28.34	19	28.34	18	28.34	41
28.36	14	28.36	9	28.36	13	28.36	13	28.36	20	28.36	15	28.36	5	28.36	16	28.36	19	28.36	33
28.38	13	28.38	4	28.38	19	28.38	19	28.38	12	28.38	11	28.38	21	28.38	19	28.38	20	28.38	38
28.4	9	28.4	14	28.4	9	28.4	9	28.4	12	28.4	17	28.4	15	28.4	29	28.4	19	28.4	28
28.42	13	28.42	13	28.42	8	28.42	8	28.42	23	28.42	10	28.42	22	28.42	16	28.42	21	28.42	43
28.44	14	28.44	12	28.44	16	28.44	16	28.44	16	28.44	13	28.44	15	28.44	20	28.44	14	28.44	46
28.46	10	28.46	7	28.46	17	28.46	17	28.46	18	28.46	20	28.46	17	28.46	23	28.46	25	28.46	40
28.48	22	28.48	15	28.48	9	28.48	9	28.48	13	28.48	13	28.48	20	28.48	14	28.48	19	28.48	43
28.5	8	28.5	9	28.5	13	28.5	13	28.5	13	28.5	16	28.5	20	28.5	18	28.5	26	28.5	36
28.52	11	28.52	15	28.52	10	28.52	10	28.52	14	28.52	24	28.52	25	28.52	16	28.52	26	28.52	35
28.54	11	28.54	12	28.54	12	28.54	12	28.54	7	28.54	13	28.54	12	28.54	15	28.54	25	28.54	33
28.56	10	28.56	8	28.56	14	28.56	14	28.56	8	28.56	20	28.56	19	28.56	18	28.56	18	28.56	39
28.58	18	28.58	16	28.58	11	28.58	11	28.58	12	28.58	20	28.58	15	28.58	13	28.58	20	28.58	33
28.6	10	28.6	12	28.6	12	28.6	12	28.6	16	28.6	8	28.6	18	28.6	26	28.6	15	28.6	42
28.62	11	28.62	16	28.62	14	28.62	14	28.62	14	28.62	17	28.62	28	28.62	25	28.62	21	28.62	42
28.64	10	28.64	16	28.64	20	28.64	20	28.64	17	28.64	15	28.64	18	28.64	25	28.64	21	28.64	63
28.66	10	28.66	14	28.66	15	28.66	15	28.66	12	28.66	15	28.66	10	28.66	17	28.66	23	28.66	33
28.68	8	28.68	9	28.68	10	28.68	10	28.68	17	28.68	18	28.68	10	28.68	15	28.68	15	28.68	42
28.7	7	28.7	11	28.7	7	28.7	7	28.7	11	28.7	9	28.7	20	28.7	17	28.7	19	28.7	54
28.72	9	28.72	12	28.72	14	28.72	14	28.72	11	28.72	18	28.72	19	28.72	20	28.72	23	28.72	42
28.74	6	28.74	8	28.74	16	28.74	16	28.74	11	28.74	13	28.74	16	28.74	22	28.74	22	28.74	47
28.76	11	28.76	10	28.76	11	28.76	11	28.76	10	28.76	14	28.76	19	28.76	22	28.76	20	28.76	39
28.78	8	28.78	16	28.78	19	28.78	19	28.78	18	28.78	13	28.78	13	28.78	25	28.78	20	28.78	43
28.8	17	28.8	12	28.8	14	28.8	14	28.8	15	28.8	20	28.8	17	28.8	16	28.8	23	28.8	53
28.82	10	28.82	14	28.82	7	28.82	7	28.82	12	28.82	21	28.82	24	28.82	27	28.82	20	28.82	56
28.84	12	28.84	11	28.84	8	28.84	8	28.84	18	28.84	18	28.84	27	28.84	15	28.84	35	28.84	48
28.86	11	28.86	14	28.86	20	28.86	20	28.86	14	28.86	12	28.86	16	28.86	21	28.86	30	28.86	46
28.88	10	28.88	14	28.88	20	28.88	20	28.88	18	28.88	13	28.88	21	28.88	17	28.88	15	28.88	44
28.9	12	28.9	8	28.9	12	28.9	12	28.9	10	28.9	17	28.9	20	28.9	26	28.9	24	28.9	30
28.92	13	28.92	14	28.92	11	28.92	11	28.92	18	28.92	16	28.92	14	28.92	15	28.92	19	28.92	46
28.94	15	28.94	16	28.94	13	28.94	13	28.94	10	28.94	17	28.94	26	28.94	20	28.94	11	28.94	48
28.96	16	28.96	13	28.96	11	28.96	11	28.96	9	28.96	12	28.96	13	28.96	28	28.96	20	28.96	49
28.98	13	28.98	19	28.98	16	28.98	16	28.98	17	28.98	13	28.98	15	28.98	27	28.98	26	28.98	43
29	18	29	13	29	15	29	15	29	13	29	15	29	19	29	15	29	19	29	51
29.02	4	29.02	15	29.02	15	29.02	15	29.02	19	29.02	24	29.02	16	29.02	14	29.02	25	29.02	51
29.04	12	29.04	12	29.04	16	29.04	16	29.04	13	29.04	17	29.04	21	29.04	15	29.04	38	29.04	50
29.06	8	29.06	13	29.06	16	29.06	16	29.06	16	29.06	28	29.06	20	29.06	16	29.06	33	29.06	48
29.08	8	29.08	15	29.08	10	29.08	10	29.08	13	29.08	15	29.08	19	29.08	22	29.08	29	29.08	49
29.1	10	29.1	15	29.1	10	29.1	10	29.1	19	29.1	17	29.1	22	29.1	22	29.1	45	29.1	72
29.12	21	29.12	16	29.12	7	29.12	7	29.12	17	29.12	16	29.12	16	29.12	28	29.12	43	29.12	80
29.14	18	29.14	6	29.14	10	29.14	10	29.14	19	29.14	19	29.14	12	29.14	22	29.14	51	29.14	89
29.16	14	29.16	14	29.16	14	29.16	14	29.16	10	29.16	23	29.16	16	29.16	37	29.16	50	29.16	99
29.18	15	29.18	11	29.18	16	29.18	16	29.18	19	29.18	26	29.18	38	29.18	38	29.18	57	29.18	139
29.2	19	29.2	16	29.2	14	29.2	14	29.2	17	29.2	37	29.2	23	29.2	50	29.2	63	29.2	177
29.22	10	29.22	18	29.22	14	29.22	14	29.22	27	29.22	44	29.22	32	29.22	61	29.22	108	29.22	237
29.24	14	29.24	17	29.24	19	29.24	19	29.24	22	29.24	38	29.24	49	29.24	78	29.24	145	29.24	259
29.26	15	29.26	19	29.26	24	29.26	24	29.26	24	29.26	41	29.26	49	29.26	124	29.26	203	29.26	283
29.28	17	29.28	26	29.28	22	29.28	22	29.28	29	29.28	44	29.28	57	29.28	134	29.28	269	29.28	295
29.3	18	29.3	18	29.3	15	29.3	15	29.3	51	29.3	75	29.3	86	29.3	167	29.3	319	29.3	254
29.32	20	29.32	17	29.32	27	29.32	27	29.32	49	29.32	84	29.32	95	29.32	258	29.32	358	29.32	209
29.34	23	29.34	17	29.34	32	29.34	32	29.34	59	29.34	100	29.34	168	29.34	303	29.34	346	29.34	191
29.36	19	29.36	17	29.36	33	29.36	33	29.36	85	29.36	135	29.36	173	29.36	345	29.36	301	29.36	157
29.38	28	29.38	31	29.38	47	29.38	47	29.38	103	29.38	208	29.38	284	29.38	372	29.38	228	29.38	95
29.4	27	29.4	40	29.4	57	29.4	57	29.4	149	29.4	247	29.4	324	29.4	262	29.4	180	29.4	76
29.42	36	29.42	44	29.42	65	29.42	65	29.42	173	29.42	332	29.42	330	29.42	253	29.42	146	29.42	63
29.44	38	29.44	50	29.44	75	29.44	75	29.44	249	29.44	363	29.44	382	29.44	211	29.44	111	29.44	46
29.46	30	29.46	68	29.46	96	29.46	96	29.46	326	29.46	396	29.46	340	29.46	185	29.46	72	29.46	35
29.48	46	29.48	57	29.48	116	29.48	116	29.48	349	29.48	323	29.48	270	29.48	134	29.48	43	29.48	38
29.5	77	29.5	110	29.5	163	29.5	163	29.5	355	29.5	259	29.5	242	29.5	84	29.5	35	29.5	47
29.52	85	29.52	114	29.52	219	29.52	219	29.52	364	29.52	231	29.52	218	29.52	62	29.52	40	29.52	30
29.54	98	29.54	158	29.54	274	29.54	274	29.54	309	29.54	190	29.54	128	29.54	60	29.54	28	29.54	32
29.56	131	29.56	204	29.56	385	29.56	385	29.56	241	29.56	148	29.56	86	29.56	39	29.56	33	29.56	32
29.58	181	29.58	272	29.58	334	29.58	334	29.58	200	29.58	99	29.58	63	29.58	35	29.58	33	29.58	31
29.6	209	29.6	306	29.6	368	29.6	368	29.6	139	29.6	65	29.6	40	29.6	32	29.6	44	29.6	25
29.62	263	29.62	374	29.62	324	29.62	324	29.62	107	29.62	40	29.62	48	29.62	27	29.62	22	29.62	24
29.64	322	29.64	348	29.64	256	29.64	256	29.64	85	29.64	49	29.64	36	29.64	19	29.64	25	29.64	26
29.66	329	29.66	326	29.66	243	29.66	243	29.66	60	29.66	34	29.66	35	29.66	26	29.66	24	29.66	18
29.68	360	29.68	292	29.68	168	29.68	168	29.68	51	29.68	36	29.68	28	29.68	27	29.68	15	29.68	25
29.7	275	29.7	233	29.7	123	29.7	123	29.7	43	29.7	33	29.7	24	29.7	15	29.7	19	29.7	23
29.72	287	29.72	195	29.72	97	29.72	97	29.72	35	29.72	32	29.72	33	29.72	21	29.72	13	29.72	28
29.74	223	29.74	138	29.74	86	29.74	86	29.74	35	29.74	19	29.74	23	29.74	23	29.74	24	29.74	18
29.76	183	29.76	119	29.76	59	29.76	59	29.76	22	29.76	30	29.76	25	29.76	19	29.76	23	29.76	30
29.78	128	29.78	76	29.78	44	29.78	44	29.78	15	29.78	18	29.78	30	29.78	22	29.78	12	29.78	19
29.8	96	29.8	64	29.8	44	29.8	44	29.8	18	29.8	32	29.8	19	29.8	17	29.8	26	29.8	29
29.82	83	29.82	53	29.82	35	29.82	35	29.82	15	29.82	14	29.82	18	29.82	22	29.82	22	29.82	20
29.84	59	29.84	37	29.84	27	29.84	27	29.84	16	29.84	20	29.84	29	29.84	24	29.84	21	29.84	18
29.86	44	29.86	33	29.86	21	29.86	21	29.86	16	29.86	22	29.86	16	29.86	12	29.86	17	29.86	17
29.88	44	29.88	36	29.88	23	29.88	23	29.88	19	29.88	13	29.88	19	29.88	29	29.88	19	29.88	12
29.9	33	29.9	25	29.9	23	29.9	23	29.9	14	29.9	13	29.9	16	29.9	26	29.9	22	29.9	25
29.92	32	29.92	27	29.92	21	29.92	21	29.92	12	29.92	17	29.92	14	29.92	15	29.92	24	29.92	24
29.94	29	29.94	10	29.94	13	29.94	13	29.94	12	29.94	15	29.94	18	29.94	12	29.94	13	29.94	25
29.96	26	29.96	17	29.96	18	29.96	18	29.96	21	29.96	22	29.96	10	29.96	19	29.96	16	29.96	19
29.98	25	29.98	21	29.98	17	29.98	17	29.98	19	29.98	22	29.98	13	29.98	15	29.98	21	29.98	15
30	15	30	17	30	12	30	12	30	19	30	12	30	15	30	15	30	19	30	19
30.02	15	30.02	15	30.02	8	30.02	8	30.02	15	30.02	18	30.02	14	30.02	18	30.02	14	30.02	27
30.04	13	30.04	16	30.04	17	30.04	17	30.04	10	30.04	19	30.04	11	30.04	17	30.04	17	30.04	27
30.06	13	30.06	15	30.06	9	30.06	9	30.06	15	30.06	13	30.06	15	30.06	10	30.06	17	30.06	20
30.08	14	30.08	14	30.08	20	30.08	20	30.08	16	30.08	12	30.08	11	30.08	14	30.08	21	30.08	26
30.1	13	30.1	22	30.1	10	30.1	10	30.1	10	30.1	17	30.1	17	30.1	12	30.1	16	30.1	23
30.12	13	30.12	9	30.12	12	30.12	12	30.12	17	30.12	15	30.12	22	30.12	16	30.12	17	30.12	15
30.14	9	30.14	13	30.14	12	30.14	12	30.14	11	30.14	10	30.14	16	30.14	19	30.14	13	30.14	21
30.16	11	30.16	19	30.16	13	30.16	13	30.16	15	30.16	21	30.16	16	30.16	18	30.16	14	30.16	23
30.18	20	30.18	12	30.18	20	30.18	20	30.18	15	30.18	14	30.18	17	30.18	14	30.18	18	30.18	21
30.2	16	30.2	16	30.2	18	30.2	18	30.2	12	30.2	14	30.2	12	30.2	10	30.2	15	30.2	16
30.22	18	30.22	13	30.22	13	30.22	13	30.22	11	30.22	16	30.22	12	30.22	11	30.22	14	30.22	26
30.24	12	30.24	13	30.24	11	30.24	11	30.24	13	30.24	17	30.24	17	30.24	11	30.24	12	30.24	22
30.26	13	30.26	10	30.26	9	30.26	9	30.26	16	30.26	12	30.26	13	30.26	18	30.26	23	30.26	17
30.28	10	30.28	14	30.28	17	30.28	17	30.28	11	30.28	8	30.28	21	30.28	17	30.28	14	30.28	20
30.3	11	30.3	11	30.3	12	30.3	12	30.3	14	30.3	20	30.3	16	30.3	19	30.3	16	30.3	26
30.32	14	30.32	11	30.32	3	30.32	3	30.32	10	30.32	17	30.32	14	30.32	11	30.32	11	30.32	22
30.34	14	30.34	14	30.34	16	30.34	16	30.34	11	30.34	15	30.34	21	30.34	17	30.34	20	30.34	22
30.36	8	30.36	13	30.36	13	30.36	13	30.36	21	30.36	15	30.36	13	30.36	17	30.36	24	30.36	17
30.38	14	30.38	11	30.38	14	30.38	14	30.38	16	30.38	17	30.38	10	30.38	20	30.38	16	30.38	9
30.4	16	30.4	17	30.4	11	30.4	11	30.4	10	30.4	25	30.4	13	30.4	12	30.4	21	30.4	21
30.42	10	30.42	9	30.42	15	30.42	15	30.42	16	30.42	18	30.42	20	30.42	17	30.42	21	30.42	17
30.44	9	30.44	12	30.44	9	30.44	9	30.44	12	30.44	12	30.44	13	30.44	17	30.44	11	30.44	22
30.46	11	30.46	14	30.46	13	30.46	13	30.46	9	30.46	15	30.46	20	30.46	17	30.46	18	30.46	17
30.48	20	30.48	8	30.48	7	30.48	7	30.48	12	30.48	12	30.48	14	30.48	19	30.48	17	30.48	20
30.5	11	30.5	17	30.5	10	30.5	10	30.5	10	30.5	20	30.5	7	30.5	9	30.5	17	30.5	20
30.52	11	30.52	12	30.52	7	30.52	7	30.52	14	30.52	17	30.52	14	30.52	13	30.52	16	30.52	20
30.54	10	30.54	17	30.54	10	30.54	10	30.54	10	30.54	13	30.54	11	30.54	13	30.54	18	30.54	27
30.56	7	30.56	11	30.56	10	30.56	10	30.56	8	30.56	13	30.56	13	30.56	20	30.56	8	30.56	21
30.58	13	30.58	11	30.58	9	30.58	9	30.58	18	30.58	11	30.58	16	30.58	16	30.58	17	30.58	16
30.6	15	30.6	10	30.6	8	30.6	8	30.6	14	30.6	10	30.6	12	30.6	17	30.6	21	30.6	9
30.62	12	30.62	17	30.62	10	30.62	10	30.62	15	30.62	14	30.62	6	30.62	15	30.62	24	30.62	17
30.64	20	30.64	10	30.64	14	30.64	14	30.64	17	30.64	14	30.64	16	30.64	13	30.64	22	30.64	25
30.66	12	30.66	12	30.66	10	30.66	10	30.66	11	30.66	20	30.66	19	30.66	13	30.66	18	30.66	25
30.68	7	30.68	13	30.68	17	30.68	17	30.68	12	30.68	9	30.68	19	30.68	15	30.68	18	30.68	14
30.7	8	30.7	5	30.7	12	30.7	12	30.7	14	30.7	16	30.7	14	30.7	21	30.7	17	30.7	19
30.72	10	30.72	17	30.72	12	30.72	12	30.72	6	30.72	21	30.72	12	30.72	18	30.72	20	30.72	15
30.74	13	30.74	8	30.74	11	30.74	11	30.74	17	30.74	16	30.74	20	30.74	21	30.74	22	30.74	16
30.76	9	30.76	11	30.76	15	30.76	15	30.76	12	30.76	8	30.76	14	30.76	16	30.76	17	30.76	16
30.78	6	30.78	10	30.78	12	30.78	12	30.78	18	30.78	16	30.78	16	30.78	13	30.78	17	30.78	19
30.8	14	30.8	15	30.8	15	30.8	15	30.8	11	30.8	11	30.8	14	30.8	18	30.8	20	30.8	14
30.82	12	30.82	15	30.82	11	30.82	11	30.82	8	30.82	8	30.82	13	30.82	18	30.82	14	30.82	21
30.84	8	30.84	5	30.84	13	30.84	13	30.84	14	30.84	17	30.84	16	30.84	14	30.84	14	30.84	13
30.86	10	30.86	7	30.86	8	30.86	8	30.86	15	30.86	13	30.86	24	30.86	17	30.86	21	30.86	19
30.88	13	30.88	9	30.88	7	30.88	7	30.88	14	30.88	19	30.88	9	30.88	21	30.88	28	30.88	21
30.9	12	30.9	12	30.9	20	30.9	20	30.9	6	30.9	15	30.9	13	30.9	15	30.9	17	30.9	13
30.92	12	30.92	13	30.92	13	30.92	13	30.92	15	30.92	17	30.92	14	30.92	18	30.92	22	30.92	16
30.94	13	30.94	7	30.94	10	30.94	10	30.94	18	30.94	14	30.94	17	30.94	13	30.94	23	30.94	31
30.96	9	30.96	10	30.96	7	30.96	7	30.96	18	30.96	18	30.96	19	30.96	25	30.96	18	30.96	31
30.98	9	30.98	10	30.98	16	30.98	16	30.98	18	30.98	18	30.98	12	30.98	11	30.98	17	30.98	30
31	10	31	12	31	14	31	14	31	16	31	17	31	9	31	15	31	16	31	13
31.02	13	31.02	10	31.02	9	31.02	9	31.02	13	31.02	7	31.02	13	31.02	16	31.02	18	31.02	21
31.04	12	31.04	12	31.04	6	31.04	6	31.04	8	31.04	11	31.04	16	31.04	16	31.04	19	31.04	10
31.06	9	31.06	12	31.06	14	31.06	14	31.06	12	31.06	11	31.06	19	31.06	23	31.06	16	31.06	29
31.08	8	31.08	19	31.08	11	31.08	11	31.08	10	31.08	17	31.08	7	31.08	13	31.08	17	31.08	30
31.1	10	31.1	13	31.1	7	31.1	7	31.1	20	31.1	18	31.1	13	31.1	15	31.1	30	31.1	28
31.12	10	31.12	10	31.12	11	31.12	11	31.12	9	31.12	7	31.12	15	31.12	15	31.12	12	31.12	21
31.14	10	31.14	10	31.14	12	31.14	12	31.14	16	31.14	12	31.14	13	31.14	20	31.14	13	31.14	28
31.16	11	31.16	14	31.16	15	31.16	15	31.16	12	31.16	13	31.16	10	31.16	20	31.16	21	31.16	18
31.18	10	31.18	10	31.18	16	31.18	16	31.18	15	31.18	15	31.18	15	31.18	14	31.18	24	31.18	33
31.2	11	31.2	14	31.2	16	31.2	16	31.2	15	31.2	13	31.2	12	31.2	18	31.2	27	31.2	39
31.22	14	31.22	5	31.22	14	31.22	14	31.22	14	31.22	18	31.22	19	31.22	18	31.22	31	31.22	27
31.24	7	31.24	13	31.24	11	31.24	11	31.24	10	31.24	13	31.24	15	31.24	7	31.24	19	31.24	44
31.26	11	31.26	9	31.26	8	31.26	8	31.26	17	31.26	12	31.26	13	31.26	21	31.26	18	31.26	38
31.28	9	31.28	9	31.28	10	31.28	10	31.28	18	31.28	11	31.28	15	31.28	20	31.28	16	31.28	32
31.3	14	31.3	10	31.3	10	31.3	10	31.3	10	31.3	15	31.3	14	31.3	20	31.3	21	31.3	46
31.32	15	31.32	16	31.32	4	31.32	4	31.32	14	31.32	13	31.32	15	31.32	13	31.32	20	31.32	40
31.34	19	31.34	19	31.34	12	31.34	12	31.34	14	31.34	12	31.34	22	31.34	16	31.34	21	31.34	51
31.36	10	31.36	13	31.36	13	31.36	13	31.36	13	31.36	13	31.36	20	31.36	23	31.36	18	31.36	50
31.38	9	31.38	9	31.38	9	31.38	9	31.38	16	31.38	17	31.38	11	31.38	21	31.38	17	31.38	49
31.4	8	31.4	18	31.4	13	31.4	13	31.4	13	31.4	18	31.4	17	31.4	21	31.4	25	31.4	51
31.42	9	31.42	13	31.42	15	31.42	15	31.42	22	31.42	18	31.42	14	31.42	20	31.42	27	31.42	47
31.44	6	31.44	12	31.44	14	31.44	14	31.44	10	31.44	12	31.44	22	31.44	17	31.44	34	31.44	47
31.46	10	31.46	14	31.46	14	31.46	14	31.46	10	31.46	20	31.46	21	31.46	31	31.46	34	31.46	60
31.48	14	31.48	13	31.48	9	31.48	9	31.48	12	31.48	14	31.48	17	31.48	24	31.48	43	31.48	55
31.5	6	31.5	14	31.5	17	31.5	17	31.5	16	31.5	13	31.5	19	31.5	30	31.5	46	31.5	33
31.52	21	31.52	13	31.52	15	31.52	15	31.52	18	31.52	19	31.52	19	31.52	29	31.52	55	31.52	48
31.54	12	31.54	10	31.54	13	31.54	13	31.54	18	31.54	17	31.54	16	31.54	39	31.54	48	31.54	44
31.56	10	31.56	10	31.56	20	31.56	20	31.56	20	31.56	15	31.56	22	31.56	44	31.56	49	31.56	38
31.58	9	31.58	7	31.58	23	31.58	23	31.58	19	31.58	23	31.58	23	31.58	55	31.58	50	31.58	37
31.6	12	31.6	15	31.6	12	31.6	12	31.6	25	31.6	35	31.6	28	31.6	57	31.6	42	31.6	32
31.62	16	31.62	9	31.62	7	31.62	7	31.62	22	31.62	31	31.62	36	31.62	29	31.62	37	31.62	31
31.64	12	31.64	12	31.64	11	31.64	11	31.64	20	31.64	35	31.64	48	31.64	39	31.64	29	31.64	33
31.66	11	31.66	17	31.66	17	31.66	17	31.66	29	31.66	44	31.66	36	31.66	39	31.66	26	31.66	37
31.68	15	31.68	16	31.68	15	31.68	15	31.68	37	31.68	43	31.68	35	31.68	22	31.68	27	31.68	41
31.7	20	31.7	19	31.7	13	31.7	13	31.7	52	31.7	42	31.7	58	31.7	31	31.7	40	31.7	47
31.72	14	31.72	17	31.72	24	31.72	24	31.72	50	31.72	48	31.72	36	31.72	33	31.72	41	31.72	50
31.74	13	31.74	33	31.74	28	31.74	28	31.74	57	31.74	36	31.74	36	31.74	30	31.74	32	31.74	58
31.76	16	31.76	25	31.76	43	31.76	43	31.76	40	31.76	38	31.76	43	31.76	26	31.76	49	31.76	69
31.78	22	31.78	29	31.78	39	31.78	39	31.78	40	31.78	35	31.78	19	31.78	36	31.78	38	31.78	83
31.8	18	31.8	26	31.8	53	31.8	53	31.8	31	31.8	29	31.8	26	31.8	38	31.8	42	31.8	89
31.82	27	31.82	42	31.82	50	31.82	50	31.82	27	31.82	31	31.82	23	31.82	47	31.82	72	31.82	154
31.84	28	31.84	26	31.84	52	31.84	52	31.84	21	31.84	45	31.84	32	31.84	43	31.84	90	31.84	180
31.86	31	31.86	37	31.86	32	31.86	32	31.86	32	31.86	20	31.86	32	31.86	77	31.86	170	31.86	200
31.88	32	31.88	43	31.88	46	31.88	46	31.88	33	31.88	35	31.88	42	31.88	72	31.88	200	31.88	192
31.9	44	31.9	43	31.9	31	31.9	31	31.9	29	31.9	47	31.9	57	31.9	169	31.9	232	31.9	176
31.92	35	31.92	32	31.92	45	31.92	45	31.92	37	31.92	56	31.92	75	31.92	182	31.92	261	31.92	141
31.94	51	31.94	40	31.94	33	31.94	33	31.94	42	31.94	56	31.94	77	31.94	243	31.94	210	31.94	151
31.96	40	31.96	28	31.96	38	31.96	38	31.96	49	31.96	98	31.96	115	31.96	264	31.96	195	31.96	150
31.98	33	31.98	40	31.98	33	31.98	33	31.98	69	31.98	141	31.98	167	31.98	286	31.98	192	31.98	82
32	30	32	20	32	25	32	25	32	60	32	140	32	233	32	243	32	184	32	57
32.02	37	32.02	32	32.02	35	32.02	35	32.02	104	32.02	214	32.02	282	32.02	226	32.02	139	32.02	59
32.04	34	32.04	38	32.04	43	32.04	43	32.04	140	32.04	258	32.04	290	32.04	214	32.04	115	32.04	44
32.06	42	32.06	45	32.06	76	32.06	76	32.06	200	32.06	303	32.06	219	32.06	194	32.06	81	32.06	60
32.08	39	32.08	53	32.08	78	32.08	78	32.08	250	32.08	261	32.08	239	32.08	143	32.08	60	32.08	43
32.1	38	32.1	65	32.1	98	32.1	98	32.1	276	32.1	239	32.1	208	32.1	93	32.1	59	32.1	39
32.12	44	32.12	78	32.12	123	32.12	123	32.12	262	32.12	190	32.12	203	32.12	76	32.12	43	32.12	35
32.14	59	32.14	81	32.14	173	32.14	173	32.14	236	32.14	201	32.14	155	32.14	57	32.14	37	32.14	37
32.16	71	32.16	90	32.16	170	32.16	170	32.16	228	32.16	162	32.16	116	32.16	58	32.16	50	32.16	56
32.18	88	32.18	141	32.18	260	32.18	260	32.18	214	32.18	138	32.18	86	32.18	38	32.18	38	32.18	68
32.2	106	32.2	168	32.2	265	32.2	265	32.2	182	32.2	111	32.2	68	32.2	43	32.2	32	32.2	73
32.22	154	32.22	256	32.22	255	32.22	255	32.22	145	32.22	90	32.22	50	32.22	33	32.22	46	32.22	72
32.24	141	32.24	238	32.24	261	32.24	261	32.24	123	32.24	59	32.24	47	32.24	52	32.24	49	32.24	87
32.26	239	32.26	259	32.26	208	32.26	208	32.26	85	32.26	59	32.26	59	32.26	37	32.26	78	32.26	91
32.28	237	32.28	238	32.28	205	32.28	205	32.28	77	32.28	41	32.28	31	32.28	49	32.28	78	32.28	86
32.3	257	32.3	232	32.3	169	32.3	169	32.3	60	32.3	41	32.3	55	32.3	64	32.3	99	32.3	70
32.32	246	32.32	235	32.32	139	32.32	139	32.32	59	32.32	41	32.32	41	32.32	59	32.32	108	32.32	55
32.34	237	32.34	183	32.34	128	32.34	128	32.34	50	32.34	40	32.34	62	32.34	117	32.34	98	32.34	48
32.36	237	32.36	170	32.36	113	32.36	113	32.36	43	32.36	61	32.36	58	32.36	108	32.36	93	32.36	44
32.38	210	32.38	140	32.38	64	32.38	64	32.38	50	32.38	62	32.38	82	32.38	80	32.38	64	32.38	24
32.4	179	32.4	121	32.4	56	32.4	56	32.4	48	32.4	74	32.4	98	32.4	87	32.4	66	32.4	30
32.42	144	32.42	85	32.42	69	32.42	69	32.42	38	32.42	94	32.42	108	32.42	71	32.42	45	32.42	36
32.44	118	32.44	71	32.44	43	32.44	43	32.44	67	32.44	110	32.44	100	32.44	72	32.44	58	32.44	35
32.46	100	32.46	67	32.46	42	32.46	42	32.46	85	32.46	123	32.46	109	32.46	59	32.46	33	32.46	43
32.48	86	32.48	59	32.48	43	32.48	43	32.48	102	32.48	103	32.48	83	32.48	52	32.48	50	32.48	46
32.5	71	32.5	38	32.5	54	32.5	54	32.5	131	32.5	94	32.5	81	32.5	37	32.5	35	32.5	55
32.52	57	32.52	57	32.52	50	32.52	50	32.52	108	32.52	83	32.52	65	32.52	37	32.52	43	32.52	57
32.54	48	32.54	35	32.54	68	32.54	68	32.54	101	32.54	63	32.54	68	32.54	37	32.54	44	32.54	76
32.56	43	32.56	50	32.56	79	32.56	79	32.56	83	32.56	67	32.56	51	32.56	28	32.56	70	32.56	71
32.58	35	32.58	62	32.58	127	32.58	127	32.58	89	32.58	48	32.58	40	32.58	43	32.58	68	32.58	67
32.6	56	32.6	57	32.6	128	32.6	128	32.6	61	32.6	37	32.6	30	32.6	43	32.6	84	32.6	49
32.62	77	32.62	101	32.62	116	32.62	116	32.62	65	32.62	27	32.62	34	32.62	53	32.62	70	32.62	39
32.64	75	32.64	118	32.64	105	32.64	105	32.64	41	32.64	36	32.64	36	32.64	63	32.64	69	32.64	51
32.66	98	32.66	122	32.66	87	32.66	87	32.66	26	32.66	32	32.66	61	32.66	84	32.66	63	32.66	44
32.68	114	32.68	117	32.68	80	32.68	80	32.68	28	32.68	38	32.68	48	32.68	75	32.68	51	32.68	28
32.7	127	32.7	106	32.7	76	32.7	76	32.7	42	32.7	47	32.7	60	32.7	86	32.7	41	32.7	15
32.72	128	32.72	88	32.72	43	32.72	43	32.72	40	32.72	55	32.72	77	32.72	78	32.72	55	32.72	24
32.74	109	32.74	77	32.74	28	32.74	28	32.74	46	32.74	63	32.74	65	32.74	58	32.74	34	32.74	25
32.76	94	32.76	60	32.76	27	32.76	27	32.76	66	32.76	74	32.76	66	32.76	53	32.76	20	32.76	16
32.78	83	32.78	43	32.78	27	32.78	27	32.78	61	32.78	70	32.78	63	32.78	29	32.78	24	32.78	18
32.8	64	32.8	38	32.8	43	32.8	43	32.8	62	32.8	59	32.8	59	32.8	28	32.8	21	32.8	18
32.82	49	32.82	40	32.82	32	32.82	32	32.82	74	32.82	67	32.82	46	32.82	17	32.82	20	32.82	25
32.84	35	32.84	28	32.84	45	32.84	45	32.84	61	32.84	53	32.84	40	32.84	19	32.84	14	32.84	23
32.86	44	32.86	39	32.86	43	32.86	43	32.86	63	32.86	33	32.86	34	32.86	21	32.86	28	32.86	16
32.88	33	32.88	34	32.88	63	32.88	63	32.88	40	32.88	30	32.88	37	32.88	21	32.88	26	32.88	23
32.9	42	32.9	46	32.9	74	32.9	74	32.9	35	32.9	32	32.9	18	32.9	18	32.9	13	32.9	16
32.92	39	32.92	49	32.92	75	32.92	75	32.92	47	32.92	33	32.92	14	32.92	16	32.92	26	32.92	18
32.94	52	32.94	57	32.94	70	32.94	70	32.94	21	32.94	24	32.94	18	32.94	7	32.94	19	32.94	25
32.96	48	32.96	61	32.96	61	32.96	61	32.96	34	32.96	14	32.96	24	32.96	20	32.96	18	32.96	24
32.98	56	32.98	64	32.98	62	32.98	62	32.98	25	32.98	23	32.98	18	32.98	27	32.98	17	32.98	22
33	56	33	70	33	59	33	59	33	20	33	19	33	19	33	17	33	26	33	15
33.02	64	33.02	52	33.02	60	33.02	60	33.02	21	33.02	14	33.02	14	33.02	18	33.02	12	33.02	18
33.04	53	33.04	56	33.04	34	33.04	34	33.04	21	33.04	21	33.04	23	33.04	18	33.04	19	33.04	19
33.06	43	33.06	58	33.06	31	33.06	31	33.06	15	33.06	16	33.06	14	33.06	15	33.06	26	33.06	23
33.08	36	33.08	30	33.08	13	33.08	13	33.08	17	33.08	17	33.08	20	33.08	13	33.08	23	33.08	20
33.1	52	33.1	27	33.1	22	33.1	22	33.1	17	33.1	12	33.1	13	33.1	18	33.1	16	33.1	22
33.12	28	33.12	24	33.12	21	33.12	21	33.12	16	33.12	15	33.12	16	33.12	18	33.12	34	33.12	18
33.14	19	33.14	26	33.14	17	33.14	17	33.14	16	33.14	17	33.14	13	33.14	19	33.14	29	33.14	10
33.16	20	33.16	14	33.16	14	33.16	14	33.16	15	33.16	11	33.16	18	33.16	12	33.16	23	33.16	21
33.18	18	33.18	14	33.18	17	33.18	17	33.18	13	33.18	15	33.18	14	33.18	14	33.18	15	33.18	24
33.2	16	33.2	7	33.2	18	33.2	18	33.2	20	33.2	14	33.2	16	33.2	19	33.2	15	33.2	18
33.22	16	33.22	17	33.22	13	33.22	13	33.22	10	33.22	17	33.22	18	33.22	23	33.22	17	33.22	18
33.24	16	33.24	12	33.24	15	33.24	15	33.24	10	33.24	23	33.24	17	33.24	17	33.24	16	33.24	11
33.26	14	33.26	15	33.26	10	33.26	10	33.26	18	33.26	15	33.26	15	33.26	15	33.26	13	33.26	7
33.28	16	33.28	13	33.28	11	33.28	11	33.28	15	33.28	21	33.28	24	33.28	12	33.28	13	33.28	9
33.3	9	33.3	18	33.3	14	33.3	14	33.3	12	33.3	26	33.3	16	33.3	12	33.3	21	33.3	17
33.32	14	33.32	14	33.32	10	33.32	10	33.32	19	33.32	23	33.32	22	33.32	21	33.32	18	33.32	16
33.34	12	33.34	9	33.34	11	33.34	11	33.34	18	33.34	20	33.34	14	33.34	15	33.34	10	33.34	10
33.36	14	33.36	13	33.36	18	33.36	18	33.36	16	33.36	12	33.36	14	33.36	11	33.36	13	33.36	15
33.38	8	33.38	16	33.38	9	33.38	9	33.38	19	33.38	8	33.38	20	33.38	21	33.38	12	33.38	18
33.4	12	33.4	16	33.4	11	33.4	11	33.4	4	33.4	11	33.4	11	33.4	11	33.4	16	33.4	20
33.42	10	33.42	14	33.42	11	33.42	11	33.42	19	33.42	14	33.42	15	33.42	20	33.42	14	33.42	17
33.44	13	33.44	16	33.44	8	33.44	8	33.44	6	33.44	13	33.44	10	33.44	19	33.44	13	33.44	11
33.46	17	33.46	13	33.46	13	33.46	13	33.46	7	33.46	6	33.46	9	33.46	18	33.46	17	33.46	15
33.48	12	33.48	20	33.48	21	33.48	21	33.48	16	33.48	11	33.48	8	33.48	13	33.48	14	33.48	15
33.5	11	33.5	15	33.5	19	33.5	19	33.5	10	33.5	17	33.5	11	33.5	15	33.5	16	33.5	10
33.52	12	33.52	18	33.52	25	33.52	25	33.52	11	33.52	13	33.52	9	33.52	15	33.52	12	33.52	19
33.54	13	33.54	13	33.54	19	33.54	19	33.54	10	33.54	13	33.54	16	33.54	21	33.54	14	33.54	16
33.56	12	33.56	4	33.56	16	33.56	16	33.56	9	33.56	18	33.56	18	33.56	11	33.56	14	33.56	20
33.58	13	33.58	8	33.58	12	33.58	12	33.58	14	33.58	10	33.58	12	33.58	16	33.58	13	33.58	15
33.6	9	33.6	16	33.6	9	33.6	9	33.6	14	33.6	11	33.6	8	33.6	11	33.6	13	33.6	16
33.62	9	33.62	12	33.62	16	33.62	16	33.62	10	33.62	10	33.62	7	33.62	15	33.62	17	33.62	11
33.64	9	33.64	14	33.64	12	33.64	12	33.64	13	33.64	14	33.64	12	33.64	17	33.64	20	33.64	16
33.66	11	33.66	5	33.66	12	33.66	12	33.66	11	33.66	8	33.66	13	33.66	11	33.66	8	33.66	13
33.68	9	33.68	14	33.68	12	33.68	12	33.68	6	33.68	9	33.68	13	33.68	14	33.68	17	33.68	10
33.7	9	33.7	12	33.7	6	33.7	6	33.7	15	33.7	10	33.7	10	33.7	9	33.7	16	33.7	18
33.72	17	33.72	12	33.72	8	33.72	8	33.72	8	33.72	10	33.72	15	33.72	22	33.72	18	33.72	12
33.74	13	33.74	7	33.74	8	33.74	8	33.74	14	33.74	12	33.74	12	33.74	9	33.74	21	33.74	14
33.76	9	33.76	12	33.76	8	33.76	8	33.76	10	33.76	18	33.76	6	33.76	11	33.76	17	33.76	17
33.78	9	33.78	12	33.78	9	33.78	9	33.78	14	33.78	15	33.78	8	33.78	20	33.78	17	33.78	17
33.8	11	33.8	9	33.8	10	33.8	10	33.8	10	33.8	15	33.8	17	33.8	7	33.8	8	33.8	12
33.82	12	33.82	10	33.82	8	33.82	8	33.82	11	33.82	13	33.82	13	33.82	23	33.82	17	33.82	12
33.84	7	33.84	11	33.84	15	33.84	15	33.84	10	33.84	11	33.84	11	33.84	9	33.84	10	33.84	13
33.86	6	33.86	5	33.86	14	33.86	14	33.86	13	33.86	17	33.86	10	33.86	14	33.86	18	33.86	18
33.88	11	33.88	11	33.88	15	33.88	15	33.88	13	33.88	11	33.88	7	33.88	14	33.88	14	33.88	18
33.9	7	33.9	8	33.9	12	33.9	12	33.9	10	33.9	15	33.9	17	33.9	16	33.9	17	33.9	14
33.92	14	33.92	11	33.92	17	33.92	17	33.92	10	33.92	24	33.92	6	33.92	16	33.92	18	33.92	12
33.94	11	33.94	8	33.94	6	33.94	6	33.94	12	33.94	12	33.94	12	33.94	15	33.94	12	33.94	16
33.96	5	33.96	17	33.96	11	33.96	11	33.96	3	33.96	11	33.96	14	33.96	10	33.96	5	33.96	12
33.98	11	33.98	6	33.98	7	33.98	7	33.98	4	33.98	8	33.98	14	33.98	12	33.98	10	33.98	14
34	7	34	10	34	6	34	6	34	17	34	15	34	10	34	9	34	22	34	16
34.02	7	34.02	9	34.02	5	34.02	5	34.02	4	34.02	15	34.02	13	34.02	25	34.02	14	34.02	17
34.04	12	34.04	7	34.04	5	34.04	5	34.04	11	34.04	8	34.04	15	34.04	12	34.04	13	34.04	13
34.06	7	34.06	7	34.06	10	34.06	10	34.06	14	34.06	15	34.06	15	34.06	18	34.06	16	34.06	12
34.08	5	34.08	8	34.08	14	34.08	14	34.08	11	34.08	13	34.08	15	34.08	11	34.08	11	34.08	23
34.1	11	34.1	7	34.1	11	34.1	11	34.1	9	34.1	7	34.1	10	34.1	12	34.1	12	34.1	16
34.12	9	34.12	8	34.12	8	34.12	8	34.12	9	34.12	11	34.12	14	34.12	7	34.12	12	34.12	11
34.14	9	34.14	7	34.14	11	34.14	11	34.14	12	34.14	12	34.14	19	34.14	13	34.14	10	34.14	13
34.16	13	34.16	9	34.16	9	34.16	9	34.16	15	34.16	11	34.16	16	34.16	15	34.16	11	34.16	13
34.18	10	34.18	4	34.18	10	34.18	10	34.18	9	34.18	13	34.18	12	34.18	19	34.18	16	34.18	17
34.2	11	34.2	6	34.2	9	34.2	9	34.2	16	34.2	11	34.2	11	34.2	12	34.2	18	34.2	14
34.22	9	34.22	6	34.22	12	34.22	12	34.22	5	34.22	16	34.22	10	34.22	16	34.22	9	34.22	13
34.24	9	34.24	5	34.24	11	34.24	11	34.24	10	34.24	14	34.24	9	34.24	12	34.24	10	34.24	12
34.26	10	34.26	10	34.26	12	34.26	12	34.26	11	34.26	12	34.26	16	34.26	9	34.26	11	34.26	11
34.28	5	34.28	11	34.28	9	34.28	9	34.28	12	34.28	10	34.28	14	34.28	20	34.28	15	34.28	17
34.3	8	34.3	10	34.3	18	34.3	18	34.3	5	34.3	17	34.3	11	34.3	11	34.3	18	34.3	15
34.32	11	34.32	4	34.32	15	34.32	15	34.32	12	34.32	21	34.32	15	34.32	17	34.32	19	34.32	17
34.34	7	34.34	5	34.34	8	34.34	8	34.34	11	34.34	10	34.34	10	34.34	14	34.34	14	34.34	12
34.36	7	34.36	7	34.36	10	34.36	10	34.36	10	34.36	5	34.36	11	34.36	10	34.36	21	34.36	21
34.38	9	34.38	8	34.38	3	34.38	3	34.38	6	34.38	10	34.38	7	34.38	9	34.38	18	34.38	15
34.4	7	34.4	6	34.4	9	34.4	9	34.4	8	34.4	14	34.4	12	34.4	16	34.4	16	34.4	10
34.42	10	34.42	11	34.42	7	34.42	7	34.42	8	34.42	9	34.42	13	34.42	11	34.42	16	34.42	23
34.44	10	34.44	9	34.44	8	34.44	8	34.44	13	34.44	9	34.44	14	34.44	12	34.44	17	34.44	15
34.46	8	34.46	8	34.46	10	34.46	10	34.46	8	34.46	10	34.46	16	34.46	15	34.46	9	34.46	12
34.48	10	34.48	9	34.48	8	34.48	8	34.48	7	34.48	14	34.48	11	34.48	9	34.48	15	34.48	12
34.5	10	34.5	18	34.5	10	34.5	10	34.5	16	34.5	13	34.5	7	34.5	15	34.5	8	34.5	21
34.52	7	34.52	12	34.52	6	34.52	6	34.52	10	34.52	14	34.52	20	34.52	10	34.52	20	34.52	13
34.54	8	34.54	10	34.54	10	34.54	10	34.54	13	34.54	9	34.54	19	34.54	12	34.54	16	34.54	21
34.56	8	34.56	7	34.56	8	34.56	8	34.56	4	34.56	14	34.56	19	34.56	10	34.56	9	34.56	19
34.58	10	34.58	7	34.58	7	34.58	7	34.58	17	34.58	15	34.58	17	34.58	14	34.58	15	34.58	12
34.6	12	34.6	13	34.6	15	34.6	15	34.6	12	34.6	17	34.6	18	34.6	16	34.6	19	34.6	24
34.62	7	34.62	6	34.62	10	34.62	10	34.62	12	34.62	13	34.62	16	34.62	10	34.62	17	34.62	11
34.64	10	34.64	13	34.64	6	34.64	6	34.64	18	34.64	12	34.64	21	34.64	21	34.64	14	34.64	15
34.66	5	34.66	12	34.66	11	34.66	11	34.66	16	34.66	13	34.66	12	34.66	15	34.66	17	34.66	16
34.68	9	34.68	10	34.68	6	34.68	6	34.68	11	34.68	16	34.68	15	34.68	17	34.68	12	34.68	15
34.7	4	34.7	6	34.7	8	34.7	8	34.7	6	34.7	14	34.7	10	34.7	15	34.7	13	34.7	18
34.72	13	34.72	9	34.72	10	34.72	10	34.72	11	34.72	14	34.72	12	34.72	8	34.72	15	34.72	16
34.74	9	34.74	15	34.74	5	34.74	5	34.74	17	34.74	14	34.74	11	34.74	15	34.74	18	34.74	21
34.76	9	34.76	12	34.76	7	34.76	7	34.76	15	34.76	7	34.76	9	34.76	12	34.76	11	34.76	19
34.78	9	34.78	8	34.78	14	34.78	14	34.78	11	34.78	9	34.78	11	34.78	12	34.78	25	34.78	26
34.8	12	34.8	11	34.8	14	34.8	14	34.8	16	34.8	17	34.8	15	34.8	18	34.8	22	34.8	13
34.82	12	34.82	6	34.82	11	34.82	11	34.82	14	34.82	7	34.82	12	34.82	16	34.82	30	34.82	20
34.84	6	34.84	9	34.84	10	34.84	10	34.84	9	34.84	13	34.84	14	34.84	18	34.84	30	34.84	15
34.86	6	34.86	7	34.86	12	34.86	12	34.86	10	34.86	14	34.86	13	34.86	19	34.86	28	34.86	17
34.88	10	34.88	11	34.88	5	34.88	5	34.88	16	34.88	15	34.88	15	34.88	31	34.88	31	34.88	16
34.9	10	34.9	7	34.9	15	34.9	15	34.9	12	34.9	14	34.9	20	34.9	16	34.9	20	34.9	27
34.92	10	34.92	14	34.92	7	34.92	7	34.92	16	34.92	13	34.92	20	34.92	32	34.92	21	34.92	16
34.94	10	34.94	11	34.94	9	34.94	9	34.94	15	34.94	27	34.94	15	34.94	20	34.94	25	34.94	17
34.96	8	34.96	5	34.96	13	34.96	13	34.96	15	34.96	20	34.96	21	34.96	26	34.96	20	34.96	17
34.98	3	34.98	5	34.98	7	34.98	7	34.98	13	34.98	18	34.98	19	34.98	21	34.98	10	34.98	22
35	6	35	11	35	11	35	11	35	18	35	23	35	28	35	25	35	22	35	13
35.02	7	35.02	10	35.02	16	35.02	16	35.02	14	35.02	26	35.02	17	35.02	20	35.02	9	35.02	12
35.04	13	35.04	13	35.04	17	35.04	17	35.04	27	35.04	18	35.04	30	35.04	25	35.04	13	35.04	11
35.06	10	35.06	16	35.06	6	35.06	6	35.06	27	35.06	26	35.06	11	35.06	14	35.06	11	35.06	17
35.08	10	35.08	22	35.08	19	35.08	19	35.08	28	35.08	18	35.08	25	35.08	11	35.08	16	35.08	20
35.1	10	35.1	14	35.1	19	35.1	19	35.1	25	35.1	17	35.1	15	35.1	11	35.1	7	35.1	14
35.12	10	35.12	8	35.12	7	35.12	7	35.12	32	35.12	21	35.12	14	35.12	19	35.12	10	35.12	14
35.14	10	35.14	12	35.14	17	35.14	17	35.14	25	35.14	14	35.14	12	35.14	8	35.14	12	35.14	12
35.16	12	35.16	10	35.16	21	35.16	21	35.16	15	35.16	16	35.16	13	35.16	17	35.16	15	35.16	15
35.18	15	35.18	16	35.18	19	35.18	19	35.18	9	35.18	19	35.18	20	35.18	15	35.18	19	35.18	13
35.2	14	35.2	20	35.2	25	35.2	25	35.2	9	35.2	10	35.2	10	35.2	23	35.2	10	35.2	17
35.22	8	35.22	22	35.22	18	35.22	18	35.22	14	35.22	16	35.22	11	35.22	10	35.22	8	35.22	19
35.24	14	35.24	20	35.24	15	35.24	15	35.24	10	35.24	10	35.24	15	35.24	12	35.24	20	35.24	12
35.26	19	35.26	25	35.26	29	35.26	29	35.26	7	35.26	11	35.26	12	35.26	9	35.26	7	35.26	16
35.28	15	35.28	16	35.28	15	35.28	15	35.28	5	35.28	6	35.28	13	35.28	7	35.28	10	35.28	11
35.3	15	35.3	15	35.3	15	35.3	15	35.3	13	35.3	9	35.3	10	35.3	16	35.3	14	35.3	22
35.32	20	35.32	19	35.32	16	35.32	16	35.32	7	35.32	11	35.32	12	35.32	21	35.32	22	35.32	20
35.34	18	35.34	14	35.34	13	35.34	13	35.34	17	35.34	10	35.34	12	35.34	13	35.34	16	35.34	16
35.36	8	35.36	14	35.36	13	35.36	13	35.36	6	35.36	11	35.36	17	35.36	6	35.36	16	35.36	21
35.38	19	35.38	14	35.38	12	35.38	12	35.38	9	35.38	14	35.38	19	35.38	10	35.38	15	35.38	12
35.4	8	35.4	15	35.4	8	35.4	8	35.4	9	35.4	15	35.4	13	35.4	10	35.4	12	35.4	11
35.42	9	35.42	16	35.42	13	35.42	13	35.42	10	35.42	14	35.42	16	35.42	13	35.42	23	35.42	11
35.44	9	35.44	11	35.44	6	35.44	6	35.44	13	35.44	11	35.44	14	35.44	17	35.44	15	35.44	17
35.46	11	35.46	10	35.46	12	35.46	12	35.46	10	35.46	12	35.46	15	35.46	18	35.46	7	35.46	14
35.48	9	35.48	8	35.48	8	35.48	8	35.48	14	35.48	19	35.48	7	35.48	11	35.48	20	35.48	17
35.5	6	35.5	6	35.5	6	35.5	6	35.5	7	35.5	9	35.5	11	35.5	12	35.5	9	35.5	11
35.52	5	35.52	8	35.52	7	35.52	7	35.52	15	35.52	8	35.52	16	35.52	16	35.52	19	35.52	22
35.54	8	35.54	9	35.54	8	35.54	8	35.54	9	35.54	5	35.54	9	35.54	11	35.54	10	35.54	5
35.56	7	35.56	7	35.56	12	35.56	12	35.56	13	35.56	16	35.56	6	35.56	13	35.56	12	35.56	11
35.58	9	35.58	7	35.58	15	35.58	15	35.58	12	35.58	8	35.58	15	35.58	15	35.58	17	35.58	15
35.6	9	35.6	16	35.6	14	35.6	14	35.6	11	35.6	10	35.6	8	35.6	12	35.6	21	35.6	4
35.62	13	35.62	13	35.62	12	35.62	12	35.62	10	35.62	12	35.62	13	35.62	7	35.62	11	35.62	11
35.64	7	35.64	14	35.64	8	35.64	8	35.64	7	35.64	6	35.64	17	35.64	10	35.64	8	35.64	10
35.66	13	35.66	12	35.66	6	35.66	6	35.66	11	35.66	15	35.66	10	35.66	10	35.66	16	35.66	13
35.68	10	35.68	10	35.68	6	35.68	6	35.68	13	35.68	18	35.68	11	35.68	17	35.68	15	35.68	19
35.7	9	35.7	6	35.7	8	35.7	8	35.7	15	35.7	8	35.7	16	35.7	11	35.7	9	35.7	17
35.72	12	35.72	10	35.72	13	35.72	13	35.72	15	35.72	13	35.72	12	35.72	14	35.72	19	35.72	19
35.74	8	35.74	8	35.74	11	35.74	11	35.74	11	35.74	15	35.74	13	35.74	14	35.74	22	35.74	14
35.76	12	35.76	12	35.76	14	35.76	14	35.76	16	35.76	15	35.76	11	35.76	19	35.76	11	35.76	13
35.78	11	35.78	17	35.78	9	35.78	9	35.78	9	35.78	13	35.78	16	35.78	10	35.78	14	35.78	14
35.8	8	35.8	10	35.8	7	35.8	7	35.8	16	35.8	12	35.8	12	35.8	17	35.8	23	35.8	19
35.82	8	35.82	12	35.82	9	35.82	9	35.82	14	35.82	7	35.82	6	35.82	21	35.82	12	35.82	16
35.84	5	35.84	11	35.84	11	35.84	11	35.84	16	35.84	16	35.84	10	35.84	9	35.84	17	35.84	11
35.86	6	35.86	11	35.86	14	35.86	14	35.86	9	35.86	10	35.86	12	35.86	13	35.86	20	35.86	14
35.88	11	35.88	10	35.88	7	35.88	7	35.88	10	35.88	9	35.88	15	35.88	13	35.88	14	35.88	16
35.9	11	35.9	13	35.9	10	35.9	10	35.9	12	35.9	13	35.9	13	35.9	8	35.9	15	35.9	12
35.92	9	35.92	7	35.92	6	35.92	6	35.92	8	35.92	7	35.92	18	35.92	14	35.92	17	35.92	17
35.94	13	35.94	11	35.94	5	35.94	5	35.94	13	35.94	8	35.94	10	35.94	9	35.94	10	35.94	12
35.96	12	35.96	8	35.96	7	35.96	7	35.96	7	35.96	18	35.96	15	35.96	17	35.96	13	35.96	11
35.98	8	35.98	6	35.98	12	35.98	12	35.98	17	35.98	13	35.98	9	35.98	12	35.98	20	35.98	19
36	9	36	6	36	14	36	14	36	11	36	11	36	18	36	6	36	14	36	22
36.02	8	36.02	9	36.02	9	36.02	9	36.02	7	36.02	12	36.02	19	36.02	15	36.02	10	36.02	19
36.04	6	36.04	12	36.04	8	36.04	8	36.04	6	36.04	15	36.04	17	36.04	12	36.04	17	36.04	17
36.06	5	36.06	12	36.06	10	36.06	10	36.06	11	36.06	10	36.06	9	36.06	12	36.06	18	36.06	17
36.08	9	36.08	11	36.08	12	36.08	12	36.08	15	36.08	13	36.08	12	36.08	10	36.08	13	36.08	22
36.1	7	36.1	9	36.1	8	36.1	8	36.1	14	36.1	12	36.1	11	36.1	11	36.1	21	36.1	18
36.12	8	36.12	17	36.12	7	36.12	7	36.12	14	36.12	13	36.12	10	36.12	10	36.12	13	36.12	18
36.14	8	36.14	6	36.14	5	36.14	5	36.14	7	36.14	20	36.14	8	36.14	18	36.14	23	36.14	23
36.16	10	36.16	16	36.16	12	36.16	12	36.16	13	36.16	11	36.16	16	36.16	15	36.16	19	36.16	34
36.18	6	36.18	7	36.18	15	36.18	15	36.18	13	36.18	14	36.18	21	36.18	16	36.18	25	36.18	32
36.2	8	36.2	10	36.2	12	36.2	12	36.2	15	36.2	14	36.2	16	36.2	23	36.2	33	36.2	28
36.22	6	36.22	11	36.22	13	36.22	13	36.22	8	36.22	11	36.22	8	36.22	19	36.22	16	36.22	21
36.24	10	36.24	10	36.24	10	36.24	10	36.24	6	36.24	10	36.24	10	36.24	23	36.24	22	36.24	33
36.26	5	36.26	8	36.26	8	36.26	8	36.26	11	36.26	20	36.26	23	36.26	22	36.26	27	36.26	31
36.28	10	36.28	8	36.28	8	36.28	8	36.28	16	36.28	17	36.28	17	36.28	18	36.28	37	36.28	25
36.3	8	36.3	9	36.3	3	36.3	3	36.3	12	36.3	16	36.3	23	36.3	33	36.3	25	36.3	22
36.32	7	36.32	9	36.32	9	36.32	9	36.32	9	36.32	14	36.32	23	36.32	31	36.32	39	36.32	31
36.34	9	36.34	12	36.34	10	36.34	10	36.34	16	36.34	19	36.34	35	36.34	30	36.34	28	36.34	34
36.36	12	36.36	11	36.36	12	36.36	12	36.36	20	36.36	18	36.36	32	36.36	28	36.36	24	36.36	39
36.38	12	36.38	9	36.38	6	36.38	6	36.38	20	36.38	24	36.38	30	36.38	22	36.38	40	36.38	40
36.4	11	36.4	7	36.4	11	36.4	11	36.4	16	36.4	26	36.4	30	36.4	24	36.4	35	36.4	47
36.42	10	36.42	11	36.42	13	36.42	13	36.42	29	36.42	31	36.42	35	36.42	29	36.42	47	36.42	46
36.44	7	36.44	10	36.44	13	36.44	13	36.44	23	36.44	25	36.44	28	36.44	28	36.44	63	36.44	32
36.46	10	36.46	7	36.46	13	36.46	13	36.46	35	36.46	24	36.46	19	36.46	48	36.46	60	36.46	35
36.48	12	36.48	14	36.48	13	36.48	13	36.48	26	36.48	26	36.48	27	36.48	29	36.48	57	36.48	29
36.5	10	36.5	12	36.5	9	36.5	9	36.5	29	36.5	33	36.5	24	36.5	61	36.5	47	36.5	29
36.52	13	36.52	19	36.52	17	36.52	17	36.52	25	36.52	27	36.52	22	36.52	49	36.52	38	36.52	24
36.54	14	36.54	12	36.54	26	36.54	26	36.54	25	36.54	22	36.54	35	36.54	57	36.54	47	36.54	13
36.56	8	36.56	16	36.56	24	36.56	24	36.56	32	36.56	32	36.56	41	36.56	46	36.56	44	36.56	19
36.58	16	36.58	21	36.58	22	36.58	22	36.58	25	36.58	52	36.58	73	36.58	47	36.58	38	36.58	19
36.6	11	36.6	25	36.6	24	36.6	24	36.6	21	36.6	50	36.6	78	36.6	42	36.6	23	36.6	18
36.62	22	36.62	27	36.62	17	36.62	17	36.62	32	36.62	53	36.62	58	36.62	28	36.62	15	36.62	18
36.64	27	36.64	34	36.64	29	36.64	29	36.64	39	36.64	64	36.64	69	36.64	35	36.64	13	36.64	16
36.66	11	36.66	22	36.66	27	36.66	27	36.66	61	36.66	49	36.66	44	36.66	27	36.66	18	36.66	11
36.68	27	36.68	17	36.68	20	36.68	20	36.68	56	36.68	48	36.68	40	36.68	17	36.68	13	36.68	17
36.7	22	36.7	22	36.7	26	36.7	26	36.7	64	36.7	38	36.7	55	36.7	16	36.7	19	36.7	15
36.72	23	36.72	18	36.72	29	36.72	29	36.72	56	36.72	37	36.72	44	36.72	11	36.72	18	36.72	25
36.74	26	36.74	18	36.74	46	36.74	46	36.74	39	36.74	34	36.74	27	36.74	13	36.74	10	36.74	19
36.76	19	36.76	24	36.76	44	36.76	44	36.76	45	36.76	39	36.76	28	36.76	12	36.76	13	36.76	14
36.78	24	36.78	24	36.78	74	36.78	74	36.78	41	36.78	17	36.78	18	36.78	17	36.78	13	36.78	18
36.8	23	36.8	35	36.8	72	36.8	72	36.8	37	36.8	19	36.8	14	36.8	10	36.8	15	36.8	10
36.82	28	36.82	50	36.82	51	36.82	51	36.82	21	36.82	26	36.82	9	36.82	7	36.82	16	36.82	9
36.84	27	36.84	53	36.84	49	36.84	49	36.84	26	36.84	14	36.84	12	36.84	16	36.84	13	36.84	11
36.86	51	36.86	58	36.86	46	36.86	46	36.86	17	36.86	16	36.86	16	36.86	17	36.86	9	36.86	20
36.88	57	36.88	61	36.88	44	36.88	44	36.88	16	36.88	13	36.88	17	36.88	12	36.88	19	36.88	16
36.9	58	36.9	40	36.9	30	36.9	30	36.9	17	36.9	22	36.9	14	36.9	14	36.9	12	36.9	14
36.92	62	36.92	46	36.92	39	36.92	39	36.92	22	36.92	15	36.92	19	36.92	17	36.92	16	36.92	16
36.94	50	36.94	48	36.94	15	36.94	15	36.94	17	36.94	20	36.94	10	36.94	11	36.94	23	36.94	20
36.96	43	36.96	31	36.96	29	36.96	29	36.96	13	36.96	12	36.96	15	36.96	12	36.96	4	36.96	14
36.98	32	36.98	38	36.98	17	36.98	17	36.98	9	36.98	10	36.98	12	36.98	10	36.98	10	36.98	15
37	45	37	19	37	12	37	12	37	10	37	18	37	10	37	15	37	20	37	16
37.02	25	37.02	7	37.02	19	37.02	19	37.02	12	37.02	8	37.02	11	37.02	10	37.02	17	37.02	11
37.04	30	37.04	13	37.04	13	37.04	13	37.04	17	37.04	13	37.04	9	37.04	12	37.04	19	37.04	13
37.06	24	37.06	10	37.06	16	37.06	16	37.06	11	37.06	9	37.06	11	37.06	20	37.06	12	37.06	18
37.08	11	37.08	14	37.08	15	37.08	15	37.08	10	37.08	19	37.08	16	37.08	21	37.08	17	37.08	13
37.1	7	37.1	12	37.1	16	37.1	16	37.1	6	37.1	16	37.1	20	37.1	11	37.1	12	37.1	13
37.12	7	37.12	11	37.12	12	37.12	12	37.12	10	37.12	19	37.12	8	37.12	16	37.12	11	37.12	19
37.14	13	37.14	11	37.14	8	37.14	8	37.14	10	37.14	8	37.14	21	37.14	16	37.14	18	37.14	19
37.16	11	37.16	13	37.16	9	37.16	9	37.16	9	37.16	6	37.16	10	37.16	11	37.16	19	37.16	25
37.18	11	37.18	8	37.18	8	37.18	8	37.18	10	37.18	16	37.18	8	37.18	17	37.18	13	37.18	12
37.2	7	37.2	12	37.2	13	37.2	13	37.2	11	37.2	11	37.2	12	37.2	13	37.2	16	37.2	18
37.22	11	37.22	8	37.22	13	37.22	13	37.22	8	37.22	10	37.22	16	37.22	9	37.22	11	37.22	17
37.24	13	37.24	13	37.24	5	37.24	5	37.24	14	37.24	12	37.24	13	37.24	12	37.24	12	37.24	17
37.26	8	37.26	9	37.26	11	37.26	11	37.26	8	37.26	8	37.26	11	37.26	21	37.26	20	37.26	15
37.28	11	37.28	6	37.28	15	37.28	15	37.28	9	37.28	8	37.28	14	37.28	13	37.28	15	37.28	22
37.3	9	37.3	7	37.3	12	37.3	12	37.3	17	37.3	8	37.3	14	37.3	18	37.3	11	37.3	20
37.32	9	37.32	11	37.32	7	37.32	7	37.32	9	37.32	14	37.32	13	37.32	11	37.32	13	37.32	11
37.34	10	37.34	7	37.34	10	37.34	10	37.34	8	37.34	7	37.34	15	37.34	18	37.34	16	37.34	19
37.36	7	37.36	5	37.36	6	37.36	6	37.36	6	37.36	12	37.36	7	37.36	20	37.36	14	37.36	18
37.38	9	37.38	7	37.38	11	37.38	11	37.38	14	37.38	13	37.38	12	37.38	18	37.38	25	37.38	19
37.4	9	37.4	7	37.4	11	37.4	11	37.4	9	37.4	6	37.4	18	37.4	14	37.4	14	37.4	24
37.42	10	37.42	6	37.42	7	37.42	7	37.42	7	37.42	14	37.42	18	37.42	12	37.42	25	37.42	16
37.44	10	37.44	7	37.44	13	37.44	13	37.44	9	37.44	19	37.44	10	37.44	17	37.44	29	37.44	15
37.46	13	37.46	10	37.46	12	37.46	12	37.46	13	37.46	9	37.46	5	37.46	10	37.46	19	37.46	21
37.48	10	37.48	5	37.48	10	37.48	10	37.48	10	37.48	15	37.48	15	37.48	15	37.48	16	37.48	20
37.5	9	37.5	12	37.5	13	37.5	13	37.5	14	37.5	15	37.5	16	37.5	18	37.5	10	37.5	17
37.52	15	37.52	12	37.52	11	37.52	11	37.52	11	37.52	10	37.52	13	37.52	15	37.52	15	37.52	20
37.54	13	37.54	13	37.54	7	37.54	7	37.54	12	37.54	21	37.54	22	37.54	23	37.54	22	37.54	17
37.56	11	37.56	8	37.56	9	37.56	9	37.56	10	37.56	16	37.56	15	37.56	17	37.56	14	37.56	14
37.58	9	37.58	10	37.58	10	37.58	10	37.58	15	37.58	16	37.58	15	37.58	20	37.58	21	37.58	11
37.6	9	37.6	8	37.6	13	37.6	13	37.6	14	37.6	20	37.6	20	37.6	26	37.6	12	37.6	22
37.62	12	37.62	10	37.62	11	37.62	11	37.62	24	37.62	12	37.62	12	37.62	16	37.62	20	37.62	12
37.64	4	37.64	9	37.64	10	37.64	10	37.64	20	37.64	15	37.64	23	37.64	12	37.64	20	37.64	18
37.66	8	37.66	14	37.66	9	37.66	9	37.66	13	37.66	15	37.66	12	37.66	13	37.66	14	37.66	12
37.68	3	37.68	18	37.68	12	37.68	12	37.68	19	37.68	9	37.68	17	37.68	20	37.68	14	37.68	16
37.7	7	37.7	17	37.7	11	37.7	11	37.7	24	37.7	12	37.7	22	37.7	12	37.7	24	37.7	12
37.72	8	37.72	8	37.72	21	37.72	21	37.72	22	37.72	19	37.72	13	37.72	11	37.72	13	37.72	16
37.74	12	37.74	10	37.74	10	37.74	10	37.74	17	37.74	17	37.74	18	37.74	14	37.74	21	37.74	27
37.76	9	37.76	11	37.76	11	37.76	11	37.76	24	37.76	16	37.76	11	37.76	7	37.76	14	37.76	20
37.78	10	37.78	13	37.78	10	37.78	10	37.78	22	37.78	14	37.78	10	37.78	13	37.78	18	37.78	9
37.8	8	37.8	9	37.8	17	37.8	17	37.8	11	37.8	9	37.8	12	37.8	18	37.8	18	37.8	22
37.82	13	37.82	11	37.82	12	37.82	12	37.82	11	37.82	10	37.82	14	37.82	21	37.82	15	37.82	22
37.84	5	37.84	17	37.84	8	37.84	8	37.84	16	37.84	12	37.84	12	37.84	19	37.84	21	37.84	19
37.86	11	37.86	12	37.86	15	37.86	15	37.86	13	37.86	21	37.86	14	37.86	13	37.86	13	37.86	27
37.88	14	37.88	25	37.88	9	37.88	9	37.88	9	37.88	20	37.88	12	37.88	15	37.88	13	37.88	18
37.9	22	37.9	15	37.9	9	37.9	9	37.9	10	37.9	12	37.9	16	37.9	18	37.9	18	37.9	30
37.92	10	37.92	21	37.92	10	37.92	10	37.92	15	37.92	14	37.92	17	37.92	11	37.92	22	37.92	34
37.94	14	37.94	10	37.94	17	37.94	17	37.94	8	37.94	12	37.94	6	37.94	15	37.94	21	37.94	31
37.96	18	37.96	11	37.96	10	37.96	10	37.96	9	37.96	8	37.96	5	37.96	18	37.96	26	37.96	45
37.98	13	37.98	11	37.98	15	37.98	15	37.98	20	37.98	13	37.98	14	37.98	21	37.98	35	37.98	64
38	12	38	8	38	7	38	7	38	11	38	8	38	13	38	18	38	36	38	45
38.02	15	38.02	10	38.02	18	38.02	18	38.02	16	38.02	14	38.02	14	38.02	25	38.02	51	38.02	58
38.04	14	38.04	12	38.04	12	38.04	12	38.04	6	38.04	14	38.04	16	38.04	24	38.04	60	38.04	58
38.06	7	38.06	14	38.06	15	38.06	15	38.06	14	38.06	22	38.06	14	38.06	37	38.06	61	38.06	51
38.08	11	38.08	8	38.08	8	38.08	8	38.08	13	38.08	18	38.08	17	38.08	40	38.08	50	38.08	42
38.1	6	38.1	7	38.1	14	38.1	14	38.1	12	38.1	18	38.1	25	38.1	67	38.1	57	38.1	38
38.12	12	38.12	7	38.12	13	38.12	13	38.12	17	38.12	10	38.12	32	38.12	76	38.12	61	38.12	36
38.14	8	38.14	8	38.14	11	38.14	11	38.14	17	38.14	26	38.14	39	38.14	67	38.14	50	38.14	36
38.16	7	38.16	11	38.16	8	38.16	8	38.16	13	38.16	21	38.16	34	38.16	63	38.16	45	38.16	25
38.18	17	38.18	13	38.18	15	38.18	15	38.18	20	38.18	35	38.18	42	38.18	71	38.18	53	38.18	26
38.2	16	38.2	12	38.2	13	38.2	13	38.2	23	38.2	50	38.2	67	38.2	53	38.2	40	38.2	35
38.22	8	38.22	12	38.22	16	38.22	16	38.22	35	38.22	53	38.22	68	38.22	60	38.22	44	38.22	37
38.24	8	38.24	14	38.24	11	38.24	11	38.24	39	38.24	65	38.24	63	38.24	36	38.24	29	38.24	31
38.26	10	38.26	11	38.26	15	38.26	15	38.26	41	38.26	76	38.26	45	38.26	39	38.26	30	38.26	34
38.28	10	38.28	10	38.28	18	38.28	18	38.28	48	38.28	65	38.28	55	38.28	41	38.28	26	38.28	35
38.3	14	38.3	10	38.3	24	38.3	24	38.3	53	38.3	69	38.3	53	38.3	22	38.3	31	38.3	36
38.32	10	38.32	18	38.32	26	38.32	26	38.32	82	38.32	57	38.32	50	38.32	21	38.32	28	38.32	49
38.34	20	38.34	21	38.34	27	38.34	27	38.34	65	38.34	45	38.34	46	38.34	20	38.34	41	38.34	52
38.36	24	38.36	20	38.36	34	38.36	34	38.36	85	38.36	61	38.36	33	38.36	28	38.36	38	38.36	35
38.38	18	38.38	29	38.38	30	38.38	30	38.38	43	38.38	34	38.38	27	38.38	34	38.38	53	38.38	34
38.4	14	38.4	29	38.4	49	38.4	49	38.4	40	38.4	46	38.4	30	38.4	27	38.4	47	38.4	37
38.42	23	38.42	30	38.42	79	38.42	79	38.42	43	38.42	36	38.42	16	38.42	31	38.42	62	38.42	45
38.44	25	38.44	46	38.44	72	38.44	72	38.44	40	38.44	25	38.44	33	38.44	44	38.44	49	38.44	40
38.46	29	38.46	38	38.46	88	38.46	88	38.46	37	38.46	31	38.46	30	38.46	59	38.46	34	38.46	32
38.48	35	38.48	67	38.48	62	38.48	62	38.48	36	38.48	32	38.48	35	38.48	57	38.48	48	38.48	41
38.5	48	38.5	84	38.5	50	38.5	50	38.5	23	38.5	39	38.5	30	38.5	61	38.5	48	38.5	23
38.52	53	38.52	62	38.52	62	38.52	62	38.52	25	38.52	43	38.52	55	38.52	51	38.52	39	38.52	15
38.54	54	38.54	69	38.54	52	38.54	52	38.54	18	38.54	37	38.54	61	38.54	43	38.54	33	38.54	21
38.56	60	38.56	55	38.56	49	38.56	49	38.56	32	38.56	44	38.56	64	38.56	32	38.56	29	38.56	29
38.58	54	38.58	54	38.58	38	38.58	38	38.58	33	38.58	52	38.58	54	38.58	30	38.58	25	38.58	24
38.6	76	38.6	42	38.6	36	38.6	36	38.6	34	38.6	56	38.6	39	38.6	32	38.6	16	38.6	30
38.62	55	38.62	42	38.62	30	38.62	30	38.62	39	38.62	45	38.62	55	38.62	32	38.62	21	38.62	29
38.64	45	38.64	62	38.64	25	38.64	25	38.64	47	38.64	51	38.64	40	38.64	26	38.64	16	38.64	40
38.66	52	38.66	36	38.66	33	38.66	33	38.66	63	38.66	34	38.66	38	38.66	20	38.66	14	38.66	32
38.68	28	38.68	37	38.68	39	38.68	39	38.68	57	38.68	34	38.68	26	38.68	18	38.68	20	38.68	25
38.7	33	38.7	25	38.7	31	38.7	31	38.7	35	38.7	38	38.7	26	38.7	15	38.7	24	38.7	21
38.72	40	38.72	23	38.72	41	38.72	41	38.72	50	38.72	27	38.72	22	38.72	19	38.72	22	38.72	19
38.74	24	38.74	32	38.74	38	38.74	38	38.74	39	38.74	37	38.74	18	38.74	14	38.74	15	38.74	39
38.76	24	38.76	30	38.76	52	38.76	52	38.76	45	38.76	23	38.76	25	38.76	14	38.76	21	38.76	26
38.78	33	38.78	33	38.78	53	38.78	53	38.78	25	38.78	24	38.78	12	38.78	12	38.78	22	38.78	26
38.8	40	38.8	43	38.8	42	38.8	42	38.8	28	38.8	14	38.8	10	38.8	19	38.8	15	38.8	18
38.82	29	38.82	40	38.82	48	38.82	48	38.82	26	38.82	22	38.82	14	38.82	11	38.82	14	38.82	14
38.84	36	38.84	55	38.84	32	38.84	32	38.84	20	38.84	18	38.84	23	38.84	17	38.84	16	38.84	23
38.86	48	38.86	40	38.86	26	38.86	26	38.86	14	38.86	10	38.86	18	38.86	17	38.86	12	38.86	16
38.88	47	38.88	49	38.88	25	38.88	25	38.88	17	38.88	10	38.88	16	38.88	16	38.88	5	38.88	14
38.9	48	38.9	30	38.9	19	38.9	19	38.9	16	38.9	16	38.9	15	38.9	13	38.9	12	38.9	14
38.92	42	38.92	35	38.92	36	38.92	36	38.92	11	38.92	14	38.92	8	38.92	12	38.92	15	38.92	17
38.94	56	38.94	34	38.94	21	38.94	21	38.94	19	38.94	14	38.94	12	38.94	17	38.94	19	38.94	17
38.96	30	38.96	23	38.96	32	38.96	32	38.96	14	38.96	16	38.96	13	38.96	14	38.96	18	38.96	19
38.98	19	38.98	22	38.98	15	38.98	15	38.98	19	38.98	12	38.98	13	38.98	23	38.98	17	38.98	21
39	29	39	32	39	21	39	21	39	12	39	11	39	14	39	20	39	16	39	11
39.02	28	39.02	17	39.02	18	39.02	18	39.02	11	39.02	12	39.02	23	39.02	16	39.02	18	39.02	9
39.04	29	39.04	20	39.04	17	39.04	17	39.04	13	39.04	10	39.04	18	39.04	10	39.04	15	39.04	9
39.06	14	39.06	17	39.06	7	39.06	7	39.06	15	39.06	15	39.06	16	39.06	15	39.06	19	39.06	19
39.08	7	39.08	18	39.08	12	39.08	12	39.08	16	39.08	9	39.08	17	39.08	13	39.08	17	39.08	15
39.1	14	39.1	21	39.1	12	39.1	12	39.1	13	39.1	17	39.1	7	39.1	17	39.1	14	39.1	14
39.12	16	39.12	15	39.12	13	39.12	13	39.12	16	39.12	8	39.12	13	39.12	14	39.12	13	39.12	20
39.14	14	39.14	14	39.14	17	39.14	17	39.14	9	39.14	8	39.14	11	39.14	12	39.14	14	39.14	18
39.16	19	39.16	11	39.16	15	39.16	15	39.16	12	39.16	11	39.16	10	39.16	16	39.16	10	39.16	19
39.18	9	39.18	11	39.18	13	39.18	13	39.18	17	39.18	12	39.18	16	39.18	8	39.18	13	39.18	11
39.2	16	39.2	18	39.2	12	39.2	12	39.2	18	39.2	9	39.2	23	39.2	18	39.2	18	39.2	10
39.22	16	39.22	10	39.22	9	39.22	9	39.22	15	39.22	21	39.22	9	39.22	15	39.22	16	39.22	16
39.24	14	39.24	8	39.24	13	39.24	13	39.24	10	39.24	12	39.24	11	39.24	18	39.24	12	39.24	19
39.26	5	39.26	7	39.26	7	39.26	7	39.26	15	39.26	13	39.26	12	39.26	17	39.26	15	39.26	29
39.28	9	39.28	11	39.28	13	39.28	13	39.28	11	39.28	10	39.28	17	39.28	13	39.28	19	39.28	19
39.3	12	39.3	14	39.3	10	39.3	10	39.3	15	39.3	14	39.3	17	39.3	11	39.3	11	39.3	14
39.32	11	39.32	9	39.32	13	39.32	13	39.32	12	39.32	13	39.32	14	39.32	16	39.32	16	39.32	17
39.34	8	39.34	11	39.34	9	39.34	9	39.34	11	39.34	13	39.34	16	39.34	19	39.34	17	39.34	14
39.36	11	39.36	13	39.36	11	39.36	11	39.36	11	39.36	19	39.36	15	39.36	19	39.36	19	39.36	15
39.38	12	39.38	11	39.38	9	39.38	9	39.38	13	39.38	14	39.38	16	39.38	13	39.38	13	39.38	13
39.4	6	39.4	10	39.4	5	39.4	5	39.4	13	39.4	17	39.4	14	39.4	12	39.4	25	39.4	16
39.42	14	39.42	6	39.42	9	39.42	9	39.42	11	39.42	15	39.42	17	39.42	16	39.42	12	39.42	19
39.44	7	39.44	10	39.44	13	39.44	13	39.44	14	39.44	13	39.44	10	39.44	11	39.44	15	39.44	15
39.46	6	39.46	7	39.46	6	39.46	6	39.46	13	39.46	15	39.46	18	39.46	16	39.46	16	39.46	18
39.48	12	39.48	10	39.48	12	39.48	12	39.48	6	39.48	18	39.48	12	39.48	12	39.48	16	39.48	21
39.5	11	39.5	8	39.5	13	39.5	13	39.5	7	39.5	10	39.5	11	39.5	16	39.5	27	39.5	21
39.52	11	39.52	6	39.52	9	39.52	9	39.52	8	39.52	13	39.52	11	39.52	17	39.52	17	39.52	27
39.54	12	39.54	10	39.54	10	39.54	10	39.54	9	39.54	20	39.54	18	39.54	15	39.54	23	39.54	26
39.56	11	39.56	17	39.56	8	39.56	8	39.56	18	39.56	14	39.56	14	39.56	15	39.56	18	39.56	23
39.58	11	39.58	8	39.58	7	39.58	7	39.58	15	39.58	12	39.58	11	39.58	19	39.58	28	39.58	26
39.6	5	39.6	10	39.6	10	39.6	10	39.6	9	39.6	16	39.6	13	39.6	20	39.6	29	39.6	20
39.62	7	39.62	10	39.62	15	39.62	15	39.62	13	39.62	14	39.62	5	39.62	26	39.62	31	39.62	19
39.64	10	39.64	8	39.64	15	39.64	15	39.64	9	39.64	12	39.64	19	39.64	30	39.64	23	39.64	29
39.66	4	39.66	17	39.66	7	39.66	7	39.66	14	39.66	12	39.66	17	39.66	43	39.66	32	39.66	26
39.68	5	39.68	14	39.68	19	39.68	19	39.68	14	39.68	16	39.68	18	39.68	40	39.68	25	39.68	16
39.7	16	39.7	11	39.7	16	39.7	16	39.7	9	39.7	18	39.7	10	39.7	40	39.7	21	39.7	28
39.72	9	39.72	7	39.72	5	39.72	5	39.72	9	39.72	11	39.72	21	39.72	26	39.72	21	39.72	13
39.74	8	39.74	8	39.74	11	39.74	11	39.74	21	39.74	17	39.74	27	39.74	32	39.74	26	39.74	19
39.76	11	39.76	10	39.76	9	39.76	9	39.76	16	39.76	23	39.76	39	39.76	25	39.76	24	39.76	28
39.78	8	39.78	9	39.78	8	39.78	8	39.78	16	39.78	23	39.78	29	39.78	29	39.78	14	39.78	17
39.8	8	39.8	8	39.8	10	39.8	10	39.8	17	39.8	31	39.8	31	39.8	20	39.8	19	39.8	21
39.82	13	39.82	7	39.82	13	39.82	13	39.82	22	39.82	28	39.82	34	39.82	17	39.82	13	39.82	20
39.84	11	39.84	10	39.84	11	39.84	11	39.84	26	39.84	24	39.84	29	39.84	19	39.84	15	39.84	17
39.86	10	39.86	14	39.86	14	39.86	14	39.86	27	39.86	35	39.86	19	39.86	17	39.86	13	39.86	14
39.88	10	39.88	17	39.88	18	39.88	18	39.88	30	39.88	26	39.88	21	39.88	13	39.88	17	39.88	26
39.9	9	39.9	15	39.9	16	39.9	16	39.9	25	39.9	31	39.9	31	39.9	12	39.9	16	39.9	13
39.92	5	39.92	11	39.92	20	39.92	20	39.92	23	39.92	32	39.92	16	39.92	10	39.92	15	39.92	9
39.94	13	39.94	19	39.94	25	39.94	25	39.94	32	39.94	15	39.94	24	39.94	19	39.94	22	39.94	14
39.96	14	39.96	13	39.96	26	39.96	26	39.96	21	39.96	21	39.96	18	39.96	22	39.96	12	39.96	22
39.98	16	39.98	10	39.98	27	39.98	27	39.98	15	39.98	17	39.98	14	39.98	17	39.98	16	39.98	18
40	17	40	15	40	29	40	29	40	27	40	14	40	11	40	9	40	13	40	20
40.02	15	40.02	21	40.02	19	40.02	19	40.02	18	40.02	11	40.02	16	40.02	15	40.02	14	40.02	20
40.04	16	40.04	25	40.04	32	40.04	32	40.04	20	40.04	13	40.04	19	40.04	13	40.04	16	40.04	21
40.06	13	40.06	18	40.06	26	40.06	26	40.06	13	40.06	17	40.06	18	40.06	12	40.06	17	40.06	21
40.08	20	40.08	33	40.08	25	40.08	25	40.08	14	40.08	9	40.08	20	40.08	11	40.08	18	40.08	28
40.1	18	40.1	30	40.1	21	40.1	21	40.1	16	40.1	17	40.1	20	40.1	12	40.1	14	40.1	18
40.12	22	40.12	21	40.12	22	40.12	22	40.12	13	40.12	21	40.12	16	40.12	12	40.12	14	40.12	10
40.14	38	40.14	18	40.14	25	40.14	25	40.14	11	40.14	13	40.14	14	40.14	18	40.14	14	40.14	35
40.16	34	40.16	28	40.16	12	40.16	12	40.16	11	40.16	13	40.16	9	40.16	14	40.16	25	40.16	23
40.18	27	40.18	23	40.18	16	40.18	16	40.18	22	40.18	14	40.18	17	40.18	23	40.18	15	40.18	25
40.2	24	40.2	16	40.2	14	40.2	14	40.2	16	40.2	6	40.2	12	40.2	20	40.2	27	40.2	19
40.22	24	40.22	16	40.22	14	40.22	14	40.22	15	40.22	13	40.22	13	40.22	10	40.22	25	40.22	22
40.24	17	40.24	21	40.24	18	40.24	18	40.24	11	40.24	13	40.24	19	40.24	15	40.24	28	40.24	17
40.26	16	40.26	18	40.26	9	40.26	9	40.26	11	40.26	20	40.26	14	40.26	24	40.26	33	40.26	22
40.28	23	40.28	4	40.28	13	40.28	13	40.28	12	40.28	18	40.28	20	40.28	14	40.28	34	40.28	11
40.3	16	40.3	9	40.3	12	40.3	12	40.3	9	40.3	12	40.3	18	40.3	27	40.3	30	40.3	30
40.32	20	40.32	12	40.32	11	40.32	11	40.32	16	40.32	9	40.32	25	40.32	33	40.32	24	40.32	19
40.34	15	40.34	14	40.34	9	40.34	9	40.34	6	40.34	16	40.34	25	40.34	27	40.34	27	40.34	20
40.36	14	40.36	11	40.36	11	40.36	11	40.36	17	40.36	21	40.36	26	40.36	24	40.36	19	40.36	12
40.38	5	40.38	14	40.38	7	40.38	7	40.38	11	40.38	23	40.38	25	40.38	20	40.38	12	40.38	21
40.4	9	40.4	9	40.4	16	40.4	16	40.4	21	40.4	24	40.4	37	40.4	40	40.4	18	40.4	14
40.42	17	40.42	13	40.42	13	40.42	13	40.42	15	40.42	30	40.42	29	40.42	29	40.42	14	40.42	12
40.44	8	40.44	7	40.44	14	40.44	14	40.44	24	40.44	32	40.44	37	40.44	24	40.44	24	40.44	19
40.46	11	40.46	11	40.46	13	40.46	13	40.46	30	40.46	27	40.46	29	40.46	20	40.46	16	40.46	17
40.48	8	40.48	16	40.48	12	40.48	12	40.48	27	40.48	36	40.48	28	40.48	31	40.48	16	40.48	22
40.5	9	40.5	10	40.5	15	40.5	15	40.5	25	40.5	23	40.5	23	40.5	17	40.5	20	40.5	14
40.52	15	40.52	8	40.52	21	40.52	21	40.52	21	40.52	34	40.52	18	40.52	17	40.52	16	40.52	14
40.54	15	40.54	14	40.54	22	40.54	22	40.54	27	40.54	18	40.54	17	40.54	16	40.54	17	40.54	19
40.56	13	40.56	8	40.56	14	40.56	14	40.56	33	40.56	18	40.56	16	40.56	20	40.56	20	40.56	18
40.58	7	40.58	8	40.58	34	40.58	34	40.58	33	40.58	24	40.58	15	40.58	16	40.58	22	40.58	20
40.6	19	40.6	20	40.6	23	40.6	23	40.6	17	40.6	19	40.6	19	40.6	13	40.6	12	40.6	15
40.62	17	40.62	22	40.62	27	40.62	27	40.62	24	40.62	18	40.62	19	40.62	18	40.62	11	40.62	18
40.64	21	40.64	21	40.64	26	40.64	26	40.64	16	40.64	13	40.64	20	40.64	17	40.64	15	40.64	13
40.66	12	40.66	17	40.66	28	40.66	28	40.66	20	40.66	15	40.66	13	40.66	26	40.66	15	40.66	19
40.68	10	40.68	21	40.68	28	40.68	28	40.68	21	40.68	13	40.68	5	40.68	11	40.68	14	40.68	13
40.7	23	40.7	24	40.7	16	40.7	16	40.7	15	40.7	10	40.7	10	40.7	14	40.7	28	40.7	17
40.72	15	40.72	30	40.72	30	40.72	30	40.72	20	40.72	20	40.72	16	40.72	14	40.72	16	40.72	13
40.74	20	40.74	23	40.74	15	40.74	15	40.74	12	40.74	15	40.74	15	40.74	26	40.74	15	40.74	13
40.76	28	40.76	25	40.76	14	40.76	14	40.76	15	40.76	14	40.76	21	40.76	16	40.76	26	40.76	17
40.78	21	40.78	28	40.78	18	40.78	18	40.78	21	40.78	7	40.78	17	40.78	20	40.78	12	40.78	19
40.8	20	40.8	24	40.8	20	40.8	20	40.8	16	40.8	20	40.8	11	40.8	15	40.8	18	40.8	16
40.82	17	40.82	29	40.82	22	40.82	22	40.82	11	40.82	10	40.82	17	40.82	13	40.82	16	40.82	20
40.84	26	40.84	24	40.84	12	40.84	12	40.84	19	40.84	19	40.84	17	40.84	16	40.84	13	40.84	27
40.86	21	40.86	20	40.86	9	40.86	9	40.86	16	40.86	6	40.86	17	40.86	14	40.86	14	40.86	25
40.88	16	40.88	13	40.88	12	40.88	12	40.88	8	40.88	12	40.88	16	40.88	19	40.88	19	40.88	21
40.9	22	40.9	16	40.9	22	40.9	22	40.9	15	40.9	13	40.9	23	40.9	17	40.9	22	40.9	22
40.92	18	40.92	14	40.92	8	40.92	8	40.92	11	40.92	15	40.92	11	40.92	17	40.92	24	40.92	17
40.94	12	40.94	20	40.94	21	40.94	21	40.94	13	40.94	15	40.94	24	40.94	17	40.94	25	40.94	34
40.96	11	40.96	11	40.96	21	40.96	21	40.96	8	40.96	14	40.96	9	40.96	21	40.96	25	40.96	22
40.98	11	40.98	16	40.98	16	40.98	16	40.98	16	40.98	16	40.98	20	40.98	14	40.98	28	40.98	20
41	9	41	11	41	8	41	8	41	16	41	13	41	21	41	18	41	16	41	18
41.02	10	41.02	11	41.02	14	41.02	14	41.02	21	41.02	14	41.02	18	41.02	19	41.02	18	41.02	24
41.04	16	41.04	10	41.04	11	41.04	11	41.04	22	41.04	12	41.04	25	41.04	29	41.04	20	41.04	17
41.06	7	41.06	11	41.06	21	41.06	21	41.06	20	41.06	21	41.06	12	41.06	25	41.06	31	41.06	20
41.08	17	41.08	16	41.08	14	41.08	14	41.08	17	41.08	19	41.08	28	41.08	29	41.08	24	41.08	28
41.1	9	41.1	12	41.1	10	41.1	10	41.1	17	41.1	21	41.1	19	41.1	24	41.1	19	41.1	23
41.12	9	41.12	8	41.12	9	41.12	9	41.12	19	41.12	21	41.12	23	41.12	35	41.12	20	41.12	18
41.14	10	41.14	10	41.14	14	41.14	14	41.14	20	41.14	13	41.14	14	41.14	23	41.14	18	41.14	14
41.16	12	41.16	15	41.16	10	41.16	10	41.16	16	41.16	15	41.16	24	41.16	13	41.16	13	41.16	24
41.18	8	41.18	10	41.18	15	41.18	15	41.18	17	41.18	21	41.18	22	41.18	16	41.18	22	41.18	27
41.2	9	41.2	8	41.2	15	41.2	15	41.2	26	41.2	22	41.2	16	41.2	24	41.2	20	41.2	24
41.22	11	41.22	14	41.22	13	41.22	13	41.22	21	41.22	26	41.22	17	41.22	12	41.22	25	41.22	25
41.24	8	41.24	7	41.24	13	41.24	13	41.24	22	41.24	14	41.24	19	41.24	17	41.24	11	41.24	24
41.26	17	41.26	19	41.26	15	41.26	15	41.26	17	41.26	28	41.26	21	41.26	19	41.26	19	41.26	23
41.28	9	41.28	18	41.28	7	41.28	7	41.28	19	41.28	22	41.28	11	41.28	26	41.28	33	41.28	29
41.3	7	41.3	11	41.3	19	41.3	19	41.3	18	41.3	21	41.3	21	41.3	19	41.3	21	41.3	34
41.32	21	41.32	21	41.32	16	41.32	16	41.32	15	41.32	21	41.32	21	41.32	24	41.32	17	41.32	33
41.34	4	41.34	11	41.34	22	41.34	22	41.34	26	41.34	21	41.34	18	41.34	19	41.34	12	41.34	38
41.36	20	41.36	17	41.36	25	41.36	25	41.36	21	41.36	21	41.36	20	41.36	17	41.36	20	41.36	32
41.38	16	41.38	18	41.38	27	41.38	27	41.38	17	41.38	18	41.38	22	41.38	19	41.38	22	41.38	47
41.4	19	41.4	22	41.4	25	41.4	25	41.4	18	41.4	19	41.4	27	41.4	18	41.4	31	41.4	51
41.42	14	41.42	17	41.42	20	41.42	20	41.42	21	41.42	18	41.42	18	41.42	20	41.42	38	41.42	59
41.44	15	41.44	13	41.44	16	41.44	16	41.44	20	41.44	21	41.44	16	41.44	17	41.44	41	41.44	56
41.46	15	41.46	13	41.46	20	41.46	20	41.46	12	41.46	19	41.46	27	41.46	28	41.46	72	41.46	48
41.48	17	41.48	16	41.48	10	41.48	10	41.48	22	41.48	19	41.48	24	41.48	27	41.48	61	41.48	45
41.5	12	41.5	14	41.5	19	41.5	19	41.5	16	41.5	21	41.5	30	41.5	44	41.5	70	41.5	51
41.52	14	41.52	19	41.52	13	41.52	13	41.52	19	41.52	27	41.52	27	41.52	53	41.52	78	41.52	55
41.54	13	41.54	21	41.54	22	41.54	22	41.54	20	41.54	25	41.54	31	41.54	68	41.54	70	41.54	50
41.56	16	41.56	17	41.56	15	41.56	15	41.56	21	41.56	24	41.56	27	41.56	74	41.56	83	41.56	58
41.58	14	41.58	21	41.58	10	41.58	10	41.58	18	41.58	35	41.58	28	41.58	80	41.58	55	41.58	35
41.6	20	41.6	18	41.6	15	41.6	15	41.6	22	41.6	30	41.6	45	41.6	72	41.6	74	41.6	36
41.62	14	41.62	19	41.62	12	41.62	12	41.62	26	41.62	30	41.62	65	41.62	77	41.62	53	41.62	36
41.64	12	41.64	10	41.64	22	41.64	22	41.64	36	41.64	38	41.64	69	41.64	64	41.64	59	41.64	29
41.66	14	41.66	26	41.66	25	41.66	25	41.66	27	41.66	54	41.66	83	41.66	69	41.66	47	41.66	21
41.68	15	41.68	24	41.68	27	41.68	27	41.68	33	41.68	54	41.68	97	41.68	53	41.68	33	41.68	24
41.7	12	41.7	14	41.7	14	41.7	14	41.7	39	41.7	77	41.7	93	41.7	72	41.7	26	41.7	23
41.72	16	41.72	9	41.72	23	41.72	23	41.72	44	41.72	75	41.72	80	41.72	59	41.72	35	41.72	34
41.74	15	41.74	20	41.74	21	41.74	21	41.74	69	41.74	108	41.74	67	41.74	44	41.74	26	41.74	37
41.76	17	41.76	19	41.76	31	41.76	31	41.76	74	41.76	82	41.76	73	41.76	34	41.76	18	41.76	35
41.78	16	41.78	27	41.78	31	41.78	31	41.78	89	41.78	68	41.78	56	41.78	23	41.78	25	41.78	35
41.8	13	41.8	23	41.8	34	41.8	34	41.8	90	41.8	62	41.8	52	41.8	20	41.8	27	41.8	25
41.82	20	41.82	25	41.82	37	41.82	37	41.82	66	41.82	58	41.82	52	41.82	36	41.82	22	41.82	35
41.84	21	41.84	17	41.84	46	41.84	46	41.84	89	41.84	50	41.84	47	41.84	23	41.84	33	41.84	39
41.86	19	41.86	40	41.86	44	41.86	44	41.86	85	41.86	52	41.86	42	41.86	24	41.86	18	41.86	56
41.88	28	41.88	45	41.88	66	41.88	66	41.88	71	41.88	46	41.88	32	41.88	30	41.88	23	41.88	83
41.9	32	41.9	52	41.9	84	41.9	84	41.9	56	41.9	43	41.9	33	41.9	17	41.9	37	41.9	88
41.92	33	41.92	51	41.92	107	41.92	107	41.92	57	41.92	40	41.92	26	41.92	30	41.92	48	41.92	56
41.94	37	41.94	80	41.94	84	41.94	84	41.94	52	41.94	26	41.94	26	41.94	32	41.94	75	41.94	58
41.96	42	41.96	74	41.96	102	41.96	102	41.96	43	41.96	19	41.96	21	41.96	36	41.96	80	41.96	55
41.98	54	41.98	95	41.98	91	41.98	91	41.98	40	41.98	24	41.98	23	41.98	36	41.98	101	41.98	50
42	63	42	94	42	75	42	75	42	31	42	19	42	23	42	38	42	87	42	42
42.02	82	42.02	111	42.02	73	42.02	73	42.02	18	42.02	29	42.02	28	42.02	51	42.02	95	42.02	55
42.04	78	42.04	87	42.04	56	42.04	56	42.04	32	42.04	29	42.04	20	42.04	99	42.04	38	42.04	41
42.06	104	42.06	77	42.06	63	42.06	63	42.06	24	42.06	20	42.06	23	42.06	105	42.06	52	42.06	33
42.08	90	42.08	81	42.08	48	42.08	48	42.08	24	42.08	30	42.08	27	42.08	117	42.08	74	42.08	55
42.1	92	42.1	86	42.1	46	42.1	46	42.1	25	42.1	24	42.1	38	42.1	70	42.1	80	42.1	33
42.12	83	42.12	62	42.12	33	42.12	33	42.12	17	42.12	36	42.12	60	42.12	38	42.12	62	42.12	40
42.14	73	42.14	56	42.14	34	42.14	34	42.14	30	42.14	39	42.14	107	42.14	65	42.14	34	42.14	37
42.16	61	42.16	46	42.16	20	42.16	20	42.16	33	42.16	68	42.16	129	42.16	86	42.16	40	42.16	53
42.18	62	42.18	43	42.18	31	42.18	31	42.18	27	42.18	118	42.18	94	42.18	76	42.18	40	42.18	58
42.2	58	42.2	27	42.2	20	42.2	20	42.2	42	42.2	134	42.2	61	42.2	53	42.2	36	42.2	93
42.22	60	42.22	25	42.22	28	42.22	28	42.22	43	42.22	102	42.22	61	42.22	46	42.22	40	42.22	112
42.24	44	42.24	27	42.24	24	42.24	24	42.24	69	42.24	105	42.24	71	42.24	41	42.24	51	42.24	105
42.26	36	42.26	29	42.26	25	42.26	25	42.26	138	42.26	56	42.26	75	42.26	40	42.26	78	42.26	127
42.28	35	42.28	20	42.28	28	42.28	28	42.28	122	42.28	68	42.28	79	42.28	43	42.28	76	42.28	113
42.3	36	42.3	24	42.3	17	42.3	17	42.3	102	42.3	93	42.3	55	42.3	41	42.3	119	42.3	85
42.32	25	42.32	17	42.32	23	42.32	23	42.32	83	42.32	87	42.32	54	42.32	44	42.32	160	42.32	91
42.34	18	42.34	18	42.34	37	42.34	37	42.34	65	42.34	61	42.34	39	42.34	79	42.34	201	42.34	82
42.36	22	42.36	23	42.36	48	42.36	48	42.36	62	42.36	37	42.36	43	42.36	122	42.36	158	42.36	88
42.38	19	42.38	27	42.38	103	42.38	103	42.38	93	42.38	40	42.38	30	42.38	160	42.38	151	42.38	70
42.4	21	42.4	38	42.4	134	42.4	134	42.4	79	42.4	40	42.4	34	42.4	223	42.4	121	42.4	66
42.42	26	42.42	40	42.42	148	42.42	148	42.42	68	42.42	40	42.42	60	42.42	221	42.42	116	42.42	32
42.44	18	42.44	57	42.44	126	42.44	126	42.44	43	42.44	56	42.44	85	42.44	196	42.44	122	42.44	45
42.46	46	42.46	132	42.46	87	42.46	87	42.46	40	42.46	71	42.46	132	42.46	184	42.46	98	42.46	29
42.48	34	42.48	153	42.48	61	42.48	61	42.48	44	42.48	79	42.48	143	42.48	138	42.48	92	42.48	28
42.5	46	42.5	144	42.5	80	42.5	80	42.5	54	42.5	134	42.5	198	42.5	145	42.5	56	42.5	36
42.52	86	42.52	111	42.52	97	42.52	97	42.52	48	42.52	158	42.52	188	42.52	152	42.52	58	42.52	31
42.54	182	42.54	61	42.54	80	42.54	80	42.54	69	42.54	204	42.54	184	42.54	106	42.54	35	42.54	34
42.56	176	42.56	57	42.56	77	42.56	77	42.56	105	42.56	210	42.56	172	42.56	105	42.56	38	42.56	19
42.58	110	42.58	81	42.58	57	42.58	57	42.58	166	42.58	170	42.58	130	42.58	67	42.58	35	42.58	17
42.6	90	42.6	92	42.6	37	42.6	37	42.6	169	42.6	161	42.6	126	42.6	45	42.6	29	42.6	29
42.62	68	42.62	85	42.62	38	42.62	38	42.62	180	42.62	130	42.62	116	42.62	47	42.62	26	42.62	19
42.64	98	42.64	66	42.64	49	42.64	49	42.64	173	42.64	120	42.64	110	42.64	25	42.64	27	42.64	15
42.66	106	42.66	33	42.66	67	42.66	67	42.66	148	42.66	117	42.66	78	42.66	26	42.66	30	42.66	23
42.68	84	42.68	47	42.68	88	42.68	88	42.68	149	42.68	112	42.68	58	42.68	30	42.68	20	42.68	20
42.7	57	42.7	43	42.7	147	42.7	147	42.7	139	42.7	93	42.7	54	42.7	27	42.7	24	42.7	17
42.72	65	42.72	60	42.72	156	42.72	156	42.72	124	42.72	73	42.72	48	42.72	25	42.72	29	42.72	20
42.74	37	42.74	84	42.74	195	42.74	195	42.74	125	42.74	41	42.74	33	42.74	30	42.74	28	42.74	23
42.76	55	42.76	105	42.76	202	42.76	202	42.76	94	42.76	39	42.76	27	42.76	23	42.76	17	42.76	23
42.78	65	42.78	162	42.78	219	42.78	219	42.78	58	42.78	34	42.78	30	42.78	26	42.78	19	42.78	15
42.8	76	42.8	182	42.8	165	42.8	165	42.8	45	42.8	33	42.8	24	42.8	25	42.8	23	42.8	24
42.82	87	42.82	244	42.82	142	42.82	142	42.82	44	42.82	26	42.82	25	42.82	26	42.82	21	42.82	14
42.84	158	42.84	239	42.84	133	42.84	133	42.84	44	42.84	32	42.84	18	42.84	20	42.84	25	42.84	18
42.86	199	42.86	200	42.86	148	42.86	148	42.86	36	42.86	30	42.86	20	42.86	16	42.86	26	42.86	28
42.88	222	42.88	164	42.88	121	42.88	121	42.88	23	42.88	26	42.88	20	42.88	20	42.88	14	42.88	18
42.9	240	42.9	147	42.9	101	42.9	101	42.9	25	42.9	16	42.9	17	42.9	22	42.9	21	42.9	14
42.92	196	42.92	138	42.92	98	42.92	98	42.92	18	42.92	22	42.92	20	42.92	19	42.92	21	42.92	30
42.94	165	42.94	142	42.94	50	42.94	50	42.94	26	42.94	24	42.94	18	42.94	17	42.94	17	42.94	24
[truncated: 853 more rows]
