# Supplementary material for: Nucleation-controlled growth of superior lead-free perovskite Cs3Bi2I9 single-crystals for high-performance X-ray detection
Source: Nat Commun. 2020 May 8;11:2304. doi: 10.1038/s41467-020-16034-w (PMC7210296; doi:10.1038/s41467-020-16034-w)
Supplement: Supplementary file 2 — Source Data [file 41467_2020_16034_MOESM2_ESM.zip › Source Data/Figure S6.xlsx]

## Sheet: Sheet1
	fresh		5 day		10 day		30 day		40 day		51 day		60 day		70 day
2 Theta	Degree
5	87	5	91	5	91	5	66	5	81	5	78	5	87	5	72
5.02	85	5.02	95	5.02	89	5.02	75	5.02	90	5.02	87	5.02	85	5.02	70
5.04	86	5.04	110	5.04	109	5.04	64	5.04	104	5.04	90	5.04	86	5.04	69
5.06	79	5.06	98	5.06	98	5.06	69	5.06	97	5.06	88	5.06	79	5.06	73
5.08	86	5.08	112	5.08	89	5.08	65	5.08	82	5.08	81	5.08	86	5.08	64
5.1	85	5.1	107	5.1	103	5.1	66	5.1	81	5.1	93	5.1	85	5.1	73
5.12	86	5.12	101	5.12	113	5.12	93	5.12	77	5.12	81	5.12	86	5.12	66
5.14	87	5.14	96	5.14	87	5.14	81	5.14	75	5.14	92	5.14	87	5.14	88
5.16	88	5.16	87	5.16	104	5.16	62	5.16	101	5.16	92	5.16	88	5.16	64
5.18	71	5.18	93	5.18	102	5.18	74	5.18	82	5.18	103	5.18	71	5.18	78
5.2	98	5.2	96	5.2	91	5.2	73	5.2	80	5.2	81	5.2	98	5.2	74
5.22	79	5.22	100	5.22	96	5.22	62	5.22	93	5.22	104	5.22	79	5.22	75
5.24	74	5.24	105	5.24	86	5.24	59	5.24	80	5.24	106	5.24	74	5.24	63
5.26	77	5.26	93	5.26	98	5.26	63	5.26	74	5.26	80	5.26	77	5.26	81
5.28	97	5.28	98	5.28	96	5.28	74	5.28	87	5.28	88	5.28	97	5.28	84
5.3	84	5.3	81	5.3	88	5.3	50	5.3	83	5.3	81	5.3	84	5.3	68
5.32	81	5.32	104	5.32	113	5.32	67	5.32	85	5.32	66	5.32	81	5.32	63
5.34	79	5.34	80	5.34	102	5.34	66	5.34	108	5.34	73	5.34	79	5.34	73
5.36	66	5.36	89	5.36	94	5.36	68	5.36	88	5.36	91	5.36	66	5.36	67
5.38	69	5.38	90	5.38	90	5.38	52	5.38	100	5.38	71	5.38	69	5.38	70
5.4	68	5.4	71	5.4	90	5.4	71	5.4	75	5.4	77	5.4	68	5.4	59
5.42	70	5.42	101	5.42	81	5.42	66	5.42	95	5.42	80	5.42	70	5.42	83
5.44	57	5.44	80	5.44	77	5.44	75	5.44	90	5.44	82	5.44	57	5.44	68
5.46	86	5.46	91	5.46	94	5.46	61	5.46	70	5.46	80	5.46	86	5.46	54
5.48	50	5.48	86	5.48	89	5.48	53	5.48	69	5.48	73	5.48	50	5.48	75
5.5	70	5.5	94	5.5	76	5.5	74	5.5	88	5.5	79	5.5	70	5.5	68
5.52	71	5.52	93	5.52	106	5.52	59	5.52	84	5.52	108	5.52	71	5.52	80
5.54	82	5.54	92	5.54	102	5.54	55	5.54	91	5.54	67	5.54	82	5.54	59
5.56	67	5.56	73	5.56	82	5.56	56	5.56	68	5.56	72	5.56	67	5.56	65
5.58	62	5.58	86	5.58	79	5.58	61	5.58	91	5.58	87	5.58	62	5.58	77
5.6	76	5.6	94	5.6	87	5.6	62	5.6	67	5.6	78	5.6	76	5.6	66
5.62	62	5.62	110	5.62	92	5.62	63	5.62	74	5.62	61	5.62	62	5.62	65
5.64	70	5.64	114	5.64	91	5.64	58	5.64	78	5.64	69	5.64	70	5.64	68
5.66	81	5.66	92	5.66	85	5.66	60	5.66	76	5.66	78	5.66	81	5.66	64
5.68	73	5.68	82	5.68	78	5.68	74	5.68	79	5.68	87	5.68	73	5.68	71
5.7	75	5.7	86	5.7	98	5.7	67	5.7	71	5.7	81	5.7	75	5.7	60
5.72	73	5.72	78	5.72	77	5.72	60	5.72	78	5.72	54	5.72	73	5.72	63
5.74	67	5.74	92	5.74	70	5.74	69	5.74	69	5.74	68	5.74	67	5.74	64
5.76	63	5.76	89	5.76	78	5.76	51	5.76	82	5.76	66	5.76	63	5.76	76
5.78	66	5.78	90	5.78	88	5.78	56	5.78	78	5.78	70	5.78	66	5.78	52
5.8	69	5.8	90	5.8	71	5.8	56	5.8	76	5.8	66	5.8	69	5.8	71
5.82	69	5.82	73	5.82	90	5.82	58	5.82	74	5.82	74	5.82	69	5.82	74
5.84	67	5.84	91	5.84	79	5.84	78	5.84	63	5.84	76	5.84	67	5.84	59
5.86	69	5.86	71	5.86	86	5.86	64	5.86	73	5.86	69	5.86	69	5.86	68
5.88	76	5.88	85	5.88	89	5.88	58	5.88	95	5.88	67	5.88	76	5.88	56
5.9	69	5.9	67	5.9	81	5.9	48	5.9	74	5.9	62	5.9	69	5.9	59
5.92	47	5.92	72	5.92	75	5.92	59	5.92	76	5.92	85	5.92	47	5.92	47
5.94	71	5.94	88	5.94	77	5.94	69	5.94	69	5.94	76	5.94	71	5.94	56
5.96	77	5.96	69	5.96	84	5.96	73	5.96	78	5.96	85	5.96	77	5.96	62
5.98	72	5.98	86	5.98	78	5.98	53	5.98	84	5.98	69	5.98	72	5.98	65
6	71	6	81	6	78	6	60	6	79	6	55	6	71	6	66
6.02	69	6.02	82	6.02	61	6.02	56	6.02	80	6.02	83	6.02	69	6.02	62
6.04	82	6.04	85	6.04	86	6.04	64	6.04	76	6.04	74	6.04	82	6.04	63
6.06	80	6.06	89	6.06	71	6.06	55	6.06	73	6.06	56	6.06	80	6.06	51
6.08	65	6.08	79	6.08	77	6.08	69	6.08	70	6.08	73	6.08	65	6.08	57
6.1	65	6.1	62	6.1	77	6.1	60	6.1	73	6.1	81	6.1	65	6.1	63
6.12	62	6.12	83	6.12	86	6.12	59	6.12	73	6.12	62	6.12	62	6.12	60
6.14	66	6.14	77	6.14	91	6.14	59	6.14	46	6.14	71	6.14	66	6.14	77
6.16	71	6.16	80	6.16	76	6.16	51	6.16	84	6.16	66	6.16	71	6.16	58
6.18	67	6.18	66	6.18	72	6.18	60	6.18	66	6.18	56	6.18	67	6.18	72
6.2	65	6.2	79	6.2	82	6.2	54	6.2	78	6.2	50	6.2	65	6.2	57
6.22	74	6.22	71	6.22	88	6.22	60	6.22	82	6.22	68	6.22	74	6.22	79
6.24	75	6.24	62	6.24	90	6.24	48	6.24	74	6.24	75	6.24	75	6.24	60
6.26	62	6.26	72	6.26	75	6.26	58	6.26	64	6.26	64	6.26	62	6.26	63
6.28	58	6.28	76	6.28	79	6.28	53	6.28	66	6.28	84	6.28	58	6.28	67
6.3	77	6.3	64	6.3	78	6.3	51	6.3	67	6.3	54	6.3	77	6.3	69
6.32	69	6.32	78	6.32	67	6.32	48	6.32	69	6.32	62	6.32	69	6.32	56
6.34	64	6.34	56	6.34	96	6.34	51	6.34	83	6.34	56	6.34	64	6.34	63
6.36	64	6.36	84	6.36	77	6.36	42	6.36	69	6.36	70	6.36	64	6.36	68
6.38	70	6.38	80	6.38	81	6.38	49	6.38	86	6.38	69	6.38	70	6.38	61
6.4	64	6.4	96	6.4	84	6.4	63	6.4	63	6.4	65	6.4	64	6.4	45
6.42	59	6.42	85	6.42	71	6.42	61	6.42	65	6.42	83	6.42	59	6.42	61
6.44	79	6.44	87	6.44	81	6.44	56	6.44	65	6.44	68	6.44	79	6.44	41
6.46	57	6.46	81	6.46	74	6.46	48	6.46	71	6.46	64	6.46	57	6.46	51
6.48	60	6.48	81	6.48	71	6.48	63	6.48	70	6.48	53	6.48	60	6.48	63
6.5	55	6.5	73	6.5	73	6.5	52	6.5	62	6.5	67	6.5	55	6.5	57
6.52	57	6.52	81	6.52	80	6.52	50	6.52	72	6.52	61	6.52	57	6.52	58
6.54	45	6.54	53	6.54	82	6.54	65	6.54	72	6.54	55	6.54	45	6.54	54
6.56	69	6.56	84	6.56	69	6.56	50	6.56	54	6.56	60	6.56	69	6.56	47
6.58	64	6.58	58	6.58	61	6.58	64	6.58	71	6.58	67	6.58	64	6.58	58
6.6	58	6.6	83	6.6	56	6.6	45	6.6	61	6.6	52	6.6	58	6.6	61
6.62	56	6.62	83	6.62	69	6.62	45	6.62	50	6.62	56	6.62	56	6.62	50
6.64	57	6.64	79	6.64	68	6.64	47	6.64	69	6.64	76	6.64	57	6.64	45
6.66	66	6.66	75	6.66	68	6.66	52	6.66	69	6.66	54	6.66	66	6.66	51
6.68	62	6.68	65	6.68	81	6.68	45	6.68	78	6.68	63	6.68	62	6.68	49
6.7	67	6.7	79	6.7	59	6.7	48	6.7	67	6.7	78	6.7	67	6.7	56
6.72	62	6.72	65	6.72	67	6.72	55	6.72	56	6.72	67	6.72	62	6.72	63
6.74	63	6.74	63	6.74	58	6.74	49	6.74	63	6.74	54	6.74	63	6.74	45
6.76	63	6.76	64	6.76	89	6.76	45	6.76	59	6.76	51	6.76	63	6.76	54
6.78	48	6.78	70	6.78	62	6.78	48	6.78	59	6.78	59	6.78	48	6.78	77
6.8	56	6.8	89	6.8	69	6.8	48	6.8	68	6.8	49	6.8	56	6.8	58
6.82	62	6.82	84	6.82	76	6.82	55	6.82	76	6.82	69	6.82	62	6.82	65
6.84	61	6.84	68	6.84	56	6.84	60	6.84	68	6.84	69	6.84	61	6.84	52
6.86	57	6.86	75	6.86	75	6.86	37	6.86	61	6.86	53	6.86	57	6.86	55
6.88	70	6.88	63	6.88	71	6.88	56	6.88	64	6.88	62	6.88	70	6.88	53
6.9	76	6.9	62	6.9	89	6.9	37	6.9	65	6.9	68	6.9	76	6.9	44
6.92	41	6.92	67	6.92	74	6.92	58	6.92	59	6.92	65	6.92	41	6.92	65
6.94	54	6.94	66	6.94	65	6.94	50	6.94	73	6.94	61	6.94	54	6.94	55
6.96	62	6.96	57	6.96	61	6.96	67	6.96	69	6.96	48	6.96	62	6.96	44
6.98	66	6.98	75	6.98	71	6.98	50	6.98	60	6.98	64	6.98	66	6.98	53
7	57	7	75	7	73	7	55	7	67	7	59	7	57	7	28
7.02	57	7.02	76	7.02	69	7.02	52	7.02	68	7.02	72	7.02	57	7.02	64
7.04	53	7.04	63	7.04	74	7.04	40	7.04	68	7.04	70	7.04	53	7.04	48
7.06	63	7.06	71	7.06	61	7.06	53	7.06	55	7.06	69	7.06	63	7.06	52
7.08	62	7.08	61	7.08	73	7.08	44	7.08	63	7.08	72	7.08	62	7.08	54
7.1	42	7.1	73	7.1	59	7.1	68	7.1	53	7.1	59	7.1	42	7.1	66
7.12	46	7.12	66	7.12	77	7.12	55	7.12	71	7.12	68	7.12	46	7.12	51
7.14	60	7.14	78	7.14	76	7.14	42	7.14	77	7.14	48	7.14	60	7.14	48
7.16	49	7.16	68	7.16	71	7.16	52	7.16	57	7.16	49	7.16	49	7.16	46
7.18	48	7.18	81	7.18	57	7.18	42	7.18	62	7.18	55	7.18	48	7.18	44
7.2	61	7.2	57	7.2	56	7.2	48	7.2	70	7.2	57	7.2	61	7.2	44
7.22	60	7.22	68	7.22	70	7.22	47	7.22	60	7.22	64	7.22	60	7.22	42
7.24	53	7.24	59	7.24	57	7.24	41	7.24	63	7.24	65	7.24	53	7.24	52
7.26	58	7.26	56	7.26	58	7.26	48	7.26	59	7.26	53	7.26	58	7.26	38
7.28	55	7.28	81	7.28	51	7.28	49	7.28	54	7.28	68	7.28	55	7.28	48
7.3	70	7.3	59	7.3	65	7.3	46	7.3	58	7.3	53	7.3	70	7.3	59
7.32	66	7.32	74	7.32	71	7.32	39	7.32	53	7.32	58	7.32	66	7.32	63
7.34	54	7.34	72	7.34	82	7.34	46	7.34	56	7.34	69	7.34	54	7.34	50
7.36	48	7.36	61	7.36	64	7.36	45	7.36	65	7.36	60	7.36	48	7.36	54
7.38	63	7.38	78	7.38	52	7.38	57	7.38	62	7.38	66	7.38	63	7.38	52
7.4	55	7.4	71	7.4	59	7.4	45	7.4	44	7.4	50	7.4	55	7.4	51
7.42	65	7.42	81	7.42	73	7.42	52	7.42	69	7.42	52	7.42	65	7.42	61
7.44	56	7.44	73	7.44	72	7.44	51	7.44	56	7.44	55	7.44	56	7.44	42
7.46	61	7.46	69	7.46	78	7.46	47	7.46	50	7.46	59	7.46	61	7.46	56
7.48	55	7.48	54	7.48	65	7.48	61	7.48	59	7.48	62	7.48	55	7.48	58
7.5	51	7.5	54	7.5	75	7.5	56	7.5	54	7.5	48	7.5	51	7.5	43
7.52	51	7.52	70	7.52	55	7.52	46	7.52	49	7.52	64	7.52	51	7.52	55
7.54	48	7.54	75	7.54	53	7.54	57	7.54	57	7.54	51	7.54	48	7.54	50
7.56	72	7.56	70	7.56	63	7.56	45	7.56	46	7.56	55	7.56	72	7.56	63
7.58	62	7.58	69	7.58	66	7.58	56	7.58	47	7.58	49	7.58	62	7.58	40
7.6	56	7.6	64	7.6	58	7.6	61	7.6	57	7.6	67	7.6	56	7.6	57
7.62	49	7.62	74	7.62	69	7.62	48	7.62	51	7.62	50	7.62	49	7.62	49
7.64	51	7.64	78	7.64	73	7.64	45	7.64	53	7.64	58	7.64	51	7.64	52
7.66	58	7.66	58	7.66	68	7.66	33	7.66	68	7.66	49	7.66	58	7.66	54
7.68	53	7.68	70	7.68	67	7.68	61	7.68	59	7.68	64	7.68	53	7.68	52
7.7	49	7.7	58	7.7	73	7.7	46	7.7	59	7.7	56	7.7	49	7.7	42
7.72	45	7.72	57	7.72	71	7.72	55	7.72	54	7.72	59	7.72	45	7.72	50
7.74	40	7.74	62	7.74	54	7.74	53	7.74	68	7.74	48	7.74	40	7.74	53
7.76	62	7.76	66	7.76	69	7.76	46	7.76	60	7.76	59	7.76	62	7.76	56
7.78	53	7.78	65	7.78	56	7.78	64	7.78	44	7.78	58	7.78	53	7.78	65
7.8	54	7.8	51	7.8	71	7.8	45	7.8	53	7.8	62	7.8	54	7.8	49
7.82	47	7.82	54	7.82	67	7.82	50	7.82	56	7.82	58	7.82	47	7.82	52
7.84	44	7.84	57	7.84	69	7.84	59	7.84	61	7.84	67	7.84	44	7.84	52
7.86	51	7.86	45	7.86	66	7.86	55	7.86	58	7.86	43	7.86	51	7.86	47
7.88	50	7.88	68	7.88	60	7.88	46	7.88	65	7.88	44	7.88	50	7.88	52
7.9	57	7.9	66	7.9	56	7.9	48	7.9	46	7.9	47	7.9	57	7.9	51
7.92	52	7.92	53	7.92	57	7.92	42	7.92	64	7.92	56	7.92	52	7.92	52
7.94	38	7.94	71	7.94	58	7.94	48	7.94	64	7.94	59	7.94	38	7.94	47
7.96	74	7.96	76	7.96	57	7.96	49	7.96	57	7.96	70	7.96	74	7.96	57
7.98	55	7.98	73	7.98	46	7.98	44	7.98	60	7.98	53	7.98	55	7.98	54
8	62	8	52	8	63	8	58	8	67	8	46	8	62	8	43
8.02	47	8.02	60	8.02	88	8.02	56	8.02	63	8.02	51	8.02	47	8.02	59
8.04	61	8.04	58	8.04	73	8.04	59	8.04	75	8.04	68	8.04	61	8.04	63
8.06	64	8.06	52	8.06	72	8.06	47	8.06	71	8.06	57	8.06	64	8.06	45
8.08	55	8.08	69	8.08	53	8.08	59	8.08	57	8.08	69	8.08	55	8.08	47
8.1	68	8.1	71	8.1	60	8.1	49	8.1	71	8.1	64	8.1	68	8.1	62
8.12	75	8.12	75	8.12	66	8.12	62	8.12	64	8.12	57	8.12	75	8.12	59
8.14	76	8.14	82	8.14	73	8.14	50	8.14	62	8.14	69	8.14	76	8.14	66
8.16	54	8.16	78	8.16	71	8.16	40	8.16	70	8.16	63	8.16	54	8.16	62
8.18	57	8.18	58	8.18	66	8.18	62	8.18	76	8.18	79	8.18	57	8.18	56
8.2	66	8.2	59	8.2	73	8.2	49	8.2	83	8.2	82	8.2	66	8.2	53
8.22	80	8.22	90	8.22	87	8.22	63	8.22	66	8.22	83	8.22	80	8.22	59
8.24	89	8.24	102	8.24	92	8.24	68	8.24	84	8.24	92	8.24	89	8.24	84
8.26	86	8.26	89	8.26	98	8.26	79	8.26	101	8.26	91	8.26	86	8.26	83
8.28	129	8.28	98	8.28	92	8.28	96	8.28	104	8.28	115	8.28	129	8.28	126
8.3	170	8.3	112	8.3	129	8.3	114	8.3	154	8.3	141	8.3	170	8.3	126
8.32	182	8.32	154	8.32	143	8.32	134	8.32	167	8.32	175	8.32	182	8.32	143
8.34	175	8.34	157	8.34	161	8.34	137	8.34	184	8.34	166	8.34	175	8.34	165
8.36	138	8.36	127	8.36	139	8.36	104	8.36	136	8.36	165	8.36	138	8.36	115
8.38	92	8.38	104	8.38	108	8.38	78	8.38	105	8.38	97	8.38	92	8.38	96
8.4	73	8.4	58	8.4	81	8.4	66	8.4	65	8.4	62	8.4	73	8.4	63
8.42	62	8.42	76	8.42	81	8.42	53	8.42	56	8.42	66	8.42	62	8.42	58
8.44	62	8.44	63	8.44	55	8.44	39	8.44	65	8.44	67	8.44	62	8.44	50
8.46	65	8.46	67	8.46	69	8.46	54	8.46	62	8.46	49	8.46	65	8.46	53
8.48	70	8.48	57	8.48	59	8.48	47	8.48	68	8.48	51	8.48	70	8.48	44
8.5	56	8.5	56	8.5	74	8.5	49	8.5	52	8.5	65	8.5	56	8.5	49
8.52	53	8.52	62	8.52	62	8.52	43	8.52	62	8.52	52	8.52	53	8.52	54
8.54	39	8.54	59	8.54	70	8.54	44	8.54	49	8.54	54	8.54	39	8.54	44
8.56	57	8.56	74	8.56	65	8.56	37	8.56	69	8.56	50	8.56	57	8.56	56
8.58	42	8.58	62	8.58	64	8.58	39	8.58	48	8.58	53	8.58	42	8.58	42
8.6	43	8.6	60	8.6	58	8.6	33	8.6	53	8.6	53	8.6	43	8.6	58
8.62	52	8.62	58	8.62	64	8.62	56	8.62	53	8.62	56	8.62	52	8.62	53
8.64	52	8.64	64	8.64	66	8.64	47	8.64	59	8.64	35	8.64	52	8.64	45
8.66	50	8.66	59	8.66	64	8.66	51	8.66	58	8.66	58	8.66	50	8.66	52
8.68	56	8.68	58	8.68	62	8.68	50	8.68	63	8.68	44	8.68	56	8.68	51
8.7	52	8.7	61	8.7	57	8.7	54	8.7	64	8.7	56	8.7	52	8.7	40
8.72	55	8.72	47	8.72	71	8.72	44	8.72	45	8.72	45	8.72	55	8.72	45
8.74	56	8.74	61	8.74	61	8.74	43	8.74	48	8.74	52	8.74	56	8.74	61
8.76	44	8.76	54	8.76	59	8.76	43	8.76	45	8.76	56	8.76	44	8.76	35
8.78	39	8.78	62	8.78	78	8.78	45	8.78	42	8.78	52	8.78	39	8.78	54
8.8	57	8.8	52	8.8	69	8.8	53	8.8	46	8.8	53	8.8	57	8.8	45
8.82	49	8.82	63	8.82	63	8.82	42	8.82	60	8.82	64	8.82	49	8.82	44
8.84	51	8.84	53	8.84	68	8.84	30	8.84	59	8.84	42	8.84	51	8.84	55
8.86	58	8.86	68	8.86	45	8.86	47	8.86	48	8.86	58	8.86	58	8.86	52
8.88	41	8.88	51	8.88	54	8.88	51	8.88	50	8.88	52	8.88	41	8.88	53
8.9	59	8.9	55	8.9	62	8.9	49	8.9	62	8.9	66	8.9	59	8.9	45
8.92	45	8.92	66	8.92	68	8.92	50	8.92	61	8.92	48	8.92	45	8.92	47
8.94	47	8.94	52	8.94	66	8.94	43	8.94	53	8.94	54	8.94	47	8.94	38
8.96	53	8.96	68	8.96	49	8.96	45	8.96	48	8.96	40	8.96	53	8.96	57
8.98	50	8.98	53	8.98	53	8.98	53	8.98	58	8.98	55	8.98	50	8.98	42
9	62	9	52	9	52	9	48	9	55	9	40	9	62	9	60
9.02	53	9.02	66	9.02	52	9.02	57	9.02	48	9.02	51	9.02	53	9.02	42
9.04	49	9.04	63	9.04	64	9.04	57	9.04	48	9.04	63	9.04	49	9.04	47
9.06	48	9.06	59	9.06	66	9.06	34	9.06	45	9.06	52	9.06	48	9.06	59
9.08	52	9.08	63	9.08	58	9.08	46	9.08	50	9.08	53	9.08	52	9.08	50
9.1	64	9.1	55	9.1	49	9.1	56	9.1	42	9.1	37	9.1	64	9.1	32
9.12	44	9.12	63	9.12	65	9.12	47	9.12	52	9.12	59	9.12	44	9.12	49
9.14	46	9.14	67	9.14	55	9.14	51	9.14	73	9.14	60	9.14	46	9.14	38
9.16	50	9.16	43	9.16	53	9.16	36	9.16	57	9.16	54	9.16	50	9.16	52
9.18	61	9.18	58	9.18	66	9.18	39	9.18	64	9.18	57	9.18	61	9.18	50
9.2	46	9.2	49	9.2	62	9.2	42	9.2	62	9.2	68	9.2	46	9.2	38
9.22	47	9.22	69	9.22	65	9.22	39	9.22	73	9.22	58	9.22	47	9.22	39
9.24	51	9.24	69	9.24	59	9.24	52	9.24	53	9.24	58	9.24	51	9.24	53
9.26	60	9.26	78	9.26	63	9.26	42	9.26	59	9.26	52	9.26	60	9.26	51
9.28	54	9.28	64	9.28	48	9.28	48	9.28	47	9.28	53	9.28	54	9.28	38
9.3	60	9.3	56	9.3	61	9.3	51	9.3	46	9.3	57	9.3	60	9.3	49
9.32	52	9.32	49	9.32	50	9.32	36	9.32	59	9.32	45	9.32	52	9.32	54
9.34	54	9.34	81	9.34	44	9.34	40	9.34	51	9.34	60	9.34	54	9.34	41
9.36	44	9.36	61	9.36	63	9.36	42	9.36	57	9.36	56	9.36	44	9.36	62
9.38	56	9.38	61	9.38	65	9.38	37	9.38	48	9.38	48	9.38	56	9.38	37
9.4	55	9.4	61	9.4	75	9.4	38	9.4	57	9.4	32	9.4	55	9.4	50
9.42	49	9.42	69	9.42	69	9.42	48	9.42	54	9.42	63	9.42	49	9.42	48
9.44	56	9.44	51	9.44	57	9.44	44	9.44	43	9.44	54	9.44	56	9.44	57
9.46	56	9.46	66	9.46	56	9.46	44	9.46	58	9.46	46	9.46	56	9.46	50
9.48	54	9.48	63	9.48	63	9.48	43	9.48	46	9.48	59	9.48	54	9.48	48
9.5	61	9.5	59	9.5	64	9.5	35	9.5	59	9.5	71	9.5	61	9.5	42
9.52	41	9.52	46	9.52	74	9.52	47	9.52	44	9.52	51	9.52	41	9.52	33
9.54	50	9.54	57	9.54	62	9.54	46	9.54	49	9.54	65	9.54	50	9.54	58
9.56	53	9.56	68	9.56	65	9.56	41	9.56	47	9.56	60	9.56	53	9.56	35
9.58	51	9.58	53	9.58	73	9.58	32	9.58	74	9.58	54	9.58	51	9.58	55
9.6	48	9.6	63	9.6	70	9.6	35	9.6	46	9.6	54	9.6	48	9.6	50
9.62	43	9.62	63	9.62	56	9.62	47	9.62	56	9.62	52	9.62	43	9.62	60
9.64	59	9.64	72	9.64	68	9.64	40	9.64	50	9.64	47	9.64	59	9.64	39
9.66	54	9.66	72	9.66	65	9.66	49	9.66	58	9.66	63	9.66	54	9.66	43
9.68	46	9.68	59	9.68	63	9.68	45	9.68	56	9.68	61	9.68	46	9.68	50
9.7	61	9.7	68	9.7	60	9.7	35	9.7	57	9.7	57	9.7	61	9.7	54
9.72	54	9.72	62	9.72	76	9.72	54	9.72	65	9.72	34	9.72	54	9.72	56
9.74	48	9.74	55	9.74	69	9.74	32	9.74	49	9.74	64	9.74	48	9.74	57
9.76	44	9.76	53	9.76	69	9.76	48	9.76	55	9.76	51	9.76	44	9.76	40
9.78	45	9.78	68	9.78	53	9.78	47	9.78	56	9.78	62	9.78	45	9.78	49
9.8	47	9.8	62	9.8	74	9.8	56	9.8	45	9.8	46	9.8	47	9.8	46
9.82	48	9.82	48	9.82	58	9.82	41	9.82	67	9.82	44	9.82	48	9.82	58
9.84	61	9.84	45	9.84	59	9.84	35	9.84	43	9.84	63	9.84	61	9.84	40
9.86	67	9.86	50	9.86	56	9.86	48	9.86	60	9.86	53	9.86	67	9.86	39
9.88	59	9.88	60	9.88	55	9.88	54	9.88	39	9.88	58	9.88	59	9.88	54
9.9	64	9.9	66	9.9	61	9.9	51	9.9	47	9.9	56	9.9	64	9.9	38
9.92	45	9.92	66	9.92	65	9.92	37	9.92	60	9.92	51	9.92	45	9.92	59
9.94	63	9.94	52	9.94	70	9.94	37	9.94	59	9.94	54	9.94	63	9.94	44
9.96	53	9.96	63	9.96	54	9.96	46	9.96	58	9.96	48	9.96	53	9.96	52
9.98	42	9.98	66	9.98	68	9.98	51	9.98	59	9.98	53	9.98	42	9.98	40
10	54	10	60	10	59	10	50	10	63	10	67	10	54	10	56
10.02	40	10.02	46	10.02	54	10.02	39	10.02	55	10.02	50	10.02	40	10.02	35
10.04	45	10.04	60	10.04	58	10.04	47	10.04	66	10.04	62	10.04	45	10.04	47
10.06	46	10.06	69	10.06	51	10.06	48	10.06	52	10.06	57	10.06	46	10.06	36
10.08	55	10.08	72	10.08	56	10.08	47	10.08	54	10.08	47	10.08	55	10.08	42
10.1	38	10.1	62	10.1	57	10.1	41	10.1	59	10.1	62	10.1	38	10.1	51
10.12	50	10.12	59	10.12	73	10.12	43	10.12	39	10.12	46	10.12	50	10.12	41
10.14	54	10.14	56	10.14	63	10.14	42	10.14	53	10.14	55	10.14	54	10.14	46
10.16	46	10.16	48	10.16	65	10.16	35	10.16	56	10.16	70	10.16	46	10.16	56
10.18	62	10.18	52	10.18	59	10.18	47	10.18	47	10.18	53	10.18	62	10.18	48
10.2	56	10.2	70	10.2	64	10.2	44	10.2	64	10.2	52	10.2	56	10.2	49
10.22	51	10.22	66	10.22	62	10.22	53	10.22	54	10.22	40	10.22	51	10.22	52
10.24	47	10.24	58	10.24	58	10.24	48	10.24	67	10.24	60	10.24	47	10.24	44
10.26	54	10.26	61	10.26	60	10.26	36	10.26	64	10.26	52	10.26	54	10.26	48
10.28	48	10.28	59	10.28	57	10.28	38	10.28	67	10.28	61	10.28	48	10.28	42
10.3	40	10.3	57	10.3	48	10.3	39	10.3	54	10.3	58	10.3	40	10.3	60
10.32	61	10.32	61	10.32	65	10.32	52	10.32	65	10.32	57	10.32	61	10.32	55
10.34	51	10.34	57	10.34	54	10.34	45	10.34	59	10.34	72	10.34	51	10.34	41
10.36	54	10.36	68	10.36	61	10.36	59	10.36	54	10.36	50	10.36	54	10.36	39
10.38	47	10.38	71	10.38	61	10.38	39	10.38	53	10.38	54	10.38	47	10.38	41
10.4	71	10.4	60	10.4	66	10.4	45	10.4	75	10.4	53	10.4	71	10.4	51
10.42	53	10.42	64	10.42	66	10.42	50	10.42	65	10.42	41	10.42	53	10.42	40
10.44	47	10.44	59	10.44	57	10.44	46	10.44	67	10.44	57	10.44	47	10.44	56
10.46	62	10.46	46	10.46	79	10.46	39	10.46	53	10.46	52	10.46	62	10.46	51
10.48	54	10.48	66	10.48	65	10.48	42	10.48	50	10.48	62	10.48	54	10.48	55
10.5	60	10.5	64	10.5	48	10.5	47	10.5	48	10.5	47	10.5	60	10.5	50
10.52	59	10.52	51	10.52	48	10.52	61	10.52	52	10.52	59	10.52	59	10.52	46
10.54	61	10.54	47	10.54	65	10.54	36	10.54	48	10.54	49	10.54	61	10.54	42
10.56	52	10.56	67	10.56	56	10.56	44	10.56	53	10.56	63	10.56	52	10.56	55
10.58	61	10.58	59	10.58	60	10.58	35	10.58	51	10.58	63	10.58	61	10.58	53
10.6	43	10.6	55	10.6	58	10.6	53	10.6	63	10.6	55	10.6	43	10.6	53
10.62	60	10.62	54	10.62	67	10.62	52	10.62	48	10.62	45	10.62	60	10.62	50
10.64	49	10.64	65	10.64	55	10.64	43	10.64	47	10.64	53	10.64	49	10.64	57
10.66	37	10.66	58	10.66	63	10.66	37	10.66	54	10.66	50	10.66	37	10.66	51
10.68	63	10.68	73	10.68	61	10.68	38	10.68	55	10.68	55	10.68	63	10.68	42
10.7	42	10.7	52	10.7	58	10.7	52	10.7	59	10.7	60	10.7	42	10.7	53
10.72	56	10.72	61	10.72	42	10.72	42	10.72	57	10.72	50	10.72	56	10.72	44
10.74	49	10.74	47	10.74	53	10.74	49	10.74	57	10.74	52	10.74	49	10.74	34
10.76	61	10.76	55	10.76	60	10.76	44	10.76	62	10.76	59	10.76	61	10.76	47
10.78	58	10.78	49	10.78	64	10.78	52	10.78	55	10.78	54	10.78	58	10.78	55
10.8	63	10.8	69	10.8	45	10.8	46	10.8	46	10.8	67	10.8	63	10.8	55
10.82	49	10.82	49	10.82	70	10.82	43	10.82	52	10.82	47	10.82	49	10.82	41
10.84	51	10.84	64	10.84	63	10.84	39	10.84	60	10.84	60	10.84	51	10.84	41
10.86	47	10.86	58	10.86	43	10.86	40	10.86	41	10.86	43	10.86	47	10.86	50
10.88	52	10.88	64	10.88	52	10.88	46	10.88	58	10.88	69	10.88	52	10.88	43
10.9	69	10.9	59	10.9	57	10.9	33	10.9	64	10.9	43	10.9	69	10.9	54
10.92	45	10.92	57	10.92	60	10.92	46	10.92	65	10.92	40	10.92	45	10.92	48
10.94	50	10.94	63	10.94	66	10.94	42	10.94	53	10.94	49	10.94	50	10.94	51
10.96	46	10.96	46	10.96	60	10.96	48	10.96	65	10.96	55	10.96	46	10.96	43
10.98	54	10.98	50	10.98	78	10.98	35	10.98	65	10.98	46	10.98	54	10.98	37
11	45	11	69	11	48	11	39	11	60	11	56	11	45	11	51
11.02	54	11.02	62	11.02	64	11.02	41	11.02	63	11.02	61	11.02	54	11.02	58
11.04	45	11.04	63	11.04	69	11.04	38	11.04	62	11.04	48	11.04	45	11.04	48
11.06	51	11.06	60	11.06	74	11.06	44	11.06	53	11.06	56	11.06	51	11.06	47
11.08	55	11.08	55	11.08	55	11.08	37	11.08	50	11.08	59	11.08	55	11.08	46
11.1	47	11.1	62	11.1	64	11.1	45	11.1	66	11.1	52	11.1	47	11.1	46
11.12	54	11.12	54	11.12	54	11.12	49	11.12	61	11.12	65	11.12	54	11.12	57
11.14	45	11.14	63	11.14	41	11.14	43	11.14	61	11.14	55	11.14	45	11.14	48
11.16	62	11.16	65	11.16	65	11.16	49	11.16	56	11.16	52	11.16	62	11.16	44
11.18	45	11.18	66	11.18	53	11.18	43	11.18	49	11.18	61	11.18	45	11.18	52
11.2	61	11.2	58	11.2	54	11.2	31	11.2	62	11.2	50	11.2	61	11.2	42
11.22	50	11.22	53	11.22	54	11.22	40	11.22	51	11.22	50	11.22	50	11.22	53
11.24	58	11.24	64	11.24	64	11.24	43	11.24	61	11.24	43	11.24	58	11.24	59
11.26	62	11.26	56	11.26	62	11.26	51	11.26	52	11.26	52	11.26	62	11.26	44
11.28	56	11.28	60	11.28	63	11.28	52	11.28	55	11.28	66	11.28	56	11.28	51
11.3	42	11.3	70	11.3	47	11.3	47	11.3	53	11.3	69	11.3	42	11.3	41
11.32	52	11.32	54	11.32	65	11.32	54	11.32	37	11.32	50	11.32	52	11.32	37
11.34	43	11.34	71	11.34	72	11.34	43	11.34	54	11.34	55	11.34	43	11.34	43
11.36	61	11.36	55	11.36	57	11.36	48	11.36	58	11.36	44	11.36	61	11.36	54
11.38	48	11.38	47	11.38	68	11.38	49	11.38	56	11.38	72	11.38	48	11.38	56
11.4	58	11.4	58	11.4	56	11.4	32	11.4	51	11.4	60	11.4	58	11.4	61
11.42	62	11.42	64	11.42	60	11.42	49	11.42	67	11.42	71	11.42	62	11.42	42
11.44	48	11.44	60	11.44	63	11.44	41	11.44	57	11.44	39	11.44	48	11.44	50
11.46	63	11.46	55	11.46	61	11.46	38	11.46	62	11.46	57	11.46	63	11.46	52
11.48	55	11.48	72	11.48	55	11.48	42	11.48	57	11.48	52	11.48	55	11.48	56
11.5	57	11.5	64	11.5	57	11.5	47	11.5	47	11.5	79	11.5	57	11.5	39
11.52	54	11.52	58	11.52	66	11.52	49	11.52	44	11.52	46	11.52	54	11.52	50
11.54	48	11.54	58	11.54	65	11.54	41	11.54	48	11.54	56	11.54	48	11.54	48
11.56	65	11.56	73	11.56	64	11.56	43	11.56	61	11.56	62	11.56	65	11.56	45
11.58	65	11.58	55	11.58	65	11.58	37	11.58	47	11.58	60	11.58	65	11.58	56
11.6	36	11.6	55	11.6	76	11.6	38	11.6	62	11.6	63	11.6	36	11.6	53
11.62	48	11.62	46	11.62	52	11.62	55	11.62	51	11.62	44	11.62	48	11.62	55
11.64	43	11.64	53	11.64	72	11.64	46	11.64	60	11.64	61	11.64	43	11.64	49
11.66	49	11.66	52	11.66	64	11.66	39	11.66	53	11.66	52	11.66	49	11.66	49
11.68	57	11.68	65	11.68	37	11.68	40	11.68	52	11.68	62	11.68	57	11.68	65
11.7	52	11.7	70	11.7	70	11.7	46	11.7	63	11.7	61	11.7	52	11.7	65
11.72	45	11.72	46	11.72	68	11.72	37	11.72	61	11.72	57	11.72	45	11.72	54
11.74	54	11.74	54	11.74	48	11.74	33	11.74	62	11.74	55	11.74	54	11.74	48
11.76	58	11.76	61	11.76	65	11.76	41	11.76	61	11.76	57	11.76	58	11.76	35
11.78	52	11.78	66	11.78	81	11.78	49	11.78	58	11.78	59	11.78	52	11.78	53
11.8	67	11.8	65	11.8	72	11.8	39	11.8	72	11.8	46	11.8	67	11.8	47
11.82	70	11.82	63	11.82	62	11.82	42	11.82	76	11.82	54	11.82	70	11.82	41
11.84	68	11.84	61	11.84	71	11.84	48	11.84	57	11.84	58	11.84	68	11.84	59
11.86	70	11.86	64	11.86	63	11.86	39	11.86	56	11.86	73	11.86	70	11.86	63
11.88	72	11.88	63	11.88	69	11.88	48	11.88	86	11.88	63	11.88	72	11.88	55
11.9	60	11.9	63	11.9	77	11.9	46	11.9	76	11.9	69	11.9	60	11.9	64
11.92	72	11.92	67	11.92	81	11.92	49	11.92	68	11.92	70	11.92	72	11.92	56
11.94	76	11.94	68	11.94	63	11.94	68	11.94	70	11.94	71	11.94	76	11.94	69
11.96	84	11.96	74	11.96	75	11.96	66	11.96	74	11.96	86	11.96	84	11.96	68
11.98	77	11.98	75	11.98	55	11.98	72	11.98	88	11.98	77	11.98	77	11.98	63
12	79	12	94	12	76	12	74	12	93	12	83	12	79	12	70
12.02	86	12.02	86	12.02	84	12.02	86	12.02	97	12.02	86	12.02	86	12.02	81
12.04	94	12.04	100	12.04	109	12.04	89	12.04	127	12.04	97	12.04	94	12.04	83
12.06	128	12.06	110	12.06	103	12.06	95	12.06	125	12.06	129	12.06	128	12.06	126
12.08	139	12.08	126	12.08	116	12.08	106	12.08	141	12.08	159	12.08	139	12.08	135
12.1	172	12.1	138	12.1	123	12.1	116	12.1	177	12.1	159	12.1	172	12.1	138
12.12	161	12.12	173	12.12	148	12.12	152	12.12	160	12.12	150	12.12	161	12.12	141
12.14	147	12.14	127	12.14	146	12.14	121	12.14	171	12.14	174	12.14	147	12.14	142
12.16	98	12.16	151	12.16	146	12.16	115	12.16	131	12.16	144	12.16	98	12.16	123
12.18	101	12.18	125	12.18	118	12.18	96	12.18	122	12.18	120	12.18	101	12.18	84
12.2	76	12.2	76	12.2	100	12.2	70	12.2	110	12.2	94	12.2	76	12.2	85
12.22	47	12.22	73	12.22	74	12.22	81	12.22	77	12.22	69	12.22	47	12.22	53
12.24	64	12.24	72	12.24	70	12.24	52	12.24	63	12.24	61	12.24	64	12.24	47
12.26	72	12.26	71	12.26	52	12.26	50	12.26	69	12.26	60	12.26	72	12.26	50
12.28	60	12.28	64	12.28	79	12.28	55	12.28	70	12.28	57	12.28	60	12.28	58
12.3	50	12.3	64	12.3	84	12.3	41	12.3	61	12.3	58	12.3	50	12.3	54
12.32	57	12.32	83	12.32	69	12.32	56	12.32	79	12.32	63	12.32	57	12.32	67
12.34	64	12.34	64	12.34	56	12.34	35	12.34	63	12.34	55	12.34	64	12.34	55
12.36	75	12.36	61	12.36	66	12.36	56	12.36	59	12.36	47	12.36	75	12.36	54
12.38	58	12.38	62	12.38	66	12.38	39	12.38	59	12.38	57	12.38	58	12.38	61
12.4	59	12.4	68	12.4	66	12.4	59	12.4	59	12.4	64	12.4	59	12.4	53
12.42	68	12.42	72	12.42	61	12.42	53	12.42	56	12.42	68	12.42	68	12.42	53
12.44	56	12.44	71	12.44	77	12.44	60	12.44	72	12.44	60	12.44	56	12.44	61
12.46	57	12.46	72	12.46	63	12.46	52	12.46	76	12.46	75	12.46	57	12.46	67
12.48	64	12.48	72	12.48	61	12.48	52	12.48	70	12.48	69	12.48	64	12.48	69
12.5	73	12.5	82	12.5	64	12.5	55	12.5	64	12.5	76	12.5	73	12.5	66
12.52	65	12.52	75	12.52	69	12.52	70	12.52	62	12.52	64	12.52	65	12.52	84
12.54	63	12.54	84	12.54	63	12.54	56	12.54	81	12.54	81	12.54	63	12.54	60
12.56	78	12.56	70	12.56	88	12.56	66	12.56	84	12.56	91	12.56	78	12.56	61
12.58	97	12.58	84	12.58	82	12.58	73	12.58	76	12.58	91	12.58	97	12.58	80
12.6	94	12.6	89	12.6	95	12.6	77	12.6	89	12.6	85	12.6	94	12.6	75
12.62	90	12.62	96	12.62	109	12.62	70	12.62	95	12.62	117	12.62	90	12.62	75
12.64	97	12.64	114	12.64	85	12.64	85	12.64	88	12.64	84	12.64	97	12.64	92
12.66	105	12.66	121	12.66	115	12.66	96	12.66	119	12.66	114	12.66	105	12.66	97
12.68	120	12.68	105	12.68	109	12.68	102	12.68	132	12.68	119	12.68	120	12.68	109
12.7	149	12.7	154	12.7	128	12.7	119	12.7	165	12.7	154	12.7	149	12.7	150
12.72	180	12.72	157	12.72	134	12.72	104	12.72	169	12.72	176	12.72	180	12.72	153
12.74	201	12.74	179	12.74	165	12.74	143	12.74	215	12.74	198	12.74	201	12.74	165
12.76	222	12.76	213	12.76	210	12.76	188	12.76	224	12.76	251	12.76	222	12.76	235
12.78	272	12.78	258	12.78	224	12.78	203	12.78	270	12.78	266	12.78	272	12.78	228
12.8	305	12.8	270	12.8	271	12.8	226	12.8	313	12.8	297	12.8	305	12.8	282
12.82	324	12.82	336	12.82	363	12.82	288	12.82	304	12.82	322	12.82	324	12.82	301
12.84	290	12.84	281	12.84	334	12.84	245	12.84	278	12.84	295	12.84	290	12.84	263
12.86	217	12.86	278	12.86	292	12.86	192	12.86	241	12.86	235	12.86	217	12.86	207
12.88	165	12.88	187	12.88	231	12.88	142	12.88	169	12.88	158	12.88	165	12.88	131
12.9	135	12.9	148	12.9	161	12.9	111	12.9	142	12.9	142	12.9	135	12.9	115
12.92	95	12.92	114	12.92	134	12.92	86	12.92	80	12.92	90	12.92	95	12.92	76
12.94	76	12.94	74	12.94	90	12.94	58	12.94	97	12.94	88	12.94	76	12.94	67
12.96	78	12.96	93	12.96	84	12.96	60	12.96	79	12.96	78	12.96	78	12.96	74
12.98	57	12.98	87	12.98	91	12.98	56	12.98	68	12.98	59	12.98	57	12.98	52
13	53	13	67	13	79	13	59	13	63	13	60	13	53	13	50
13.02	74	13.02	57	13.02	74	13.02	46	13.02	60	13.02	70	13.02	74	13.02	60
13.04	66	13.04	62	13.04	68	13.04	41	13.04	76	13.04	73	13.04	66	13.04	67
13.06	59	13.06	95	13.06	57	13.06	50	13.06	74	13.06	56	13.06	59	13.06	59
13.08	51	13.08	69	13.08	70	13.08	42	13.08	63	13.08	55	13.08	51	13.08	48
13.1	52	13.1	53	13.1	61	13.1	42	13.1	68	13.1	64	13.1	52	13.1	53
13.12	55	13.12	62	13.12	56	13.12	53	13.12	69	13.12	40	13.12	55	13.12	49
13.14	46	13.14	67	13.14	65	13.14	38	13.14	58	13.14	55	13.14	46	13.14	51
13.16	51	13.16	62	13.16	56	13.16	54	13.16	45	13.16	47	13.16	51	13.16	55
13.18	45	13.18	60	13.18	37	13.18	48	13.18	54	13.18	59	13.18	45	13.18	52
13.2	47	13.2	68	13.2	61	13.2	42	13.2	64	13.2	49	13.2	47	13.2	45
13.22	51	13.22	57	13.22	61	13.22	50	13.22	48	13.22	61	13.22	51	13.22	48
13.24	44	13.24	69	13.24	66	13.24	39	13.24	59	13.24	73	13.24	44	13.24	65
13.26	70	13.26	53	13.26	65	13.26	43	13.26	63	13.26	42	13.26	70	13.26	57
13.28	53	13.28	58	13.28	48	13.28	49	13.28	43	13.28	48	13.28	53	13.28	55
13.3	50	13.3	58	13.3	52	13.3	42	13.3	54	13.3	60	13.3	50	13.3	40
13.32	55	13.32	69	13.32	66	13.32	37	13.32	56	13.32	51	13.32	55	13.32	37
13.34	56	13.34	49	13.34	60	13.34	42	13.34	69	13.34	57	13.34	56	13.34	50
13.36	49	13.36	58	13.36	50	13.36	43	13.36	46	13.36	60	13.36	49	13.36	37
13.38	41	13.38	60	13.38	55	13.38	46	13.38	50	13.38	72	13.38	41	13.38	43
13.4	47	13.4	48	13.4	52	13.4	38	13.4	57	13.4	54	13.4	47	13.4	59
13.42	56	13.42	64	13.42	45	13.42	45	13.42	64	13.42	55	13.42	56	13.42	49
13.44	53	13.44	58	13.44	47	13.44	39	13.44	59	13.44	53	13.44	53	13.44	48
13.46	46	13.46	63	13.46	57	13.46	34	13.46	55	13.46	48	13.46	46	13.46	49
13.48	44	13.48	51	13.48	58	13.48	36	13.48	58	13.48	47	13.48	44	13.48	41
13.5	61	13.5	58	13.5	68	13.5	50	13.5	48	13.5	49	13.5	61	13.5	45
13.52	34	13.52	59	13.52	64	13.52	38	13.52	53	13.52	46	13.52	34	13.52	43
13.54	37	13.54	57	13.54	50	13.54	45	13.54	76	13.54	45	13.54	37	13.54	41
13.56	55	13.56	48	13.56	58	13.56	44	13.56	48	13.56	48	13.56	55	13.56	47
13.58	44	13.58	45	13.58	60	13.58	33	13.58	40	13.58	68	13.58	44	13.58	41
13.6	61	13.6	48	13.6	58	13.6	43	13.6	58	13.6	43	13.6	61	13.6	45
13.62	53	13.62	54	13.62	59	13.62	32	13.62	62	13.62	63	13.62	53	13.62	50
13.64	53	13.64	69	13.64	53	13.64	38	13.64	59	13.64	47	13.64	53	13.64	45
13.66	55	13.66	66	13.66	59	13.66	36	13.66	59	13.66	44	13.66	55	13.66	41
13.68	48	13.68	59	13.68	59	13.68	43	13.68	50	13.68	53	13.68	48	13.68	37
13.7	60	13.7	50	13.7	54	13.7	55	13.7	63	13.7	54	13.7	60	13.7	45
13.72	35	13.72	63	13.72	54	13.72	48	13.72	61	13.72	48	13.72	35	13.72	53
13.74	37	13.74	62	13.74	52	13.74	49	13.74	55	13.74	59	13.74	37	13.74	47
13.76	46	13.76	47	13.76	63	13.76	38	13.76	48	13.76	43	13.76	46	13.76	47
13.78	52	13.78	61	13.78	69	13.78	47	13.78	42	13.78	56	13.78	52	13.78	49
13.8	45	13.8	48	13.8	60	13.8	32	13.8	57	13.8	36	13.8	45	13.8	56
13.82	57	13.82	46	13.82	69	13.82	40	13.82	58	13.82	53	13.82	57	13.82	46
13.84	50	13.84	59	13.84	54	13.84	49	13.84	42	13.84	58	13.84	50	13.84	51
13.86	32	13.86	57	13.86	58	13.86	40	13.86	44	13.86	38	13.86	32	13.86	41
13.88	48	13.88	61	13.88	61	13.88	47	13.88	42	13.88	53	13.88	48	13.88	46
13.9	50	13.9	56	13.9	53	13.9	46	13.9	37	13.9	60	13.9	50	13.9	37
13.92	46	13.92	52	13.92	50	13.92	41	13.92	49	13.92	66	13.92	46	13.92	50
13.94	56	13.94	45	13.94	60	13.94	32	13.94	52	13.94	65	13.94	56	13.94	42
13.96	62	13.96	54	13.96	53	13.96	34	13.96	42	13.96	58	13.96	62	13.96	39
13.98	41	13.98	50	13.98	51	13.98	31	13.98	53	13.98	56	13.98	41	13.98	57
14	63	14	50	14	62	14	49	14	44	14	43	14	63	14	70
14.02	44	14.02	61	14.02	61	14.02	51	14.02	55	14.02	53	14.02	44	14.02	47
14.04	56	14.04	58	14.04	62	14.04	46	14.04	53	14.04	53	14.04	56	14.04	49
14.06	53	14.06	59	14.06	64	14.06	34	14.06	67	14.06	48	14.06	53	14.06	41
14.08	64	14.08	54	14.08	75	14.08	37	14.08	63	14.08	59	14.08	64	14.08	58
14.1	40	14.1	55	14.1	71	14.1	44	14.1	57	14.1	54	14.1	40	14.1	42
14.12	45	14.12	70	14.12	64	14.12	47	14.12	51	14.12	62	14.12	45	14.12	46
14.14	32	14.14	57	14.14	64	14.14	36	14.14	64	14.14	46	14.14	32	14.14	49
14.16	47	14.16	55	14.16	61	14.16	49	14.16	56	14.16	57	14.16	47	14.16	44
14.18	47	14.18	61	14.18	57	14.18	41	14.18	60	14.18	45	14.18	47	14.18	39
14.2	57	14.2	54	14.2	56	14.2	34	14.2	55	14.2	53	14.2	57	14.2	33
14.22	50	14.22	52	14.22	72	14.22	41	14.22	47	14.22	57	14.22	50	14.22	42
14.24	41	14.24	69	14.24	58	14.24	44	14.24	59	14.24	66	14.24	41	14.24	48
14.26	42	14.26	53	14.26	48	14.26	51	14.26	69	14.26	60	14.26	42	14.26	52
14.28	48	14.28	39	14.28	52	14.28	44	14.28	55	14.28	53	14.28	48	14.28	41
14.3	54	14.3	57	14.3	49	14.3	56	14.3	49	14.3	51	14.3	54	14.3	48
14.32	48	14.32	50	14.32	67	14.32	47	14.32	57	14.32	48	14.32	48	14.32	43
14.34	49	14.34	49	14.34	63	14.34	36	14.34	54	14.34	66	14.34	49	14.34	39
14.36	46	14.36	56	14.36	68	14.36	37	14.36	61	14.36	57	14.36	46	14.36	49
14.38	43	14.38	66	14.38	63	14.38	40	14.38	46	14.38	55	14.38	43	14.38	44
14.4	57	14.4	65	14.4	60	14.4	58	14.4	53	14.4	48	14.4	57	14.4	44
14.42	52	14.42	68	14.42	48	14.42	54	14.42	43	14.42	50	14.42	52	14.42	45
14.44	55	14.44	62	14.44	61	14.44	45	14.44	61	14.44	38	14.44	55	14.44	63
14.46	33	14.46	55	14.46	74	14.46	46	14.46	50	14.46	54	14.46	33	14.46	39
14.48	65	14.48	39	14.48	50	14.48	49	14.48	65	14.48	55	14.48	65	14.48	50
14.5	61	14.5	48	14.5	47	14.5	45	14.5	70	14.5	65	14.5	61	14.5	40
14.52	50	14.52	67	14.52	53	14.52	39	14.52	62	14.52	43	14.52	50	14.52	56
14.54	49	14.54	62	14.54	52	14.54	42	14.54	65	14.54	49	14.54	49	14.54	62
14.56	51	14.56	65	14.56	58	14.56	35	14.56	54	14.56	54	14.56	51	14.56	51
14.58	54	14.58	60	14.58	70	14.58	42	14.58	56	14.58	55	14.58	54	14.58	48
14.6	62	14.6	69	14.6	57	14.6	42	14.6	71	14.6	54	14.6	62	14.6	46
14.62	52	14.62	63	14.62	77	14.62	46	14.62	66	14.62	43	14.62	52	14.62	54
14.64	45	14.64	54	14.64	67	14.64	55	14.64	62	14.64	50	14.64	45	14.64	54
14.66	47	14.66	60	14.66	61	14.66	48	14.66	60	14.66	64	14.66	47	14.66	56
14.68	71	14.68	80	14.68	54	14.68	65	14.68	87	14.68	61	14.68	71	14.68	60
14.7	64	14.7	56	14.7	66	14.7	46	14.7	77	14.7	75	14.7	64	14.7	60
14.72	63	14.72	77	14.72	94	14.72	65	14.72	74	14.72	55	14.72	63	14.72	55
14.74	86	14.74	85	14.74	90	14.74	63	14.74	65	14.74	72	14.74	86	14.74	56
14.76	54	14.76	64	14.76	90	14.76	55	14.76	75	14.76	48	14.76	54	14.76	54
14.78	61	14.78	62	14.78	64	14.78	53	14.78	60	14.78	79	14.78	61	14.78	55
14.8	74	14.8	67	14.8	62	14.8	46	14.8	50	14.8	58	14.8	74	14.8	62
14.82	59	14.82	66	14.82	72	14.82	45	14.82	51	14.82	70	14.82	59	14.82	55
14.84	54	14.84	58	14.84	59	14.84	47	14.84	63	14.84	57	14.84	54	14.84	46
14.86	54	14.86	60	14.86	69	14.86	51	14.86	45	14.86	45	14.86	54	14.86	48
14.88	53	14.88	50	14.88	55	14.88	45	14.88	52	14.88	53	14.88	53	14.88	54
14.9	55	14.9	64	14.9	54	14.9	41	14.9	59	14.9	38	14.9	55	14.9	72
14.92	57	14.92	52	14.92	57	14.92	43	14.92	57	14.92	60	14.92	57	14.92	53
14.94	45	14.94	51	14.94	63	14.94	44	14.94	52	14.94	53	14.94	45	14.94	51
14.96	57	14.96	42	14.96	61	14.96	44	14.96	48	14.96	54	14.96	57	14.96	44
14.98	58	14.98	62	14.98	53	14.98	33	14.98	65	14.98	50	14.98	58	14.98	37
15	44	15	59	15	49	15	42	15	46	15	46	15	44	15	50
15.02	57	15.02	66	15.02	46	15.02	42	15.02	52	15.02	55	15.02	57	15.02	53
15.04	38	15.04	56	15.04	52	15.04	44	15.04	58	15.04	65	15.04	38	15.04	43
15.06	54	15.06	46	15.06	52	15.06	49	15.06	59	15.06	48	15.06	54	15.06	59
15.08	54	15.08	63	15.08	57	15.08	39	15.08	45	15.08	47	15.08	54	15.08	45
15.1	54	15.1	62	15.1	65	15.1	37	15.1	62	15.1	51	15.1	54	15.1	49
15.12	55	15.12	52	15.12	72	15.12	40	15.12	49	15.12	40	15.12	55	15.12	42
15.14	55	15.14	42	15.14	51	15.14	42	15.14	63	15.14	48	15.14	55	15.14	41
15.16	48	15.16	51	15.16	48	15.16	40	15.16	50	15.16	52	15.16	48	15.16	59
15.18	42	15.18	79	15.18	53	15.18	40	15.18	51	15.18	43	15.18	42	15.18	44
15.2	55	15.2	73	15.2	69	15.2	43	15.2	62	15.2	48	15.2	55	15.2	50
15.22	46	15.22	48	15.22	52	15.22	50	15.22	65	15.22	46	15.22	46	15.22	57
15.24	64	15.24	51	15.24	50	15.24	43	15.24	57	15.24	64	15.24	64	15.24	37
15.26	43	15.26	64	15.26	51	15.26	50	15.26	65	15.26	52	15.26	43	15.26	45
15.28	40	15.28	52	15.28	46	15.28	46	15.28	40	15.28	47	15.28	40	15.28	54
15.3	42	15.3	55	15.3	70	15.3	42	15.3	67	15.3	48	15.3	42	15.3	46
15.32	48	15.32	49	15.32	39	15.32	55	15.32	54	15.32	47	15.32	48	15.32	38
15.34	55	15.34	42	15.34	59	15.34	53	15.34	49	15.34	43	15.34	55	15.34	47
15.36	50	15.36	62	15.36	59	15.36	46	15.36	46	15.36	48	15.36	50	15.36	52
15.38	48	15.38	54	15.38	53	15.38	47	15.38	62	15.38	49	15.38	48	15.38	39
15.4	48	15.4	62	15.4	71	15.4	45	15.4	59	15.4	59	15.4	48	15.4	53
15.42	63	15.42	39	15.42	51	15.42	48	15.42	59	15.42	55	15.42	63	15.42	29
15.44	44	15.44	64	15.44	61	15.44	45	15.44	50	15.44	57	15.44	44	15.44	53
15.46	39	15.46	69	15.46	55	15.46	46	15.46	42	15.46	54	15.46	39	15.46	44
15.48	41	15.48	61	15.48	56	15.48	45	15.48	46	15.48	51	15.48	41	15.48	45
15.5	56	15.5	41	15.5	63	15.5	33	15.5	57	15.5	56	15.5	56	15.5	48
15.52	46	15.52	64	15.52	53	15.52	42	15.52	56	15.52	45	15.52	46	15.52	49
15.54	55	15.54	44	15.54	68	15.54	43	15.54	58	15.54	50	15.54	55	15.54	42
15.56	45	15.56	54	15.56	50	15.56	48	15.56	62	15.56	50	15.56	45	15.56	49
15.58	57	15.58	46	15.58	48	15.58	42	15.58	50	15.58	66	15.58	57	15.58	42
15.6	60	15.6	52	15.6	52	15.6	49	15.6	60	15.6	46	15.6	60	15.6	33
15.62	48	15.62	67	15.62	58	15.62	48	15.62	51	15.62	55	15.62	48	15.62	44
15.64	54	15.64	73	15.64	47	15.64	49	15.64	65	15.64	55	15.64	54	15.64	62
15.66	62	15.66	64	15.66	62	15.66	49	15.66	49	15.66	44	15.66	62	15.66	59
15.68	46	15.68	63	15.68	59	15.68	42	15.68	41	15.68	48	15.68	46	15.68	43
15.7	50	15.7	64	15.7	61	15.7	46	15.7	54	15.7	59	15.7	50	15.7	52
15.72	48	15.72	52	15.72	65	15.72	44	15.72	46	15.72	59	15.72	48	15.72	46
15.74	57	15.74	67	15.74	64	15.74	48	15.74	48	15.74	51	15.74	57	15.74	54
15.76	47	15.76	63	15.76	68	15.76	51	15.76	53	15.76	57	15.76	47	15.76	35
15.78	41	15.78	68	15.78	58	15.78	44	15.78	48	15.78	68	15.78	41	15.78	54
15.8	53	15.8	56	15.8	68	15.8	44	15.8	55	15.8	56	15.8	53	15.8	46
15.82	44	15.82	55	15.82	59	15.82	49	15.82	59	15.82	52	15.82	44	15.82	44
15.84	57	15.84	57	15.84	51	15.84	51	15.84	45	15.84	59	15.84	57	15.84	56
15.86	53	15.86	50	15.86	59	15.86	45	15.86	68	15.86	71	15.86	53	15.86	39
15.88	55	15.88	57	15.88	59	15.88	48	15.88	54	15.88	62	15.88	55	15.88	58
15.9	70	15.9	63	15.9	36	15.9	52	15.9	49	15.9	67	15.9	70	15.9	44
15.92	52	15.92	42	15.92	62	15.92	63	15.92	59	15.92	61	15.92	52	15.92	40
15.94	44	15.94	59	15.94	66	15.94	45	15.94	62	15.94	63	15.94	44	15.94	51
15.96	51	15.96	49	15.96	73	15.96	58	15.96	51	15.96	46	15.96	51	15.96	46
15.98	52	15.98	55	15.98	53	15.98	48	15.98	50	15.98	63	15.98	52	15.98	57
16	58	16	64	16	46	16	41	16	50	16	62	16	58	16	37
16.02	66	16.02	64	16.02	62	16.02	53	16.02	53	16.02	74	16.02	66	16.02	54
16.04	49	16.04	46	16.04	54	16.04	35	16.04	46	16.04	54	16.04	49	16.04	57
16.06	50	16.06	64	16.06	42	16.06	41	16.06	55	16.06	46	16.06	50	16.06	56
16.08	56	16.08	59	16.08	51	16.08	41	16.08	41	16.08	68	16.08	56	16.08	48
16.1	55	16.1	61	16.1	59	16.1	42	16.1	64	16.1	47	16.1	55	16.1	52
16.12	61	16.12	49	16.12	56	16.12	32	16.12	51	16.12	61	16.12	61	16.12	49
16.14	61	16.14	46	16.14	44	16.14	38	16.14	71	16.14	50	16.14	61	16.14	44
16.16	51	16.16	50	16.16	65	16.16	34	16.16	63	16.16	48	16.16	51	16.16	47
16.18	64	16.18	69	16.18	45	16.18	49	16.18	43	16.18	50	16.18	64	16.18	49
16.2	43	16.2	54	16.2	51	16.2	42	16.2	44	16.2	49	16.2	43	16.2	56
16.22	58	16.22	52	16.22	62	16.22	47	16.22	63	16.22	50	16.22	58	16.22	48
16.24	53	16.24	59	16.24	42	16.24	27	16.24	46	16.24	45	16.24	53	16.24	47
16.26	50	16.26	48	16.26	48	16.26	48	16.26	45	16.26	63	16.26	50	16.26	41
16.28	48	16.28	66	16.28	70	16.28	42	16.28	60	16.28	55	16.28	48	16.28	61
16.3	56	16.3	52	16.3	58	16.3	55	16.3	61	16.3	45	16.3	56	16.3	47
16.32	54	16.32	71	16.32	57	16.32	35	16.32	58	16.32	47	16.32	54	16.32	55
16.34	51	16.34	62	16.34	50	16.34	54	16.34	67	16.34	44	16.34	51	16.34	54
16.36	53	16.36	57	16.36	69	16.36	59	16.36	54	16.36	64	16.36	53	16.36	55
16.38	53	16.38	61	16.38	64	16.38	51	16.38	61	16.38	61	16.38	53	16.38	51
16.4	64	16.4	49	16.4	70	16.4	51	16.4	68	16.4	62	16.4	64	16.4	50
16.42	61	16.42	59	16.42	49	16.42	38	16.42	66	16.42	53	16.42	61	16.42	55
16.44	51	16.44	77	16.44	65	16.44	59	16.44	42	16.44	68	16.44	51	16.44	53
16.46	53	16.46	73	16.46	67	16.46	54	16.46	82	16.46	60	16.46	53	16.46	52
16.48	65	16.48	57	16.48	67	16.48	51	16.48	67	16.48	84	16.48	65	16.48	57
16.5	64	16.5	66	16.5	51	16.5	60	16.5	80	16.5	66	16.5	64	16.5	67
16.52	70	16.52	75	16.52	62	16.52	72	16.52	79	16.52	93	16.52	70	16.52	51
16.54	72	16.54	94	16.54	64	16.54	61	16.54	70	16.54	76	16.54	72	16.54	58
16.56	82	16.56	69	16.56	81	16.56	69	16.56	89	16.56	86	16.56	82	16.56	66
16.58	100	16.58	85	16.58	77	16.58	97	16.58	102	16.58	104	16.58	100	16.58	85
16.6	134	16.6	109	16.6	90	16.6	77	16.6	129	16.6	88	16.6	134	16.6	92
16.62	151	16.62	131	16.62	89	16.62	110	16.62	150	16.62	160	16.62	151	16.62	122
16.64	196	16.64	132	16.64	144	16.64	151	16.64	187	16.64	188	16.64	196	16.64	167
16.66	265	16.66	169	16.66	146	16.66	215	16.66	279	16.66	276	16.66	265	16.66	211
16.68	382	16.68	222	16.68	215	16.68	303	16.68	364	16.68	375	16.68	382	16.68	353
16.7	446	16.7	260	16.7	251	16.7	357	16.7	450	16.7	440	16.7	446	16.7	377
16.72	373	16.72	264	16.72	287	16.72	321	16.72	404	16.72	428	16.72	373	16.72	337
16.74	313	16.74	235	16.74	259	16.74	304	16.74	377	16.74	347	16.74	313	16.74	312
16.76	197	16.76	161	16.76	197	16.76	185	16.76	205	16.76	225	16.76	197	16.76	245
16.78	131	16.78	115	16.78	119	16.78	132	16.78	155	16.78	153	16.78	131	16.78	121
16.8	83	16.8	83	16.8	107	16.8	91	16.8	76	16.8	109	16.8	83	16.8	62
16.82	67	16.82	77	16.82	59	16.82	51	16.82	77	16.82	79	16.82	67	16.82	53
16.84	53	16.84	72	16.84	53	16.84	60	16.84	72	16.84	69	16.84	53	16.84	63
16.86	55	16.86	63	16.86	64	16.86	66	16.86	63	16.86	63	16.86	55	16.86	47
16.88	78	16.88	75	16.88	61	16.88	63	16.88	56	16.88	51	16.88	78	16.88	56
16.9	59	16.9	63	16.9	71	16.9	55	16.9	57	16.9	50	16.9	59	16.9	66
16.92	63	16.92	72	16.92	71	16.92	65	16.92	57	16.92	76	16.92	63	16.92	58
16.94	47	16.94	71	16.94	58	16.94	59	16.94	71	16.94	50	16.94	47	16.94	51
16.96	61	16.96	62	16.96	67	16.96	60	16.96	75	16.96	62	16.96	61	16.96	58
16.98	59	16.98	61	16.98	52	16.98	59	16.98	73	16.98	73	16.98	59	16.98	65
17	62	17	53	17	47	17	43	17	59	17	56	17	62	17	62
17.02	60	17.02	62	17.02	65	17.02	51	17.02	66	17.02	69	17.02	60	17.02	56
17.04	50	17.04	64	17.04	57	17.04	47	17.04	54	17.04	51	17.04	50	17.04	51
17.06	61	17.06	64	17.06	55	17.06	43	17.06	69	17.06	50	17.06	61	17.06	41
17.08	47	17.08	62	17.08	62	17.08	50	17.08	52	17.08	54	17.08	47	17.08	51
17.1	58	17.1	67	17.1	56	17.1	54	17.1	53	17.1	46	17.1	58	17.1	43
17.12	55	17.12	48	17.12	54	17.12	47	17.12	54	17.12	53	17.12	55	17.12	50
17.14	53	17.14	55	17.14	59	17.14	45	17.14	69	17.14	52	17.14	53	17.14	68
17.16	48	17.16	63	17.16	58	17.16	53	17.16	49	17.16	69	17.16	48	17.16	59
17.18	51	17.18	51	17.18	60	17.18	62	17.18	53	17.18	42	17.18	51	17.18	46
17.2	65	17.2	65	17.2	48	17.2	42	17.2	61	17.2	56	17.2	65	17.2	50
17.22	65	17.22	47	17.22	54	17.22	49	17.22	61	17.22	64	17.22	65	17.22	61
17.24	45	17.24	66	17.24	63	17.24	36	17.24	53	17.24	59	17.24	45	17.24	56
17.26	65	17.26	56	17.26	70	17.26	40	17.26	63	17.26	51	17.26	65	17.26	44
17.28	54	17.28	60	17.28	68	17.28	65	17.28	59	17.28	59	17.28	54	17.28	52
17.3	65	17.3	66	17.3	70	17.3	50	17.3	54	17.3	67	17.3	65	17.3	58
17.32	65	17.32	62	17.32	62	17.32	43	17.32	72	17.32	65	17.32	65	17.32	59
17.34	71	17.34	46	17.34	70	17.34	38	17.34	72	17.34	64	17.34	71	17.34	51
17.36	60	17.36	48	17.36	63	17.36	53	17.36	52	17.36	58	17.36	60	17.36	56
17.38	65	17.38	68	17.38	81	17.38	66	17.38	66	17.38	58	17.38	65	17.38	54
17.4	75	17.4	77	17.4	64	17.4	62	17.4	76	17.4	66	17.4	75	17.4	60
17.42	71	17.42	77	17.42	83	17.42	67	17.42	60	17.42	73	17.42	71	17.42	59
17.44	81	17.44	81	17.44	84	17.44	62	17.44	83	17.44	76	17.44	81	17.44	67
17.46	78	17.46	74	17.46	80	17.46	55	17.46	81	17.46	81	17.46	78	17.46	61
17.48	65	17.48	84	17.48	90	17.48	52	17.48	77	17.48	75	17.48	65	17.48	65
17.5	64	17.5	65	17.5	77	17.5	51	17.5	61	17.5	61	17.5	64	17.5	66
17.52	62	17.52	67	17.52	67	17.52	46	17.52	59	17.52	69	17.52	62	17.52	60
17.54	72	17.54	71	17.54	58	17.54	51	17.54	54	17.54	73	17.54	72	17.54	57
17.56	58	17.56	70	17.56	62	17.56	53	17.56	59	17.56	54	17.56	58	17.56	49
17.58	63	17.58	64	17.58	68	17.58	45	17.58	59	17.58	46	17.58	63	17.58	53
17.6	53	17.6	55	17.6	56	17.6	45	17.6	66	17.6	46	17.6	53	17.6	48
17.62	69	17.62	62	17.62	48	17.62	55	17.62	53	17.62	55	17.62	69	17.62	50
17.64	65	17.64	66	17.64	64	17.64	46	17.64	64	17.64	54	17.64	65	17.64	42
17.66	53	17.66	59	17.66	53	17.66	37	17.66	47	17.66	55	17.66	53	17.66	53
17.68	55	17.68	72	17.68	61	17.68	36	17.68	55	17.68	58	17.68	55	17.68	58
17.7	57	17.7	71	17.7	67	17.7	42	17.7	52	17.7	47	17.7	57	17.7	58
17.72	45	17.72	58	17.72	45	17.72	39	17.72	52	17.72	57	17.72	45	17.72	49
17.74	60	17.74	61	17.74	43	17.74	42	17.74	69	17.74	62	17.74	60	17.74	56
17.76	53	17.76	65	17.76	61	17.76	41	17.76	56	17.76	63	17.76	53	17.76	48
17.78	60	17.78	53	17.78	63	17.78	51	17.78	67	17.78	51	17.78	60	17.78	42
17.8	58	17.8	53	17.8	60	17.8	31	17.8	46	17.8	45	17.8	58	17.8	49
17.82	65	17.82	64	17.82	55	17.82	44	17.82	44	17.82	50	17.82	65	17.82	50
17.84	53	17.84	62	17.84	62	17.84	42	17.84	48	17.84	53	17.84	53	17.84	44
17.86	60	17.86	52	17.86	60	17.86	38	17.86	48	17.86	42	17.86	60	17.86	46
17.88	59	17.88	73	17.88	60	17.88	34	17.88	69	17.88	38	17.88	59	17.88	53
17.9	35	17.9	68	17.9	54	17.9	37	17.9	66	17.9	57	17.9	35	17.9	56
17.92	42	17.92	53	17.92	50	17.92	45	17.92	55	17.92	42	17.92	42	17.92	49
17.94	57	17.94	58	17.94	67	17.94	60	17.94	46	17.94	66	17.94	57	17.94	55
17.96	48	17.96	53	17.96	61	17.96	45	17.96	56	17.96	56	17.96	48	17.96	58
17.98	58	17.98	74	17.98	46	17.98	42	17.98	31	17.98	56	17.98	58	17.98	61
18	59	18	46	18	53	18	52	18	64	18	63	18	59	18	58
18.02	56	18.02	69	18.02	65	18.02	48	18.02	43	18.02	65	18.02	56	18.02	59
18.04	58	18.04	60	18.04	50	18.04	46	18.04	57	18.04	52	18.04	58	18.04	53
18.06	59	18.06	49	18.06	49	18.06	37	18.06	53	18.06	56	18.06	59	18.06	55
18.08	46	18.08	55	18.08	56	18.08	53	18.08	67	18.08	77	18.08	46	18.08	52
18.1	64	18.1	65	18.1	43	18.1	47	18.1	61	18.1	73	18.1	64	18.1	38
18.12	55	18.12	71	18.12	54	18.12	49	18.12	44	18.12	40	18.12	55	18.12	41
18.14	47	18.14	57	18.14	57	18.14	51	18.14	67	18.14	53	18.14	47	18.14	58
18.16	50	18.16	62	18.16	55	18.16	61	18.16	57	18.16	61	18.16	50	18.16	31
18.18	48	18.18	57	18.18	62	18.18	32	18.18	49	18.18	51	18.18	48	18.18	50
18.2	50	18.2	66	18.2	56	18.2	44	18.2	70	18.2	54	18.2	50	18.2	65
18.22	61	18.22	66	18.22	56	18.22	53	18.22	50	18.22	60	18.22	61	18.22	47
18.24	53	18.24	63	18.24	64	18.24	53	18.24	41	18.24	57	18.24	53	18.24	60
18.26	67	18.26	63	18.26	63	18.26	50	18.26	51	18.26	62	18.26	67	18.26	44
18.28	49	18.28	61	18.28	62	18.28	70	18.28	56	18.28	50	18.28	49	18.28	42
18.3	54	18.3	62	18.3	44	18.3	41	18.3	52	18.3	67	18.3	54	18.3	48
18.32	57	18.32	55	18.32	56	18.32	36	18.32	61	18.32	47	18.32	57	18.32	45
18.34	68	18.34	59	18.34	57	18.34	54	18.34	57	18.34	61	18.34	68	18.34	56
18.36	54	18.36	54	18.36	44	18.36	53	18.36	43	18.36	59	18.36	54	18.36	44
18.38	45	18.38	55	18.38	66	18.38	51	18.38	55	18.38	63	18.38	45	18.38	54
18.4	57	18.4	55	18.4	73	18.4	46	18.4	58	18.4	67	18.4	57	18.4	48
18.42	59	18.42	53	18.42	64	18.42	50	18.42	57	18.42	56	18.42	59	18.42	40
18.44	58	18.44	49	18.44	56	18.44	54	18.44	62	18.44	48	18.44	58	18.44	49
18.46	59	18.46	58	18.46	46	18.46	46	18.46	54	18.46	71	18.46	59	18.46	52
18.48	55	18.48	53	18.48	70	18.48	43	18.48	51	18.48	54	18.48	55	18.48	55
18.5	49	18.5	53	18.5	53	18.5	51	18.5	58	18.5	52	18.5	49	18.5	54
18.52	49	18.52	57	18.52	63	18.52	56	18.52	54	18.52	70	18.52	49	18.52	50
18.54	54	18.54	58	18.54	55	18.54	60	18.54	52	18.54	54	18.54	54	18.54	48
18.56	65	18.56	48	18.56	61	18.56	40	18.56	50	18.56	51	18.56	65	18.56	46
18.58	52	18.58	55	18.58	50	18.58	56	18.58	69	18.58	49	18.58	52	18.58	57
18.6	57	18.6	63	18.6	57	18.6	46	18.6	57	18.6	51	18.6	57	18.6	48
18.62	50	18.62	51	18.62	44	18.62	47	18.62	53	18.62	52	18.62	50	18.62	51
18.64	47	18.64	58	18.64	48	18.64	52	18.64	43	18.64	57	18.64	47	18.64	42
18.66	54	18.66	42	18.66	77	18.66	36	18.66	58	18.66	54	18.66	54	18.66	45
18.68	54	18.68	59	18.68	54	18.68	49	18.68	44	18.68	59	18.68	54	18.68	41
18.7	54	18.7	55	18.7	53	18.7	43	18.7	46	18.7	48	18.7	54	18.7	53
18.72	48	18.72	48	18.72	49	18.72	49	18.72	69	18.72	50	18.72	48	18.72	43
18.74	51	18.74	54	18.74	51	18.74	44	18.74	55	18.74	65	18.74	51	18.74	44
18.76	50	18.76	63	18.76	62	18.76	55	18.76	40	18.76	62	18.76	50	18.76	41
18.78	58	18.78	65	18.78	52	18.78	48	18.78	58	18.78	56	18.78	58	18.78	63
18.8	46	18.8	53	18.8	60	18.8	26	18.8	58	18.8	69	18.8	46	18.8	45
18.82	48	18.82	68	18.82	48	18.82	47	18.82	48	18.82	47	18.82	48	18.82	51
18.84	61	18.84	59	18.84	63	18.84	43	18.84	55	18.84	71	18.84	61	18.84	57
18.86	57	18.86	50	18.86	58	18.86	42	18.86	59	18.86	57	18.86	57	18.86	61
18.88	60	18.88	45	18.88	62	18.88	48	18.88	53	18.88	60	18.88	60	18.88	51
18.9	46	18.9	59	18.9	57	18.9	57	18.9	67	18.9	68	18.9	46	18.9	57
18.92	65	18.92	50	18.92	57	18.92	51	18.92	62	18.92	56	18.92	65	18.92	44
18.94	54	18.94	49	18.94	51	18.94	44	18.94	48	18.94	63	18.94	54	18.94	46
18.96	45	18.96	45	18.96	68	18.96	53	18.96	67	18.96	64	18.96	45	18.96	49
18.98	64	18.98	63	18.98	56	18.98	53	18.98	42	18.98	68	18.98	64	18.98	43
19	45	19	49	19	54	19	51	19	65	19	55	19	45	19	50
19.02	54	19.02	62	19.02	64	19.02	39	19.02	57	19.02	63	19.02	54	19.02	43
19.04	50	19.04	58	19.04	52	19.04	39	19.04	44	19.04	59	19.04	50	19.04	58
19.06	50	19.06	46	19.06	54	19.06	40	19.06	56	19.06	62	19.06	50	19.06	45
19.08	58	19.08	54	19.08	63	19.08	51	19.08	54	19.08	49	19.08	58	19.08	49
19.1	49	19.1	52	19.1	58	19.1	49	19.1	49	19.1	46	19.1	49	19.1	48
19.12	64	19.12	58	19.12	49	19.12	46	19.12	61	19.12	54	19.12	64	19.12	51
19.14	63	19.14	53	19.14	51	19.14	48	19.14	63	19.14	56	19.14	63	19.14	40
19.16	52	19.16	45	19.16	50	19.16	47	19.16	70	19.16	58	19.16	52	19.16	62
19.18	58	19.18	58	19.18	59	19.18	37	19.18	47	19.18	55	19.18	58	19.18	40
19.2	46	19.2	54	19.2	51	19.2	41	19.2	58	19.2	52	19.2	46	19.2	47
19.22	62	19.22	48	19.22	54	19.22	61	19.22	57	19.22	57	19.22	62	19.22	47
19.24	72	19.24	53	19.24	57	19.24	49	19.24	70	19.24	61	19.24	72	19.24	54
19.26	47	19.26	66	19.26	58	19.26	53	19.26	49	19.26	57	19.26	47	19.26	46
19.28	65	19.28	52	19.28	56	19.28	46	19.28	47	19.28	71	19.28	65	19.28	49
19.3	58	19.3	61	19.3	40	19.3	44	19.3	52	19.3	51	19.3	58	19.3	57
19.32	49	19.32	63	19.32	52	19.32	50	19.32	45	19.32	65	19.32	49	19.32	50
19.34	54	19.34	64	19.34	54	19.34	35	19.34	53	19.34	58	19.34	54	19.34	50
19.36	53	19.36	64	19.36	65	19.36	50	19.36	51	19.36	57	19.36	53	19.36	45
19.38	46	19.38	56	19.38	58	19.38	49	19.38	58	19.38	57	19.38	46	19.38	59
19.4	63	19.4	63	19.4	54	19.4	55	19.4	63	19.4	49	19.4	63	19.4	50
19.42	56	19.42	65	19.42	53	19.42	44	19.42	70	19.42	63	19.42	56	19.42	51
19.44	39	19.44	65	19.44	64	19.44	41	19.44	54	19.44	55	19.44	39	19.44	49
19.46	58	19.46	67	19.46	61	19.46	44	19.46	50	19.46	52	19.46	58	19.46	45
19.48	57	19.48	42	19.48	65	19.48	40	19.48	51	19.48	58	19.48	57	19.48	58
19.5	52	19.5	55	19.5	64	19.5	48	19.5	37	19.5	70	19.5	52	19.5	48
19.52	66	19.52	59	19.52	43	19.52	44	19.52	49	19.52	56	19.52	66	19.52	43
19.54	52	19.54	54	19.54	43	19.54	44	19.54	54	19.54	47	19.54	52	19.54	42
19.56	55	19.56	63	19.56	52	19.56	53	19.56	55	19.56	59	19.56	55	19.56	50
19.58	55	19.58	59	19.58	52	19.58	36	19.58	56	19.58	61	19.58	55	19.58	53
19.6	43	19.6	56	19.6	54	19.6	45	19.6	49	19.6	66	19.6	43	19.6	51
19.62	47	19.62	49	19.62	58	19.62	57	19.62	45	19.62	37	19.62	47	19.62	61
19.64	42	19.64	46	19.64	50	19.64	45	19.64	53	19.64	58	19.64	42	19.64	52
19.66	55	19.66	60	19.66	54	19.66	44	19.66	46	19.66	59	19.66	55	19.66	59
19.68	62	19.68	54	19.68	62	19.68	47	19.68	48	19.68	60	19.68	62	19.68	51
19.7	55	19.7	60	19.7	57	19.7	51	19.7	45	19.7	58	19.7	55	19.7	46
19.72	70	19.72	60	19.72	49	19.72	26	19.72	56	19.72	52	19.72	70	19.72	49
19.74	49	19.74	51	19.74	54	19.74	32	19.74	48	19.74	46	19.74	49	19.74	39
19.76	52	19.76	50	19.76	55	19.76	43	19.76	51	19.76	48	19.76	52	19.76	38
19.78	41	19.78	51	19.78	48	19.78	33	19.78	58	19.78	49	19.78	41	19.78	47
19.8	41	19.8	51	19.8	57	19.8	49	19.8	59	19.8	47	19.8	41	19.8	41
19.82	51	19.82	66	19.82	53	19.82	40	19.82	55	19.82	46	19.82	51	19.82	62
19.84	57	19.84	53	19.84	63	19.84	40	19.84	57	19.84	57	19.84	57	19.84	46
19.86	55	19.86	51	19.86	52	19.86	56	19.86	47	19.86	56	19.86	55	19.86	60
19.88	55	19.88	60	19.88	65	19.88	37	19.88	62	19.88	46	19.88	55	19.88	51
19.9	55	19.9	52	19.9	49	19.9	38	19.9	66	19.9	63	19.9	55	19.9	55
19.92	52	19.92	60	19.92	65	19.92	39	19.92	65	19.92	49	19.92	52	19.92	49
19.94	69	19.94	36	19.94	44	19.94	64	19.94	46	19.94	64	19.94	69	19.94	50
19.96	58	19.96	53	19.96	42	19.96	46	19.96	49	19.96	64	19.96	58	19.96	50
19.98	53	19.98	49	19.98	58	19.98	58	19.98	60	19.98	50	19.98	53	19.98	50
20	48	20	62	20	44	20	47	20	55	20	60	20	48	20	56
20.02	49	20.02	58	20.02	54	20.02	50	20.02	44	20.02	52	20.02	49	20.02	51
20.04	62	20.04	74	20.04	62	20.04	44	20.04	61	20.04	60	20.04	62	20.04	47
20.06	49	20.06	58	20.06	46	20.06	34	20.06	65	20.06	56	20.06	49	20.06	49
20.08	58	20.08	69	20.08	51	20.08	41	20.08	61	20.08	59	20.08	58	20.08	55
20.1	53	20.1	57	20.1	45	20.1	45	20.1	37	20.1	52	20.1	53	20.1	51
20.12	43	20.12	62	20.12	57	20.12	37	20.12	49	20.12	63	20.12	43	20.12	55
20.14	61	20.14	54	20.14	53	20.14	53	20.14	48	20.14	63	20.14	61	20.14	47
20.16	55	20.16	51	20.16	44	20.16	52	20.16	57	20.16	52	20.16	55	20.16	41
20.18	47	20.18	56	20.18	50	20.18	49	20.18	52	20.18	48	20.18	47	20.18	33
20.2	55	20.2	57	20.2	53	20.2	51	20.2	55	20.2	47	20.2	55	20.2	47
20.22	42	20.22	50	20.22	68	20.22	44	20.22	60	20.22	44	20.22	42	20.22	54
20.24	35	20.24	49	20.24	58	20.24	41	20.24	73	20.24	50	20.24	35	20.24	29
20.26	45	20.26	41	20.26	41	20.26	69	20.26	57	20.26	52	20.26	45	20.26	52
20.28	43	20.28	47	20.28	50	20.28	44	20.28	42	20.28	61	20.28	43	20.28	59
20.3	59	20.3	48	20.3	42	20.3	40	20.3	49	20.3	60	20.3	59	20.3	55
20.32	53	20.32	67	20.32	53	20.32	27	20.32	53	20.32	56	20.32	53	20.32	48
20.34	44	20.34	49	20.34	54	20.34	41	20.34	54	20.34	58	20.34	44	20.34	39
20.36	52	20.36	46	20.36	43	20.36	45	20.36	57	20.36	68	20.36	52	20.36	40
20.38	63	20.38	44	20.38	53	20.38	46	20.38	58	20.38	58	20.38	63	20.38	49
20.4	62	20.4	57	20.4	51	20.4	49	20.4	50	20.4	48	20.4	62	20.4	56
20.42	52	20.42	67	20.42	67	20.42	39	20.42	48	20.42	56	20.42	52	20.42	48
20.44	45	20.44	63	20.44	63	20.44	34	20.44	63	20.44	63	20.44	45	20.44	52
20.46	55	20.46	65	20.46	58	20.46	56	20.46	53	20.46	55	20.46	55	20.46	41
20.48	54	20.48	57	20.48	57	20.48	43	20.48	67	20.48	59	20.48	54	20.48	59
20.5	70	20.5	50	20.5	61	20.5	45	20.5	68	20.5	64	20.5	70	20.5	51
20.52	57	20.52	77	20.52	61	20.52	47	20.52	57	20.52	63	20.52	57	20.52	69
20.54	59	20.54	61	20.54	66	20.54	50	20.54	58	20.54	57	20.54	59	20.54	58
20.56	54	20.56	69	20.56	55	20.56	62	20.56	84	20.56	61	20.56	54	20.56	54
20.58	75	20.58	71	20.58	51	20.58	55	20.58	83	20.58	78	20.58	75	20.58	78
20.6	78	20.6	74	20.6	67	20.6	71	20.6	71	20.6	68	20.6	78	20.6	75
20.62	78	20.62	88	20.62	77	20.62	62	20.62	80	20.62	84	20.62	78	20.62	71
20.64	97	20.64	102	20.64	86	20.64	82	20.64	90	20.64	80	20.64	97	20.64	47
20.66	80	20.66	91	20.66	97	20.66	64	20.66	76	20.66	77	20.66	80	20.66	82
20.68	90	20.68	107	20.68	112	20.68	78	20.68	92	20.68	103	20.68	90	20.68	81
20.7	86	20.7	100	20.7	109	20.7	91	20.7	96	20.7	84	20.7	86	20.7	73
20.72	101	20.72	110	20.72	108	20.72	76	20.72	96	20.72	90	20.72	101	20.72	68
20.74	79	20.74	87	20.74	92	20.74	72	20.74	74	20.74	82	20.74	79	20.74	78
20.76	73	20.76	94	20.76	93	20.76	57	20.76	72	20.76	67	20.76	73	20.76	62
20.78	62	20.78	72	20.78	71	20.78	49	20.78	65	20.78	73	20.78	62	20.78	53
20.8	59	20.8	70	20.8	66	20.8	44	20.8	71	20.8	72	20.8	59	20.8	53
20.82	61	20.82	63	20.82	55	20.82	45	20.82	60	20.82	63	20.82	61	20.82	62
20.84	62	20.84	72	20.84	72	20.84	51	20.84	56	20.84	58	20.84	62	20.84	43
20.86	69	20.86	68	20.86	77	20.86	41	20.86	62	20.86	60	20.86	69	20.86	60
20.88	57	20.88	49	20.88	56	20.88	42	20.88	63	20.88	56	20.88	57	20.88	65
20.9	74	20.9	86	20.9	70	20.9	54	20.9	73	20.9	61	20.9	74	20.9	65
20.92	75	20.92	59	20.92	59	20.92	57	20.92	77	20.92	72	20.92	75	20.92	56
20.94	69	20.94	82	20.94	67	20.94	69	20.94	65	20.94	69	20.94	69	20.94	71
20.96	92	20.96	76	20.96	93	20.96	61	20.96	84	20.96	71	20.96	92	20.96	90
20.98	101	20.98	101	20.98	90	20.98	85	20.98	116	20.98	112	20.98	101	20.98	96
21	124	21	110	21	109	21	95	21	123	21	121	21	124	21	100
21.02	152	21.02	150	21.02	128	21.02	121	21.02	156	21.02	125	21.02	152	21.02	123
21.04	146	21.04	154	21.04	157	21.04	133	21.04	165	21.04	169	21.04	146	21.04	181
21.06	218	21.06	206	21.06	195	21.06	172	21.06	205	21.06	199	21.06	218	21.06	196
21.08	195	21.08	231	21.08	207	21.08	179	21.08	210	21.08	208	21.08	195	21.08	214
21.1	186	21.1	225	21.1	213	21.1	176	21.1	180	21.1	211	21.1	186	21.1	157
21.12	145	21.12	193	21.12	213	21.12	137	21.12	150	21.12	186	21.12	145	21.12	144
21.14	155	21.14	186	21.14	171	21.14	136	21.14	147	21.14	143	21.14	155	21.14	138
21.16	117	21.16	133	21.16	130	21.16	102	21.16	133	21.16	98	21.16	117	21.16	108
21.18	93	21.18	109	21.18	112	21.18	85	21.18	95	21.18	99	21.18	93	21.18	77
21.2	77	21.2	91	21.2	88	21.2	71	21.2	76	21.2	80	21.2	77	21.2	80
21.22	59	21.22	63	21.22	73	21.22	53	21.22	72	21.22	51	21.22	59	21.22	59
21.24	60	21.24	62	21.24	65	21.24	50	21.24	52	21.24	61	21.24	60	21.24	43
21.26	60	21.26	61	21.26	54	21.26	43	21.26	60	21.26	53	21.26	60	21.26	60
21.28	52	21.28	45	21.28	63	21.28	47	21.28	69	21.28	43	21.28	52	21.28	46
21.3	39	21.3	62	21.3	50	21.3	41	21.3	44	21.3	57	21.3	39	21.3	44
21.32	40	21.32	49	21.32	46	21.32	30	21.32	43	21.32	51	21.32	40	21.32	45
21.34	44	21.34	54	21.34	51	21.34	29	21.34	55	21.34	45	21.34	44	21.34	40
21.36	48	21.36	53	21.36	49	21.36	39	21.36	50	21.36	36	21.36	48	21.36	38
21.38	44	21.38	48	21.38	35	21.38	39	21.38	51	21.38	51	21.38	44	21.38	45
21.4	41	21.4	57	21.4	50	21.4	35	21.4	44	21.4	50	21.4	41	21.4	41
21.42	50	21.42	55	21.42	49	21.42	39	21.42	51	21.42	44	21.42	50	21.42	44
21.44	46	21.44	53	21.44	33	21.44	46	21.44	52	21.44	44	21.44	46	21.44	36
21.46	42	21.46	58	21.46	38	21.46	44	21.46	48	21.46	40	21.46	42	21.46	44
21.48	39	21.48	41	21.48	41	21.48	42	21.48	38	21.48	49	21.48	39	21.48	45
21.5	48	21.5	53	21.5	42	21.5	36	21.5	50	21.5	53	21.5	48	21.5	39
21.52	43	21.52	50	21.52	43	21.52	32	21.52	51	21.52	36	21.52	43	21.52	54
21.54	43	21.54	57	21.54	46	21.54	31	21.54	35	21.54	37	21.54	43	21.54	32
21.56	40	21.56	41	21.56	39	21.56	38	21.56	43	21.56	34	21.56	40	21.56	29
21.58	35	21.58	47	21.58	41	21.58	34	21.58	46	21.58	47	21.58	35	21.58	41
21.6	46	21.6	55	21.6	38	21.6	34	21.6	58	21.6	44	21.6	46	21.6	40
21.62	47	21.62	53	21.62	49	21.62	28	21.62	42	21.62	47	21.62	47	21.62	38
21.64	45	21.64	31	21.64	31	21.64	38	21.64	39	21.64	37	21.64	45	21.64	23
21.66	33	21.66	26	21.66	35	21.66	47	21.66	33	21.66	52	21.66	33	21.66	41
21.68	46	21.68	44	21.68	43	21.68	31	21.68	47	21.68	55	21.68	46	21.68	35
21.7	42	21.7	33	21.7	33	21.7	25	21.7	49	21.7	49	21.7	42	21.7	32
21.72	55	21.72	48	21.72	38	21.72	47	21.72	50	21.72	39	21.72	55	21.72	42
21.74	41	21.74	43	21.74	45	21.74	33	21.74	51	21.74	42	21.74	41	21.74	39
21.76	42	21.76	37	21.76	34	21.76	38	21.76	38	21.76	42	21.76	42	21.76	31
21.78	38	21.78	41	21.78	43	21.78	36	21.78	46	21.78	32	21.78	38	21.78	39
21.8	42	21.8	48	21.8	37	21.8	25	21.8	36	21.8	54	21.8	42	21.8	35
21.82	39	21.82	50	21.82	52	21.82	30	21.82	42	21.82	32	21.82	39	21.82	37
21.84	38	21.84	42	21.84	46	21.84	26	21.84	34	21.84	38	21.84	38	21.84	28
21.86	30	21.86	41	21.86	37	21.86	29	21.86	34	21.86	43	21.86	30	21.86	22
21.88	40	21.88	36	21.88	33	21.88	33	21.88	35	21.88	40	21.88	40	21.88	29
21.9	40	21.9	52	21.9	42	21.9	43	21.9	35	21.9	42	21.9	40	21.9	27
21.92	42	21.92	28	21.92	44	21.92	38	21.92	43	21.92	28	21.92	42	21.92	30
21.94	42	21.94	49	21.94	28	21.94	27	21.94	37	21.94	31	21.94	42	21.94	47
21.96	37	21.96	32	21.96	39	21.96	29	21.96	42	21.96	44	21.96	37	21.96	40
21.98	38	21.98	43	21.98	40	21.98	37	21.98	43	21.98	36	21.98	38	21.98	40
22	50	22	36	22	44	22	26	22	29	22	47	22	50	22	33
22.02	30	22.02	36	22.02	43	22.02	37	22.02	33	22.02	43	22.02	30	22.02	34
22.04	36	22.04	33	22.04	35	22.04	36	22.04	43	22.04	36	22.04	36	22.04	37
22.06	36	22.06	32	22.06	43	22.06	29	22.06	37	22.06	25	22.06	36	22.06	34
22.08	34	22.08	42	22.08	47	22.08	21	22.08	27	22.08	38	22.08	34	22.08	45
22.1	48	22.1	42	22.1	37	22.1	44	22.1	36	22.1	34	22.1	48	22.1	41
22.12	47	22.12	42	22.12	27	22.12	34	22.12	41	22.12	40	22.12	47	22.12	30
22.14	22	22.14	37	22.14	38	22.14	30	22.14	30	22.14	42	22.14	22	22.14	25
22.16	37	22.16	47	22.16	21	22.16	32	22.16	34	22.16	35	22.16	37	22.16	36
22.18	28	22.18	29	22.18	33	22.18	25	22.18	37	22.18	33	22.18	28	22.18	33
22.2	32	22.2	45	22.2	27	22.2	29	22.2	47	22.2	35	22.2	32	22.2	45
22.22	38	22.22	40	22.22	36	22.22	32	22.22	45	22.22	44	22.22	38	22.22	37
22.24	41	22.24	30	22.24	32	22.24	33	22.24	31	22.24	28	22.24	41	22.24	27
22.26	39	22.26	32	22.26	38	22.26	20	22.26	34	22.26	41	22.26	39	22.26	22
22.28	33	22.28	32	22.28	35	22.28	31	22.28	35	22.28	40	22.28	33	22.28	31
22.3	39	22.3	45	22.3	31	22.3	34	22.3	35	22.3	36	22.3	39	22.3	30
22.32	36	22.32	38	22.32	40	22.32	34	22.32	32	22.32	28	22.32	36	22.32	31
22.34	45	22.34	46	22.34	36	22.34	30	22.34	33	22.34	33	22.34	45	22.34	36
22.36	27	22.36	35	22.36	43	22.36	25	22.36	30	22.36	41	22.36	27	22.36	31
22.38	30	22.38	46	22.38	38	22.38	41	22.38	38	22.38	45	22.38	30	22.38	38
22.4	28	22.4	36	22.4	37	22.4	39	22.4	32	22.4	38	22.4	28	22.4	25
22.42	35	22.42	36	22.42	40	22.42	26	22.42	31	22.42	56	22.42	35	22.42	25
22.44	39	22.44	29	22.44	40	22.44	32	22.44	30	22.44	32	22.44	39	22.44	41
22.46	38	22.46	34	22.46	30	22.46	26	22.46	36	22.46	25	22.46	38	22.46	34
22.48	45	22.48	35	22.48	33	22.48	22	22.48	34	22.48	33	22.48	45	22.48	23
22.5	40	22.5	38	22.5	32	22.5	28	22.5	35	22.5	38	22.5	40	22.5	41
22.52	33	22.52	41	22.52	40	22.52	37	22.52	26	22.52	33	22.52	33	22.52	34
22.54	37	22.54	43	22.54	45	22.54	32	22.54	42	22.54	51	22.54	37	22.54	39
22.56	38	22.56	41	22.56	23	22.56	29	22.56	42	22.56	40	22.56	38	22.56	38
22.58	38	22.58	44	22.58	45	22.58	40	22.58	34	22.58	34	22.58	38	22.58	39
22.6	42	22.6	43	22.6	58	22.6	35	22.6	57	22.6	41	22.6	42	22.6	36
22.62	44	22.62	40	22.62	45	22.62	30	22.62	54	22.62	48	22.62	44	22.62	50
22.64	61	22.64	58	22.64	52	22.64	49	22.64	59	22.64	47	22.64	61	22.64	59
22.66	50	22.66	53	22.66	53	22.66	46	22.66	51	22.66	56	22.66	50	22.66	59
22.68	66	22.68	73	22.68	57	22.68	64	22.68	68	22.68	63	22.68	66	22.68	55
22.7	70	22.7	68	22.7	63	22.7	58	22.7	64	22.7	67	22.7	70	22.7	60
22.72	56	22.72	63	22.72	62	22.72	57	22.72	48	22.72	50	22.72	56	22.72	52
22.74	68	22.74	62	22.74	64	22.74	51	22.74	59	22.74	53	22.74	68	22.74	46
22.76	48	22.76	76	22.76	70	22.76	42	22.76	59	22.76	56	22.76	48	22.76	56
22.78	50	22.78	55	22.78	43	22.78	53	22.78	50	22.78	53	22.78	50	22.78	35
22.8	51	22.8	42	22.8	45	22.8	36	22.8	39	22.8	51	22.8	51	22.8	39
22.82	39	22.82	55	22.82	46	22.82	33	22.82	42	22.82	41	22.82	39	22.82	39
22.84	39	22.84	41	22.84	45	22.84	28	22.84	36	22.84	31	22.84	39	22.84	29
22.86	34	22.86	41	22.86	39	22.86	32	22.86	37	22.86	39	22.86	34	22.86	29
22.88	32	22.88	32	22.88	42	22.88	28	22.88	36	22.88	40	22.88	32	22.88	30
22.9	37	22.9	35	22.9	35	22.9	21	22.9	31	22.9	34	22.9	37	22.9	27
22.92	35	22.92	32	22.92	21	22.92	33	22.92	47	22.92	31	22.92	35	22.92	39
22.94	43	22.94	39	22.94	25	22.94	29	22.94	38	22.94	44	22.94	43	22.94	35
22.96	39	22.96	45	22.96	31	22.96	26	22.96	38	22.96	40	22.96	39	22.96	31
22.98	40	22.98	36	22.98	31	22.98	37	22.98	40	22.98	26	22.98	40	22.98	32
23	44	23	46	23	23	23	18	23	40	23	45	23	44	23	21
23.02	28	23.02	29	23.02	31	23.02	27	23.02	36	23.02	27	23.02	28	23.02	38
23.04	48	23.04	34	23.04	23	23.04	28	23.04	34	23.04	35	23.04	48	23.04	26
23.06	31	23.06	30	23.06	27	23.06	25	23.06	41	23.06	38	23.06	31	23.06	31
23.08	37	23.08	32	23.08	31	23.08	26	23.08	39	23.08	27	23.08	37	23.08	30
23.1	37	23.1	36	23.1	41	23.1	23	23.1	32	23.1	24	23.1	37	23.1	31
23.12	32	23.12	23	23.12	28	23.12	31	23.12	34	23.12	24	23.12	32	23.12	26
23.14	42	23.14	46	23.14	26	23.14	30	23.14	25	23.14	30	23.14	42	23.14	32
23.16	44	23.16	29	23.16	30	23.16	27	23.16	27	23.16	30	23.16	44	23.16	30
23.18	40	23.18	30	23.18	35	23.18	24	23.18	36	23.18	39	23.18	40	23.18	33
23.2	37	23.2	39	23.2	31	23.2	35	23.2	31	23.2	25	23.2	37	23.2	31
23.22	32	23.22	27	23.22	30	23.22	25	23.22	27	23.22	39	23.22	32	23.22	22
23.24	33	23.24	36	23.24	22	23.24	36	23.24	34	23.24	38	23.24	33	23.24	23
23.26	35	23.26	36	23.26	42	23.26	27	23.26	38	23.26	23	23.26	35	23.26	34
23.28	38	23.28	45	23.28	34	23.28	32	23.28	36	23.28	27	23.28	38	23.28	26
23.3	36	23.3	30	23.3	28	23.3	30	23.3	36	23.3	23	23.3	36	23.3	25
23.32	35	23.32	32	23.32	28	23.32	30	23.32	31	23.32	44	23.32	35	23.32	25
23.34	35	23.34	30	23.34	25	23.34	26	23.34	42	23.34	27	23.34	35	23.34	31
23.36	27	23.36	35	23.36	29	23.36	33	23.36	23	23.36	39	23.36	27	23.36	27
23.38	30	23.38	26	23.38	26	23.38	34	23.38	36	23.38	30	23.38	30	23.38	31
23.4	33	23.4	30	23.4	24	23.4	28	23.4	35	23.4	33	23.4	33	23.4	35
23.42	31	23.42	25	23.42	36	23.42	28	23.42	25	23.42	24	23.42	31	23.42	24
23.44	38	23.44	28	23.44	20	23.44	30	23.44	24	23.44	27	23.44	38	23.44	24
23.46	33	23.46	36	23.46	26	23.46	33	23.46	33	23.46	28	23.46	33	23.46	23
23.48	37	23.48	29	23.48	27	23.48	29	23.48	26	23.48	39	23.48	37	23.48	32
23.5	29	23.5	45	23.5	27	23.5	29	23.5	30	23.5	33	23.5	29	23.5	33
23.52	41	23.52	26	23.52	24	23.52	24	23.52	29	23.52	27	23.52	41	23.52	33
23.54	31	23.54	24	23.54	26	23.54	34	23.54	28	23.54	25	23.54	31	23.54	34
23.56	35	23.56	30	23.56	29	23.56	27	23.56	31	23.56	38	23.56	35	23.56	30
23.58	38	23.58	29	23.58	27	23.58	23	23.58	38	23.58	28	23.58	38	23.58	30
23.6	35	23.6	29	23.6	22	23.6	27	23.6	35	23.6	34	23.6	35	23.6	31
23.62	35	23.62	32	23.62	27	23.62	28	23.62	36	23.62	29	23.62	35	23.62	34
23.64	28	23.64	36	23.64	38	23.64	40	23.64	31	23.64	32	23.64	28	23.64	27
23.66	37	23.66	37	23.66	26	23.66	31	23.66	47	23.66	31	23.66	37	23.66	24
23.68	37	23.68	30	23.68	28	23.68	28	23.68	32	23.68	38	23.68	37	23.68	39
23.7	38	23.7	30	23.7	25	23.7	23	23.7	29	23.7	34	23.7	38	23.7	35
23.72	45	23.72	28	23.72	25	23.72	31	23.72	36	23.72	19	23.72	45	23.72	33
23.74	29	23.74	28	23.74	43	23.74	33	23.74	35	23.74	40	23.74	29	23.74	32
23.76	32	23.76	30	23.76	31	23.76	32	23.76	40	23.76	30	23.76	32	23.76	34
23.78	42	23.78	33	23.78	21	23.78	30	23.78	33	23.78	30	23.78	42	23.78	31
23.8	38	23.8	38	23.8	30	23.8	24	23.8	44	23.8	35	23.8	38	23.8	26
23.82	41	23.82	34	23.82	38	23.82	35	23.82	38	23.82	38	23.82	41	23.82	30
23.84	34	23.84	38	23.84	33	23.84	29	23.84	37	23.84	35	23.84	34	23.84	33
23.86	35	23.86	30	23.86	28	23.86	32	23.86	37	23.86	41	23.86	35	23.86	37
23.88	39	23.88	27	23.88	37	23.88	36	23.88	35	23.88	37	23.88	39	23.88	39
23.9	42	23.9	31	23.9	38	23.9	40	23.9	37	23.9	40	23.9	42	23.9	39
23.92	41	23.92	38	23.92	35	23.92	30	23.92	40	23.92	25	23.92	41	23.92	36
23.94	37	23.94	38	23.94	27	23.94	40	23.94	50	23.94	48	23.94	37	23.94	45
23.96	49	23.96	47	23.96	33	23.96	33	23.96	51	23.96	43	23.96	49	23.96	40
23.98	46	23.98	45	23.98	44	23.98	37	23.98	58	23.98	58	23.98	46	23.98	43
24	61	24	52	24	44	24	59	24	56	24	59	24	61	24	54
24.02	67	24.02	57	24.02	50	24.02	55	24.02	70	24.02	54	24.02	67	24.02	52
24.04	69	24.04	68	24.04	58	24.04	77	24.04	61	24.04	81	24.04	69	24.04	70
24.06	63	24.06	88	24.06	68	24.06	75	24.06	93	24.06	67	24.06	63	24.06	82
24.08	103	24.08	79	24.08	73	24.08	119	24.08	102	24.08	86	24.08	103	24.08	113
24.1	94	24.1	91	24.1	101	24.1	131	24.1	124	24.1	110	24.1	94	24.1	103
24.12	129	24.12	90	24.12	108	24.12	129	24.12	118	24.12	134	24.12	129	24.12	131
24.14	151	24.14	143	24.14	118	24.14	161	24.14	137	24.14	141	24.14	151	24.14	155
24.16	160	24.16	184	24.16	151	24.16	166	24.16	181	24.16	188	24.16	160	24.16	164
24.18	162	24.18	191	24.18	192	24.18	174	24.18	186	24.18	192	24.18	162	24.18	188
24.2	233	24.2	236	24.2	218	24.2	203	24.2	230	24.2	218	24.2	233	24.2	195
24.22	266	24.22	274	24.22	266	24.22	223	24.22	275	24.22	272	24.22	266	24.22	233
24.24	269	24.24	300	24.24	310	24.24	243	24.24	261	24.24	299	24.24	269	24.24	290
24.26	320	24.26	336	24.26	332	24.26	265	24.26	296	24.26	311	24.26	320	24.26	265
24.28	276	24.28	337	24.28	353	24.28	248	24.28	265	24.28	319	24.28	276	24.28	273
24.3	258	24.3	325	24.3	299	24.3	233	24.3	262	24.3	250	24.3	258	24.3	245
24.32	222	24.32	279	24.32	260	24.32	221	24.32	229	24.32	210	24.32	222	24.32	185
24.34	196	24.34	240	24.34	246	24.34	184	24.34	237	24.34	212	24.34	196	24.34	201
24.36	169	24.36	172	24.36	194	24.36	141	24.36	186	24.36	180	24.36	169	24.36	171
24.38	143	24.38	195	24.38	171	24.38	152	24.38	169	24.38	177	24.38	143	24.38	145
24.4	150	24.4	164	24.4	166	24.4	125	24.4	136	24.4	125	24.4	150	24.4	137
24.42	119	24.42	120	24.42	132	24.42	103	24.42	141	24.42	147	24.42	119	24.42	107
24.44	98	24.44	119	24.44	111	24.44	90	24.44	124	24.44	100	24.44	98	24.44	113
24.46	84	24.46	81	24.46	95	24.46	71	24.46	99	24.46	89	24.46	84	24.46	84
24.48	88	24.48	76	24.48	76	24.48	60	24.48	96	24.48	92	24.48	88	24.48	97
24.5	69	24.5	72	24.5	81	24.5	69	24.5	76	24.5	81	24.5	69	24.5	85
24.52	62	24.52	67	24.52	59	24.52	62	24.52	53	24.52	65	24.52	62	24.52	55
24.54	63	24.54	72	24.54	71	24.54	59	24.54	63	24.54	75	24.54	63	24.54	66
24.56	60	24.56	57	24.56	49	24.56	57	24.56	55	24.56	70	24.56	60	24.56	56
24.58	73	24.58	60	24.58	61	24.58	52	24.58	63	24.58	52	24.58	73	24.58	73
24.6	56	24.6	60	24.6	50	24.6	60	24.6	53	24.6	81	24.6	56	24.6	49
24.62	50	24.62	55	24.62	49	24.62	63	24.62	68	24.62	55	24.62	50	24.62	65
24.64	69	24.64	68	24.64	63	24.64	72	24.64	66	24.64	64	24.64	69	24.64	66
24.66	69	24.66	54	24.66	51	24.66	65	24.66	62	24.66	65	24.66	69	24.66	64
24.68	64	24.68	67	24.68	47	24.68	55	24.68	71	24.68	59	24.68	64	24.68	69
24.7	67	24.7	64	24.7	67	24.7	60	24.7	102	24.7	71	24.7	67	24.7	62
24.72	89	24.72	61	24.72	78	24.72	65	24.72	89	24.72	70	24.72	89	24.72	86
24.74	89	24.74	74	24.74	85	24.74	85	24.74	76	24.74	85	24.74	89	24.74	96
24.76	109	24.76	75	24.76	70	24.76	86	24.76	104	24.76	107	24.76	109	24.76	78
24.78	89	24.78	79	24.78	74	24.78	80	24.78	80	24.78	94	24.78	89	24.78	84
24.8	76	24.8	75	24.8	75	24.8	71	24.8	93	24.8	82	24.8	76	24.8	74
24.82	102	24.82	81	24.82	88	24.82	57	24.82	90	24.82	88	24.82	102	24.82	84
24.84	101	24.84	83	24.84	82	24.84	79	24.84	107	24.84	95	24.84	101	24.84	57
24.86	109	24.86	84	24.86	68	24.86	85	24.86	94	24.86	107	24.86	109	24.86	90
24.88	110	24.88	78	24.88	77	24.88	102	24.88	123	24.88	122	24.88	110	24.88	102
24.9	106	24.9	74	24.9	94	24.9	121	24.9	120	24.9	103	24.9	106	24.9	102
24.92	137	24.92	87	24.92	91	24.92	126	24.92	159	24.92	144	24.92	137	24.92	109
24.94	166	24.94	112	24.94	96	24.94	134	24.94	156	24.94	156	24.94	166	24.94	154
24.96	199	24.96	112	24.96	128	24.96	178	24.96	224	24.96	222	24.96	199	24.96	168
24.98	264	24.98	124	24.98	127	24.98	188	24.98	259	24.98	259	24.98	264	24.98	230
25	304	25	193	25	147	25	255	25	331	25	303	25	304	25	258
25.02	407	25.02	238	25.02	198	25.02	295	25.02	415	25.02	424	25.02	407	25.02	351
25.04	524	25.04	305	25.04	282	25.04	444	25.04	588	25.04	553	25.04	524	25.04	492
25.06	711	25.06	399	25.06	358	25.06	552	25.06	795	25.06	716	25.06	711	25.06	624
25.08	1067	25.08	565	25.08	555	25.08	818	25.08	1108	25.08	1068	25.08	1067	25.08	860
25.1	1403	25.1	840	25.1	704	25.1	1100	25.1	1431	25.1	1405	25.1	1403	25.1	1284
25.12	2182	25.12	1240	25.12	1097	25.12	1695	25.12	2313	25.12	2260	25.12	2182	25.12	1862
25.14	3449	25.14	1807	25.14	1716	25.14	2653	25.14	3436	25.14	3381	25.14	3449	25.14	2864
25.16	4316	25.16	2894	25.16	2702	25.16	3542	25.16	4096	25.16	4197	25.16	4016	25.16	3777
25.18	4228	25.18	3362	25.18	3010	25.18	3687	25.18	4131	25.18	4232	25.18	3728	25.18	3888
25.2	3809	25.2	3267	25.2	2920	25.2	3343	25.2	4018	25.2	3964	25.2	3309	25.2	3523
25.22	3017	25.22	2670	25.22	2388	25.22	2676	25.22	3076	25.22	3207	25.22	3017	25.22	2831
25.24	2081	25.24	1782	25.24	1853	25.24	2024	25.24	2208	25.24	2331	25.24	2081	25.24	2049
25.26	1558	25.26	1492	25.26	1403	25.26	1419	25.26	1581	25.26	1672	25.26	1558	25.26	1443
25.28	781	25.28	925	25.28	864	25.28	812	25.28	889	25.28	929	25.28	781	25.28	874
25.3	429	25.3	400	25.3	392	25.3	392	25.3	458	25.3	455	25.3	429	25.3	388
25.32	241	25.32	202	25.32	217	25.32	211	25.32	249	25.32	277	25.32	241	25.32	225
25.34	191	25.34	176	25.34	143	25.34	163	25.34	183	25.34	215	25.34	191	25.34	174
25.36	180	25.36	141	25.36	141	25.36	150	25.36	171	25.36	192	25.36	180	25.36	152
25.38	174	25.38	132	25.38	115	25.38	126	25.38	147	25.38	180	25.38	174	25.38	171
25.4	160	25.4	118	25.4	117	25.4	115	25.4	134	25.4	163	25.4	160	25.4	153
25.42	143	25.42	122	25.42	101	25.42	136	25.42	147	25.42	166	25.42	143	25.42	132
25.44	130	25.44	119	25.44	122	25.44	143	25.44	144	25.44	149	25.44	130	25.44	135
25.46	129	25.46	120	25.46	96	25.46	130	25.46	132	25.46	136	25.46	129	25.46	124
25.48	109	25.48	93	25.48	104	25.48	106	25.48	121	25.48	132	25.48	109	25.48	108
25.5	126	25.5	92	25.5	108	25.5	107	25.5	120	25.5	129	25.5	126	25.5	118
25.52	125	25.52	97	25.52	87	25.52	120	25.52	118	25.52	104	25.52	125	25.52	100
25.54	106	25.54	89	25.54	83	25.54	101	25.54	119	25.54	96	25.54	106	25.54	101
25.56	108	25.56	111	25.56	102	25.56	85	25.56	107	25.56	99	25.56	108	25.56	97
25.58	98	25.58	91	25.58	94	25.58	94	25.58	105	25.58	112	25.58	98	25.58	103
25.6	94	25.6	105	25.6	98	25.6	80	25.6	129	25.6	115	25.6	94	25.6	98
25.62	110	25.62	122	25.62	101	25.62	90	25.62	133	25.62	123	25.62	110	25.62	115
25.64	137	25.64	121	25.64	126	25.64	133	25.64	144	25.64	133	25.64	137	25.64	129
25.66	162	25.66	152	25.66	157	25.66	136	25.66	175	25.66	166	25.66	162	25.66	155
25.68	178	25.68	190	25.68	164	25.68	137	25.68	215	25.68	191	25.68	178	25.68	157
25.7	223	25.7	209	25.7	206	25.7	190	25.7	203	25.7	269	25.7	223	25.7	186
25.72	276	25.72	273	25.72	269	25.72	206	25.72	288	25.72	283	25.72	276	25.72	259
25.74	371	25.74	334	25.74	323	25.74	303	25.74	349	25.74	360	25.74	371	25.74	305
25.76	420	25.76	472	25.76	357	25.76	347	25.76	436	25.76	458	25.76	420	25.76	373
25.78	540	25.78	486	25.78	499	25.78	433	25.78	497	25.78	507	25.78	540	25.78	422
25.8	575	25.8	581	25.8	533	25.8	475	25.8	580	25.8	631	25.8	575	25.8	525
25.82	566	25.82	607	25.82	629	25.82	507	25.82	561	25.82	642	25.82	566	25.82	541
25.84	511	25.84	625	25.84	642	25.84	465	25.84	571	25.84	624	25.84	511	25.84	503
25.86	450	25.86	607	25.86	633	25.86	424	25.86	485	25.86	484	25.86	450	25.86	459
25.88	372	25.88	491	25.88	534	25.88	357	25.88	381	25.88	422	25.88	372	25.88	361
25.9	317	25.9	411	25.9	384	25.9	323	25.9	334	25.9	347	25.9	317	25.9	256
25.92	237	25.92	331	25.92	350	25.92	234	25.92	261	25.92	257	25.92	237	25.92	238
25.94	189	25.94	246	25.94	284	25.94	182	25.94	216	25.94	206	25.94	189	25.94	177
25.96	130	25.96	191	25.96	204	25.96	112	25.96	151	25.96	171	25.96	130	25.96	134
25.98	112	25.98	146	25.98	137	25.98	83	25.98	112	25.98	147	25.98	112	25.98	109
26	83	26	119	26	116	26	79	26	120	26	131	26	83	26	100
26.02	85	26.02	105	26.02	88	26.02	81	26.02	89	26.02	97	26.02	85	26.02	68
26.04	74	26.04	96	26.04	85	26.04	79	26.04	94	26.04	87	26.04	74	26.04	85
26.06	83	26.06	80	26.06	72	26.06	56	26.06	69	26.06	77	26.06	83	26.06	74
26.08	74	26.08	56	26.08	74	26.08	44	26.08	70	26.08	58	26.08	74	26.08	61
26.1	49	26.1	50	26.1	64	26.1	56	26.1	57	26.1	51	26.1	49	26.1	39
26.12	54	26.12	45	26.12	62	26.12	46	26.12	60	26.12	40	26.12	54	26.12	47
26.14	54	26.14	57	26.14	48	26.14	49	26.14	50	26.14	55	26.14	54	26.14	48
26.16	54	26.16	50	26.16	57	26.16	51	26.16	56	26.16	52	26.16	54	26.16	43
26.18	40	26.18	43	26.18	49	26.18	46	26.18	42	26.18	45	26.18	40	26.18	43
26.2	47	26.2	42	26.2	38	26.2	29	26.2	49	26.2	57	26.2	47	26.2	48
26.22	36	26.22	45	26.22	45	26.22	39	26.22	51	26.22	38	26.22	36	26.22	39
26.24	48	26.24	40	26.24	34	26.24	41	26.24	47	26.24	31	26.24	48	26.24	37
26.26	35	26.26	32	26.26	51	26.26	47	26.26	31	26.26	41	26.26	35	26.26	38
26.28	27	26.28	51	26.28	38	26.28	34	26.28	39	26.28	31	26.28	27	26.28	38
26.3	38	26.3	35	26.3	40	26.3	36	26.3	36	26.3	32	26.3	38	26.3	35
26.32	36	26.32	42	26.32	27	26.32	42	26.32	31	26.32	30	26.32	36	26.32	25
26.34	43	26.34	25	26.34	23	26.34	34	26.34	34	26.34	26	26.34	43	26.34	32
26.36	48	26.36	31	26.36	36	26.36	36	26.36	33	26.36	41	26.36	48	26.36	25
26.38	43	26.38	40	26.38	41	26.38	35	26.38	45	26.38	29	26.38	43	26.38	39
26.4	35	26.4	35	26.4	27	26.4	38	26.4	27	26.4	41	26.4	35	26.4	32
26.42	42	26.42	25	26.42	44	26.42	29	26.42	33	26.42	39	26.42	42	26.42	29
26.44	33	26.44	36	26.44	42	26.44	29	26.44	37	26.44	19	26.44	33	26.44	24
26.46	37	26.46	33	26.46	29	26.46	22	26.46	24	26.46	41	26.46	37	26.46	28
26.48	32	26.48	38	26.48	37	26.48	32	26.48	37	26.48	45	26.48	32	26.48	32
26.5	28	26.5	33	26.5	35	26.5	37	26.5	30	26.5	29	26.5	28	26.5	23
26.52	43	26.52	26	26.52	27	26.52	26	26.52	29	26.52	38	26.52	43	26.52	29
26.54	23	26.54	21	26.54	29	26.54	34	26.54	39	26.54	33	26.54	23	26.54	20
26.56	32	26.56	30	26.56	22	26.56	26	26.56	38	26.56	34	26.56	32	26.56	37
26.58	34	26.58	27	26.58	44	26.58	21	26.58	39	26.58	39	26.58	34	26.58	22
26.6	34	26.6	35	26.6	34	26.6	26	26.6	38	26.6	25	26.6	34	26.6	30
26.62	27	26.62	28	26.62	23	26.62	36	26.62	26	26.62	41	26.62	27	26.62	30
26.64	44	26.64	36	26.64	27	26.64	34	26.64	26	26.64	31	26.64	44	26.64	35
26.66	27	26.66	42	26.66	30	26.66	30	26.66	34	26.66	29	26.66	27	26.66	40
26.68	27	26.68	41	26.68	39	26.68	23	26.68	31	26.68	44	26.68	27	26.68	29
26.7	38	26.7	36	26.7	24	26.7	26	26.7	37	26.7	34	26.7	38	26.7	31
26.72	36	26.72	27	26.72	39	26.72	44	26.72	32	26.72	34	26.72	36	26.72	37
26.74	34	26.74	29	26.74	28	26.74	33	26.74	32	26.74	47	26.74	34	26.74	27
26.76	38	26.76	26	26.76	34	26.76	45	26.76	34	26.76	35	26.76	38	26.76	40
26.78	40	26.78	40	26.78	43	26.78	30	26.78	45	26.78	35	26.78	40	26.78	42
26.8	40	26.8	51	26.8	35	26.8	35	26.8	45	26.8	46	26.8	40	26.8	48
26.82	48	26.82	46	26.82	47	26.82	37	26.82	48	26.82	38	26.82	48	26.82	45
26.84	59	26.84	56	26.84	47	26.84	48	26.84	57	26.84	37	26.84	59	26.84	32
26.86	45	26.86	48	26.86	55	26.86	35	26.86	55	26.86	53	26.86	45	26.86	58
26.88	49	26.88	62	26.88	59	26.88	35	26.88	58	26.88	60	26.88	49	26.88	44
26.9	61	26.9	79	26.9	68	26.9	49	26.9	74	26.9	52	26.9	61	26.9	65
26.92	73	26.92	79	26.92	81	26.92	61	26.92	81	26.92	76	26.92	73	26.92	75
26.94	88	26.94	78	26.94	86	26.94	65	26.94	72	26.94	83	26.94	88	26.94	83
26.96	100	26.96	114	26.96	110	26.96	77	26.96	93	26.96	92	26.96	100	26.96	78
26.98	83	26.98	114	26.98	122	26.98	69	26.98	92	26.98	120	26.98	83	26.98	81
27	102	27	107	27	135	27	76	27	99	27	103	27	102	27	84
27.02	110	27.02	145	27.02	139	27.02	85	27.02	109	27.02	118	27.02	110	27.02	84
27.04	99	27.04	129	27.04	134	27.04	110	27.04	97	27.04	87	27.04	99	27.04	90
27.06	116	27.06	137	27.06	122	27.06	73	27.06	96	27.06	91	27.06	116	27.06	94
27.08	91	27.08	127	27.08	126	27.08	83	27.08	95	27.08	92	27.08	91	27.08	69
27.1	99	27.1	109	27.1	111	27.1	84	27.1	93	27.1	101	27.1	99	27.1	67
27.12	69	27.12	101	27.12	98	27.12	60	27.12	75	27.12	90	27.12	69	27.12	65
27.14	64	27.14	67	27.14	96	27.14	66	27.14	72	27.14	82	27.14	64	27.14	68
27.16	64	27.16	69	27.16	71	27.16	54	27.16	59	27.16	69	27.16	64	27.16	54
27.18	56	27.18	71	27.18	77	27.18	58	27.18	90	27.18	79	27.18	56	27.18	66
27.2	83	27.2	78	27.2	61	27.2	68	27.2	72	27.2	62	27.2	83	27.2	72
27.22	69	27.22	97	27.22	72	27.22	64	27.22	66	27.22	66	27.22	69	27.22	63
27.24	55	27.24	83	27.24	91	27.24	54	27.24	81	27.24	73	27.24	55	27.24	76
27.26	73	27.26	92	27.26	73	27.26	51	27.26	93	27.26	93	27.26	73	27.26	74
27.28	86	27.28	85	27.28	72	27.28	67	27.28	104	27.28	109	27.28	86	27.28	69
27.3	87	27.3	111	27.3	100	27.3	90	27.3	117	27.3	105	27.3	87	27.3	93
27.32	118	27.32	129	27.32	127	27.32	95	27.32	136	27.32	129	27.32	118	27.32	85
27.34	152	27.34	149	27.34	135	27.34	101	27.34	154	27.34	147	27.34	152	27.34	134
27.36	178	27.36	195	27.36	158	27.36	144	27.36	158	27.36	190	27.36	178	27.36	130
27.38	201	27.38	202	27.38	217	27.38	165	27.38	254	27.38	193	27.38	201	27.38	168
27.4	259	27.4	289	27.4	260	27.4	218	27.4	249	27.4	260	27.4	259	27.4	243
27.42	290	27.42	304	27.42	322	27.42	255	27.42	305	27.42	331	27.42	290	27.42	251
27.44	378	27.44	417	27.44	392	27.44	322	27.44	369	27.44	382	27.44	378	27.44	370
27.46	452	27.46	495	27.46	469	27.46	310	27.46	399	27.46	464	27.46	452	27.46	399
27.48	484	27.48	566	27.48	552	27.48	365	27.48	495	27.48	438	27.48	484	27.48	457
27.5	542	27.5	622	27.5	681	27.5	452	27.5	498	27.5	525	27.5	542	27.5	517
27.52	539	27.52	645	27.52	666	27.52	443	27.52	508	27.52	509	27.52	539	27.52	449
27.54	486	27.54	617	27.54	658	27.54	407	27.54	501	27.54	473	27.54	486	27.54	457
27.56	381	27.56	557	27.56	544	27.56	349	27.56	402	27.56	427	27.56	381	27.56	389
27.58	343	27.58	474	27.58	567	27.58	277	27.58	385	27.58	370	27.58	343	27.58	315
27.6	298	27.6	409	27.6	445	27.6	258	27.6	301	27.6	289	27.6	298	27.6	261
27.62	234	27.62	350	27.62	351	27.62	171	27.62	213	27.62	227	27.62	234	27.62	215
27.64	167	27.64	236	27.64	303	27.64	158	27.64	198	27.64	202	27.64	167	27.64	178
27.66	165	27.66	213	27.66	207	27.66	115	27.66	130	27.66	159	27.66	165	27.66	131
27.68	119	27.68	150	27.68	178	27.68	96	27.68	124	27.68	135	27.68	119	27.68	124
27.7	96	27.7	139	27.7	112	27.7	71	27.7	119	27.7	105	27.7	96	27.7	74
27.72	81	27.72	131	27.72	121	27.72	64	27.72	82	27.72	90	27.72	81	27.72	64
27.74	68	27.74	108	27.74	89	27.74	72	27.74	72	27.74	82	27.74	68	27.74	66
27.76	58	27.76	98	27.76	74	27.76	66	27.76	67	27.76	61	27.76	58	27.76	45
27.78	75	27.78	86	27.78	79	27.78	58	27.78	62	27.78	73	27.78	75	27.78	52
27.8	57	27.8	61	27.8	73	27.8	56	27.8	70	27.8	52	27.8	57	27.8	55
27.82	55	27.82	67	27.82	59	27.82	53	27.82	59	27.82	52	27.82	55	27.82	36
27.84	56	27.84	60	27.84	46	27.84	46	27.84	59	27.84	55	27.84	56	27.84	41
27.86	52	27.86	63	27.86	48	27.86	52	27.86	47	27.86	46	27.86	52	27.86	40
27.88	38	27.88	47	27.88	55	27.88	49	27.88	57	27.88	53	27.88	38	27.88	42
27.9	43	27.9	58	27.9	55	27.9	49	27.9	53	27.9	52	27.9	43	27.9	52
27.92	54	27.92	57	27.92	59	27.92	50	27.92	59	27.92	62	27.92	54	27.92	53
27.94	62	27.94	53	27.94	59	27.94	43	27.94	52	27.94	46	27.94	62	27.94	49
27.96	82	27.96	59	27.96	69	27.96	46	27.96	64	27.96	61	27.96	82	27.96	67
27.98	59	27.98	90	27.98	83	27.98	59	27.98	66	27.98	60	27.98	59	27.98	52
28	78	28	92	28	82	28	54	28	80	28	94	28	78	28	63
28.02	91	28.02	75	28.02	95	28.02	60	28.02	95	28.02	83	28.02	91	28.02	75
28.04	67	28.04	99	28.04	93	28.04	73	28.04	67	28.04	77	28.04	67	28.04	66
28.06	77	28.06	98	28.06	106	28.06	70	28.06	83	28.06	83	28.06	77	28.06	69
28.08	69	28.08	88	28.08	90	28.08	58	28.08	61	28.08	77	28.08	69	28.08	69
28.1	77	28.1	83	28.1	83	28.1	68	28.1	60	28.1	69	28.1	77	28.1	62
28.12	59	28.12	67	28.12	79	28.12	45	28.12	61	28.12	54	28.12	59	28.12	59
28.14	45	28.14	67	28.14	65	28.14	47	28.14	58	28.14	60	28.14	45	28.14	46
28.16	46	28.16	53	28.16	47	28.16	51	28.16	53	28.16	46	28.16	46	28.16	38
28.18	39	28.18	43	28.18	55	28.18	25	28.18	45	28.18	44	28.18	39	28.18	33
28.2	40	28.2	40	28.2	34	28.2	37	28.2	30	28.2	38	28.2	40	28.2	30
28.22	44	28.22	45	28.22	30	28.22	20	28.22	36	28.22	40	28.22	44	28.22	33
28.24	31	28.24	37	28.24	39	28.24	26	28.24	25	28.24	38	28.24	31	28.24	34
28.26	34	28.26	38	28.26	32	28.26	37	28.26	29	28.26	39	28.26	34	28.26	23
28.28	21	28.28	33	28.28	27	28.28	26	28.28	28	28.28	31	28.28	21	28.28	24
28.3	30	28.3	30	28.3	38	28.3	26	28.3	23	28.3	24	28.3	30	28.3	19
28.32	24	28.32	39	28.32	26	28.32	29	28.32	26	28.32	32	28.32	24	28.32	20
28.34	25	28.34	29	28.34	24	28.34	17	28.34	30	28.34	28	28.34	25	28.34	32
28.36	38	28.36	36	28.36	21	28.36	27	28.36	27	28.36	29	28.36	38	28.36	28
28.38	31	28.38	24	28.38	33	28.38	31	28.38	42	28.38	37	28.38	31	28.38	19
28.4	20	28.4	21	28.4	25	28.4	14	28.4	24	28.4	22	28.4	20	28.4	25
28.42	28	28.42	22	28.42	29	28.42	32	28.42	33	28.42	32	28.42	28	28.42	17
28.44	28	28.44	27	28.44	28	28.44	24	28.44	24	28.44	23	28.44	28	28.44	18
28.46	22	28.46	27	28.46	23	28.46	24	28.46	26	28.46	37	28.46	22	28.46	23
28.48	30	28.48	32	28.48	25	28.48	32	28.48	22	28.48	32	28.48	30	28.48	27
28.5	21	28.5	30	28.5	25	28.5	20	28.5	38	28.5	29	28.5	21	28.5	31
28.52	23	28.52	33	28.52	32	28.52	28	28.52	30	28.52	29	28.52	23	28.52	21
28.54	29	28.54	31	28.54	33	28.54	23	28.54	15	28.54	28	28.54	29	28.54	19
28.56	15	28.56	27	28.56	28	28.56	25	28.56	21	28.56	19	28.56	15	28.56	23
28.58	19	28.58	26	28.58	29	28.58	22	28.58	25	28.58	17	28.58	19	28.58	25
28.6	29	28.6	24	28.6	23	28.6	16	28.6	25	28.6	20	28.6	29	28.6	16
28.62	24	28.62	18	28.62	31	28.62	22	28.62	23	28.62	23	28.62	24	28.62	23
28.64	30	28.64	28	28.64	25	28.64	24	28.64	26	28.64	24	28.64	30	28.64	30
28.66	25	28.66	25	28.66	33	28.66	19	28.66	22	28.66	32	28.66	25	28.66	22
28.68	17	28.68	32	28.68	34	28.68	15	28.68	22	28.68	27	28.68	17	28.68	19
28.7	25	28.7	23	28.7	17	28.7	29	28.7	20	28.7	26	28.7	25	28.7	23
28.72	28	28.72	27	28.72	23	28.72	21	28.72	14	28.72	27	28.72	28	28.72	35
28.74	20	28.74	26	28.74	27	28.74	24	28.74	24	28.74	24	28.74	20	28.74	24
28.76	31	28.76	23	28.76	23	28.76	21	28.76	20	28.76	21	28.76	31	28.76	18
28.78	22	28.78	17	28.78	18	28.78	23	28.78	26	28.78	27	28.78	22	28.78	23
28.8	13	28.8	21	28.8	18	28.8	20	28.8	20	28.8	20	28.8	13	28.8	16
28.82	28	28.82	29	28.82	28	28.82	18	28.82	22	28.82	25	28.82	28	28.82	21
28.84	29	28.84	21	28.84	35	28.84	19	28.84	23	28.84	16	28.84	29	28.84	27
28.86	13	28.86	20	28.86	26	28.86	19	28.86	28	28.86	15	28.86	13	28.86	28
28.88	30	28.88	29	28.88	26	28.88	23	28.88	19	28.88	33	28.88	30	28.88	21
28.9	24	28.9	29	28.9	25	28.9	17	28.9	21	28.9	30	28.9	24	28.9	23
28.92	24	28.92	26	28.92	28	28.92	16	28.92	28	28.92	32	28.92	24	28.92	17
28.94	23	28.94	22	28.94	18	28.94	20	28.94	20	28.94	11	28.94	23	28.94	24
28.96	27	28.96	30	28.96	39	28.96	24	28.96	20	28.96	25	28.96	27	28.96	25
28.98	32	28.98	24	28.98	29	28.98	21	28.98	26	28.98	35	28.98	32	28.98	24
29	25	29	24	29	29	29	19	29	23	29	26	29	25	29	20
29.02	16	29.02	28	29.02	24	29.02	24	29.02	23	29.02	31	29.02	16	29.02	14
29.04	24	29.04	35	29.04	23	29.04	12	29.04	30	29.04	20	29.04	24	29.04	18
29.06	23	29.06	23	29.06	23	29.06	22	29.06	23	29.06	32	29.06	23	29.06	19
29.08	32	29.08	22	29.08	27	29.08	24	29.08	19	29.08	22	29.08	32	29.08	28
29.1	27	29.1	24	29.1	31	29.1	27	29.1	26	29.1	21	29.1	27	29.1	24
29.12	19	29.12	30	29.12	23	29.12	18	29.12	20	29.12	25	29.12	19	29.12	32
29.14	21	29.14	28	29.14	26	29.14	15	29.14	25	29.14	26	29.14	21	29.14	19
29.16	22	29.16	32	29.16	25	29.16	23	29.16	26	29.16	28	29.16	22	29.16	35
29.18	35	29.18	30	29.18	29	29.18	16	29.18	34	29.18	21	29.18	35	29.18	23
29.2	36	29.2	41	29.2	25	29.2	19	29.2	33	29.2	26	29.2	36	29.2	29
29.22	23	29.22	34	29.22	33	29.22	21	29.22	33	29.22	25	29.22	23	29.22	26
29.24	29	29.24	28	29.24	33	29.24	17	29.24	34	29.24	31	29.24	29	29.24	25
29.26	23	29.26	31	29.26	33	29.26	28	29.26	38	29.26	36	29.26	23	29.26	30
29.28	37	29.28	39	29.28	49	29.28	20	29.28	38	29.28	37	29.28	37	29.28	27
29.3	44	29.3	39	29.3	43	29.3	20	29.3	37	29.3	43	29.3	44	29.3	31
29.32	35	29.32	43	29.32	40	29.32	32	29.32	36	29.32	37	29.32	35	29.32	34
29.34	37	29.34	39	29.34	41	29.34	28	29.34	42	29.34	36	29.34	37	29.34	33
29.36	36	29.36	48	29.36	44	29.36	31	29.36	50	29.36	35	29.36	36	29.36	49
29.38	40	29.38	48	29.38	58	29.38	30	29.38	63	29.38	49	29.38	40	29.38	24
29.4	48	29.4	55	29.4	56	29.4	51	29.4	52	29.4	52	29.4	48	29.4	42
29.42	57	29.42	72	29.42	54	29.42	58	29.42	61	29.42	51	29.42	57	29.42	33
29.44	66	29.44	75	29.44	57	29.44	44	29.44	70	29.44	73	29.44	66	29.44	58
29.46	68	29.46	88	29.46	67	29.46	52	29.46	78	29.46	70	29.46	68	29.46	72
29.48	78	29.48	84	29.48	72	29.48	74	29.48	107	29.48	80	29.48	78	29.48	59
29.5	80	29.5	93	29.5	83	29.5	75	29.5	106	29.5	92	29.5	80	29.5	94
29.52	107	29.52	113	29.52	106	29.52	77	29.52	149	29.52	107	29.52	107	29.52	116
29.54	127	29.54	145	29.54	142	29.54	111	29.54	152	29.54	132	29.54	127	29.54	127
29.56	155	29.56	144	29.56	139	29.56	133	29.56	147	29.56	137	29.56	155	29.56	137
29.58	193	29.58	195	29.58	175	29.58	162	29.58	194	29.58	159	29.58	193	29.58	167
29.6	217	29.6	253	29.6	234	29.6	169	29.6	226	29.6	233	29.6	217	29.6	180
29.62	281	29.62	309	29.62	301	29.62	177	29.62	242	29.62	263	29.62	281	29.62	235
29.64	307	29.64	347	29.64	320	29.64	275	29.64	332	29.64	344	29.64	307	29.64	271
29.66	378	29.66	436	29.66	405	29.66	283	29.66	380	29.66	382	29.66	378	29.66	335
29.68	462	29.68	436	29.68	523	29.68	340	29.68	395	29.68	440	29.68	462	29.68	396
29.7	498	29.7	515	29.7	570	29.7	420	29.7	477	29.7	475	29.7	498	29.7	454
29.72	502	29.72	549	29.72	637	29.72	444	29.72	461	29.72	478	29.72	502	29.72	446
29.74	566	29.74	557	29.74	597	29.74	412	29.74	433	29.74	470	29.74	566	29.74	447
29.76	469	29.76	562	29.76	583	29.76	357	29.76	392	29.76	425	29.76	469	29.76	390
29.78	436	29.78	506	29.78	534	29.78	339	29.78	370	29.78	394	29.78	436	29.78	372
29.8	345	29.8	425	29.8	468	29.8	289	29.8	287	29.8	355	29.8	345	29.8	297
29.82	296	29.82	364	29.82	408	29.82	248	29.82	264	29.82	268	29.82	296	29.82	224
29.84	224	29.84	291	29.84	361	29.84	195	29.84	195	29.84	256	29.84	224	29.84	221
29.86	178	29.86	237	29.86	233	29.86	178	29.86	190	29.86	201	29.86	178	29.86	160
29.88	148	29.88	213	29.88	229	29.88	138	29.88	147	29.88	142	29.88	148	29.88	147
29.9	104	29.9	157	29.9	165	29.9	104	29.9	115	29.9	127	29.9	104	29.9	126
29.92	102	29.92	126	29.92	135	29.92	93	29.92	111	29.92	108	29.92	102	29.92	106
29.94	105	29.94	135	29.94	121	29.94	82	29.94	90	29.94	91	29.94	105	29.94	75
29.96	76	29.96	107	29.96	114	29.96	76	29.96	88	29.96	86	29.96	76	29.96	63
29.98	87	29.98	94	29.98	78	29.98	52	29.98	64	29.98	89	29.98	87	29.98	52
30	70	30	74	30	64	30	40	30	71	30	66	30	70	30	65
30.02	50	30.02	75	30.02	71	30.02	44	30.02	58	30.02	53	30.02	50	30.02	42
30.04	48	30.04	78	30.04	50	30.04	47	30.04	48	30.04	61	30.04	48	30.04	54
30.06	36	30.06	63	30.06	47	30.06	43	30.06	57	30.06	40	30.06	36	30.06	50
30.08	38	30.08	50	30.08	70	30.08	30	30.08	35	30.08	53	30.08	38	30.08	34
30.1	63	30.1	40	30.1	38	30.1	41	30.1	42	30.1	44	30.1	63	30.1	34
30.12	42	30.12	45	30.12	44	30.12	29	30.12	38	30.12	39	30.12	42	30.12	37
30.14	46	30.14	29	30.14	40	30.14	32	30.14	35	30.14	40	30.14	46	30.14	31
30.16	31	30.16	41	30.16	43	30.16	28	30.16	30	30.16	38	30.16	31	30.16	20
30.18	36	30.18	21	30.18	29	30.18	23	30.18	27	30.18	29	30.18	36	30.18	29
30.2	25	30.2	32	30.2	32	30.2	22	30.2	34	30.2	20	30.2	25	30.2	25
30.22	28	30.22	35	30.22	32	30.22	21	30.22	26	30.22	19	30.22	28	30.22	23
30.24	36	30.24	31	30.24	24	30.24	25	30.24	28	30.24	34	30.24	36	30.24	20
30.26	21	30.26	25	30.26	36	30.26	20	30.26	21	30.26	21	30.26	21	30.26	24
30.28	29	30.28	19	30.28	22	30.28	23	30.28	21	30.28	28	30.28	29	30.28	22
30.3	23	30.3	31	30.3	30	30.3	22	30.3	26	30.3	19	30.3	23	30.3	19
30.32	20	30.32	31	30.32	29	30.32	25	30.32	24	30.32	23	30.32	20	30.32	22
30.34	22	30.34	28	30.34	32	30.34	29	30.34	25	30.34	26	30.34	22	30.34	33
30.36	30	30.36	28	30.36	26	30.36	14	30.36	11	30.36	24	30.36	30	30.36	19
30.38	26	30.38	25	30.38	25	30.38	14	30.38	18	30.38	30	30.38	26	30.38	25
30.4	23	30.4	24	30.4	35	30.4	13	30.4	28	30.4	22	30.4	23	30.4	25
30.42	17	30.42	22	30.42	27	30.42	14	30.42	30	30.42	37	30.42	17	30.42	14
30.44	27	30.44	29	30.44	42	30.44	29	30.44	24	30.44	25	30.44	27	30.44	16
30.46	16	30.46	24	30.46	17	30.46	13	30.46	25	30.46	24	30.46	16	30.46	16
30.48	17	30.48	26	30.48	16	30.48	11	30.48	28	30.48	18	30.48	17	30.48	25
30.5	27	30.5	26	30.5	30	30.5	20	30.5	24	30.5	18	30.5	27	30.5	20
30.52	28	30.52	29	30.52	23	30.52	26	30.52	22	30.52	17	30.52	28	30.52	19
30.54	21	30.54	22	30.54	22	30.54	12	30.54	26	30.54	25	30.54	21	30.54	22
30.56	18	30.56	16	30.56	25	30.56	16	30.56	23	30.56	22	30.56	18	30.56	21
30.58	21	30.58	23	30.58	17	30.58	16	30.58	23	30.58	13	30.58	21	30.58	18
30.6	21	30.6	19	30.6	26	30.6	20	30.6	26	30.6	18	30.6	21	30.6	21
30.62	22	30.62	25	30.62	27	30.62	17	30.62	16	30.62	26	30.62	22	30.62	16
30.64	20	30.64	20	30.64	26	30.64	22	30.64	24	30.64	20	30.64	20	30.64	17
30.66	23	30.66	24	30.66	11	30.66	13	30.66	11	30.66	19	30.66	23	30.66	19
30.68	18	30.68	19	30.68	24	30.68	20	30.68	18	30.68	12	30.68	18	30.68	17
30.7	14	30.7	28	30.7	34	30.7	20	30.7	24	30.7	26	30.7	14	30.7	14
30.72	26	30.72	25	30.72	19	30.72	16	30.72	14	30.72	14	30.72	26	30.72	17
30.74	13	30.74	26	30.74	23	30.74	8	30.74	22	30.74	15	30.74	13	30.74	23
30.76	18	30.76	19	30.76	16	30.76	13	30.76	24	30.76	17	30.76	18	30.76	22
30.78	17	30.78	25	30.78	20	30.78	21	30.78	27	30.78	14	30.78	17	30.78	19
30.8	24	30.8	19	30.8	20	30.8	13	30.8	17	30.8	25	30.8	24	30.8	24
30.82	14	30.82	18	30.82	22	30.82	20	30.82	25	30.82	28	30.82	14	30.82	20
30.84	22	30.84	14	30.84	26	30.84	17	30.84	19	30.84	27	30.84	22	30.84	21
30.86	30	30.86	18	30.86	24	30.86	21	30.86	19	30.86	21	30.86	30	30.86	15
30.88	23	30.88	30	30.88	20	30.88	16	30.88	17	30.88	35	30.88	23	30.88	20
30.9	22	30.9	31	30.9	19	30.9	21	30.9	17	30.9	26	30.9	22	30.9	16
30.92	19	30.92	16	30.92	33	30.92	19	30.92	18	30.92	23	30.92	19	30.92	14
30.94	32	30.94	23	30.94	28	30.94	22	30.94	15	30.94	31	30.94	32	30.94	19
30.96	24	30.96	16	30.96	20	30.96	16	30.96	22	30.96	17	30.96	24	30.96	19
30.98	22	30.98	23	30.98	33	30.98	26	30.98	28	30.98	16	30.98	22	30.98	22
31	14	31	24	31	22	31	18	31	18	31	20	31	14	31	17
31.02	22	31.02	20	31.02	24	31.02	16	31.02	20	31.02	14	31.02	22	31.02	21
31.04	18	31.04	30	31.04	26	31.04	19	31.04	18	31.04	19	31.04	18	31.04	18
31.06	20	31.06	23	31.06	25	31.06	13	31.06	28	31.06	28	31.06	20	31.06	26
31.08	17	31.08	27	31.08	20	31.08	15	31.08	20	31.08	18	31.08	17	31.08	15
31.1	28	31.1	23	31.1	28	31.1	14	31.1	24	31.1	17	31.1	28	31.1	20
31.12	20	31.12	25	31.12	18	31.12	18	31.12	16	31.12	12	31.12	20	31.12	15
31.14	23	31.14	22	31.14	21	31.14	17	31.14	21	31.14	17	31.14	23	31.14	22
31.16	21	31.16	24	31.16	22	31.16	17	31.16	23	31.16	21	31.16	21	31.16	17
31.18	25	31.18	21	31.18	24	31.18	19	31.18	17	31.18	22	31.18	25	31.18	14
31.2	18	31.2	26	31.2	19	31.2	20	31.2	27	31.2	20	31.2	18	31.2	17
31.22	16	31.22	24	31.22	29	31.22	23	31.22	20	31.22	16	31.22	16	31.22	13
31.24	16	31.24	22	31.24	29	31.24	14	31.24	22	31.24	14	31.24	16	31.24	19
31.26	20	31.26	28	31.26	17	31.26	25	31.26	21	31.26	19	31.26	20	31.26	22
31.28	24	31.28	26	31.28	28	31.28	22	31.28	27	31.28	12	31.28	24	31.28	14
31.3	13	31.3	24	31.3	18	31.3	16	31.3	19	31.3	19	31.3	13	31.3	22
31.32	20	31.32	19	31.32	29	31.32	13	31.32	14	31.32	27	31.32	20	31.32	24
31.34	19	31.34	25	31.34	23	31.34	20	31.34	24	31.34	21	31.34	19	31.34	17
31.36	27	31.36	32	31.36	23	31.36	19	31.36	19	31.36	19	31.36	27	31.36	19
31.38	25	31.38	14	31.38	21	31.38	19	31.38	25	31.38	25	31.38	25	31.38	13
31.4	23	31.4	24	31.4	32	31.4	30	31.4	21	31.4	21	31.4	23	31.4	19
31.42	20	31.42	23	31.42	28	31.42	15	31.42	25	31.42	21	31.42	20	31.42	20
31.44	16	31.44	24	31.44	24	31.44	20	31.44	28	31.44	22	31.44	16	31.44	13
31.46	24	31.46	13	31.46	22	31.46	20	31.46	25	31.46	22	31.46	24	31.46	21
31.48	18	31.48	26	31.48	29	31.48	16	31.48	20	31.48	19	31.48	18	31.48	19
31.5	21	31.5	22	31.5	19	31.5	19	31.5	26	31.5	17	31.5	21	31.5	14
31.52	26	31.52	21	31.52	29	31.52	15	31.52	27	31.52	23	31.52	26	31.52	22
31.54	21	31.54	22	31.54	27	31.54	21	31.54	16	31.54	21	31.54	21	31.54	18
31.56	24	31.56	24	31.56	34	31.56	22	31.56	24	31.56	25	31.56	24	31.56	13
31.58	26	31.58	26	31.58	29	31.58	13	31.58	27	31.58	35	31.58	26	31.58	24
31.6	25	31.6	28	31.6	23	31.6	19	31.6	17	31.6	29	31.6	25	31.6	17
31.62	23	31.62	41	31.62	27	31.62	20	31.62	26	31.62	25	31.62	23	31.62	14
31.64	21	31.64	27	31.64	33	31.64	27	31.64	19	31.64	24	31.64	21	31.64	17
31.66	20	31.66	28	31.66	31	31.66	16	31.66	32	31.66	25	31.66	20	31.66	29
31.68	23	31.68	24	31.68	29	31.68	27	31.68	32	31.68	29	31.68	23	31.68	27
31.7	26	31.7	28	31.7	39	31.7	21	31.7	35	31.7	29	31.7	26	31.7	35
31.72	33	31.72	19	31.72	32	31.72	19	31.72	33	31.72	27	31.72	33	31.72	24
31.74	16	31.74	36	31.74	32	31.74	19	31.74	34	31.74	19	31.74	16	31.74	30
31.76	30	31.76	28	31.76	39	31.76	20	31.76	34	31.76	26	31.76	30	31.76	23
31.78	39	31.78	35	31.78	34	31.78	24	31.78	34	31.78	32	31.78	39	31.78	25
31.8	33	31.8	42	31.8	31	31.8	26	31.8	40	31.8	28	31.8	33	31.8	39
31.82	40	31.82	39	31.82	34	31.82	26	31.82	41	31.82	30	31.82	40	31.82	42
31.84	39	31.84	49	31.84	45	31.84	34	31.84	39	31.84	42	31.84	39	31.84	29
31.86	56	31.86	60	31.86	40	31.86	39	31.86	52	31.86	48	31.86	56	31.86	41
31.88	67	31.88	56	31.88	60	31.88	41	31.88	61	31.88	55	31.88	67	31.88	34
31.9	67	31.9	80	31.9	76	31.9	56	31.9	57	31.9	68	31.9	67	31.9	60
31.92	78	31.92	67	31.92	90	31.92	83	31.92	84	31.92	81	31.92	78	31.92	68
31.94	91	31.94	86	31.94	74	31.94	71	31.94	96	31.94	82	31.94	91	31.94	70
31.96	103	31.96	100	31.96	97	31.96	70	31.96	93	31.96	88	31.96	103	31.96	73
31.98	95	31.98	95	31.98	109	31.98	102	31.98	99	31.98	115	31.98	95	31.98	76
32	95	32	96	32	87	32	70	32	86	32	112	32	95	32	80
32.02	90	32.02	111	32.02	100	32.02	86	32.02	88	32.02	102	32.02	90	32.02	66
32.04	88	32.04	89	32.04	93	32.04	78	32.04	86	32.04	94	32.04	88	32.04	72
32.06	94	32.06	121	32.06	123	32.06	70	32.06	79	32.06	81	32.06	94	32.06	79
32.08	85	32.08	91	32.08	105	32.08	51	32.08	104	32.08	105	32.08	85	32.08	75
32.1	81	32.1	105	32.1	105	32.1	66	32.1	88	32.1	84	32.1	81	32.1	73
32.12	92	32.12	110	32.12	116	32.12	71	32.12	96	32.12	91	32.12	92	32.12	69
32.14	86	32.14	105	32.14	116	32.14	80	32.14	90	32.14	109	32.14	86	32.14	91
32.16	115	32.16	132	32.16	131	32.16	81	32.16	100	32.16	98	32.16	115	32.16	90
32.18	114	32.18	139	32.18	127	32.18	90	32.18	130	32.18	113	32.18	114	32.18	117
32.2	127	32.2	158	32.2	143	32.2	103	32.2	133	32.2	126	32.2	127	32.2	112
32.22	144	32.22	172	32.22	172	32.22	121	32.22	149	32.22	143	32.22	144	32.22	133
32.24	166	32.24	206	32.24	240	32.24	151	32.24	179	32.24	179	32.24	166	32.24	176
32.26	218	32.26	226	32.26	238	32.26	148	32.26	238	32.26	210	32.26	218	32.26	184
32.28	266	32.28	275	32.28	253	32.28	205	32.28	262	32.28	264	32.28	266	32.28	206
32.3	315	32.3	283	32.3	336	32.3	247	32.3	283	32.3	269	32.3	315	32.3	255
32.32	337	32.32	371	32.32	400	32.32	276	32.32	324	32.32	335	32.32	337	32.32	305
32.34	370	32.34	415	32.34	442	32.34	318	32.34	340	32.34	359	32.34	370	32.34	287
32.36	385	32.36	436	32.36	424	32.36	348	32.36	361	32.36	393	32.36	385	32.36	356
32.38	311	32.38	436	32.38	472	32.38	298	32.38	336	32.38	339	32.38	311	32.38	325
32.4	334	32.4	440	32.4	459	32.4	271	32.4	309	32.4	338	32.4	334	32.4	285
32.42	341	32.42	389	32.42	415	32.42	238	32.42	302	32.42	354	32.42	341	32.42	302
32.44	291	32.44	354	32.44	408	32.44	253	32.44	287	32.44	308	32.44	291	32.44	268
32.46	265	32.46	345	32.46	364	32.46	212	32.46	256	32.46	255	32.46	265	32.46	239
32.48	202	32.48	277	32.48	316	32.48	185	32.48	217	32.48	228	32.48	202	32.48	246
32.5	179	32.5	252	32.5	264	32.5	141	32.5	203	32.5	195	32.5	179	32.5	143
32.52	147	32.52	213	32.52	196	32.52	145	32.52	162	32.52	154	32.52	147	32.52	147
32.54	126	32.54	162	32.54	189	32.54	124	32.54	138	32.54	146	32.54	126	32.54	141
32.56	124	32.56	167	32.56	170	32.56	91	32.56	112	32.56	131	32.56	124	32.56	98
32.58	116	32.58	135	32.58	141	32.58	89	32.58	110	32.58	124	32.58	116	32.58	100
32.6	90	32.6	142	32.6	125	32.6	82	32.6	95	32.6	123	32.6	90	32.6	99
32.62	96	32.62	125	32.62	120	32.62	85	32.62	104	32.62	87	32.62	96	32.62	81
32.64	109	32.64	122	32.64	120	32.64	80	32.64	104	32.64	99	32.64	109	32.64	86
32.66	101	32.66	109	32.66	128	32.66	103	32.66	129	32.66	112	32.66	101	32.66	109
32.68	127	32.68	128	32.68	134	32.68	97	32.68	117	32.68	114	32.68	127	32.68	99
32.7	141	32.7	166	32.7	151	32.7	126	32.7	154	32.7	140	32.7	141	32.7	117
32.72	161	32.72	178	32.72	165	32.72	130	32.72	154	32.72	176	32.72	161	32.72	153
32.74	161	32.74	210	32.74	186	32.74	150	32.74	172	32.74	184	32.74	161	32.74	167
32.76	151	32.76	199	32.76	173	32.76	168	32.76	185	32.76	172	32.76	151	32.76	165
32.78	177	32.78	239	32.78	182	32.78	130	32.78	146	32.78	152	32.78	177	32.78	140
32.8	122	32.8	165	32.8	165	32.8	123	32.8	136	32.8	152	32.8	122	32.8	141
32.82	128	32.82	139	32.82	163	32.82	99	32.82	134	32.82	145	32.82	128	32.82	107
32.84	140	32.84	142	32.84	161	32.84	89	32.84	95	32.84	102	32.84	140	32.84	108
32.86	109	32.86	125	32.86	124	32.86	83	32.86	105	32.86	109	32.86	109	32.86	80
32.88	96	32.88	108	32.88	108	32.88	73	32.88	84	32.88	94	32.88	96	32.88	75
32.9	64	32.9	70	32.9	107	32.9	54	32.9	84	32.9	83	32.9	64	32.9	64
32.92	79	32.92	79	32.92	89	32.92	51	32.92	74	32.92	77	32.92	79	32.92	72
32.94	85	32.94	89	32.94	74	32.94	58	32.94	67	32.94	87	32.94	85	32.94	60
32.96	73	32.96	85	32.96	87	32.96	49	32.96	95	32.96	84	32.96	73	32.96	56
32.98	76	32.98	94	32.98	90	32.98	60	32.98	86	32.98	87	32.98	76	32.98	73
33	80	33	106	33	111	33	73	33	84	33	88	33	80	33	71
33.02	96	33.02	88	33.02	104	33.02	94	33.02	97	33.02	112	33.02	96	33.02	76
33.04	94	33.04	107	33.04	129	33.04	69	33.04	108	33.04	111	33.04	94	33.04	80
33.06	88	33.06	106	33.06	119	33.06	79	33.06	115	33.06	108	33.06	88	33.06	86
33.08	112	33.08	108	33.08	120	33.08	98	33.08	97	33.08	117	33.08	112	33.08	99
33.1	105	33.1	118	33.1	101	33.1	93	33.1	106	33.1	89	33.1	105	33.1	82
33.12	77	33.12	114	33.12	107	33.12	84	33.12	93	33.12	96	33.12	77	33.12	88
33.14	83	33.14	77	33.14	110	33.14	60	33.14	88	33.14	69	33.14	83	33.14	68
33.16	46	33.16	107	33.16	99	33.16	89	33.16	73	33.16	62	33.16	46	33.16	68
33.18	53	33.18	79	33.18	75	33.18	49	33.18	68	33.18	63	33.18	53	33.18	55
33.2	49	33.2	71	33.2	57	33.2	41	33.2	67	33.2	51	33.2	49	33.2	55
33.22	42	33.22	67	33.22	77	33.22	40	33.22	48	33.22	46	33.22	42	33.22	38
33.24	31	33.24	45	33.24	59	33.24	40	33.24	38	33.24	48	33.24	31	33.24	46
33.26	29	33.26	50	33.26	47	33.26	28	33.26	41	33.26	36	33.26	29	33.26	33
33.28	30	33.28	37	33.28	43	33.28	18	33.28	32	33.28	34	33.28	30	33.28	30
33.3	27	33.3	47	33.3	37	33.3	36	33.3	33	33.3	29	33.3	27	33.3	22
33.32	30	33.32	32	33.32	42	33.32	27	33.32	26	33.32	37	33.32	30	33.32	23
33.34	35	33.34	30	33.34	28	33.34	17	33.34	34	33.34	29	33.34	35	33.34	29
33.36	24	33.36	24	33.36	36	33.36	19	33.36	29	33.36	35	33.36	24	33.36	28
33.38	35	33.38	38	33.38	31	33.38	29	33.38	36	33.38	40	33.38	35	33.38	24
33.4	21	33.4	32	33.4	17	33.4	20	33.4	28	33.4	22	33.4	21	33.4	18
33.42	24	33.42	29	33.42	30	33.42	26	33.42	22	33.42	26	33.42	24	33.42	22
33.44	27	33.44	29	33.44	27	33.44	22	33.44	34	33.44	16	33.44	27	33.44	8
33.46	26	33.46	24	33.46	24	33.46	21	33.46	31	33.46	27	33.46	26	33.46	23
33.48	20	33.48	24	33.48	15	33.48	19	33.48	19	33.48	32	33.48	20	33.48	24
33.5	31	33.5	19	33.5	15	33.5	20	33.5	19	33.5	29	33.5	31	33.5	12
33.52	22	33.52	29	33.52	25	33.52	16	33.52	19	33.52	23	33.52	22	33.52	23
33.54	24	33.54	23	33.54	32	33.54	20	33.54	20	33.54	24	33.54	24	33.54	23
33.56	15	33.56	25	33.56	32	33.56	21	33.56	26	33.56	27	33.56	15	33.56	15
33.58	23	33.58	28	33.58	35	33.58	20	33.58	26	33.58	20	33.58	23	33.58	31
33.6	22	33.6	24	33.6	19	33.6	21	33.6	21	33.6	24	33.6	22	33.6	22
33.62	29	33.62	23	33.62	29	33.62	16	33.62	25	33.62	25	33.62	29	33.62	18
33.64	25	33.64	26	33.64	16	33.64	12	33.64	22	33.64	21	33.64	25	33.64	19
33.66	17	33.66	23	33.66	24	33.66	21	33.66	21	33.66	15	33.66	17	33.66	24
33.68	24	33.68	19	33.68	31	33.68	18	33.68	15	33.68	20	33.68	24	33.68	10
33.7	29	33.7	32	33.7	23	33.7	19	33.7	29	33.7	15	33.7	29	33.7	17
33.72	29	33.72	20	33.72	19	33.72	17	33.72	21	33.72	19	33.72	29	33.72	21
33.74	23	33.74	14	33.74	24	33.74	17	33.74	20	33.74	25	33.74	23	33.74	21
33.76	20	33.76	32	33.76	14	33.76	20	33.76	22	33.76	25	33.76	20	33.76	28
33.78	19	33.78	25	33.78	29	33.78	12	33.78	31	33.78	27	33.78	19	33.78	14
33.8	13	33.8	26	33.8	33	33.8	16	33.8	25	33.8	31	33.8	13	33.8	32
33.82	24	33.82	26	33.82	20	33.82	16	33.82	26	33.82	18	33.82	24	33.82	15
33.84	17	33.84	26	33.84	24	33.84	21	33.84	23	33.84	19	33.84	17	33.84	10
33.86	18	33.86	21	33.86	25	33.86	12	33.86	18	33.86	26	33.86	18	33.86	12
33.88	14	33.88	18	33.88	27	33.88	20	33.88	15	33.88	16	33.88	14	33.88	24
33.9	16	33.9	19	33.9	15	33.9	13	33.9	19	33.9	14	33.9	16	33.9	13
33.92	17	33.92	22	33.92	22	33.92	14	33.92	22	33.92	15	33.92	17	33.92	18
33.94	23	33.94	16	33.94	18	33.94	17	33.94	21	33.94	19	33.94	23	33.94	10
33.96	13	33.96	14	33.96	18	33.96	12	33.96	15	33.96	15	33.96	13	33.96	24
33.98	17	33.98	17	33.98	27	33.98	19	33.98	24	33.98	8	33.98	17	33.98	22
34	18	34	17	34	16	34	7	34	18	34	18	34	18	34	16
34.02	15	34.02	25	34.02	15	34.02	10	34.02	18	34.02	18	34.02	15	34.02	14
34.04	13	34.04	29	34.04	18	34.04	12	34.04	16	34.04	18	34.04	13	34.04	13
34.06	21	34.06	19	34.06	16	34.06	12	34.06	23	34.06	22	34.06	21	34.06	14
34.08	13	34.08	13	34.08	14	34.08	11	34.08	16	34.08	26	34.08	13	34.08	10
34.1	13	34.1	13	34.1	22	34.1	16	34.1	21	34.1	17	34.1	13	34.1	13
34.12	20	34.12	22	34.12	18	34.12	11	34.12	16	34.12	12	34.12	20	34.12	11
34.14	21	34.14	19	34.14	13	34.14	14	34.14	15	34.14	11	34.14	21	34.14	11
34.16	16	34.16	14	34.16	22	34.16	11	34.16	23	34.16	25	34.16	16	34.16	14
34.18	11	34.18	18	34.18	17	34.18	18	34.18	13	34.18	26	34.18	11	34.18	12
34.2	12	34.2	15	34.2	23	34.2	16	34.2	14	34.2	7	34.2	12	34.2	16
34.22	9	34.22	13	34.22	21	34.22	12	34.22	26	34.22	17	34.22	9	34.22	17
34.24	16	34.24	14	34.24	19	34.24	18	34.24	30	34.24	15	34.24	16	34.24	12
34.26	8	34.26	19	34.26	19	34.26	14	34.26	19	34.26	23	34.26	8	34.26	17
34.28	14	34.28	21	34.28	15	34.28	12	34.28	15	34.28	16	34.28	14	34.28	15
34.3	16	34.3	15	34.3	16	34.3	23	34.3	16	34.3	23	34.3	16	34.3	13
34.32	11	34.32	13	34.32	25	34.32	9	34.32	18	34.32	11	34.32	11	34.32	17
34.34	19	34.34	13	34.34	23	34.34	13	34.34	19	34.34	20	34.34	19	34.34	16
34.36	21	34.36	16	34.36	16	34.36	10	34.36	13	34.36	13	34.36	21	34.36	10
34.38	19	34.38	20	34.38	12	34.38	14	34.38	13	34.38	16	34.38	19	34.38	16
34.4	16	34.4	18	34.4	24	34.4	11	34.4	17	34.4	13	34.4	16	34.4	16
34.42	15	34.42	21	34.42	14	34.42	10	34.42	13	34.42	9	34.42	15	34.42	10
34.44	18	34.44	22	34.44	18	34.44	18	34.44	23	34.44	12	34.44	18	34.44	10
34.46	12	34.46	15	34.46	17	34.46	8	34.46	15	34.46	16	34.46	12	34.46	19
34.48	14	34.48	16	34.48	23	34.48	13	34.48	13	34.48	22	34.48	14	34.48	15
34.5	10	34.5	20	34.5	17	34.5	18	34.5	25	34.5	10	34.5	10	34.5	12
34.52	13	34.52	21	34.52	26	34.52	17	34.52	15	34.52	19	34.52	13	34.52	20
34.54	12	34.54	18	34.54	18	34.54	11	34.54	19	34.54	12	34.54	12	34.54	25
34.56	14	34.56	22	34.56	15	34.56	15	34.56	17	34.56	15	34.56	14	34.56	22
34.58	16	34.58	14	34.58	12	34.58	11	34.58	17	34.58	16	34.58	16	34.58	11
34.6	17	34.6	20	34.6	17	34.6	12	34.6	16	34.6	17	34.6	17	34.6	15
34.62	13	34.62	21	34.62	26	34.62	12	34.62	16	34.62	14	34.62	13	34.62	14
34.64	13	34.64	22	34.64	15	34.64	17	34.64	15	34.64	13	34.64	13	34.64	16
34.66	17	34.66	23	34.66	21	34.66	18	34.66	11	34.66	12	34.66	17	34.66	8
34.68	10	34.68	14	34.68	21	34.68	16	34.68	18	34.68	13	34.68	10	34.68	19
34.7	11	34.7	23	34.7	21	34.7	9	34.7	22	34.7	13	34.7	11	34.7	16
34.72	15	34.72	22	34.72	21	34.72	6	34.72	16	34.72	23	34.72	15	34.72	13
34.74	15	34.74	20	34.74	20	34.74	13	34.74	12	34.74	14	34.74	15	34.74	24
34.76	20	34.76	17	34.76	19	34.76	8	34.76	17	34.76	22	34.76	20	34.76	14
34.78	14	34.78	21	34.78	15	34.78	18	34.78	18	34.78	15	34.78	14	34.78	13
34.8	18	34.8	19	34.8	16	34.8	12	34.8	16	34.8	14	34.8	18	34.8	14
34.82	20	34.82	20	34.82	16	34.82	11	34.82	18	34.82	6	34.82	20	34.82	16
34.84	21	34.84	25	34.84	22	34.84	7	34.84	15	34.84	26	34.84	21	34.84	21
34.86	17	34.86	14	34.86	15	34.86	18	34.86	18	34.86	17	34.86	17	34.86	16
34.88	14	34.88	16	34.88	18	34.88	18	34.88	10	34.88	12	34.88	14	34.88	14
34.9	12	34.9	17	34.9	19	34.9	16	34.9	14	34.9	18	34.9	12	34.9	14
34.92	12	34.92	18	34.92	14	34.92	14	34.92	19	34.92	17	34.92	12	34.92	15
34.94	13	34.94	22	34.94	18	34.94	13	34.94	23	34.94	13	34.94	13	34.94	12
34.96	14	34.96	20	34.96	15	34.96	11	34.96	15	34.96	14	34.96	14	34.96	18
34.98	14	34.98	23	34.98	26	34.98	12	34.98	13	34.98	14	34.98	14	34.98	23
35	11	35	17	35	13	35	19	35	17	35	16	35	11	35	18
35.02	15	35.02	13	35.02	19	35.02	7	35.02	16	35.02	20	35.02	15	35.02	15
35.04	21	35.04	13	35.04	19	35.04	22	35.04	19	35.04	18	35.04	21	35.04	13
35.06	18	35.06	24	35.06	15	35.06	10	35.06	15	35.06	20	35.06	18	35.06	12
35.08	20	35.08	25	35.08	25	35.08	14	35.08	23	35.08	16	35.08	20	35.08	12
35.1	16	35.1	24	35.1	20	35.1	8	35.1	18	35.1	14	35.1	16	35.1	17
35.12	18	35.12	19	35.12	17	35.12	11	35.12	17	35.12	24	35.12	18	35.12	6
35.14	20	35.14	21	35.14	25	35.14	10	35.14	24	35.14	18	35.14	20	35.14	13
35.16	21	35.16	22	35.16	19	35.16	16	35.16	12	35.16	18	35.16	21	35.16	21
35.18	12	35.18	22	35.18	20	35.18	10	35.18	27	35.18	19	35.18	12	35.18	16
35.2	17	35.2	31	35.2	26	35.2	15	35.2	18	35.2	14	35.2	17	35.2	17
35.22	19	35.22	20	35.22	20	35.22	20	35.22	28	35.22	19	35.22	19	35.22	17
35.24	17	35.24	17	35.24	31	35.24	13	35.24	31	35.24	27	35.24	17	35.24	24
35.26	21	35.26	37	35.26	31	35.26	23	35.26	15	35.26	29	35.26	21	35.26	21
35.28	38	35.28	36	35.28	34	35.28	30	35.28	27	35.28	19	35.28	38	35.28	23
35.3	32	35.3	36	35.3	32	35.3	21	35.3	39	35.3	22	35.3	32	35.3	27
35.32	16	35.32	27	35.32	30	35.32	20	35.32	29	35.32	42	35.32	16	35.32	27
35.34	33	35.34	29	35.34	33	35.34	26	35.34	41	35.34	34	35.34	33	35.34	13
35.36	38	35.36	29	35.36	34	35.36	25	35.36	31	35.36	27	35.36	38	35.36	23
35.38	30	35.38	34	35.38	40	35.38	23	35.38	23	35.38	32	35.38	30	35.38	25
35.4	29	35.4	27	35.4	35	35.4	15	35.4	21	35.4	34	35.4	29	35.4	22
35.42	35	35.42	30	35.42	32	35.42	22	35.42	27	35.42	27	35.42	35	35.42	22
35.44	23	35.44	33	35.44	22	35.44	24	35.44	23	35.44	26	35.44	23	35.44	18
35.46	25	35.46	30	35.46	27	35.46	14	35.46	13	35.46	14	35.46	25	35.46	13
35.48	34	35.48	29	35.48	30	35.48	12	35.48	13	35.48	15	35.48	34	35.48	28
35.5	19	35.5	22	35.5	25	35.5	17	35.5	22	35.5	23	35.5	19	35.5	21
35.52	25	35.52	18	35.52	28	35.52	20	35.52	13	35.52	23	35.52	25	35.52	17
35.54	12	35.54	19	35.54	25	35.54	16	35.54	25	35.54	19	35.54	12	35.54	18
35.56	14	35.56	26	35.56	27	35.56	14	35.56	18	35.56	22	35.56	14	35.56	16
35.58	22	35.58	18	35.58	22	35.58	15	35.58	20	35.58	16	35.58	22	35.58	16
35.6	19	35.6	19	35.6	15	35.6	20	35.6	20	35.6	18	35.6	19	35.6	9
35.62	11	35.62	16	35.62	29	35.62	15	35.62	14	35.62	28	35.62	11	35.62	19
35.64	18	35.64	23	35.64	19	35.64	8	35.64	17	35.64	18	35.64	18	35.64	12
35.66	17	35.66	13	35.66	17	35.66	13	35.66	15	35.66	16	35.66	17	35.66	13
35.68	17	35.68	9	35.68	24	35.68	8	35.68	6	35.68	13	35.68	17	35.68	13
35.7	8	35.7	22	35.7	23	35.7	7	35.7	16	35.7	15	35.7	8	35.7	16
35.72	9	35.72	23	35.72	18	35.72	15	35.72	18	35.72	11	35.72	9	35.72	8
35.74	13	35.74	17	35.74	11	35.74	14	35.74	11	35.74	12	35.74	13	35.74	11
35.76	12	35.76	19	35.76	24	35.76	13	35.76	18	35.76	13	35.76	12	35.76	9
35.78	15	35.78	19	35.78	22	35.78	14	35.78	17	35.78	9	35.78	15	35.78	15
35.8	6	35.8	19	35.8	18	35.8	16	35.8	9	35.8	19	35.8	6	35.8	15
35.82	11	35.82	20	35.82	19	35.82	19	35.82	11	35.82	10	35.82	11	35.82	26
35.84	21	35.84	14	35.84	19	35.84	8	35.84	18	35.84	13	35.84	21	35.84	14
35.86	10	35.86	18	35.86	16	35.86	20	35.86	11	35.86	12	35.86	10	35.86	7
35.88	16	35.88	14	35.88	21	35.88	6	35.88	10	35.88	14	35.88	16	35.88	6
35.9	18	35.9	17	35.9	15	35.9	11	35.9	11	35.9	9	35.9	18	35.9	12
35.92	13	35.92	24	35.92	19	35.92	14	35.92	9	35.92	12	35.92	13	35.92	15
35.94	16	35.94	16	35.94	9	35.94	17	35.94	13	35.94	10	35.94	16	35.94	20
35.96	14	35.96	12	35.96	20	35.96	12	35.96	11	35.96	16	35.96	14	35.96	10
35.98	9	35.98	16	35.98	14	35.98	9	35.98	16	35.98	11	35.98	9	35.98	15
36	13	36	20	36	18	36	10	36	10	36	11	36	13	36	14
36.02	16	36.02	12	36.02	17	36.02	11	36.02	20	36.02	13	36.02	16	36.02	12
36.04	14	36.04	13	36.04	27	36.04	14	36.04	8	36.04	16	36.04	14	36.04	13
36.06	16	36.06	11	36.06	10	36.06	10	36.06	11	36.06	19	36.06	16	36.06	18
36.08	13	36.08	17	36.08	13	36.08	11	36.08	14	36.08	10	36.08	13	36.08	11
36.1	13	36.1	24	36.1	15	36.1	13	36.1	15	36.1	14	36.1	13	36.1	10
36.12	11	36.12	13	36.12	16	36.12	15	36.12	19	36.12	15	36.12	11	36.12	15
36.14	17	36.14	20	36.14	20	36.14	9	36.14	19	36.14	17	36.14	17	36.14	8
36.16	19	36.16	19	36.16	20	36.16	12	36.16	15	36.16	21	36.16	19	36.16	11
36.18	14	36.18	14	36.18	11	36.18	10	36.18	12	36.18	12	36.18	14	36.18	14
36.2	13	36.2	17	36.2	19	36.2	16	36.2	8	36.2	16	36.2	13	36.2	11
36.22	13	36.22	18	36.22	20	36.22	7	36.22	16	36.22	11	36.22	13	36.22	14
36.24	15	36.24	25	36.24	13	36.24	11	36.24	14	36.24	13	36.24	15	36.24	16
36.26	13	36.26	15	36.26	19	36.26	14	36.26	18	36.26	16	36.26	13	36.26	13
36.28	14	36.28	17	36.28	18	36.28	13	36.28	15	36.28	21	36.28	14	36.28	16
36.3	18	36.3	16	36.3	20	36.3	15	36.3	24	36.3	18	36.3	18	36.3	12
36.32	12	36.32	15	36.32	15	36.32	6	36.32	17	36.32	21	36.32	12	36.32	17
36.34	11	36.34	16	36.34	17	36.34	21	36.34	15	36.34	19	36.34	11	36.34	14
36.36	27	36.36	15	36.36	21	36.36	10	36.36	15	36.36	13	36.36	27	36.36	17
36.38	15	36.38	14	36.38	19	36.38	12	36.38	12	36.38	18	36.38	15	36.38	12
36.4	17	36.4	17	36.4	19	36.4	12	36.4	13	36.4	17	36.4	17	36.4	15
36.42	14	36.42	15	36.42	29	36.42	14	36.42	20	36.42	13	36.42	14	36.42	9
36.44	25	36.44	17	36.44	16	36.44	12	36.44	15	36.44	22	36.44	25	36.44	21
36.46	12	36.46	18	36.46	17	36.46	20	36.46	14	36.46	13	36.46	12	36.46	18
36.48	21	36.48	13	36.48	27	36.48	19	36.48	27	36.48	24	36.48	21	36.48	21
36.5	21	36.5	15	36.5	27	36.5	13	36.5	16	36.5	19	36.5	21	36.5	13
36.52	23	36.52	26	36.52	18	36.52	16	36.52	23	36.52	24	36.52	23	36.52	26
36.54	16	36.54	17	36.54	21	36.54	23	36.54	19	36.54	24	36.54	16	36.54	14
36.56	16	36.56	20	36.56	30	36.56	22	36.56	19	36.56	19	36.56	16	36.56	12
36.58	20	36.58	24	36.58	22	36.58	19	36.58	23	36.58	24	36.58	20	36.58	17
36.6	24	36.6	30	36.6	26	36.6	23	36.6	23	36.6	24	36.6	24	36.6	23
36.62	26	36.62	19	36.62	18	36.62	24	36.62	27	36.62	29	36.62	26	36.62	24
36.64	22	36.64	28	36.64	29	36.64	28	36.64	35	36.64	28	36.64	22	36.64	31
36.66	32	36.66	25	36.66	40	36.66	19	36.66	36	36.66	29	36.66	32	36.66	20
36.68	39	36.68	38	36.68	30	36.68	34	36.68	26	36.68	34	36.68	39	36.68	37
36.7	40	36.7	41	36.7	22	36.7	28	36.7	34	36.7	43	36.7	40	36.7	38
36.72	43	36.72	41	36.72	46	36.72	28	36.72	43	36.72	31	36.72	43	36.72	40
36.74	33	36.74	49	36.74	40	36.74	24	36.74	38	36.74	44	36.74	33	36.74	42
36.76	36	36.76	36	36.76	49	36.76	33	36.76	37	36.76	38	36.76	36	36.76	45
36.78	38	36.78	44	36.78	44	36.78	39	36.78	34	36.78	18	36.78	38	36.78	35
36.8	47	36.8	57	36.8	63	36.8	34	36.8	35	36.8	40	36.8	47	36.8	47
36.82	40	36.82	44	36.82	49	36.82	31	36.82	49	36.82	49	36.82	40	36.82	29
36.84	39	36.84	31	36.84	32	36.84	33	36.84	44	36.84	37	36.84	39	36.84	36
36.86	32	36.86	42	36.86	42	36.86	30	36.86	54	36.86	36	36.86	32	36.86	36
36.88	44	36.88	57	36.88	38	36.88	38	36.88	50	36.88	63	36.88	44	36.88	54
36.9	62	36.9	51	36.9	46	36.9	47	36.9	72	36.9	63	36.9	62	36.9	50
36.92	70	36.92	61	36.92	66	36.92	63	36.92	81	36.92	65	36.92	70	36.92	65
36.94	79	36.94	62	36.94	60	36.94	69	36.94	84	36.94	98	36.94	79	36.94	75
36.96	85	36.96	68	36.96	75	36.96	90	36.96	93	36.96	96	36.96	85	36.96	88
36.98	81	36.98	78	36.98	89	36.98	73	36.98	95	36.98	100	36.98	81	36.98	79
37	90	37	64	37	67	37	73	37	79	37	83	37	90	37	84
37.02	67	37.02	65	37.02	69	37.02	80	37.02	78	37.02	93	37.02	67	37.02	69
37.04	59	37.04	51	37.04	72	37.04	75	37.04	63	37.04	66	37.04	59	37.04	58
37.06	55	37.06	50	37.06	58	37.06	45	37.06	62	37.06	71	37.06	55	37.06	54
37.08	49	37.08	34	37.08	53	37.08	50	37.08	58	37.08	47	37.08	49	37.08	50
37.1	40	37.1	35	37.1	35	37.1	29	37.1	27	37.1	35	37.1	40	37.1	41
37.12	42	37.12	31	37.12	27	37.12	21	37.12	44	37.12	36	37.12	42	37.12	32
37.14	38	37.14	21	37.14	27	37.14	18	37.14	37	37.14	24	37.14	38	37.14	22
37.16	19	37.16	22	37.16	21	37.16	16	37.16	25	37.16	32	37.16	19	37.16	21
37.18	26	37.18	23	37.18	19	37.18	22	37.18	22	37.18	31	37.18	26	37.18	29
37.2	20	37.2	15	37.2	20	37.2	22	37.2	34	37.2	20	37.2	20	37.2	19
37.22	20	37.22	22	37.22	25	37.22	24	37.22	24	37.22	15	37.22	20	37.22	21
37.24	18	37.24	17	37.24	23	37.24	19	37.24	20	37.24	13	37.24	18	37.24	20
37.26	19	37.26	24	37.26	21	37.26	9	37.26	15	37.26	19	37.26	19	37.26	23
37.28	18	37.28	17	37.28	16	37.28	22	37.28	18	37.28	20	37.28	18	37.28	17
37.3	28	37.3	17	37.3	24	37.3	20	37.3	22	37.3	22	37.3	28	37.3	13
37.32	17	37.32	21	37.32	18	37.32	22	37.32	15	37.32	17	37.32	17	37.32	10
37.34	18	37.34	20	37.34	16	37.34	13	37.34	31	37.34	12	37.34	18	37.34	13
37.36	19	37.36	20	37.36	11	37.36	14	37.36	20	37.36	14	37.36	19	37.36	20
37.38	11	37.38	21	37.38	19	37.38	13	37.38	22	37.38	16	37.38	11	37.38	24
37.4	12	37.4	18	37.4	25	37.4	14	37.4	18	37.4	14	37.4	12	37.4	22
37.42	13	37.42	20	37.42	17	37.42	14	37.42	15	37.42	19	37.42	13	37.42	11
37.44	12	37.44	25	37.44	17	37.44	13	37.44	16	37.44	21	37.44	12	37.44	17
37.46	10	37.46	18	37.46	24	37.46	12	37.46	15	37.46	23	37.46	10	37.46	17
37.48	10	37.48	25	37.48	17	37.48	12	37.48	12	37.48	14	37.48	10	37.48	16
37.5	10	37.5	21	37.5	19	37.5	13	37.5	23	37.5	9	37.5	10	37.5	8
37.52	13	37.52	13	37.52	20	37.52	7	37.52	10	37.52	18	37.52	13	37.52	20
37.54	11	37.54	21	37.54	20	37.54	13	37.54	14	37.54	11	37.54	11	37.54	18
37.56	17	37.56	15	37.56	18	37.56	11	37.56	20	37.56	17	37.56	17	37.56	10
37.58	16	37.58	20	37.58	20	37.58	13	37.58	19	37.58	18	37.58	16	37.58	15
37.6	22	37.6	21	37.6	12	37.6	16	37.6	20	37.6	11	37.6	22	37.6	9
37.62	9	37.62	15	37.62	22	37.62	13	37.62	17	37.62	13	37.62	9	37.62	12
37.64	17	37.64	8	37.64	24	37.64	15	37.64	10	37.64	17	37.64	17	37.64	7
37.66	18	37.66	17	37.66	10	37.66	15	37.66	20	37.66	18	37.66	18	37.66	21
37.68	14	37.68	19	37.68	20	37.68	12	37.68	24	37.68	20	37.68	14	37.68	15
37.7	14	37.7	14	37.7	14	37.7	21	37.7	11	37.7	14	37.7	14	37.7	11
37.72	9	37.72	23	37.72	21	37.72	14	37.72	23	37.72	17	37.72	9	37.72	11
37.74	15	37.74	11	37.74	17	37.74	23	37.74	16	37.74	10	37.74	15	37.74	11
37.76	19	37.76	22	37.76	17	37.76	15	37.76	13	37.76	17	37.76	19	37.76	18
37.78	15	37.78	10	37.78	24	37.78	13	37.78	13	37.78	22	37.78	15	37.78	9
37.8	13	37.8	16	37.8	20	37.8	14	37.8	23	37.8	15	37.8	13	37.8	8
37.82	19	37.82	19	37.82	26	37.82	15	37.82	21	37.82	12	37.82	19	37.82	11
37.84	11	37.84	20	37.84	27	37.84	17	37.84	16	37.84	20	37.84	11	37.84	13
37.86	20	37.86	23	37.86	26	37.86	13	37.86	22	37.86	17	37.86	20	37.86	23
37.88	30	37.88	17	37.88	18	37.88	16	37.88	17	37.88	24	37.88	30	37.88	22
37.9	18	37.9	30	37.9	21	37.9	19	37.9	26	37.9	20	37.9	18	37.9	15
37.92	27	37.92	23	37.92	19	37.92	16	37.92	20	37.92	23	37.92	27	37.92	19
37.94	16	37.94	35	37.94	19	37.94	24	37.94	24	37.94	18	37.94	16	37.94	23
37.96	20	37.96	28	37.96	26	37.96	24	37.96	24	37.96	17	37.96	20	37.96	21
37.98	26	37.98	21	37.98	20	37.98	29	37.98	25	37.98	19	37.98	26	37.98	22
38	18	38	32	38	35	38	19	38	20	38	26	38	18	38	18
38.02	18	38.02	25	38.02	21	38.02	21	38.02	20	38.02	38	38.02	18	38.02	27
38.04	19	38.04	26	38.04	25	38.04	17	38.04	15	38.04	27	38.04	19	38.04	14
38.06	21	38.06	27	38.06	26	38.06	15	38.06	26	38.06	26	38.06	21	38.06	23
38.08	27	38.08	24	38.08	34	38.08	17	38.08	17	38.08	21	38.08	27	38.08	23
38.1	22	38.1	18	38.1	27	38.1	17	38.1	13	38.1	22	38.1	22	38.1	14
38.12	18	38.12	18	38.12	25	38.12	15	38.12	22	38.12	16	38.12	18	38.12	15
38.14	14	38.14	19	38.14	20	38.14	18	38.14	21	38.14	17	38.14	14	38.14	15
38.16	9	38.16	23	38.16	28	38.16	9	38.16	20	38.16	21	38.16	9	38.16	12
38.18	17	38.18	22	38.18	22	38.18	24	38.18	22	38.18	20	38.18	17	38.18	19
38.2	23	38.2	22	38.2	22	38.2	13	38.2	16	38.2	24	38.2	23	38.2	21
38.22	17	38.22	22	38.22	20	38.22	19	38.22	16	38.22	14	38.22	17	38.22	13
38.24	17	38.24	30	38.24	16	38.24	20	38.24	20	38.24	19	38.24	17	38.24	21
38.26	18	38.26	22	38.26	22	38.26	19	38.26	18	38.26	18	38.26	18	38.26	19
38.28	22	38.28	26	38.28	17	38.28	22	38.28	19	38.28	15	38.28	22	38.28	23
38.3	21	38.3	33	38.3	25	38.3	18	38.3	22	38.3	27	38.3	21	38.3	18
38.32	17	38.32	22	38.32	22	38.32	10	38.32	20	38.32	26	38.32	17	38.32	24
38.34	23	38.34	25	38.34	21	38.34	19	38.34	37	38.34	21	38.34	23	38.34	19
38.36	32	38.36	40	38.36	27	38.36	31	38.36	16	38.36	29	38.36	32	38.36	18
38.38	33	38.38	31	38.38	37	38.38	17	38.38	22	38.38	31	38.38	33	38.38	16
38.4	26	38.4	36	38.4	34	38.4	26	38.4	28	38.4	40	38.4	26	38.4	26
38.42	29	38.42	30	38.42	52	38.42	24	38.42	37	38.42	35	38.42	29	38.42	37
38.44	20	38.44	40	38.44	42	38.44	31	38.44	29	38.44	44	38.44	20	38.44	32
38.46	55	38.46	44	38.46	47	38.46	33	38.46	35	38.46	42	38.46	55	38.46	27
38.48	39	38.48	51	38.48	55	38.48	31	38.48	37	38.48	45	38.48	39	38.48	42
38.5	47	38.5	59	38.5	59	38.5	44	38.5	48	38.5	55	38.5	47	38.5	35
38.52	57	38.52	46	38.52	65	38.52	43	38.52	48	38.52	69	38.52	57	38.52	54
38.54	70	38.54	69	38.54	92	38.54	50	38.54	66	38.54	82	38.54	70	38.54	53
38.56	61	38.56	102	38.56	82	38.56	71	38.56	90	38.56	67	38.56	61	38.56	83
38.58	66	38.58	92	38.58	89	38.58	75	38.58	78	38.58	69	38.58	66	38.58	77
38.6	80	38.6	102	38.6	114	38.6	68	38.6	88	38.6	82	38.6	80	38.6	65
38.62	86	38.62	102	38.62	110	38.62	90	38.62	74	38.62	90	38.62	86	38.62	78
38.64	82	38.64	107	38.64	127	38.64	73	38.64	80	38.64	96	38.64	82	38.64	74
38.66	98	38.66	99	38.66	115	38.66	87	38.66	97	38.66	95	38.66	98	38.66	68
38.68	65	38.68	114	38.68	112	38.68	75	38.68	90	38.68	86	38.68	65	38.68	76
38.7	74	38.7	108	38.7	104	38.7	63	38.7	84	38.7	92	38.7	74	38.7	68
38.72	76	38.72	73	38.72	110	38.72	56	38.72	74	38.72	90	38.72	76	38.72	76
38.74	68	38.74	102	38.74	102	38.74	61	38.74	82	38.74	73	38.74	68	38.74	71
38.76	69	38.76	83	38.76	87	38.76	62	38.76	69	38.76	59	38.76	69	38.76	81
38.78	67	38.78	71	38.78	77	38.78	55	38.78	63	38.78	69	38.78	67	38.78	58
38.8	51	38.8	79	38.8	83	38.8	49	38.8	63	38.8	49	38.8	51	38.8	50
38.82	57	38.82	78	38.82	73	38.82	54	38.82	54	38.82	64	38.82	57	38.82	39
38.84	55	38.84	73	38.84	62	38.84	51	38.84	72	38.84	48	38.84	55	38.84	60
38.86	61	38.86	57	38.86	51	38.86	46	38.86	60	38.86	59	38.86	61	38.86	47
38.88	49	38.88	72	38.88	60	38.88	38	38.88	62	38.88	68	38.88	49	38.88	51
38.9	54	38.9	94	38.9	68	38.9	45	38.9	58	38.9	63	38.9	54	38.9	65
38.92	70	38.92	77	38.92	86	38.92	65	38.92	66	38.92	73	38.92	70	38.92	60
38.94	69	38.94	76	38.94	74	38.94	49	38.94	72	38.94	61	38.94	69	38.94	64
38.96	73	38.96	72	38.96	88	38.96	54	38.96	69	38.96	62	38.96	73	38.96	78
38.98	67	38.98	86	38.98	82	38.98	51	38.98	59	38.98	57	38.98	67	38.98	52
39	60	39	63	39	94	39	48	39	51	39	60	39	60	39	55
39.02	46	39.02	65	39.02	67	39.02	31	39.02	55	39.02	59	39.02	46	39.02	43
39.04	41	39.04	62	39.04	65	39.04	44	39.04	49	39.04	43	39.04	41	39.04	38
39.06	57	39.06	69	39.06	50	39.06	43	39.06	46	39.06	68	39.06	57	39.06	33
39.08	50	39.08	50	39.08	53	39.08	45	39.08	55	39.08	41	39.08	50	39.08	49
39.1	35	39.1	43	39.1	59	39.1	38	39.1	51	39.1	40	39.1	35	39.1	36
39.12	32	39.12	40	39.12	56	39.12	30	39.12	35	39.12	41	39.12	32	39.12	26
39.14	30	39.14	35	39.14	47	39.14	29	39.14	44	39.14	29	39.14	30	39.14	31
39.16	36	39.16	46	39.16	53	39.16	28	39.16	40	39.16	36	39.16	36	39.16	27
39.18	38	39.18	46	39.18	41	39.18	28	39.18	29	39.18	34	39.18	38	39.18	31
39.2	32	39.2	41	39.2	38	39.2	31	39.2	22	39.2	27	39.2	32	39.2	25
39.22	32	39.22	44	39.22	35	39.22	24	39.22	27	39.22	26	39.22	32	39.22	25
39.24	29	39.24	33	39.24	27	39.24	31	39.24	24	39.24	34	39.24	29	39.24	26
39.26	26	39.26	39	39.26	29	39.26	21	39.26	26	39.26	30	39.26	26	39.26	21
39.28	23	39.28	29	39.28	24	39.28	14	39.28	15	39.28	26	39.28	23	39.28	32
39.3	24	39.3	19	39.3	26	39.3	26	39.3	30	39.3	31	39.3	24	39.3	22
39.32	20	39.32	26	39.32	25	39.32	15	39.32	16	39.32	18	39.32	20	39.32	22
39.34	26	39.34	23	39.34	19	39.34	14	39.34	21	39.34	24	39.34	26	39.34	16
39.36	17	39.36	19	39.36	19	39.36	16	39.36	20	39.36	16	39.36	17	39.36	22
39.38	20	39.38	21	39.38	23	39.38	18	39.38	18	39.38	13	39.38	20	39.38	14
39.4	20	39.4	22	39.4	21	39.4	18	39.4	16	39.4	17	39.4	20	39.4	21
39.42	17	39.42	26	39.42	20	39.42	11	39.42	18	39.42	24	39.42	17	39.42	17
39.44	16	39.44	27	39.44	19	39.44	11	39.44	23	39.44	21	39.44	16	39.44	19
39.46	8	39.46	28	39.46	24	39.46	9	39.46	16	39.46	20	39.46	8	39.46	17
39.48	22	39.48	21	39.48	24	39.48	18	39.48	22	39.48	17	39.48	22	39.48	21
39.5	19	39.5	24	39.5	18	39.5	12	39.5	23	39.5	19	39.5	19	39.5	25
39.52	8	39.52	28	39.52	20	39.52	18	39.52	29	39.52	14	39.52	8	39.52	21
39.54	25	39.54	30	39.54	19	39.54	14	39.54	16	39.54	15	39.54	25	39.54	13
39.56	16	39.56	27	39.56	19	39.56	14	39.56	27	39.56	23	39.56	16	39.56	15
39.58	16	39.58	16	39.58	25	39.58	18	39.58	21	39.58	15	39.58	16	39.58	27
39.6	14	39.6	28	39.6	21	39.6	9	39.6	18	39.6	14	39.6	14	39.6	22
39.62	14	39.62	17	39.62	17	39.62	21	39.62	19	39.62	25	39.62	14	39.62	11
39.64	10	39.64	26	39.64	16	39.64	12	39.64	23	39.64	20	39.64	10	39.64	13
39.66	14	39.66	27	39.66	21	39.66	13	39.66	19	39.66	24	39.66	14	39.66	10
39.68	14	39.68	15	39.68	27	39.68	15	39.68	15	39.68	17	39.68	14	39.68	9
39.7	16	39.7	28	39.7	17	39.7	16	39.7	21	39.7	17	39.7	16	39.7	13
39.72	17	39.72	18	39.72	15	39.72	24	39.72	17	39.72	17	39.72	17	39.72	18
39.74	10	39.74	26	39.74	21	39.74	15	39.74	25	39.74	15	39.74	10	39.74	15
39.76	22	39.76	16	39.76	28	39.76	13	39.76	20	39.76	20	39.76	22	39.76	17
39.78	25	39.78	25	39.78	14	39.78	12	39.78	21	39.78	23	39.78	25	39.78	9
39.8	15	39.8	20	39.8	12	39.8	18	39.8	17	39.8	19	39.8	15	39.8	16
39.82	14	39.82	21	39.82	18	39.82	13	39.82	19	39.82	11	39.82	14	39.82	18
39.84	19	39.84	18	39.84	20	39.84	16	39.84	13	39.84	18	39.84	19	39.84	16
39.86	17	39.86	32	39.86	20	39.86	20	39.86	23	39.86	23	39.86	17	39.86	14
39.88	20	39.88	19	39.88	14	39.88	13	39.88	17	39.88	20	39.88	20	39.88	22
39.9	20	39.9	18	39.9	19	39.9	15	39.9	18	39.9	15	39.9	20	39.9	14
39.92	25	39.92	24	39.92	28	39.92	10	39.92	19	39.92	19	39.92	25	39.92	20
39.94	21	39.94	20	39.94	17	39.94	18	39.94	30	39.94	19	39.94	21	39.94	17
39.96	18	39.96	28	39.96	21	39.96	18	39.96	23	39.96	22	39.96	18	39.96	22
39.98	24	39.98	20	39.98	30	39.98	16	39.98	19	39.98	22	39.98	24	39.98	18
40	26	40	19	40	20	40	21	40	27	40	30	40	26	40	18
40.02	24	40.02	29	40.02	18	40.02	20	40.02	23	40.02	27	40.02	24	40.02	23
40.04	26	40.04	30	40.04	30	40.04	28	40.04	20	40.04	31	40.04	26	40.04	23
40.06	29	40.06	25	40.06	31	40.06	32	40.06	24	40.06	16	40.06	29	40.06	19
40.08	27	40.08	27	40.08	42	40.08	17	40.08	26	40.08	23	40.08	27	40.08	33
40.1	40	40.1	48	40.1	32	40.1	22	40.1	25	40.1	41	40.1	40	40.1	21
40.12	35	40.12	34	40.12	39	40.12	29	40.12	41	40.12	41	40.12	35	40.12	33
40.14	41	40.14	45	40.14	59	40.14	40	40.14	43	40.14	62	40.14	41	40.14	39
40.16	41	40.16	48	40.16	56	40.16	46	40.16	39	40.16	46	40.16	41	40.16	42
40.18	65	40.18	49	40.18	62	40.18	36	40.18	58	40.18	58	40.18	65	40.18	43
40.2	51	40.2	56	40.2	57	40.2	49	40.2	44	40.2	48	40.2	51	40.2	37
40.22	40	40.22	59	40.22	56	40.22	39	40.22	50	40.22	58	40.22	40	40.22	35
40.24	33	40.24	49	40.24	53	40.24	36	40.24	43	40.24	44	40.24	33	40.24	42
40.26	33	40.26	50	40.26	48	40.26	33	40.26	50	40.26	39	40.26	33	40.26	42
40.28	48	40.28	45	40.28	46	40.28	31	40.28	42	40.28	56	40.28	48	40.28	29
40.3	41	40.3	46	40.3	40	40.3	29	40.3	38	40.3	34	40.3	41	40.3	25
40.32	35	40.32	45	40.32	43	40.32	34	40.32	51	40.32	27	40.32	35	40.32	30
40.34	34	40.34	27	40.34	35	40.34	29	40.34	24	40.34	24	40.34	34	40.34	32
40.36	24	40.36	36	40.36	30	40.36	24	40.36	36	40.36	32	40.36	24	40.36	16
40.38	22	40.38	31	40.38	31	40.38	22	40.38	21	40.38	20	40.38	22	40.38	27
40.4	13	40.4	21	40.4	29	40.4	19	40.4	25	40.4	25	40.4	13	40.4	19
40.42	23	40.42	24	40.42	29	40.42	16	40.42	31	40.42	17	40.42	23	40.42	21
40.44	19	40.44	23	40.44	17	40.44	16	40.44	23	40.44	27	40.44	19	40.44	21
40.46	24	40.46	23	40.46	30	40.46	15	40.46	21	40.46	15	40.46	24	40.46	20
40.48	23	40.48	23	40.48	26	40.48	28	40.48	20	40.48	15	40.48	23	40.48	19
40.5	24	40.5	14	40.5	32	40.5	26	40.5	28	40.5	19	40.5	24	40.5	31
40.52	26	40.52	22	40.52	25	40.52	23	40.52	20	40.52	24	40.52	26	40.52	17
40.54	17	40.54	17	40.54	26	40.54	20	40.54	22	40.54	17	40.54	17	40.54	24
40.56	28	40.56	25	40.56	27	40.56	16	40.56	22	40.56	22	40.56	28	40.56	20
40.58	16	40.58	19	40.58	29	40.58	34	40.58	25	40.58	21	40.58	16	40.58	19
40.6	27	40.6	19	40.6	18	40.6	16	40.6	37	40.6	21	40.6	27	40.6	25
40.62	22	40.62	24	40.62	37	40.62	12	40.62	25	40.62	21	40.62	22	40.62	26
40.64	29	40.64	32	40.64	25	40.64	19	40.64	21	40.64	31	40.64	29	40.64	22
40.66	25	40.66	35	40.66	33	40.66	25	40.66	25	40.66	30	40.66	25	40.66	17
40.68	33	40.68	40	40.68	22	40.68	20	40.68	28	40.68	34	40.68	33	40.68	20
40.7	41	40.7	41	40.7	28	40.7	27	40.7	24	40.7	28	40.7	41	40.7	16
40.72	40	40.72	50	40.72	37	40.72	27	40.72	37	40.72	27	40.72	40	40.72	26
40.74	35	40.74	48	40.74	42	40.74	26	40.74	33	40.74	35	40.74	35	40.74	26
40.76	32	40.76	36	40.76	55	40.76	29	40.76	26	40.76	32	40.76	32	40.76	28
40.78	38	40.78	45	40.78	36	40.78	28	40.78	32	40.78	35	40.78	38	40.78	27
40.8	40	40.8	55	40.8	47	40.8	35	40.8	44	40.8	44	40.8	40	40.8	43
40.82	33	40.82	36	40.82	40	40.82	32	40.82	34	40.82	49	40.82	33	40.82	35
40.84	34	40.84	31	40.84	56	40.84	32	40.84	45	40.84	36	40.84	34	40.84	39
40.86	38	40.86	37	40.86	53	40.86	31	40.86	25	40.86	38	40.86	38	40.86	34
40.88	32	40.88	34	40.88	49	40.88	32	40.88	33	40.88	37	40.88	32	40.88	39
40.9	35	40.9	40	40.9	52	40.9	37	40.9	35	40.9	29	40.9	35	40.9	24
40.92	26	40.92	50	40.92	40	40.92	32	40.92	33	40.92	42	40.92	26	40.92	32
40.94	42	40.94	47	40.94	45	40.94	33	40.94	36	40.94	31	40.94	42	40.94	23
40.96	21	40.96	30	40.96	35	40.96	22	40.96	33	40.96	23	40.96	21	40.96	31
40.98	19	40.98	30	40.98	38	40.98	22	40.98	40	40.98	33	40.98	19	40.98	27
41	30	41	36	41	35	41	25	41	24	41	19	41	30	41	21
41.02	29	41.02	24	41.02	31	41.02	31	41.02	24	41.02	26	41.02	29	41.02	15
41.04	26	41.04	34	41.04	30	41.04	20	41.04	32	41.04	25	41.04	26	41.04	23
41.06	27	41.06	30	41.06	26	41.06	17	41.06	24	41.06	33	41.06	27	41.06	14
41.08	28	41.08	33	41.08	25	41.08	20	41.08	25	41.08	27	41.08	28	41.08	22
41.1	24	41.1	20	41.1	28	41.1	26	41.1	26	41.1	20	41.1	24	41.1	32
41.12	22	41.12	26	41.12	24	41.12	29	41.12	32	41.12	29	41.12	22	41.12	22
41.14	21	41.14	25	41.14	18	41.14	20	41.14	23	41.14	17	41.14	21	41.14	23
41.16	29	41.16	20	41.16	27	41.16	22	41.16	25	41.16	29	41.16	29	41.16	26
41.18	22	41.18	29	41.18	18	41.18	18	41.18	23	41.18	24	41.18	22	41.18	21
41.2	26	41.2	25	41.2	23	41.2	14	41.2	22	41.2	23	41.2	26	41.2	19
41.22	26	41.22	21	41.22	25	41.22	13	41.22	16	41.22	16	41.22	26	41.22	18
41.24	20	41.24	17	41.24	25	41.24	16	41.24	20	41.24	23	41.24	20	41.24	20
41.26	34	41.26	23	41.26	20	41.26	22	41.26	29	41.26	26	41.26	34	41.26	26
41.28	25	41.28	14	41.28	22	41.28	22	41.28	17	41.28	27	41.28	25	41.28	21
41.3	25	41.3	29	41.3	22	41.3	26	41.3	21	41.3	31	41.3	25	41.3	22
41.32	20	41.32	17	41.32	25	41.32	13	41.32	21	41.32	21	41.32	20	41.32	17
41.34	24	41.34	16	41.34	18	41.34	23	41.34	31	41.34	24	41.34	24	41.34	26
41.36	41	41.36	22	41.36	28	41.36	26	41.36	24	41.36	24	41.36	41	41.36	19
41.38	29	41.38	25	41.38	29	41.38	21	41.38	24	41.38	29	41.38	29	41.38	20
41.4	35	41.4	41	41.4	32	41.4	22	41.4	27	41.4	18	41.4	35	41.4	23
41.42	15	41.42	32	41.42	33	41.42	27	41.42	24	41.42	25	41.42	15	41.42	19
41.44	19	41.44	31	41.44	32	41.44	33	41.44	24	41.44	22	41.44	19	41.44	18
41.46	30	41.46	23	41.46	33	41.46	27	41.46	35	41.46	29	41.46	30	41.46	20
41.48	33	41.48	29	41.48	25	41.48	21	41.48	34	41.48	26	41.48	33	41.48	21
41.5	36	41.5	33	41.5	34	41.5	26	41.5	28	41.5	26	41.5	36	41.5	18
41.52	31	41.52	33	41.52	33	41.52	16	41.52	29	41.52	25	41.52	31	41.52	26
41.54	20	41.54	37	41.54	31	41.54	33	41.54	29	41.54	30	41.54	20	41.54	26
41.56	41	41.56	39	41.56	32	41.56	26	41.56	32	41.56	33	41.56	41	41.56	33
41.58	30	41.58	35	41.58	28	41.58	29	41.58	29	41.58	43	41.58	30	41.58	30
41.6	28	41.6	37	41.6	37	41.6	24	41.6	27	41.6	23	41.6	28	41.6	17
41.62	30	41.62	26	41.62	39	41.62	16	41.62	36	41.62	34	41.62	30	41.62	32
41.64	26	41.64	39	41.64	35	41.64	21	41.64	37	41.64	28	41.64	26	41.64	28
41.66	31	41.66	29	41.66	36	41.66	33	41.66	36	41.66	32	41.66	31	41.66	29
41.68	38	41.68	44	41.68	38	41.68	27	41.68	29	41.68	26	41.68	38	41.68	23
41.7	31	41.7	33	41.7	31	41.7	23	41.7	28	41.7	30	41.7	31	41.7	20
41.72	37	41.72	37	41.72	39	41.72	29	41.72	34	41.72	29	41.72	37	41.72	28
41.74	34	41.74	42	41.74	36	41.74	34	41.74	30	41.74	37	41.74	34	41.74	23
41.76	29	41.76	37	41.76	39	41.76	27	41.76	43	41.76	32	41.76	29	41.76	34
41.78	33	41.78	39	41.78	39	41.78	22	41.78	29	41.78	27	41.78	33	41.78	27
41.8	40	41.8	45	41.8	31	41.8	25	41.8	37	41.8	41	41.8	40	41.8	19
41.82	35	41.82	44	41.82	27	41.82	34	41.82	45	41.82	41	41.82	35	41.82	34
41.84	45	41.84	44	41.84	36	41.84	37	41.84	26	41.84	43	41.84	45	41.84	36
41.86	46	41.86	50	41.86	43	41.86	30	41.86	48	41.86	40	41.86	46	41.86	42
41.88	43	41.88	54	41.88	50	41.88	41	41.88	46	41.88	45	41.88	43	41.88	26
41.9	43	41.9	56	41.9	56	41.9	43	41.9	54	41.9	47	41.9	43	41.9	41
41.92	49	41.92	62	41.92	67	41.92	49	41.92	58	41.92	51	41.92	49	41.92	44
41.94	61	41.94	62	41.94	82	41.94	45	41.94	40	41.94	55	41.94	61	41.94	47
41.96	60	41.96	82	41.96	84	41.96	50	41.96	73	41.96	70	41.96	60	41.96	55
41.98	72	41.98	89	41.98	91	41.98	54	41.98	73	41.98	74	41.98	72	41.98	45
42	80	42	100	42	109	42	61	42	74	42	95	42	80	42	60
42.02	97	42.02	102	42.02	104	42.02	84	42.02	82	42.02	85	42.02	97	42.02	91
42.04	93	42.04	136	42.04	131	42.04	85	42.04	101	42.04	116	42.04	93	42.04	83
42.06	107	42.06	134	42.06	137	42.06	121	42.06	117	42.06	118	42.06	107	42.06	118
42.08	126	42.08	155	42.08	160	42.08	99	42.08	127	42.08	102	42.08	126	42.08	122
42.1	129	42.1	185	42.1	160	42.1	121	42.1	136	42.1	165	42.1	129	42.1	119
42.12	136	42.12	172	42.12	203	42.12	112	42.12	130	42.12	151	42.12	136	42.12	126
42.14	132	42.14	196	42.14	198	42.14	125	42.14	114	42.14	140	42.14	132	42.14	152
42.16	137	42.16	167	42.16	162	42.16	128	42.16	129	42.16	149	42.16	137	42.16	98
42.18	144	42.18	146	42.18	175	42.18	97	42.18	120	42.18	130	42.18	144	42.18	101
42.2	120	42.2	138	42.2	149	42.2	116	42.2	127	42.2	134	42.2	120	42.2	116
42.22	119	42.22	134	42.22	143	42.22	91	42.22	105	42.22	108	42.22	119	42.22	106
42.24	92	42.24	142	42.24	141	42.24	81	42.24	109	42.24	95	42.24	92	42.24	101
42.26	103	42.26	123	42.26	116	42.26	72	42.26	77	42.26	111	42.26	103	42.26	77
42.28	70	42.28	85	42.28	105	42.28	68	42.28	85	42.28	82	42.28	70	42.28	101
42.3	59	42.3	86	42.3	148	42.3	71	42.3	74	42.3	77	42.3	59	42.3	73
42.32	57	42.32	92	42.32	73	42.32	60	42.32	67	42.32	79	42.32	57	42.32	62
42.34	43	42.34	84	42.34	81	42.34	44	42.34	72	42.34	65	42.34	43	42.34	50
42.36	48	42.36	88	42.36	75	42.36	40	42.36	54	42.36	67	42.36	48	42.36	46
42.38	54	42.38	63	42.38	71	42.38	45	42.38	58	42.38	60	42.38	54	42.38	61
42.4	59	42.4	43	42.4	68	42.4	50	42.4	65	42.4	53	42.4	59	42.4	38
42.42	55	42.42	61	42.42	64	42.42	40	42.42	56	42.42	53	42.42	55	42.42	43
42.44	55	42.44	73	42.44	56	42.44	51	42.44	70	42.44	70	42.44	55	42.44	43
42.46	55	42.46	63	42.46	50	42.46	51	42.46	50	42.46	60	42.46	55	42.46	51
42.48	63	42.48	45	42.48	57	42.48	45	42.48	75	42.48	66	42.48	63	42.48	50
42.5	63	42.5	57	42.5	53	42.5	64	42.5	90	42.5	69	42.5	63	42.5	60
42.52	77	42.52	66	42.52	71	42.52	62	42.52	93	42.52	92	42.52	77	42.52	73
42.54	100	42.54	76	42.54	84	42.54	96	42.54	113	42.54	115	42.54	100	42.54	93
42.56	156	42.56	103	42.56	115	42.56	119	42.56	159	42.56	157	42.56	156	42.56	148
42.58	254	42.58	163	42.58	142	42.58	167	42.58	246	42.58	243	42.58	254	42.58	181
42.6	269	42.6	210	42.6	196	42.6	214	42.6	273	42.6	256	42.6	269	42.6	202
42.62	211	42.62	204	42.62	191	42.62	210	42.62	207	42.62	240	42.62	211	42.62	199
42.64	182	42.64	161	42.64	177	42.64	181	42.64	182	42.64	188	42.64	182	42.64	177
42.66	142	42.66	133	42.66	123	42.66	102	42.66	141	42.66	159	42.66	142	42.66	154
42.68	143	42.68	106	42.68	119	42.68	108	42.68	155	42.68	147	42.68	143	42.68	107
42.7	166	42.7	122	42.7	133	42.7	143	42.7	157	42.7	151	42.7	166	42.7	167
42.72	158	42.72	144	42.72	132	42.72	128	42.72	188	42.72	156	42.72	158	42.72	137
42.74	129	42.74	141	42.74	133	42.74	109	42.74	174	42.74	174	42.74	129	42.74	134
42.76	128	42.76	116	42.76	123	42.76	98	42.76	127	42.76	126	42.76	128	42.76	110
42.78	101	42.78	110	42.78	96	42.78	89	42.78	130	42.78	97	42.78	101	42.78	103
42.8	112	42.8	101	42.8	118	42.8	102	42.8	120	42.8	113	42.8	112	42.8	84
42.82	112	42.82	113	42.82	127	42.82	104	42.82	148	42.82	144	42.82	112	42.82	106
42.84	158	42.84	133	42.84	126	42.84	119	42.84	158	42.84	182	42.84	158	42.84	133
42.86	193	42.86	183	42.86	188	42.86	150	42.86	172	42.86	198	42.86	193	42.86	152
42.88	243	42.88	227	42.88	269	42.88	165	42.88	240	42.88	237	42.88	243	42.88	166
42.9	283	42.9	279	42.9	296	42.9	255	42.9	325	42.9	297	42.9	283	42.9	297
42.92	375	42.92	396	42.92	411	42.92	266	42.92	393	42.92	406	42.92	375	42.92	331
42.94	419	42.94	482	42.94	478	42.94	345	42.94	422	42.94	407	42.94	419	42.94	361
42.96	382	42.96	453	42.96	553	42.96	334	42.96	370	42.96	368	42.96	382	42.96	354
42.98	354	42.98	409	42.98	474	42.98	301	42.98	335	42.98	374	42.98	354	42.98	340
43	330	43	376	43	432	43	290	43	333	43	286	43	330	43	288
43.02	283	43.02	352	43.02	388	43.02	246	43.02	288	43.02	322	43.02	283	43.02	222
43.04	273	43.04	331	43.04	329	43.04	241	43.04	246	43.04	260	43.04	273	43.04	256
43.06	263	43.06	298	43.06	343	43.06	212	43.06	237	43.06	251	43.06	263	43.06	252
43.08	220	43.08	270	43.08	294	43.08	205	43.08	221	43.08	200	43.08	220	43.08	187
43.1	189	43.1	221	43.1	286	43.1	151	43.1	147	43.1	180	43.1	189	43.1	134
43.12	123	43.12	177	43.12	197	43.12	122	43.12	126	43.12	144	43.12	123	43.12	116
43.14	108	43.14	118	43.14	142	43.14	96	43.14	95	43.14	97	43.14	108	43.14	102
43.16	86	43.16	103	43.16	115	43.16	85	43.16	98	43.16	76	43.16	86	43.16	83
43.18	88	43.18	104	43.18	89	43.18	56	43.18	81	43.18	80	43.18	88	43.18	58
43.2	52	43.2	75	43.2	75	43.2	50	43.2	80	43.2	73	43.2	52	43.2	71
43.22	59	43.22	65	43.22	69	43.22	60	43.22	57	43.22	66	43.22	59	43.22	52
43.24	43	43.24	68	43.24	61	43.24	51	43.24	50	43.24	57	43.24	43	43.24	43
43.26	53	43.26	52	43.26	55	43.26	48	43.26	62	43.26	60	43.26	53	43.26	52
43.28	38	43.28	53	43.28	58	43.28	35	43.28	63	43.28	51	43.28	38	43.28	34
43.3	36	43.3	46	43.3	55	43.3	46	43.3	44	43.3	36	43.3	36	43.3	38
43.32	31	43.32	39	43.32	54	43.32	27	43.32	43	43.32	53	43.32	31	43.32	28
43.34	34	43.34	37	43.34	35	43.34	40	43.34	45	43.34	39	43.34	34	43.34	29
43.36	41	43.36	38	43.36	47	43.36	21	43.36	31	43.36	25	43.36	41	43.36	27
43.38	36	43.38	40	43.38	32	43.38	23	43.38	31	43.38	36	43.38	36	43.38	26
43.4	21	43.4	38	43.4	29	43.4	30	43.4	40	43.4	48	43.4	21	43.4	26
43.42	32	43.42	37	43.42	37	43.42	32	43.42	32	43.42	38	43.42	32	43.42	18
43.44	32	43.44	46	43.44	30	43.44	30	43.44	43	43.44	28	43.44	32	43.44	23
43.46	29	43.46	32	43.46	31	43.46	23	43.46	32	43.46	27	43.46	29	43.46	36
43.48	23	43.48	22	43.48	28	43.48	30	43.48	21	43.48	27	43.48	23	43.48	34
43.5	27	43.5	37	43.5	32	43.5	30	43.5	25	43.5	24	43.5	27	43.5	26
43.52	26	43.52	36	43.52	40	43.52	20	43.52	39	43.52	27	43.52	26	43.52	29
43.54	28	43.54	27	43.54	34	43.54	25	43.54	33	43.54	28	43.54	28	43.54	35
43.56	22	43.56	25	43.56	35	43.56	24	43.56	26	43.56	30	43.56	22	43.56	27
43.58	29	43.58	29	43.58	33	43.58	21	43.58	31	43.58	32	43.58	29	43.58	33
43.6	20	43.6	27	43.6	21	43.6	23	43.6	39	43.6	18	43.6	20	43.6	26
43.62	23	43.62	26	43.62	42	43.62	15	43.62	29	43.62	29	43.62	23	43.62	24
43.64	25	43.64	31	43.64	39	43.64	21	43.64	33	43.64	20	43.64	25	43.64	32
43.66	22	43.66	35	43.66	28	43.66	18	43.66	33	43.66	22	43.66	22	43.66	27
43.68	28	43.68	20	43.68	20	43.68	27	43.68	22	43.68	25	43.68	28	43.68	23
43.7	29	43.7	33	43.7	30	43.7	23	43.7	31	43.7	20	43.7	29	43.7	36
43.72	32	43.72	30	43.72	28	43.72	24	43.72	25	43.72	24	43.72	32	43.72	24
43.74	22	43.74	37	43.74	30	43.74	24	43.74	39	43.74	19	43.74	22	43.74	23
43.76	23	43.76	29	43.76	27	43.76	20	43.76	23	43.76	20	43.76	23	43.76	29
43.78	25	43.78	34	43.78	28	43.78	27	43.78	35	43.78	22	43.78	25	43.78	26
43.8	30	43.8	37	43.8	36	43.8	24	43.8	38	43.8	35	43.8	30	43.8	34
43.82	38	43.82	34	43.82	36	43.82	29	43.82	24	43.82	28	43.82	38	43.82	34
43.84	29	43.84	28	43.84	41	43.84	28	43.84	30	43.84	35	43.84	29	43.84	26
43.86	31	43.86	32	43.86	33	43.86	21	43.86	29	43.86	35	43.86	31	43.86	30
43.88	39	43.88	38	43.88	36	43.88	29	43.88	33	43.88	32	43.88	39	43.88	21
43.9	35	43.9	26	43.9	35	43.9	31	43.9	29	43.9	34	43.9	35	43.9	30
43.92	31	43.92	25	43.92	27	43.92	20	43.92	25	43.92	21	43.92	31	43.92	29
43.94	19	43.94	29	43.94	36	43.94	19	43.94	21	43.94	29	43.94	19	43.94	19
43.96	27	43.96	30	43.96	28	43.96	23	43.96	23	43.96	32	43.96	27	43.96	23
43.98	29	43.98	21	43.98	24	43.98	21	43.98	28	43.98	38	43.98	29	43.98	22
44	29	44	27	44	32	44	26	44	20	44	33	44	29	44	22
44.02	23	44.02	30	44.02	26	44.02	22	44.02	28	44.02	25	44.02	23	44.02	19
44.04	22	44.04	28	44.04	25	44.04	19	44.04	29	44.04	40	44.04	22	44.04	22
44.06	17	44.06	35	44.06	38	44.06	25	44.06	28	44.06	31	44.06	17	44.06	24
44.08	26	44.08	28	44.08	29	44.08	31	44.08	31	44.08	38	44.08	26	44.08	27
44.1	26	44.1	32	44.1	25	44.1	26	44.1	32	44.1	23	44.1	26	44.1	24
44.12	31	44.12	26	44.12	30	44.12	25	44.12	26	44.12	30	44.12	31	44.12	30
44.14	33	44.14	25	44.14	29	44.14	15	44.14	26	44.14	25	44.14	33	44.14	19
44.16	30	44.16	34	44.16	31	44.16	19	44.16	21	44.16	26	44.16	30	44.16	21
44.18	34	44.18	21	44.18	39	44.18	30	44.18	41	44.18	27	44.18	34	44.18	30
44.2	29	44.2	28	44.2	32	44.2	28	44.2	30	44.2	29	44.2	29	44.2	18
44.22	27	44.22	32	44.22	32	44.22	22	44.22	24	44.22	25	44.22	27	44.22	26
44.24	41	44.24	27	44.24	41	44.24	11	44.24	25	44.24	39	44.24	41	44.24	31
44.26	25	44.26	37	44.26	26	44.26	24	44.26	30	44.26	35	44.26	25	44.26	28
44.28	24	44.28	30	44.28	30	44.28	16	44.28	28	44.28	29	44.28	24	44.28	32
44.3	30	44.3	38	44.3	37	44.3	24	44.3	42	44.3	28	44.3	30	44.3	32
44.32	34	44.32	40	44.32	44	44.32	27	44.32	21	44.32	30	44.32	34	44.32	27
44.34	30	44.34	42	44.34	26	44.34	26	44.34	36	44.34	36	44.34	30	44.34	21
44.36	42	44.36	37	44.36	36	44.36	38	44.36	47	44.36	36	44.36	42	44.36	38
44.38	33	44.38	42	44.38	42	44.38	34	44.38	43	44.38	40	44.38	33	44.38	46
44.4	50	44.4	41	44.4	39	44.4	33	44.4	47	44.4	48	44.4	50	44.4	43
44.42	52	44.42	34	44.42	59	44.42	56	44.42	43	44.42	56	44.42	52	44.42	35
44.44	53	44.44	70	44.44	62	44.44	44	44.44	54	44.44	51	44.44	53	44.44	55
44.46	53	44.46	55	44.46	65	44.46	51	44.46	61	44.46	63	44.46	53	44.46	60
44.48	62	44.48	63	44.48	72	44.48	54	44.48	65	44.48	65	44.48	62	44.48	52
44.5	52	44.5	66	44.5	51	44.5	40	44.5	61	44.5	50	44.5	52	44.5	53
44.52	54	44.52	57	44.52	57	44.52	30	44.52	53	44.52	54	44.52	54	44.52	55
44.54	52	44.54	61	44.54	53	44.54	51	44.54	33	44.54	39	44.54	52	44.54	45
44.56	42	44.56	55	44.56	48	44.56	47	44.56	42	44.56	51	44.56	42	44.56	40
44.58	45	44.58	49	44.58	44	44.58	40	44.58	51	44.58	36	44.58	45	44.58	32
44.6	45	44.6	50	44.6	42	44.6	46	44.6	38	44.6	48	44.6	45	44.6	41
44.62	43	44.62	45	44.62	42	44.62	31	44.62	40	44.62	31	44.62	43	44.62	35
44.64	38	44.64	30	44.64	47	44.64	30	44.64	45	44.64	32	44.64	38	44.64	28
44.66	36	44.66	44	44.66	38	44.66	29	44.66	30	44.66	41	44.66	36	44.66	35
44.68	35	44.68	31	44.68	32	44.68	32	44.68	31	44.68	30	44.68	35	44.68	29
44.7	36	44.7	35	44.7	38	44.7	24	44.7	34	44.7	33	44.7	36	44.7	24
44.72	29	44.72	39	44.72	41	44.72	25	44.72	36	44.72	35	44.72	29	44.72	25
44.74	37	44.74	37	44.74	24	44.74	26	44.74	32	44.74	33	44.74	37	44.74	34
44.76	43	44.76	46	44.76	32	44.76	32	44.76	33	44.76	50	44.76	43	44.76	40
44.78	38	44.78	44	44.78	30	44.78	32	44.78	41	44.78	49	44.78	38	44.78	31
44.8	35	44.8	47	44.8	49	44.8	27	44.8	37	44.8	35	44.8	35	44.8	32
44.82	35	44.82	42	44.82	34	44.82	22	44.82	40	44.82	47	44.82	35	44.82	31
44.84	26	44.84	42	44.84	41	44.84	36	44.84	31	44.84	61	44.84	26	44.84	38
44.86	32	44.86	52	44.86	47	44.86	32	44.86	40	44.86	42	44.86	32	44.86	44
44.88	42	44.88	39	44.88	48	44.88	28	44.88	41	44.88	42	44.88	42	44.88	41
44.9	48	44.9	48	44.9	44	44.9	42	44.9	51	44.9	45	44.9	48	44.9	43
44.92	33	44.92	45	44.92	50	44.92	30	44.92	49	44.92	51	44.92	33	44.92	36
44.94	52	44.94	61	44.94	50	44.94	39	44.94	53	44.94	60	44.94	52	44.94	46
[truncated: 1,253 more rows]
