# Supplementary material for: Nucleation-controlled growth of superior lead-free perovskite Cs3Bi2I9 single-crystals for high-performance X-ray detection
Source: Nat Commun. 2020 May 8;11:2304. doi: 10.1038/s41467-020-16034-w (PMC7210296; doi:10.1038/s41467-020-16034-w)
Supplement: Supplementary file 2 — Source Data [file 41467_2020_16034_MOESM2_ESM.zip › Source Data/Figure S7.xlsx]

## Sheet: Sheet1
	1.41 mm
AV	AI
0.1	1.08182e-12
0.2	1.69243e-12
0.3	2.32408e-12
0.4	2.75006e-12
0.5	3.27026e-12
0.6	3.87018e-12
0.7	4.28842e-12
0.8	4.6738e-12
0.9	5.15584e-12
1	5.59718e-12
1.1	6.11581e-12
1.2	6.6344e-12
1.3	7.04937e-12
1.4	7.68634e-12
1.5	7.95806e-12
1.6	8.62529e-12
1.7	8.89265e-12
1.8	9.53226e-12
1.9	1.0002e-11
2	1.02989e-11
2.1	1.07828e-11
2.2	1.13249e-11
2.3	1.17681e-11
2.4	1.2088e-11
2.5	1.2694e-11
2.6	1.31663e-11
2.7	1.32296e-11
2.8	1.38571e-11
2.9	1.44508e-11
3	1.44108e-11
3.1	1.52617e-11
3.2	1.5551e-11
3.3	1.59026e-11
3.4	1.65543e-11
3.5	1.65579e-11
3.6	1.73809e-11
3.7	1.76835e-11
3.8	1.8341e-11
3.9	1.85106e-11
4	1.91192e-11
4.1	1.97399e-11
4.2	2.0315e-11
4.3	2.04848e-11
4.4	2.10809e-11
4.5	2.12478e-11
4.6	2.18043e-11
4.7	2.23552e-11
4.8	2.30177e-11
4.9	2.33282e-11
5	2.38431e-11
5.1	2.43991e-11
5.2	2.51089e-11
5.3	2.51539e-11
5.4	2.59843e-11
5.5	2.61052e-11
5.6	2.6856e-11
5.7	2.74348e-11
5.8	2.78984e-11
5.9	2.82044e-11
6	2.88884e-11
