# Supplementary material for: Nucleation-controlled growth of superior lead-free perovskite Cs3Bi2I9 single-crystals for high-performance X-ray detection
Source: Nat Commun. 2020 May 8;11:2304. doi: 10.1038/s41467-020-16034-w (PMC7210296; doi:10.1038/s41467-020-16034-w)
Supplement: Supplementary file 2 — Source Data [file 41467_2020_16034_MOESM2_ESM.zip › Source Data/Figure S8.xlsx]

## Sheet: Sheet1
Light intensity		Photocurrent
uW cm-2		nA
		2 V	4 V	6 V	8 V	10 V
0.009		2.27686e-12	4.53784e-12	6.78792e-12	8.9353e-12	1.09908e-11
0.0215		2.95727e-12	5.71216e-12	8.38513e-12	1.09462e-11	1.33808e-11
0.0492		3.39774e-12	6.64882e-12	9.78822e-12	1.27724e-11	1.56203e-11
0.182		4.0544e-12	8.19099e-12	1.21054e-11	1.58372e-11	1.9411e-11
0.506		5.84229e-12	1.27666e-11	1.97088e-11	2.6062e-11	3.20001e-11
1.216		7.90351e-12	1.76919e-11	2.84586e-11	3.90189e-11	4.90735e-11
5.1		1.46601e-11	3.25073e-11	5.35446e-11	7.40822e-11	9.34616e-11
11.5		1.86087e-11	3.94893e-11	6.18317e-11	8.46558e-11	1.04963e-10
31.3		3.33818e-11	7.00703e-11	1.06156e-10	1.4533e-10	1.80472e-10
60.5		5.21806e-11	1.03215e-10	1.53074e-10	2.1207e-10	2.67187e-10
216		9.71195e-11	2.00019e-10	3.03621e-10	4.05797e-10	5.10672e-10
429		1.51039e-10	2.96308e-10	4.50484e-10	6.03198e-10	7.52991e-10
1130		2.86095e-10	5.7252e-10	8.38432e-10	1.08915e-09	1.39904e-09
2640		4.75136e-10	9.5069e-10	1.38951e-09	1.85846e-09	2.3353e-09
5450		7.0718e-10	1.38651e-09	2.04693e-09	2.77765e-09	3.46147e-09
11260		1.0753e-09	2.15221e-09	3.22709e-09	4.29589e-09	5.40074e-09
22500		1.63214e-09	3.17303e-09	4.81788e-09	6.30387e-09	7.99968e-09
41650		2.35643e-09	4.66268e-09	6.93985e-09	9.26575e-09	1.10007e-08
69700		3.06004e-09	6.107e-09	9.30198e-09	1.23788e-08	1.55683e-08
102200		4.02209e-09	8.06247e-09	1.20196e-08	1.61605e-08	2.01405e-08
151200		5.13136e-09	1.0192e-08	1.53844e-08	2.04307e-08	2.55851e-08
199900		6.13939e-09	1.22546e-08	1.84215e-08	2.46705e-08	3.0806e-08
249000		7.19178e-09	1.45073e-08	2.17151e-08	2.90765e-08	3.63671e-08
300100		8.3076e-09	1.66663e-08	2.49965e-08	3.33204e-08	4.17729e-08
