# Supplementary material for: Nucleation-controlled growth of superior lead-free perovskite Cs3Bi2I9 single-crystals for high-performance X-ray detection
Source: Nat Commun. 2020 May 8;11:2304. doi: 10.1038/s41467-020-16034-w (PMC7210296; doi:10.1038/s41467-020-16034-w)
Supplement: Supplementary file 2 — Source Data [file 41467_2020_16034_MOESM2_ESM.zip › Source Data/Figure S9.xlsx]

## Sheet: a
At	AI
	5 V/mm
0.07	3.52e-11
0.48	2.31e-11
0.88	1.87e-11
1.28	2.56e-11
1.69	2.23e-11
2.09	2.25e-11
2.49	2.59e-11
2.89	2.59e-11
3.3	1.93e-11
3.7	2.59e-11
4.1	2.25e-11
4.5	2.59e-11
4.91	2.59e-11
5.31	2.25e-11
5.71	3.58e-11
6.11	2.24e-11
6.52	1.91e-11
6.92	3.25e-11
7.32	3.25e-11
7.72	2.59e-11
8.13	2.26e-11
8.53	2.26e-11
8.93	2.26e-11
9.33	2.92e-11
9.74	2.26e-11
10.14	2.26e-11
10.54	2.26e-11
10.95	2.92e-11
11.35	2.92e-11
11.75	2.59e-11
12.15	2.26e-11
12.56	2.59e-11
12.96	1.6e-11
13.36	1.93e-11
13.76	1.93e-11
14.17	1.6e-11
14.57	1.6e-11
14.97	1.93e-11
15.37	2.59e-11
15.78	8.88e-11
16.18	9.04e-11
16.58	9.21e-11
16.98	9.45e-11
17.39	9.37e-11
17.79	8.88e-11
18.19	8.87e-11
18.6	8.87e-11
19	8.92e-11
19.4	9.37e-11
19.8	8.49e-11
20.21	9.59e-11
20.61	8.54e-11
21.01	8.82e-11
21.41	8.88e-11
21.82	8.38e-11
22.22	8.88e-11
22.62	8.88e-11
23.02	8.88e-11
23.43	9.45e-11
23.83	9.37e-11
24.23	9.37e-11
24.63	8.38e-11
25.04	8.38e-11
25.44	8.79e-11
25.84	9.55e-11
26.24	9.04e-11
26.65	9.37e-11
27.05	9.87e-11
27.45	8.36e-11
27.86	8.36e-11
28.26	9.87e-11
28.66	9.36e-11
29.06	8.06e-11
29.47	8.86e-11
29.87	8.86e-11
30.27	9.36e-11
30.67	9.87e-11
31.08	9.37e-11
31.48	8.88e-11
31.88	8.38e-11
32.28	8.38e-11
32.69	9.38e-11
33.09	8.38e-11
33.49	8.88e-11
33.89	8.38e-11
34.3	9.39e-11
34.7	8.4e-11
35.1	8.5e-11
35.5	8.78e-11
35.91	8.69e-11
36.31	8.98e-11
36.71	8.28e-11
37.11	9.37e-11
37.52	8.58e-11
37.92	5.23e-11
38.32	4.24e-11
38.72	3.91e-11
39.13	3.25e-11
39.53	3.58e-11
39.93	3.25e-11
40.34	3.25e-11
40.74	3.25e-11
41.14	2.59e-11
41.54	2.59e-11
41.95	2.59e-11
42.35	1.93e-11
42.75	2.92e-11
43.15	2.92e-11
43.56	2.59e-11
43.96	2.59e-11
44.36	2.59e-11
44.76	2.92e-11
45.17	2.98e-11
45.57	3.18e-11
45.97	2.92e-11
46.38	2.88e-11
46.78	1.91e-11
47.18	2.25e-11
47.58	2.92e-11
47.99	2.25e-11
48.39	1.93e-11
48.79	2.59e-11
49.19	2.92e-11
49.6	2.59e-11
50	1.6e-11
50.4	1.93e-11
50.8	2.26e-11
51.21	2.59e-11
51.61	2.59e-11
52.01	1.93e-11
52.41	2.26e-11
52.82	2.59e-11
53.22	1.93e-11
53.62	2.26e-11
54.02	2.26e-11
54.43	1.93e-11
54.83	1.93e-11
55.23	1.93e-11
55.63	1.6e-11
56.04	1.27e-11
56.44	3.91e-11
56.84	7.89e-11
57.25	7.22e-11
57.65	7.6e-11
58.05	8.06e-11
58.45	8.29e-11
58.86	8.1e-11
59.26	8.15e-11
59.66	8.1e-11
60.06	8.05e-11
60.47	8e-11
60.87	7.51e-11
61.27	8.1e-11
61.67	8.29e-11
62.08	7.51e-11
62.48	8.12e-11
62.88	8.12e-11
63.28	8.09e-11
63.69	7.6e-11
64.09	7.83e-11
64.49	8.15e-11
64.89	7.6e-11
65.3	7.12e-11
65.7	7.6e-11
66.1	8.12e-11
66.5	8.32e-11
66.91	7.63e-11
67.31	8.12e-11
67.71	7.63e-11
68.11	8.12e-11
68.52	8e-11
68.92	8.09e-11
69.32	7.6e-11
69.73	8.39e-11
70.13	8.09e-11
70.53	8.15e-11
70.93	7.42e-11
71.34	8.15e-11
71.74	7.15e-11
72.14	8.46e-11
72.54	8.15e-11
72.95	7.6e-11
73.35	8.15e-11
73.75	8.15e-11
74.15	7.65e-11
74.56	8.15e-11
74.96	8.06e-11
75.36	8.66e-11
75.76	7.66e-11
76.17	7.27e-11
76.57	8.2e-11
76.97	5.56e-11
77.37	4.24e-11
77.78	3.25e-11
78.18	1.93e-11
78.58	1.93e-11
78.98	2.59e-11
79.39	1.93e-11
79.79	1.27e-11
80.19	9.4e-12
80.6	9.4e-12
81	9.4e-12
81.4	1.6e-11
81.8	1.93e-11
82.21	1.6e-11
82.61	2.26e-11
83.01	2.58e-11
83.41	2.25e-11
83.82	1.25e-11
84.22	2.26e-11
84.62	1.92e-11
85.02	1.59e-11
85.43	2.26e-11
85.83	1.93e-11
86.23	2.59e-11
86.63	1.6e-11
87.04	1.93e-11
87.44	1.27e-11
87.84	1.93e-11
88.25	1.27e-11
88.65	1.27e-11
89.05	1.27e-11
89.46	1.6e-11
89.86	1.6e-11
90.26	1.93e-11
90.66	1.93e-11
91.07	1.6e-11
91.47	1.27e-11
91.87	1.61e-11
92.27	9.4e-12
92.68	1.6e-11
93.08	1.93e-11
93.48	1.93e-11
93.88	2.26e-11
94.29	1.93e-11
94.69	1.93e-11
95.09	2.59e-11
95.49	1.93e-11
95.9	2.26e-11
96.3	2.91e-11
96.7	5.74e-11
97.1	5.77e-11
97.51	6.22e-11
97.91	5.82e-11
98.31	6.11e-11
98.71	5.71e-11
99.12	5.7e-11
99.52	5.65e-11
99.92	5.7e-11
100.32	6.31e-11
100.73	6.26e-11
101.13	6.14e-11
101.53	6.31e-11
101.94	5.98e-11
102.34	5.75e-11
102.74	5.75e-11
103.14	5.7e-11
103.55	6.2e-11
103.95	5.8e-11
104.35	6e-11
104.75	5.85e-11
105.16	5.8e-11
105.56	5.7e-11
105.96	5.95e-11
106.36	5.93e-11
106.77	5.64e-11
107.17	5.66e-11
107.57	5.61e-11
107.97	6e-11
108.38	5.67e-11
108.78	6.06e-11
109.18	6.34e-11
109.58	5.64e-11
109.99	5.64e-11
110.39	5.64e-11
110.79	6.14e-11
111.19	6.14e-11
111.6	5.64e-11
112	5.64e-11
112.4	6.14e-11
112.8	6.14e-11
113.21	6.13e-11
113.61	5.93e-11
114.01	6.14e-11
114.41	5.64e-11
114.82	6.25e-11
115.22	6.17e-11
115.62	5.65e-11
116.03	5.64e-11
116.43	5.15e-11
116.83	4.72e-11
117.23	4.57e-11
117.64	3.91e-11
118.04	3.91e-11
118.44	3.25e-11
118.85	3.58e-11
119.25	3.58e-11
119.65	3.25e-11
120.05	2.26e-11
120.46	1.6e-11
120.86	2.26e-11
121.26	2.92e-11
121.66	2.26e-11
122.07	2.59e-11
122.47	1.93e-11
122.87	2.26e-11
123.27	1.93e-11
123.68	1.93e-11
124.08	2.26e-11
124.48	2.26e-11
124.88	2.92e-11
125.29	2.92e-11
125.69	2.26e-11
126.09	1.93e-11
126.49	1.93e-11
126.9	1.93e-11
127.3	2.92e-11
127.7	1.93e-11
128.1	1.93e-11
128.51	1.6e-11
128.91	1.27e-11
129.31	1.6e-11
129.71	2.26e-11
130.12	1.6e-11
130.52	2.26e-11
130.92	1.92e-11
131.33	2.25e-11
131.73	2.09e-11
132.13	2.59e-11
132.53	2.92e-11
132.94	2.72e-11
133.34	2.59e-11
133.74	2.25e-11
134.14	2.26e-11
134.55	2.25e-11
134.95	2.26e-11
135.35	2.26e-11
135.75	2.59e-11
136.16	2.55e-11
136.56	4.02e-11
136.96	4.34e-11
137.36	4.34e-11
137.77	4.49e-11
138.17	4.39e-11
138.57	4.69e-11
138.97	4.54e-11
139.38	4.41e-11
139.78	4.46e-11
140.18	4.48e-11
140.58	4.42e-11
140.99	4.48e-11
141.39	4.42e-11
141.79	5.02e-11
142.19	4.52e-11
142.6	4.9e-11
143	4.46e-11
143.4	5.02e-11
143.81	4.62e-11
144.21	5.02e-11
144.61	4.13e-11
145.01	4.13e-11
145.42	4.46e-11
145.82	4.46e-11
146.22	5.02e-11
146.62	4.46e-11
147.03	4.54e-11
147.43	4.54e-11
147.83	4.41e-11
148.23	4.46e-11
148.64	4.7e-11
149.04	4.9e-11
149.44	4.76e-11
149.84	4.7e-11
150.25	4.72e-11
150.65	4.34e-11
151.05	4.46e-11
151.45	4.75e-11
151.86	4.75e-11
152.26	4.79e-11
152.66	4.9e-11
153.06	4.9e-11
153.47	4.79e-11
153.87	4.34e-11
154.27	4.84e-11
154.68	5.13e-11
155.08	4.58e-11
155.48	4.73e-11
155.88	4.13e-11
156.29	3.9e-11
156.69	4.21e-11
157.09	3.89e-11
157.5	4.9e-11
157.9	4.24e-11
158.3	3.58e-11
158.7	3.91e-11
159.11	3.91e-11
159.51	4.24e-11
159.91	3.58e-11
160.31	3.25e-11
160.72	3.58e-11
161.12	2.91e-11
161.52	2.92e-11
161.92	3.26e-11
162.33	2.26e-11
162.73	3.25e-11
163.13	2.26e-11
163.53	1.93e-11
163.94	2.92e-11
164.34	1.93e-11
164.74	2.59e-11
165.14	2.26e-11
165.55	3.25e-11
165.95	3.25e-11
166.35	2.59e-11
166.76	2.25e-11
167.16	2.58e-11
167.56	2.05e-11
167.96	2.75e-11
168.37	1.25e-11
168.77	3.25e-11
169.17	2.25e-11
169.57	2.58e-11
169.98	1.92e-11
170.38	2.59e-11
170.78	2.59e-11
171.18	2.25e-11
171.59	2.92e-11
171.99	2.59e-11
172.39	1.92e-11
172.79	2.59e-11
173.2	2.26e-11
173.6	2.92e-11
174	2.59e-11
174.41	1.93e-11
174.81	1.93e-11
175.21	2.59e-11
175.61	2.26e-11
176.02	1.93e-11
176.42	2.26e-11
176.82	2.22e-11
177.22	2.65e-11
177.63	4.03e-11
178.03	3.97e-11
178.43	3.97e-11
178.83	3.64e-11
179.24	3.97e-11
179.64	3.64e-11
180.04	3.64e-11
180.44	4.08e-11
180.85	3.61e-11
181.25	3.98e-11
181.65	3.64e-11
182.05	3.68e-11
182.46	3.59e-11
182.86	3.65e-11
183.26	3.31e-11
183.66	3.64e-11
184.07	4.3e-11
184.47	3.97e-11
184.87	3.81e-11
185.28	3.64e-11
185.68	4.3e-11
186.08	3.64e-11
186.48	3.68e-11
186.89	3.64e-11
187.29	3.31e-11
187.69	3.81e-11
188.09	3.64e-11
188.5	3.97e-11
188.9	3.97e-11
189.3	4.3e-11
189.7	3.97e-11
190.11	2.98e-11
190.51	3.31e-11
190.91	3.97e-11
191.31	4.3e-11
191.72	3.31e-11
192.12	3.31e-11
192.52	3.97e-11
192.92	3.97e-11
193.33	3.97e-11
193.73	3.64e-11
194.13	2.65e-11
194.53	3.31e-11
194.94	3.97e-11
195.34	3.64e-11
195.74	3.64e-11
196.15	3.31e-11
196.55	3.31e-11
196.95	2.65e-11
197.35	2.88e-11
197.76	3.57e-11
198.16	2.57e-11
198.56	2.92e-11
198.96	3.25e-11
199.37	2.25e-11
199.77	3.25e-11
200.17	3.25e-11
200.57	2.92e-11
200.98	2.59e-11
201.38	2.26e-11
201.78	2.26e-11
202.18	2.27e-11
202.59	1.93e-11
202.99	2.92e-11
203.39	2.26e-11
203.79	2.58e-11
204.2	2.59e-11
204.6	2.26e-11
205	2.59e-11
205.41	2.59e-11
205.81	2.25e-11
206.21	2.26e-11
206.61	2.26e-11
207.02	2.26e-11
207.42	2.59e-11
207.82	2.59e-11
208.23	2.59e-11
208.63	2.59e-11
209.03	2.59e-11
209.43	1.93e-11
209.84	2.59e-11
210.24	2.59e-11
210.64	2.59e-11
211.04	2.59e-11
211.45	1.93e-11
211.85	2.26e-11
212.25	2.26e-11
212.65	2.59e-11
213.06	2.25e-11

## Sheet: b
At	AI
	10 V/mm
0.08	5.38e-11
0.48	4.83e-11
0.88	4.72e-11
1.28	4.72e-11
1.69	4.83e-11
2.09	4.39e-11
2.49	4.61e-11
2.89	4.72e-11
3.3	4.61e-11
3.7	4.28e-11
4.1	4.5e-11
4.5	4.61e-11
4.91	4.5e-11
5.31	4.28e-11
5.71	4.61e-11
6.11	4.83e-11
6.52	4.83e-11
6.92	4.83e-11
7.32	4.61e-11
7.72	4.83e-11
8.13	4.72e-11
8.53	4.72e-11
8.93	4.61e-11
9.34	4.39e-11
9.74	4.39e-11
10.14	4.17e-11
10.54	4.39e-11
10.95	4.61e-11
11.35	4.39e-11
11.75	4.17e-11
12.15	4.28e-11
12.56	4.06e-11
12.96	4.28e-11
13.36	4.5e-11
13.76	4.5e-11
14.17	1.176e-10
14.57	2.699e-10
14.97	2.71e-10
15.37	2.72e-10
15.78	2.766e-10
16.18	2.755e-10
16.58	2.733e-10
16.98	2.678e-10
17.39	2.656e-10
17.79	2.667e-10
18.19	2.711e-10
18.59	2.689e-10
19	2.711e-10
19.4	2.689e-10
19.8	2.733e-10
20.2	2.711e-10
20.61	2.678e-10
21.01	2.687e-10
21.41	2.686e-10
21.82	2.687e-10
22.22	2.686e-10
22.62	2.685e-10
23.02	2.682e-10
23.43	2.683e-10
23.83	2.683e-10
24.23	2.682e-10
24.63	2.684e-10
25.04	2.645e-10
25.44	2.667e-10
25.84	2.656e-10
26.24	2.678e-10
26.65	2.656e-10
27.05	2.667e-10
27.45	2.683e-10
27.85	2.645e-10
28.26	2.667e-10
28.66	2.656e-10
29.06	2.667e-10
29.46	2.678e-10
29.87	2.678e-10
30.27	2.689e-10
30.67	2.678e-10
31.07	2.711e-10
31.48	2.722e-10
31.88	2.7e-10
32.28	2.766e-10
32.69	2.755e-10
33.09	2.755e-10
33.49	2.744e-10
33.89	2.777e-10
34.3	1.699e-10
34.7	9.34e-11
35.1	6.7e-11
35.5	5.71e-11
35.91	4.94e-11
36.31	4.94e-11
36.71	4.83e-11
37.11	4.5e-11
37.52	4.28e-11
37.92	4.17e-11
38.32	4.28e-11
38.72	4.39e-11
39.13	4.61e-11
39.53	4.5e-11
39.93	4.28e-11
40.33	4.28e-11
40.74	4.06e-11
41.14	3.84e-11
41.54	4.17e-11
41.94	4.17e-11
42.35	4.17e-11
42.75	4.06e-11
43.15	4.17e-11
43.55	4.06e-11
43.96	4.06e-11
44.36	3.95e-11
44.76	4.39e-11
45.17	4.17e-11
45.57	4.17e-11
45.97	4.06e-11
46.37	4.17e-11
46.78	4.28e-11
47.18	4.61e-11
47.58	4.28e-11
47.98	4.06e-11
48.39	3.73e-11
48.79	3.95e-11
49.19	3.95e-11
49.59	3.84e-11
50	3.84e-11
50.4	3.84e-11
50.8	3.95e-11
51.2	3.62e-11
51.61	4.06e-11
52.01	4.06e-11
52.41	4.06e-11
52.81	4.06e-11
53.22	4.17e-11
53.62	4.06e-11
54.02	5.16e-11
54.42	1.87e-10
54.83	2.178e-10
55.23	2.189e-10
55.63	2.123e-10
56.03	2.131e-10
56.44	2.131e-10
56.84	2.179e-10
57.24	2.131e-10
57.64	2.168e-10
58.05	2.179e-10
58.45	2.168e-10
58.85	2.134e-10
59.25	2.145e-10
59.66	2.156e-10
60.06	2.156e-10
60.46	2.145e-10
60.87	2.156e-10
61.27	2.167e-10
61.67	2.145e-10
62.07	2.123e-10
62.48	2.134e-10
62.88	2.134e-10
63.28	2.145e-10
63.68	2.145e-10
64.09	2.167e-10
64.49	2.167e-10
64.89	2.156e-10
65.29	2.156e-10
65.7	2.156e-10
66.1	2.156e-10
66.5	2.178e-10
66.9	2.167e-10
67.31	2.167e-10
67.71	2.189e-10
68.11	2.123e-10
68.51	2.167e-10
68.92	2.145e-10
69.32	2.145e-10
69.72	2.123e-10
70.12	2.079e-10
70.53	2.123e-10
70.93	2.101e-10
71.33	2.112e-10
71.73	2.079e-10
72.14	2.101e-10
72.54	2.112e-10
72.94	2.145e-10
73.35	2.178e-10
73.75	2.145e-10
74.15	2.145e-10
74.55	1.66e-10
74.96	7.47e-11
75.36	5.93e-11
75.76	5.05e-11
76.16	4.83e-11
76.57	4.72e-11
76.97	4.72e-11
77.37	4.5e-11
77.77	4.28e-11
78.18	4.17e-11
78.58	4.17e-11
78.98	4.28e-11
79.38	4.28e-11
79.79	4.17e-11
80.19	4.06e-11
80.59	4.06e-11
80.99	4.28e-11
81.4	4.06e-11
81.8	4.06e-11
82.2	4.06e-11
82.6	4.06e-11
83.01	4.06e-11
83.41	3.95e-11
83.81	3.73e-11
84.22	3.84e-11
84.62	3.84e-11
85.02	3.51e-11
85.42	3.73e-11
85.83	3.62e-11
86.23	3.62e-11
86.63	3.73e-11
87.03	3.84e-11
87.44	3.95e-11
87.84	3.95e-11
88.24	4.17e-11
88.64	3.95e-11
89.05	3.84e-11
89.45	3.95e-11
89.85	3.62e-11
90.25	3.84e-11
90.66	4.17e-11
91.06	3.84e-11
91.46	3.84e-11
91.86	3.73e-11
92.27	3.95e-11
92.67	3.84e-11
93.07	3.95e-11
93.47	4.06e-11
93.88	3.95e-11
94.28	8.57e-11
94.68	1.413e-10
95.08	1.556e-10
95.49	1.567e-10
95.89	1.567e-10
96.29	1.545e-10
96.69	1.534e-10
97.1	1.523e-10
97.5	1.501e-10
97.9	1.49e-10
98.31	1.501e-10
98.71	1.457e-10
99.11	1.501e-10
99.51	1.479e-10
99.92	1.49e-10
100.32	1.501e-10
100.72	1.468e-10
101.12	1.49e-10
101.53	1.523e-10
101.93	1.545e-10
102.33	1.556e-10
102.73	1.534e-10
103.14	1.523e-10
103.54	1.534e-10
103.94	1.545e-10
104.34	1.545e-10
104.75	1.523e-10
105.15	1.512e-10
105.55	1.512e-10
105.95	1.512e-10
106.36	1.501e-10
106.76	1.512e-10
107.16	1.556e-10
107.57	1.534e-10
107.97	1.523e-10
108.37	1.501e-10
108.77	1.523e-10
109.18	1.523e-10
109.58	1.501e-10
109.98	1.534e-10
110.38	1.556e-10
110.79	1.545e-10
111.19	1.545e-10
111.59	1.545e-10
111.99	1.534e-10
112.4	1.556e-10
112.8	1.556e-10
113.2	1.534e-10
113.6	1.589e-10
114.01	1.567e-10
114.41	1.567e-10
114.81	1.121e-10
115.22	6.15e-11
115.62	4.94e-11
116.02	4.72e-11
116.42	4.5e-11
116.83	4.5e-11
117.23	4.06e-11
117.63	4.17e-11
118.03	4.39e-11
118.44	4.17e-11
118.84	4.17e-11
119.24	4.39e-11
119.64	4.28e-11
120.05	4.17e-11
120.45	4.39e-11
120.85	4.39e-11
121.25	4.39e-11
121.66	4.17e-11
122.06	4.06e-11
122.46	3.95e-11
122.86	3.95e-11
123.27	3.73e-11
123.67	3.73e-11
124.07	3.73e-11
124.48	3.51e-11
124.88	3.62e-11
125.28	3.95e-11
125.68	4.17e-11
126.09	3.73e-11
126.49	3.73e-11
126.89	3.95e-11
127.29	4.06e-11
127.7	3.95e-11
128.1	4.06e-11
128.5	3.84e-11
128.9	4.17e-11
129.31	3.95e-11
129.71	3.73e-11
130.11	3.73e-11
130.51	3.29e-11
130.92	3.18e-11
131.32	3.51e-11
131.72	3.73e-11
132.12	3.73e-11
132.53	3.62e-11
132.93	3.51e-11
133.33	3.51e-11
133.73	3.73e-11
134.14	5.71e-11
134.54	7.54e-11
134.94	9.41e-11
135.34	9.47e-11
135.75	9.46e-11
136.15	9.55e-11
136.55	9.46e-11
136.96	9.36e-11
137.36	9.57e-11
137.76	9.85e-11
138.16	9.67e-11
138.57	9.75e-11
138.97	9.63e-11
139.37	9.63e-11
139.77	9.52e-11
140.18	9.41e-11
140.58	9.08e-11
140.98	9.3e-11
141.38	9.3e-11
141.79	9.41e-11
142.19	9.19e-11
142.59	9.19e-11
142.99	9.3e-11
143.4	9.41e-11
143.8	9.41e-11
144.2	9.19e-11
144.6	9.41e-11
145.01	9.08e-11
145.41	9.3e-11
145.81	8.75e-11
146.22	8.85e-11
146.62	9.2e-11
147.02	9.31e-11
147.42	9.53e-11
147.83	9.64e-11
148.23	8.86e-11
148.63	8.97e-11
149.03	9.08e-11
149.44	9.08e-11
149.84	9.08e-11
150.24	9.3e-11
150.64	9.19e-11
151.05	9.3e-11
151.45	9.41e-11
151.85	9.41e-11
152.25	9.52e-11
152.66	9.3e-11
153.06	9.3e-11
153.46	9.41e-11
153.86	9.41e-11
154.27	9.41e-11
154.67	9.41e-11
155.07	9.4e-11
155.48	6.04e-11
155.88	5.27e-11
156.28	4.83e-11
156.68	4.5e-11
157.09	4.39e-11
157.49	4.06e-11
157.89	4.06e-11
158.29	3.84e-11
158.7	4.06e-11
159.1	4.17e-11
159.5	4.28e-11
159.9	4.06e-11
160.31	3.62e-11
160.71	3.95e-11
161.11	4.17e-11
161.51	3.73e-11
161.92	3.84e-11
162.32	3.84e-11
162.72	4.17e-11
163.12	3.95e-11
163.53	3.84e-11
163.93	3.84e-11
164.33	3.73e-11
164.74	3.62e-11
165.14	3.95e-11
165.54	3.62e-11
165.94	3.62e-11
166.35	3.84e-11
166.75	3.84e-11
167.15	3.51e-11
167.55	3.4e-11
167.96	3.73e-11
168.36	3.73e-11
168.76	3.95e-11
169.16	3.84e-11
169.57	4.06e-11
169.97	3.95e-11
170.37	3.95e-11
170.77	3.84e-11
171.18	3.62e-11
171.58	4.06e-11
171.98	4.28e-11
172.38	4.17e-11
172.79	3.95e-11
173.19	3.95e-11
173.59	3.84e-11
173.99	3.73e-11
174.4	5.01e-11
174.8	5.39e-11
175.2	5.95e-11
175.6	6.08e-11
176.01	6.05e-11
176.41	5.94e-11
176.81	5.61e-11
177.21	5.83e-11
177.62	5.83e-11
178.02	5.72e-11
178.42	6.05e-11
178.83	6.16e-11
179.23	6.16e-11
179.63	5.94e-11
180.03	5.94e-11
180.44	6.05e-11
180.84	6.38e-11
181.24	6.38e-11
181.64	6.49e-11
182.05	6.6e-11
182.45	6.6e-11
182.85	6.49e-11
183.25	6.6e-11
183.66	6.82e-11
184.06	6.82e-11
184.46	6.82e-11
184.86	6.82e-11
185.27	6.82e-11
185.67	6.71e-11
186.07	6.49e-11
186.47	6.38e-11
186.88	6.49e-11
187.28	6.49e-11
187.68	6.05e-11
188.08	6.16e-11
188.49	6.38e-11
188.89	6.49e-11
189.29	6.16e-11
189.7	6.16e-11
190.1	6.38e-11
190.5	6.49e-11
190.9	6.71e-11
191.31	6.71e-11
191.71	6.27e-11
192.11	6.49e-11
192.51	6.49e-11
192.92	6.38e-11
193.32	6.27e-11
193.72	5.83e-11
194.13	6.05e-11
194.53	6.16e-11
194.93	5.14e-11
195.33	4.39e-11
195.74	4.17e-11
196.14	3.95e-11
196.54	3.95e-11
196.94	3.62e-11
197.35	3.73e-11
197.75	3.95e-11
198.15	3.84e-11
198.55	4.17e-11
198.96	3.84e-11
199.36	3.62e-11
199.76	3.84e-11
200.16	3.95e-11
200.57	3.84e-11
200.97	3.62e-11
201.37	3.62e-11
201.77	3.62e-11
202.18	3.73e-11
202.58	3.95e-11
202.98	3.95e-11
203.39	3.62e-11
203.79	3.62e-11
204.19	3.51e-11
204.59	3.51e-11
205	3.29e-11
205.4	3.07e-11
205.8	3.18e-11
206.2	3.29e-11
206.61	3.29e-11
207.01	3.29e-11
207.41	3.4e-11
207.81	3.29e-11
208.22	3.4e-11
208.62	3.62e-11
209.02	3.51e-11
209.42	3.51e-11
209.83	3.18e-11
210.23	3.29e-11
210.63	3.4e-11
211.03	3.4e-11
211.44	3.4e-11
211.84	3.07e-11
212.24	3.29e-11
212.64	3.51e-11
213.05	3.29e-11
213.45	3.29e-11
213.85	3.51e-11
214.25	3.4e-11
214.66	3.29e-11
215.06	3.07e-11
215.46	2.85e-11
215.87	2.96e-11

## Sheet: c
At	AI
	30 V/mm
0.07	1.512e-10
0.48	1.494e-10
0.88	1.475e-10
1.28	1.475e-10
1.69	1.42e-10
2.09	1.42e-10
2.49	1.438e-10
2.89	1.401e-10
3.3	1.401e-10
3.7	1.42e-10
4.1	1.438e-10
4.5	1.383e-10
4.91	1.438e-10
5.31	1.401e-10
5.71	1.364e-10
6.11	1.346e-10
6.52	1.327e-10
6.92	1.29e-10
7.32	1.346e-10
7.72	1.346e-10
8.13	1.309e-10
8.53	1.272e-10
8.93	1.29e-10
9.33	1.272e-10
9.74	1.309e-10
10.14	1.346e-10
10.54	1.346e-10
10.95	1.383e-10
11.35	1.346e-10
11.75	1.383e-10
12.15	1.346e-10
12.56	1.327e-10
12.96	1.346e-10
13.36	1.29e-10
13.76	1.346e-10
14.17	1.383e-10
14.57	6.94e-10
14.97	7.153e-10
15.37	7.27e-10
15.78	7.384e-10
16.18	7.401e-10
16.58	7.316e-10
16.98	7.23e-10
17.39	7.264e-10
17.79	7.23e-10
18.19	7.316e-10
18.59	7.216e-10
19	7.239e-10
19.4	7.234e-10
19.8	7.23e-10
20.2	7.234e-10
20.61	7.227e-10
21.01	7.227e-10
21.41	7.224e-10
21.81	7.234e-10
22.22	7.193e-10
22.62	7.227e-10
23.02	7.229e-10
23.42	7.161e-10
23.83	7.227e-10
24.23	7.179e-10
24.63	7.161e-10
25.03	7.281e-10
25.44	7.247e-10
25.84	7.298e-10
26.24	7.333e-10
26.65	7.384e-10
27.05	7.436e-10
27.45	7.418e-10
27.85	7.367e-10
28.26	7.401e-10
28.66	7.333e-10
29.06	7.367e-10
29.46	7.316e-10
29.87	7.264e-10
30.27	7.35e-10
30.67	7.333e-10
31.07	7.367e-10
31.48	7.281e-10
31.88	7.316e-10
32.28	7.316e-10
32.68	7.333e-10
33.09	7.35e-10
33.49	7.35e-10
33.89	7.264e-10
34.3	6.75e-10
34.7	2.789e-10
35.1	1.808e-10
35.5	1.549e-10
35.91	1.42e-10
36.31	1.346e-10
36.71	1.29e-10
37.11	1.272e-10
37.52	1.253e-10
37.92	1.29e-10
38.32	1.327e-10
38.72	1.364e-10
39.13	1.346e-10
39.53	1.309e-10
39.93	1.327e-10
40.33	1.309e-10
40.74	1.29e-10
41.14	1.272e-10
41.54	1.253e-10
41.95	1.235e-10
42.35	1.235e-10
42.75	1.253e-10
43.15	1.309e-10
43.56	1.272e-10
43.96	1.253e-10
44.36	1.235e-10
44.76	1.272e-10
45.17	1.253e-10
45.57	1.272e-10
45.97	1.253e-10
46.37	1.235e-10
46.78	1.235e-10
47.18	1.253e-10
47.58	1.235e-10
47.98	1.198e-10
48.39	1.179e-10
48.79	1.179e-10
49.19	1.179e-10
49.59	1.142e-10
50	1.179e-10
50.4	1.179e-10
50.8	1.124e-10
51.2	1.105e-10
51.61	1.105e-10
52.01	1.105e-10
52.41	1.142e-10
52.81	1.142e-10
53.22	1.124e-10
53.62	1.142e-10
54.02	1.161e-10
54.42	3.14e-10
54.83	5.606e-10
55.23	5.554e-10
55.63	5.617e-10
56.03	5.636e-10
56.44	5.614e-10
56.84	5.599e-10
57.24	5.617e-10
57.65	5.554e-10
58.05	5.636e-10
58.45	5.591e-10
58.85	5.702e-10
59.26	5.776e-10
59.66	5.813e-10
60.06	5.813e-10
60.46	5.795e-10
60.87	5.758e-10
61.27	5.832e-10
61.67	5.776e-10
62.07	5.776e-10
62.48	5.813e-10
62.88	5.85e-10
63.28	5.776e-10
63.68	5.776e-10
64.09	5.869e-10
64.49	5.776e-10
64.89	5.721e-10
65.29	5.795e-10
65.7	5.758e-10
66.1	5.776e-10
66.5	5.758e-10
66.9	5.758e-10
67.31	5.721e-10
67.71	5.739e-10
68.11	5.684e-10
68.52	5.684e-10
68.92	5.593e-10
69.32	5.591e-10
69.72	5.592e-10
70.13	5.588e-10
70.53	5.625e-10
70.93	5.462e-10
71.33	5.462e-10
71.74	5.574e-10
72.14	5.564e-10
72.54	5.562e-10
72.94	5.562e-10
73.35	5.617e-10
73.75	5.562e-10
74.15	5.406e-10
74.55	3.843e-10
74.96	1.734e-10
75.36	1.401e-10
75.76	1.272e-10
76.16	1.216e-10
76.57	1.235e-10
76.97	1.235e-10
77.37	1.216e-10
77.77	1.253e-10
78.18	1.198e-10
78.58	1.179e-10
78.98	1.161e-10
79.39	1.161e-10
79.79	1.179e-10
80.19	1.142e-10
80.59	1.161e-10
81	1.142e-10
81.4	1.179e-10
81.8	1.142e-10
82.2	1.105e-10
82.61	1.105e-10
83.01	1.087e-10
83.41	1.031e-10
83.81	1.031e-10
84.22	9.76e-11
84.62	9.94e-11
85.02	9.94e-11
85.42	1.05e-10
85.83	1.05e-10
86.23	1.068e-10
86.63	1.087e-10
87.03	1.068e-10
87.44	1.031e-10
87.84	1.05e-10
88.24	1.105e-10
88.64	1.105e-10
89.05	1.068e-10
89.45	1.031e-10
89.85	9.94e-11
90.25	1.013e-10
90.66	1.013e-10
91.06	1.013e-10
91.46	1.013e-10
91.86	9.76e-11
92.27	9.94e-11
92.67	9.57e-11
93.07	9.57e-11
93.47	9.94e-11
93.88	1.013e-10
94.28	1.013e-10
94.68	9.76e-11
95.09	1.716e-10
95.49	3.569e-10
95.89	4.029e-10
96.29	4.082e-10
96.7	4.135e-10
97.1	4.047e-10
97.5	4.082e-10
97.9	3.994e-10
98.31	3.976e-10
98.71	3.958e-10
99.11	3.905e-10
99.51	3.923e-10
99.92	3.905e-10
100.32	3.87e-10
100.72	3.817e-10
101.12	3.781e-10
101.53	3.817e-10
101.93	3.781e-10
102.33	3.87e-10
102.73	3.817e-10
103.14	3.799e-10
103.54	3.835e-10
103.94	3.852e-10
104.34	3.835e-10
104.75	3.835e-10
105.15	3.905e-10
105.55	3.799e-10
105.95	3.799e-10
106.36	3.817e-10
106.76	3.835e-10
107.16	3.888e-10
107.57	3.923e-10
107.97	3.87e-10
108.37	3.888e-10
108.77	3.888e-10
109.18	3.923e-10
109.58	3.799e-10
109.98	3.817e-10
110.38	3.87e-10
110.79	3.87e-10
111.19	3.852e-10
111.59	3.852e-10
111.99	3.852e-10
112.4	3.852e-10
112.8	3.781e-10
113.2	3.958e-10
113.6	3.87e-10
114.01	3.852e-10
114.41	3.87e-10
114.81	3.905e-10
115.21	3.941e-10
115.62	3.923e-10
116.02	3.923e-10
116.42	3.886e-10
116.82	1.568e-10
117.23	1.272e-10
117.63	1.216e-10
118.03	1.142e-10
118.43	1.179e-10
118.84	1.161e-10
119.24	1.142e-10
119.64	1.161e-10
120.05	1.142e-10
120.45	1.124e-10
120.85	1.068e-10
121.25	1.05e-10
121.66	1.05e-10
122.06	1.05e-10
122.46	1.05e-10
122.86	9.94e-11
123.27	1.013e-10
123.67	1.013e-10
124.07	1.013e-10
124.47	9.57e-11
124.88	9.57e-11
125.28	9.39e-11
125.68	9.39e-11
126.08	9.57e-11
126.49	9.39e-11
126.89	9.57e-11
127.29	9.94e-11
127.69	9.76e-11
128.1	9.76e-11
128.5	9.57e-11
128.9	9.94e-11
129.3	1.013e-10
129.71	9.76e-11
130.11	9.94e-11
130.51	1.013e-10
130.91	9.57e-11
131.32	9.2e-11
131.72	9.02e-11
132.12	9.2e-11
132.53	9.2e-11
132.93	9.02e-11
133.33	9.02e-11
133.73	8.83e-11
134.14	9.57e-11
134.54	2.084e-10
134.94	2.442e-10
135.34	2.564e-10
135.75	2.503e-10
136.15	2.584e-10
136.55	2.543e-10
136.95	2.543e-10
137.36	2.523e-10
137.76	2.564e-10
138.16	2.564e-10
138.56	2.564e-10
138.97	2.604e-10
139.37	2.604e-10
139.77	2.564e-10
140.17	2.523e-10
140.58	2.543e-10
140.98	2.564e-10
141.38	2.543e-10
141.78	2.543e-10
142.19	2.523e-10
142.59	2.523e-10
142.99	2.503e-10
143.4	2.503e-10
143.8	2.462e-10
144.2	2.442e-10
144.6	2.523e-10
145.01	2.543e-10
145.41	2.564e-10
145.81	2.564e-10
146.21	2.564e-10
146.62	2.523e-10
147.02	2.523e-10
147.42	2.421e-10
147.82	2.503e-10
148.23	2.462e-10
148.63	2.503e-10
149.03	2.503e-10
149.43	2.462e-10
149.84	2.503e-10
150.24	2.503e-10
150.64	2.442e-10
151.04	2.503e-10
151.45	2.462e-10
151.85	2.442e-10
152.25	2.503e-10
152.65	2.503e-10
153.06	2.503e-10
153.46	2.543e-10
153.86	2.482e-10
154.26	2.462e-10
154.67	1.845e-10
155.07	1.29e-10
155.47	1.142e-10
155.88	1.124e-10
156.28	1.105e-10
156.68	1.087e-10
157.08	1.087e-10
157.49	1.124e-10
157.89	1.087e-10
158.29	1.105e-10
158.69	1.068e-10
159.1	1.05e-10
159.5	1.031e-10
159.9	9.57e-11
160.3	9.39e-11
160.71	9.02e-11
161.11	9.2e-11
161.51	9.94e-11
161.91	1.013e-10
162.32	9.57e-11
162.72	9.94e-11
163.12	9.76e-11
163.53	9.57e-11
163.93	9.94e-11
164.33	9.76e-11
164.73	9.02e-11
165.14	9.02e-11
165.54	9.2e-11
165.94	9.57e-11
166.34	9.2e-11
166.75	8.83e-11
167.15	8.83e-11
167.55	9.02e-11
167.95	9.2e-11
168.36	9.2e-11
168.76	9.2e-11
169.16	9.2e-11
169.56	9.02e-11
169.97	9.02e-11
170.37	8.83e-11
170.77	8.83e-11
171.18	8.83e-11
171.58	8.28e-11
171.98	8.83e-11
172.38	8.65e-11
172.79	9.02e-11
173.19	9.02e-11
173.59	8.46e-11
173.99	8.09e-11
174.4	1.47e-10
174.8	1.493e-10
175.2	1.576e-10
175.6	1.637e-10
176.01	1.678e-10
176.41	1.637e-10
176.81	1.637e-10
177.22	1.555e-10
177.62	1.555e-10
178.02	1.555e-10
178.42	1.596e-10
178.83	1.596e-10
179.23	1.658e-10
179.63	1.678e-10
180.03	1.678e-10
180.44	1.76e-10
180.84	1.699e-10
181.24	1.76e-10
181.64	1.74e-10
182.05	1.719e-10
182.45	1.699e-10
182.85	1.719e-10
183.25	1.637e-10
183.66	1.637e-10
184.06	1.637e-10
184.46	1.678e-10
184.86	1.637e-10
185.27	1.637e-10
185.67	1.678e-10
186.07	1.719e-10
186.48	1.719e-10
186.88	1.719e-10
187.28	1.678e-10
187.68	1.74e-10
188.09	1.781e-10
188.49	1.719e-10
188.89	1.678e-10
189.29	1.678e-10
189.7	1.678e-10
190.1	1.678e-10
190.5	1.699e-10
190.9	1.699e-10
191.31	1.658e-10
191.71	1.596e-10
192.11	1.617e-10
192.52	1.535e-10
192.92	1.493e-10
193.32	1.576e-10
193.72	1.658e-10
194.13	1.596e-10
194.53	1.483e-10
194.93	1.318e-10
195.33	9.76e-11
195.74	9.57e-11
196.14	9.57e-11
196.54	9.76e-11
196.94	9.57e-11
197.35	9.94e-11
197.75	9.94e-11
198.15	9.02e-11
198.55	9.2e-11
198.96	9.02e-11
199.36	9.2e-11
199.76	9.39e-11
200.17	9.02e-11
200.57	9.02e-11
200.97	8.83e-11
201.37	9.2e-11
201.78	9.57e-11
202.18	9.39e-11
202.58	9.57e-11
202.98	9.2e-11
203.39	9.57e-11
203.79	9.2e-11
204.19	8.83e-11
204.59	9.02e-11
205	8.83e-11
205.4	9.02e-11
205.8	8.83e-11
206.2	8.83e-11
206.61	9.2e-11
207.01	9.02e-11
207.41	8.83e-11
207.81	9.02e-11
208.22	9.02e-11
208.62	9.39e-11
209.02	9.02e-11
209.43	8.83e-11
209.83	8.83e-11
210.23	9.02e-11
210.63	8.83e-11
211.04	8.46e-11
211.44	8.46e-11
211.84	8.28e-11
212.24	8.83e-11
212.65	8.83e-11
213.05	8.46e-11
213.45	8.83e-11
213.85	9.02e-11

## Sheet: d
At	AI
	50 V/mm
0.08	2.567e-10
0.48	2.587e-10
0.88	2.528e-10
1.28	2.607e-10
1.69	2.548e-10
2.09	2.528e-10
2.49	2.528e-10
2.89	2.508e-10
3.3	2.508e-10
3.7	2.468e-10
4.1	2.488e-10
4.5	2.449e-10
4.91	2.449e-10
5.31	2.468e-10
5.71	2.488e-10
6.11	2.409e-10
6.52	2.468e-10
6.92	2.409e-10
7.32	2.429e-10
7.72	2.409e-10
8.13	2.449e-10
8.53	2.449e-10
8.93	2.429e-10
9.33	2.449e-10
9.74	2.409e-10
10.14	2.389e-10
10.54	2.389e-10
10.94	2.389e-10
11.35	2.389e-10
11.75	2.369e-10
12.15	2.369e-10
12.56	1.0167e-09
12.96	1.2066e-09
13.36	1.2051e-09
13.76	1.2e-09
14.17	1.2074e-09
14.57	1.2111e-09
14.97	1.2056e-09
15.37	1.2e-09
15.78	1.2037e-09
16.18	1.2093e-09
16.58	1.2186e-09
16.98	1.2167e-09
17.39	1.2167e-09
17.79	1.2186e-09
18.19	1.2297e-09
18.59	1.2297e-09
19	1.2316e-09
19.4	1.2316e-09
19.8	1.2316e-09
20.2	1.2223e-09
20.61	1.2279e-09
21.01	1.2297e-09
21.41	1.226e-09
21.81	1.2316e-09
22.22	1.2334e-09
22.62	1.2427e-09
23.02	1.2334e-09
23.43	1.2446e-09
23.83	1.2446e-09
24.23	1.2502e-09
24.63	1.2465e-09
25.04	1.2446e-09
25.44	1.2427e-09
25.84	1.2446e-09
26.25	1.2334e-09
26.65	1.2353e-09
27.05	1.2297e-09
27.45	1.239e-09
27.86	1.2427e-09
28.26	1.239e-09
28.66	1.2279e-09
29.06	1.2316e-09
29.47	1.2316e-09
29.87	1.2279e-09
30.27	1.2334e-09
30.67	1.2316e-09
31.08	1.2297e-09
31.48	1.2297e-09
31.88	1.2334e-09
32.28	1.2334e-09
32.69	7.854e-10
33.09	3.597e-10
33.49	3.023e-10
33.89	2.765e-10
34.3	2.647e-10
34.7	2.548e-10
35.1	2.508e-10
35.5	2.429e-10
35.91	2.389e-10
36.31	2.33e-10
36.71	2.35e-10
37.12	2.31e-10
37.52	2.31e-10
37.92	2.29e-10
38.32	2.251e-10
38.73	2.211e-10
39.13	2.211e-10
39.53	2.171e-10
39.93	2.132e-10
40.34	2.112e-10
40.74	2.112e-10
41.14	2.112e-10
41.54	2.152e-10
41.95	2.132e-10
42.35	2.132e-10
42.75	2.072e-10
43.15	2.092e-10
43.56	2.072e-10
43.96	2.072e-10
44.36	2.053e-10
44.76	2.053e-10
45.17	2.033e-10
45.57	2.053e-10
45.97	2.072e-10
46.37	2.053e-10
46.78	2.033e-10
47.18	2.013e-10
47.58	2.053e-10
47.98	2.053e-10
48.39	2.092e-10
48.79	2.072e-10
49.19	2.092e-10
49.6	2.072e-10
50	2.053e-10
50.4	2.053e-10
50.8	2.033e-10
51.21	2.013e-10
51.61	1.993e-10
52.01	2.013e-10
52.41	8.112e-10
52.82	8.627e-10
53.22	9.113e-10
53.62	9.113e-10
54.02	9.116e-10
54.43	9.075e-10
54.83	9.292e-10
55.23	9.295e-10
55.63	9.336e-10
56.04	9.319e-10
56.44	9.242e-10
56.84	9.322e-10
57.24	9.307e-10
57.65	9.307e-10
58.05	9.336e-10
58.45	9.339e-10
58.85	9.283e-10
59.26	9.245e-10
59.66	9.328e-10
60.06	9.451e-10
60.46	9.451e-10
60.87	9.431e-10
61.27	9.442e-10
61.67	9.443e-10
62.07	9.451e-10
62.48	9.475e-10
62.88	9.451e-10
63.28	9.442e-10
63.69	9.431e-10
64.09	9.41e-10
64.49	9.451e-10
64.89	9.389e-10
65.3	9.369e-10
65.7	9.389e-10
66.1	9.369e-10
66.5	9.348e-10
66.91	9.328e-10
67.31	9.369e-10
67.71	9.307e-10
68.11	9.348e-10
68.52	9.328e-10
68.92	9.328e-10
69.32	9.328e-10
69.72	9.307e-10
70.13	9.307e-10
70.53	9.328e-10
70.93	9.328e-10
71.33	9.328e-10
71.74	9.307e-10
72.14	9.348e-10
72.54	8.525e-10
72.94	4.092e-10
73.35	2.845e-10
73.75	2.567e-10
74.15	2.429e-10
74.55	2.33e-10
74.96	2.29e-10
75.36	2.27e-10
75.76	2.231e-10
76.16	2.191e-10
76.57	2.132e-10
76.97	2.171e-10
77.37	2.132e-10
77.77	2.092e-10
78.18	2.033e-10
78.58	2.072e-10
78.98	2.072e-10
79.39	2.033e-10
79.79	1.993e-10
80.19	1.973e-10
80.59	1.973e-10
81	1.934e-10
81.4	1.914e-10
81.8	1.954e-10
82.2	2.013e-10
82.61	2.013e-10
83.01	1.973e-10
83.41	1.954e-10
83.81	1.934e-10
84.22	1.973e-10
84.62	1.973e-10
85.02	1.914e-10
85.42	1.894e-10
85.83	1.894e-10
86.23	1.954e-10
86.63	1.874e-10
87.03	1.874e-10
87.44	1.835e-10
87.84	1.874e-10
88.24	1.855e-10
88.64	1.874e-10
89.05	1.894e-10
89.45	1.874e-10
89.85	1.835e-10
90.25	1.914e-10
90.66	1.815e-10
91.06	1.894e-10
91.46	1.894e-10
91.86	1.855e-10
92.27	1.835e-10
92.67	4.638e-10
93.07	6.598e-10
93.47	6.836e-10
93.88	6.836e-10
94.28	6.974e-10
94.68	6.955e-10
95.08	6.994e-10
95.49	7.014e-10
95.89	6.994e-10
96.29	6.974e-10
96.7	6.994e-10
97.1	7.034e-10
97.5	7.034e-10
97.9	6.994e-10
98.31	7.073e-10
98.71	6.994e-10
99.11	7.014e-10
99.51	7.014e-10
99.92	7.073e-10
100.32	7.073e-10
100.72	7.073e-10
101.12	7.034e-10
101.53	7.014e-10
101.93	7.014e-10
102.33	6.974e-10
102.73	7.034e-10
103.14	6.955e-10
103.54	6.915e-10
103.94	6.935e-10
104.34	6.955e-10
104.75	6.875e-10
105.15	6.955e-10
105.55	6.895e-10
105.95	6.935e-10
106.36	6.915e-10
106.76	6.974e-10
107.16	6.915e-10
107.57	6.974e-10
107.97	6.915e-10
108.37	6.915e-10
108.77	6.875e-10
109.18	6.836e-10
109.58	6.915e-10
109.98	6.955e-10
110.38	7.034e-10
110.79	7.034e-10
111.19	6.993e-10
111.59	7.004e-10
111.99	7.003e-10
112.4	6.993e-10
112.8	4.211e-10
113.2	2.706e-10
113.6	2.429e-10
114.01	2.29e-10
114.41	2.152e-10
114.81	2.132e-10
115.21	2.053e-10
115.62	1.993e-10
116.02	1.993e-10
116.42	1.954e-10
116.82	1.934e-10
117.23	1.894e-10
117.63	1.855e-10
118.03	1.894e-10
118.44	1.894e-10
118.84	1.855e-10
119.24	1.874e-10
119.64	1.855e-10
120.05	1.874e-10
120.45	1.835e-10
120.85	1.795e-10
121.25	1.815e-10
121.66	1.795e-10
122.06	1.775e-10
122.46	1.716e-10
122.86	1.716e-10
123.27	1.716e-10
123.67	1.696e-10
124.07	1.696e-10
124.47	1.696e-10
124.88	1.736e-10
125.28	1.696e-10
125.68	1.775e-10
126.08	1.775e-10
126.49	1.716e-10
126.89	1.756e-10
127.29	1.736e-10
127.7	1.696e-10
128.1	1.696e-10
128.5	1.676e-10
128.9	1.736e-10
129.31	1.676e-10
129.71	1.676e-10
130.11	1.657e-10
130.51	1.657e-10
130.92	1.637e-10
131.32	1.637e-10
131.72	1.637e-10
132.12	1.676e-10
132.53	1.736e-10
132.93	2.751e-10
133.33	3.75e-10
133.73	4.078e-10
134.14	4.187e-10
134.54	4.362e-10
134.94	4.319e-10
135.35	4.362e-10
135.75	4.406e-10
136.15	4.406e-10
136.55	4.428e-10
136.96	4.319e-10
137.36	4.362e-10
137.76	4.297e-10
138.16	4.341e-10
138.57	4.341e-10
138.97	4.319e-10
139.37	4.253e-10
139.77	4.319e-10
140.18	4.297e-10
140.58	4.187e-10
140.98	4.319e-10
141.38	4.275e-10
141.79	4.187e-10
142.19	4.231e-10
142.59	4.187e-10
142.99	4.231e-10
143.4	4.187e-10
143.8	4.209e-10
144.2	4.144e-10
144.6	4.209e-10
145.01	4.187e-10
145.41	4.253e-10
145.81	4.209e-10
146.21	4.231e-10
146.62	4.253e-10
147.02	4.144e-10
147.42	4.166e-10
147.83	4.144e-10
148.23	4.187e-10
148.63	4.166e-10
149.03	4.144e-10
149.44	4.187e-10
149.84	4.209e-10
150.24	4.166e-10
150.64	4.253e-10
151.05	4.144e-10
151.45	4.166e-10
151.85	4.209e-10
152.25	4.187e-10
152.66	3.36e-10
153.06	2.211e-10
153.46	2.053e-10
153.86	2.013e-10
154.27	1.993e-10
154.67	1.993e-10
155.07	1.973e-10
155.47	1.894e-10
155.88	1.835e-10
156.28	1.855e-10
156.68	1.815e-10
157.08	1.795e-10
157.49	1.756e-10
157.89	1.676e-10
158.29	1.676e-10
158.7	1.637e-10
159.1	1.637e-10
159.5	1.637e-10
159.9	1.597e-10
160.31	1.617e-10
160.71	1.597e-10
161.11	1.637e-10
161.51	1.637e-10
161.92	1.597e-10
162.32	1.597e-10
162.72	1.617e-10
163.13	1.558e-10
163.53	1.597e-10
163.93	1.558e-10
164.33	1.558e-10
164.74	1.558e-10
165.14	1.538e-10
165.54	1.577e-10
165.94	1.577e-10
166.35	1.577e-10
166.75	1.558e-10
167.15	1.538e-10
167.55	1.538e-10
167.96	1.577e-10
168.36	1.577e-10
168.76	1.558e-10
169.16	1.538e-10
169.57	1.538e-10
169.97	1.498e-10
170.37	1.538e-10
170.78	1.538e-10
171.18	1.538e-10
171.58	1.518e-10
171.98	1.498e-10
172.39	1.459e-10
172.79	2.777e-10
173.19	2.762e-10
173.59	2.758e-10
174	2.807e-10
174.4	2.807e-10
174.8	2.856e-10
175.2	2.832e-10
175.61	2.805e-10
176.01	2.805e-10
176.41	2.805e-10
176.81	2.853e-10
177.22	2.804e-10
177.62	2.828e-10
178.02	2.853e-10
178.42	2.951e-10
178.83	2.877e-10
179.23	2.926e-10
179.63	2.951e-10
180.04	2.951e-10
180.44	2.926e-10
180.84	2.926e-10
181.24	2.853e-10
181.65	2.877e-10
182.05	2.951e-10
182.45	3e-10
182.85	2.976e-10
183.26	3e-10
183.66	2.976e-10
184.06	2.976e-10
184.46	3.025e-10
184.87	3e-10
185.27	2.976e-10
185.67	3e-10
186.07	2.902e-10
186.48	2.926e-10
186.88	2.902e-10
187.28	2.951e-10
187.69	2.926e-10
188.09	2.951e-10
188.49	3.025e-10
188.89	3e-10
189.3	3e-10
189.7	3e-10
190.1	2.976e-10
190.5	2.877e-10
190.91	2.828e-10
191.31	2.926e-10
191.71	2.804e-10
192.11	2.804e-10
192.52	2.799e-10
192.92	2.805e-10
193.32	2.809e-10
193.72	2.78e-10
194.13	2.817e-10
194.53	2.797e-10
194.93	2.077e-10
195.33	1.877e-10
195.74	1.597e-10
196.14	1.617e-10
196.54	1.558e-10
196.94	1.538e-10
197.35	1.478e-10
197.75	1.518e-10
198.15	1.498e-10
198.56	1.498e-10
198.96	1.478e-10
199.36	1.419e-10
199.76	1.419e-10
200.17	1.399e-10
200.57	1.399e-10
200.97	1.379e-10
201.37	1.36e-10
201.78	1.399e-10
202.18	1.399e-10
202.58	1.379e-10
202.98	1.36e-10
203.39	1.36e-10
203.79	1.36e-10
204.19	1.419e-10
204.59	1.399e-10
205	1.379e-10
205.4	1.399e-10
205.8	1.36e-10
206.2	1.36e-10
206.61	1.32e-10
207.01	1.379e-10
207.41	1.419e-10
207.81	1.34e-10
208.22	1.399e-10
208.62	1.399e-10
209.02	1.419e-10
209.42	1.379e-10
209.83	1.379e-10
210.23	1.36e-10
210.63	1.399e-10
211.04	1.379e-10
211.44	1.36e-10
211.84	1.36e-10
212.24	1.399e-10
212.65	1.419e-10
213.05	1.36e-10
213.45	1.379e-10
213.85	1.36e-10
214.26	1.379e-10
214.66	1.34e-10
